# Supplementary material for: Dysregulated gene expression associated with inflammatory and translation pathways in activated monocytes from children with autism spectrum disorder
Source: Transl Psychiatry. 2022 Jan 26;12:39. doi: 10.1038/s41398-021-01766-0 (PMC8791942; doi:10.1038/s41398-021-01766-0)
Supplement: Supplementary file 3 — Table 1S [file 41398_2021_1766_MOESM3_ESM.xlsx]

## Sheet: SummaryCount_DEGs
	TD.NTvsAD.NT	TD.NTvsTD.LPS	TD.NTvsTD.LTA	TD.NTvsPDDNOS.NT	AD.NTvsAD.LPS	AD.NTvsAD.LTA	PDDNOS.NTvsPDDNOS.LPS	PDDNOS.NTvsPDDNOS.LTA
Down	0	1263	1093	0	1179	893	867	413
NotSig	12535	9921	10286	12535	10061	10529	10640	11443
Up	0	1351	1156	0	1295	1113	1028	679
