# Supplementary material for: Dysregulated gene expression associated with inflammatory and translation pathways in activated monocytes from children with autism spectrum disorder
Source: Transl Psychiatry. 2022 Jan 26;12:39. doi: 10.1038/s41398-021-01766-0 (PMC8791942; doi:10.1038/s41398-021-01766-0)
Supplement: Supplementary file 4 — Table 2S [file 41398_2021_1766_MOESM4_ESM.xlsx]

## Sheet: All_DEGs
	GeneID	logFC.TD.NTvsAD.NT	t.TD.NTvsAD.NT	P.Value.TD.NTvsAD.NT	adj.P.Val.TD.NTvsAD.NT	direction.TD.NTvsAD.NT	significance.TD.NTvsAD.NT	logFC.TD.NTvsTD.LPS	t.TD.NTvsTD.LPS	P.Value.TD.NTvsTD.LPS	adj.P.Val.TD.NTvsTD.LPS	direction.TD.NTvsTD.LPS	significance.TD.NTvsTD.LPS	logFC.TD.NTvsTD.LTA	t.TD.NTvsTD.LTA	P.Value.TD.NTvsTD.LTA	adj.P.Val.TD.NTvsTD.LTA	direction.TD.NTvsTD.LTA	significance.TD.NTvsTD.LTA	logFC.TD.NTvsPDDNOS.NT	t.TD.NTvsPDDNOS.NT	P.Value.TD.NTvsPDDNOS.NT	adj.P.Val.TD.NTvsPDDNOS.NT	direction.TD.NTvsPDDNOS.NT	significance.TD.NTvsPDDNOS.NT	logFC.AD.NTvsAD.LPS	t.AD.NTvsAD.LPS	P.Value.AD.NTvsAD.LPS	adj.P.Val.AD.NTvsAD.LPS	direction.AD.NTvsAD.LPS	significance.AD.NTvsAD.LPS	logFC.AD.NTvsAD.LTA	t.AD.NTvsAD.LTA	P.Value.AD.NTvsAD.LTA	adj.P.Val.AD.NTvsAD.LTA	direction.AD.NTvsAD.LTA	significance.AD.NTvsAD.LTA	logFC.PDDNOS.NTvsPDDNOS.LPS	t.PDDNOS.NTvsPDDNOS.LPS	P.Value.PDDNOS.NTvsPDDNOS.LPS	adj.P.Val.PDDNOS.NTvsPDDNOS.LPS	direction.PDDNOS.NTvsPDDNOS.LPS	significance.PDDNOS.NTvsPDDNOS.LPS	logFC.PDDNOS.NTvsPDDNOS.LTA	t.PDDNOS.NTvsPDDNOS.LTA	P.Value.PDDNOS.NTvsPDDNOS.LTA	adj.P.Val.PDDNOS.NTvsPDDNOS.LTA	direction.PDDNOS.NTvsPDDNOS.LTA	significance.PDDNOS.NTvsPDDNOS.LTA
1	ENSG00000000419	0.0693374	0	1	1	Increase	nonDE	0.574473	0	1	1	Increase	nonDE	0.349072	0	1	1	Increase	nonDE	0.138302	0	1	1	Increase	nonDE	0.447108	0	1	1	Increase	nonDE	0.424447	0	1	1	Increase	nonDE	0.289695	0	1	1	Increase	nonDE	0.193683	0	1	1	Increase	nonDE
2	ENSG00000000457	0.0942037	0	1	1	Increase	nonDE	0.370268	0	0.999982	1	Increase	nonDE	0.449543	0	0.999895	1	Increase	nonDE	0.190204	0	0.999979	1	Increase	nonDE	0.248439	0	0.999998	1	Increase	nonDE	0.507491	0	0.998666	1	Increase	nonDE	0.609229	0	0.97581	1	Increase	nonDE	0.312058	0	0.998524	1	Increase	nonDE
3	ENSG00000000460	-0.884442	0	0.616007	1	Decrease	nonDE	-0.353432	0	0.96935	1	Decrease	nonDE	-0.223255	0	0.987902	1	Decrease	nonDE	0.313338	0	0.956486	1	Increase	nonDE	-0.229394	0	0.964374	1	Decrease	nonDE	0.848685	0	0.637617	1	Increase	nonDE	-0.813419	0	0.645522	1	Decrease	nonDE	-0.886186	0	0.577933	1	Decrease	nonDE
4	ENSG00000000938	-0.210792	0	0.999999	1	Decrease	nonDE	0.401818	0	0.999979	1	Increase	nonDE	0.744042	0	0.962439	1	Increase	nonDE	-0.28167	0	0.999787	1	Decrease	nonDE	0.489615	0	0.999284	1	Increase	nonDE	0.940709	0	0.635904	1	Increase	nonDE	0.536775	0	0.98339	1	Increase	nonDE	1.15728	0.662104	0.254544	1	Increase	nonDE
5	ENSG00000001036	0.24069	0	1	1	Increase	nonDE	-1.19397	-1.52235	0.0651877	0.255165	Decrease	nonDE	-1.04551	-0.369764	0.356083	1	Decrease	nonDE	0.154582	0	1	1	Increase	nonDE	-1.44753	-3.30161	0.000622292	0.00391195	Decrease	DE	-1.35312	-2.43319	0.00817042	0.0509787	Decrease	nonDE	-1.24262	-1.36457	0.0873857	0.38665	Decrease	nonDE	-0.902742	0	0.694173	1	Decrease	nonDE
6	ENSG00000001084	-0.283168	0	0.999998	1	Decrease	nonDE	-2.67732	-8.45468	2.63e-14	5.23e-13	Decrease	DE	-3.18734	-9.88072	8.91e-18	3.52e-16	Decrease	DE	-0.33006	0	0.999859	1	Decrease	nonDE	-2.42986	-6.73871	2.42e-10	3.45e-09	Decrease	DE	-2.96931	-7.35667	9.84e-12	2.83e-10	Decrease	DE	-2.41392	-4.92705	1.26e-06	1.99e-05	Decrease	DE	-2.91673	-5.16128	4.53e-07	1.8e-05	Decrease	DE
7	ENSG00000001167	0.0946805	0	1	1	Increase	nonDE	0.862944	0	0.88147	1	Increase	nonDE	0.515206	0	0.999952	1	Increase	nonDE	0.0171038	0	1	1	Increase	nonDE	0.850722	0	0.885488	1	Increase	nonDE	0.662267	0	0.992811	1	Increase	nonDE	0.775722	0	0.904478	1	Increase	nonDE	0.552761	0	0.988969	1	Increase	nonDE
8	ENSG00000001461	0.116526	0	0.999856	1	Increase	nonDE	-0.408337	0	0.988811	1	Decrease	nonDE	-0.192498	0	0.999369	1	Decrease	nonDE	-0.0157699	0	0.999842	1	Decrease	nonDE	-1.0067	-0.0224321	0.491069	1	Decrease	nonDE	0.0570309	0	0.999807	1	Increase	nonDE	-0.219706	0	0.984935	1	Decrease	nonDE	0.253624	0	0.979795	1	Increase	nonDE
9	ENSG00000001497	-0.401178	0	0.990759	1	Decrease	nonDE	-1.61612	-2.03158	0.022128	0.0984643	Decrease	nonDE	-1.76592	-2.46694	0.00747129	0.0424728	Decrease	DE	-0.518401	0	0.930798	1	Decrease	nonDE	-0.960092	0	0.549546	1	Decrease	nonDE	-0.817165	0	0.703439	1	Decrease	nonDE	-0.771023	0	0.698123	1	Decrease	nonDE	-1.90313	-1.49779	0.0683215	0.435832	Decrease	nonDE
10	ENSG00000001561	0.0745964	0	0.997041	1	Increase	nonDE	2.1172	4.24778	2.05e-05	0.000156457	Increase	DE	2.01972	3.85011	9.26e-05	0.00076161	Increase	DE	0.0421092	0	0.994636	1	Increase	nonDE	2.1237	4.14461	3.07e-05	0.000236621	Increase	DE	1.80373	2.74789	0.00343006	0.0239531	Increase	DE	2.01112	2.61933	0.00493469	0.0344988	Increase	DE	1.9796	2.39366	0.00906268	0.0898593	Increase	nonDE
11	ENSG00000001629	-0.0723368	0	1	1	Decrease	nonDE	0.334763	0	1	1	Increase	nonDE	0.363988	0	1	1	Increase	nonDE	0.0707405	0	1	1	Increase	nonDE	0.372244	0	1	1	Increase	nonDE	0.334115	0	1	1	Increase	nonDE	0.20134	0	1	1	Increase	nonDE	0.196004	0	1	1	Increase	nonDE
12	ENSG00000001631	-0.157107	0	0.999944	1	Decrease	nonDE	-0.127549	0	0.999981	1	Decrease	nonDE	0.268397	0	0.999925	1	Increase	nonDE	-0.247764	0	0.997526	1	Decrease	nonDE	0.0704139	0	0.999977	1	Increase	nonDE	0.37247	0	0.996888	1	Increase	nonDE	0.648908	0	0.89432	1	Increase	nonDE	0.53532	0	0.928998	1	Increase	nonDE
13	ENSG00000002016	-0.0876696	0	0.978085	1	Decrease	nonDE	0.785221	0	0.684013	1	Increase	nonDE	0.284409	0	0.936842	1	Increase	nonDE	-1.24205	-0.339257	0.368525	1	Decrease	nonDE	-0.190577	0	0.948285	1	Decrease	nonDE	0.0713648	0	0.978275	1	Increase	nonDE	1.77542	1.03801	0.150756	0.585564	Increase	nonDE	2.80154	2.34206	0.0103579	0.100028	Increase	nonDE
14	ENSG00000002330	0.108963	0	0.997566	1	Increase	nonDE	-0.460776	0	0.957064	1	Decrease	nonDE	0.185624	0	0.996825	1	Increase	nonDE	0.360268	0	0.957605	1	Increase	nonDE	-0.126528	0	0.996571	1	Decrease	nonDE	0.173633	0	0.992439	1	Increase	nonDE	-0.551037	0	0.847689	1	Decrease	nonDE	-0.555578	0	0.810823	1	Decrease	nonDE
15	ENSG00000002549	0.467443	0	0.995429	1	Increase	nonDE	0.0157308	0	1	1	Increase	nonDE	-0.786406	0	0.833186	1	Decrease	nonDE	-0.103962	0	0.999657	1	Decrease	nonDE	-0.379265	0	0.998711	1	Decrease	nonDE	-1.19035	-0.751366	0.226902	0.828495	Decrease	nonDE	0.197811	0	0.99705	1	Increase	nonDE	-0.296646	0	0.977899	1	Decrease	nonDE
16	ENSG00000002586	-0.0557648	0	1	1	Decrease	nonDE	0.473714	0	0.999997	1	Increase	nonDE	0.540788	0	0.999957	1	Increase	nonDE	0.0850819	0	1	1	Increase	nonDE	0.411679	0	0.999998	1	Increase	nonDE	0.521888	0	0.99973	1	Increase	nonDE	0.449446	0	0.999409	1	Increase	nonDE	0.696819	0	0.948198	1	Increase	nonDE
17	ENSG00000002587	0.223821	0	0.994332	1	Increase	nonDE	-0.155469	0	0.997964	1	Decrease	nonDE	1.37652	1.4345	0.0769279	0.327879	Increase	nonDE	0.449466	0	0.935254	1	Increase	nonDE	-0.574089	0	0.907746	1	Decrease	nonDE	1.58528	1.95961	0.0261019	0.138757	Increase	nonDE	-0.155119	0	0.984243	1	Decrease	nonDE	1.7271	1.78366	0.0384187	0.286825	Increase	nonDE
18	ENSG00000002822	-0.169456	0	0.999911	1	Decrease	nonDE	-1.12205	-0.495592	0.310514	0.939836	Decrease	nonDE	-0.751858	0	0.857237	1	Decrease	nonDE	-0.45567	0	0.974072	1	Decrease	nonDE	-0.773331	0	0.806049	1	Decrease	nonDE	-0.653474	0	0.889813	1	Decrease	nonDE	-0.858816	0	0.643624	1	Decrease	nonDE	-1.13943	-0.303378	0.38105	1	Decrease	nonDE
19	ENSG00000002834	0.0680316	0	1	1	Increase	nonDE	0.413861	0	1	1	Increase	nonDE	0.633006	0	1	1	Increase	nonDE	-0.047236	0	1	1	Decrease	nonDE	0.327084	0	1	1	Increase	nonDE	0.612219	0	0.999999	1	Increase	nonDE	0.432152	0	1	1	Increase	nonDE	0.657449	0	0.99915	1	Increase	nonDE
20	ENSG00000002919	0.169796	0	1	1	Increase	nonDE	0.212171	0	1	1	Increase	nonDE	0.0817424	0	1	1	Increase	nonDE	0.29385	0	0.999983	1	Increase	nonDE	0.127884	0	1	1	Increase	nonDE	-0.0232386	0	1	1	Decrease	nonDE	-0.0979982	0	0.999999	1	Decrease	nonDE	-0.213771	0	0.999868	1	Decrease	nonDE
21	ENSG00000002933	-0.63409	0	0.846355	1	Decrease	nonDE	-2.29623	-2.84973	0.00254881	0.0139761	Decrease	DE	-0.961265	0	0.543495	1	Decrease	nonDE	-0.383404	0	0.922681	1	Decrease	nonDE	-2.4489	-2.55059	0.00596309	0.0314593	Decrease	DE	-1.00647	-0.0143586	0.494292	1	Decrease	nonDE	-1.81215	-1.23788	0.109025	0.459063	Decrease	nonDE	0.0839092	0	0.977469	1	Increase	nonDE
22	ENSG00000003056	0.0339878	0	1	1	Increase	nonDE	0.278828	0	1	1	Increase	nonDE	0.271662	0	1	1	Increase	nonDE	-0.00390773	0	1	1	Decrease	nonDE	0.418414	0	1	1	Increase	nonDE	0.222851	0	1	1	Increase	nonDE	0.131047	0	1	1	Increase	nonDE	0.313983	0	1	1	Increase	nonDE
23	ENSG00000003147	-0.391955	0	0.904935	1	Decrease	nonDE	0.689493	0	0.784582	1	Increase	nonDE	0.61201	0	0.833154	1	Increase	nonDE	-0.505591	0	0.806997	1	Decrease	nonDE	1.29871	0.688607	0.246156	0.790561	Increase	nonDE	0.884615	0	0.593499	1	Increase	nonDE	2.42588	2.54605	0.00603726	0.0410174	Increase	DE	0.889928	0	0.566637	1	Increase	nonDE
24	ENSG00000003393	0.0669111	0	1	1	Increase	nonDE	0.956117	0	0.650071	1	Increase	nonDE	0.781355	0	0.969624	1	Increase	nonDE	0.247285	0	0.999998	1	Increase	nonDE	0.873347	0	0.847635	1	Increase	nonDE	0.996723	0	0.510083	1	Increase	nonDE	0.855496	0	0.818059	1	Increase	nonDE	0.862922	0	0.783331	1	Increase	nonDE
25	ENSG00000003400	0.350255	0	0.999976	1	Increase	nonDE	-1.54812	-2.47887	0.00723717	0.0358995	Decrease	DE	-1.14661	-0.728154	0.233921	0.832916	Decrease	nonDE	0.425067	0	0.998854	1	Increase	nonDE	-2.09731	-4.48268	8.06e-06	6.77e-05	Decrease	DE	-1.50726	-2.13717	0.0172384	0.0965521	Decrease	nonDE	-1.91858	-2.94783	0.00190071	0.0147892	Decrease	DE	-1.28607	-0.923541	0.178727	0.857057	Decrease	nonDE
26	ENSG00000003402	-0.0176736	0	1	1	Decrease	nonDE	1.66082	7.67809	1.79e-12	2.99e-11	Increase	DE	1.26816	3.01351	0.00155555	0.0101451	Increase	DE	0.171618	0	1	1	Increase	nonDE	1.7795	8.21386	9.84e-14	2.11e-12	Increase	DE	1.28699	2.71685	0.0037492	0.0258079	Increase	DE	1.304	2.33584	0.0105231	0.066721	Increase	nonDE	0.922568	0	0.699502	1	Increase	nonDE
27	ENSG00000003436	-0.50437	0	0.85132	1	Decrease	nonDE	3.25298	7.31143	1.25e-11	1.89e-10	Increase	DE	2.61506	5.106	5.78e-07	6.61e-06	Increase	DE	0.21387	0	0.946689	1	Increase	nonDE	3.38774	6.26602	2.57e-09	3.31e-08	Increase	DE	2.55162	3.81092	0.000106817	0.00103875	Increase	DE	2.88472	4.37865	1.23e-05	0.000159128	Increase	DE	2.18474	2.54338	0.00608133	0.0653769	Increase	nonDE
28	ENSG00000003509	0.00146757	0	1	1	Increase	nonDE	-0.218212	0	0.999972	1	Decrease	nonDE	-0.3154	0	0.999757	1	Decrease	nonDE	0.136967	0	0.99994	1	Increase	nonDE	-0.138476	0	0.999984	1	Decrease	nonDE	-0.326838	0	0.998335	1	Decrease	nonDE	-0.241878	0	0.997799	1	Decrease	nonDE	-0.686688	0	0.836725	1	Decrease	nonDE
29	ENSG00000003756	-0.0416292	0	1	1	Decrease	nonDE	0.417557	0	1	1	Increase	nonDE	0.202726	0	1	1	Increase	nonDE	0.0489401	0	1	1	Increase	nonDE	0.323789	0	1	1	Increase	nonDE	0.25918	0	1	1	Increase	nonDE	0.322952	0	1	1	Increase	nonDE	0.0539062	0	1	1	Increase	nonDE
30	ENSG00000004139	-0.00163891	0	0.999753	1	Decrease	nonDE	-0.552843	0	0.851115	1	Decrease	nonDE	-0.984724	0	0.513482	1	Decrease	nonDE	-1.3927	-0.622211	0.267567	1	Decrease	nonDE	-0.841135	0	0.630005	1	Decrease	nonDE	-0.60378	0	0.77835	1	Decrease	nonDE	-0.0592797	0	0.974529	1	Decrease	nonDE	-0.115666	0	0.946009	1	Decrease	nonDE
31	ENSG00000004142	0.224707	0	1	1	Increase	nonDE	-0.189339	0	1	1	Decrease	nonDE	-0.269452	0	1	1	Decrease	nonDE	0.161855	0	0.999999	1	Increase	nonDE	-0.109692	0	1	1	Decrease	nonDE	-0.425477	0	0.999819	1	Decrease	nonDE	-0.151329	0	0.99999	1	Decrease	nonDE	-0.186562	0	0.999863	1	Decrease	nonDE
32	ENSG00000004399	-0.0414685	0	1	1	Decrease	nonDE	-0.977021	0	0.569338	1	Decrease	nonDE	-0.10017	0	1	1	Decrease	nonDE	0.0137795	0	1	1	Increase	nonDE	-0.847947	0	0.858158	1	Decrease	nonDE	0.187605	0	1	1	Increase	nonDE	-0.979819	0	0.54138	1	Decrease	nonDE	0.321401	0	0.999611	1	Increase	nonDE
33	ENSG00000004455	-0.0762214	0	1	1	Decrease	nonDE	-1.18901	-1.21789	0.112747	0.408228	Decrease	nonDE	-1.64725	-3.79665	0.000112493	0.000912098	Decrease	DE	-0.14629	0	1	1	Decrease	nonDE	-0.910895	0	0.71395	1	Decrease	nonDE	-1.4875	-2.45003	0.00781457	0.0489778	Decrease	DE	-0.974217	0	0.546687	1	Decrease	nonDE	-1.79424	-2.5317	0.00627759	0.0671413	Decrease	nonDE
34	ENSG00000004468	0.479856	0	0.859672	1	Increase	nonDE	3.20208	6.04456	7.56e-09	8.56e-08	Increase	DE	3.00643	5.46252	1.17e-07	1.48e-06	Increase	DE	0.0314593	0	0.988605	1	Increase	nonDE	2.89137	5.45986	1.18e-07	1.24e-06	Increase	DE	2.72254	4.7741	2.42e-06	3.23e-05	Increase	DE	2.80738	3.30836	0.000608639	0.00540701	Increase	DE	2.29258	2.20606	0.0145779	0.133188	Increase	nonDE
35	ENSG00000004478	-0.176937	0	1	1	Decrease	nonDE	1.20186	2.02381	0.0225305	0.100007	Increase	nonDE	1.09884	0.974676	0.165775	0.628933	Increase	nonDE	-0.0430113	0	1	1	Decrease	nonDE	1.0043	0.0374375	0.485097	1	Increase	nonDE	0.907501	0	0.770655	1	Increase	nonDE	1.00498	0.0328703	0.486914	1	Increase	nonDE	0.583759	0	0.990863	1	Increase	nonDE
36	ENSG00000004487	0.0339479	0	1	1	Increase	nonDE	0.141106	0	1	1	Increase	nonDE	-0.187519	0	0.999995	1	Decrease	nonDE	0.220057	0	0.999897	1	Increase	nonDE	-0.176356	0	0.999987	1	Decrease	nonDE	-0.0846582	0	0.999996	1	Decrease	nonDE	-0.550118	0	0.957445	1	Decrease	nonDE	-0.167021	0	0.998956	1	Decrease	nonDE
37	ENSG00000004534	-0.0445215	0	1	1	Decrease	nonDE	-0.112412	0	1	1	Decrease	nonDE	-0.380569	0	1	1	Decrease	nonDE	-0.049764	0	1	1	Decrease	nonDE	-0.0918496	0	1	1	Decrease	nonDE	-0.255296	0	1	1	Decrease	nonDE	-0.158704	0	1	1	Decrease	nonDE	-0.62938	0	0.972044	1	Decrease	nonDE
38	ENSG00000004660	0.152815	0	0.997867	1	Increase	nonDE	-2.51833	-3.96119	6.14e-05	0.000436736	Decrease	DE	-1.94062	-2.56968	0.00565965	0.0330124	Decrease	DE	-0.279327	0	0.970403	1	Decrease	nonDE	-2.89437	-4.48611	7.95e-06	6.68e-05	Decrease	DE	-1.55901	-1.35197	0.0893781	0.395885	Decrease	nonDE	-3.37048	-3.81181	0.00010647	0.00114558	Decrease	DE	-0.886179	0	0.579586	1	Decrease	nonDE
39	ENSG00000004700	0.0830146	0	1	1	Increase	nonDE	-0.180041	0	1	1	Decrease	nonDE	-0.104636	0	1	1	Decrease	nonDE	-0.0293572	0	1	1	Decrease	nonDE	-0.349637	0	1	1	Decrease	nonDE	0.0766867	0	1	1	Increase	nonDE	-0.329563	0	0.999992	1	Decrease	nonDE	0.116694	0	1	1	Increase	nonDE
40	ENSG00000004766	0.0323499	0	1	1	Increase	nonDE	-1.1879	-1.35335	0.089159	0.333614	Decrease	nonDE	-1.0794	-0.596953	0.275794	0.952553	Decrease	nonDE	0.0604696	0	1	1	Increase	nonDE	-1.00399	-0.0285397	0.488638	1	Decrease	nonDE	-0.837901	0	0.863235	1	Decrease	nonDE	-0.947247	0	0.613463	1	Decrease	nonDE	-1.0274	-0.127607	0.44933	1	Decrease	nonDE
41	ENSG00000004779	0.071851	0	1	1	Increase	nonDE	-0.103991	0	1	1	Decrease	nonDE	-0.118129	0	1	1	Decrease	nonDE	-0.0616517	0	1	1	Decrease	nonDE	-0.101288	0	1	1	Decrease	nonDE	-0.164957	0	1	1	Decrease	nonDE	-0.014852	0	1	1	Decrease	nonDE	-0.129783	0	1	1	Decrease	nonDE
42	ENSG00000004799	-0.18611	0	0.999239	1	Decrease	nonDE	-2.87529	-4.31589	1.57e-05	0.000121919	Decrease	DE	-2.07212	-2.96637	0.00179675	0.0115855	Decrease	DE	-0.896378	0	0.619511	1	Decrease	nonDE	-3.30595	-4.16962	2.78e-05	0.000215938	Decrease	DE	-1.79096	-1.96138	0.0259974	0.138261	Decrease	nonDE	-2.01244	-1.54524	0.0623772	0.294457	Decrease	nonDE	-2.63183	-1.90682	0.0294081	0.233754	Decrease	nonDE
43	ENSG00000004809	0.675757	0	0.727575	1	Increase	nonDE	-1.46081	-0.854167	0.197306	0.651536	Decrease	nonDE	-0.461074	0	0.844103	1	Decrease	nonDE	-0.23499	0	0.90143	1	Decrease	nonDE	-1.42061	-0.742222	0.229672	0.750505	Decrease	nonDE	-0.689153	0	0.703192	1	Decrease	nonDE	-1.02429	-0.0295234	0.495843	1	Decrease	nonDE	-0.714027	0	0.654352	1	Decrease	nonDE
44	ENSG00000004846	0.638337	0	0.736865	1	Increase	nonDE	2.18228	2.47387	0.0073345	0.0363679	Increase	DE	1.71905	1.44424	0.0755512	0.322669	Increase	nonDE	0.242372	0	0.896796	1	Increase	nonDE	1.44923	0.857248	0.196455	0.663405	Increase	nonDE	0.467886	0	0.816504	1	Increase	nonDE	1.81575	1.12133	0.132204	0.531947	Increase	nonDE	1.19712	0.235466	0.411975	1	Increase	nonDE
45	ENSG00000004864	-0.141982	0	1	1	Decrease	nonDE	0.0823359	0	1	1	Increase	nonDE	-0.063612	0	1	1	Decrease	nonDE	-0.441637	0	0.995875	1	Decrease	nonDE	0.00678054	0	1	1	Increase	nonDE	-0.123814	0	0.999997	1	Decrease	nonDE	0.0159309	0	0.999979	1	Increase	nonDE	0.324765	0	0.995235	1	Increase	nonDE
46	ENSG00000004866	-0.413989	0	0.950927	1	Decrease	nonDE	0.92688	0	0.603683	1	Increase	nonDE	0.955378	0	0.564238	1	Increase	nonDE	0.870103	0	0.64469	1	Increase	nonDE	1.41974	1.30788	0.0966232	0.371525	Increase	nonDE	1.5823	1.77009	0.0395406	0.198415	Increase	nonDE	0.0164539	0	0.999028	1	Increase	nonDE	0.0315336	0	0.996497	1	Increase	nonDE
47	ENSG00000004897	0.0887978	0	1	1	Increase	nonDE	0.715121	0	0.999871	1	Increase	nonDE	0.720166	0	0.999803	1	Increase	nonDE	0.0513571	0	1	1	Increase	nonDE	0.813074	0	0.98836	1	Increase	nonDE	0.643472	0	0.999939	1	Increase	nonDE	0.696344	0	0.996072	1	Increase	nonDE	0.638993	0	0.997571	1	Increase	nonDE
48	ENSG00000004961	0.175542	0	1	1	Increase	nonDE	0.340548	0	1	1	Increase	nonDE	0.361465	0	1	1	Increase	nonDE	0.0112836	0	1	1	Increase	nonDE	0.1536	0	1	1	Increase	nonDE	0.175447	0	1	1	Increase	nonDE	0.341309	0	0.999995	1	Increase	nonDE	0.413594	0	0.999852	1	Increase	nonDE
49	ENSG00000004975	-0.271041	0	0.999999	1	Decrease	nonDE	0.0243401	0	1	1	Increase	nonDE	0.0992789	0	1	1	Increase	nonDE	-0.0852752	0	1	1	Decrease	nonDE	0.577144	0	0.997949	1	Increase	nonDE	0.257454	0	0.999995	1	Increase	nonDE	0.406352	0	0.99892	1	Increase	nonDE	0.138043	0	0.999936	1	Increase	nonDE
50	ENSG00000005001	-0.462705	0	0.82533	1	Decrease	nonDE	4.16559	7.23262	1.89e-11	2.82e-10	Increase	DE	2.54424	3.1776	0.000929944	0.00639432	Increase	DE	-0.463263	0	0.7927	1	Decrease	nonDE	3.84291	5.62273	5.58e-08	6.1e-07	Increase	DE	3.26267	4.04299	4.52e-05	0.000471872	Increase	DE	4.54832	5.27656	2.71e-07	4.87e-06	Increase	DE	3.60953	3.426	0.000411386	0.00695914	Increase	DE
51	ENSG00000005007	-0.224172	0	1	1	Decrease	nonDE	0.163757	0	1	1	Increase	nonDE	-0.0122519	0	1	1	Decrease	nonDE	-0.0220869	0	1	1	Decrease	nonDE	0.323701	0	1	1	Increase	nonDE	0.269949	0	1	1	Increase	nonDE	0.201161	0	1	1	Increase	nonDE	-0.0221701	0	1	1	Decrease	nonDE
52	ENSG00000005020	0.103388	0	1	1	Increase	nonDE	-0.522125	0	1	1	Decrease	nonDE	0.118675	0	1	1	Increase	nonDE	0.0750907	0	1	1	Increase	nonDE	-0.709638	0	0.998868	1	Decrease	nonDE	0.087624	0	1	1	Increase	nonDE	-0.430311	0	0.999993	1	Decrease	nonDE	0.258596	0	1	1	Increase	nonDE
53	ENSG00000005022	0.0394917	0	1	1	Increase	nonDE	-1.01518	-0.220778	0.412808	1	Decrease	nonDE	-0.959816	0	0.716122	1	Decrease	nonDE	-0.0467931	0	1	1	Decrease	nonDE	-0.976872	0	0.620692	1	Decrease	nonDE	-1.06042	-0.721902	0.235833	0.853642	Decrease	nonDE	-0.717611	0	0.996762	1	Decrease	nonDE	-0.900028	0	0.802795	1	Decrease	nonDE
54	ENSG00000005059	0.256389	0	1	1	Increase	nonDE	-0.412666	0	0.999999	1	Decrease	nonDE	0.468879	0	0.999999	1	Increase	nonDE	0.170357	0	1	1	Increase	nonDE	-0.835783	0	0.901824	1	Decrease	nonDE	0.320039	0	1	1	Increase	nonDE	-0.34755	0	0.99995	1	Decrease	nonDE	0.755889	0	0.926559	1	Increase	nonDE
55	ENSG00000005075	-0.0106381	0	1	1	Decrease	nonDE	-0.275961	0	1	1	Decrease	nonDE	0.108005	0	1	1	Increase	nonDE	0.275573	0	0.999994	1	Increase	nonDE	-0.0981549	0	1	1	Decrease	nonDE	0.013565	0	1	1	Increase	nonDE	-0.0264392	0	1	1	Decrease	nonDE	0.00724408	0	1	1	Increase	nonDE
56	ENSG00000005100	0.168203	0	1	1	Increase	nonDE	-0.430722	0	0.999991	1	Decrease	nonDE	-0.36563	0	0.999999	1	Decrease	nonDE	-0.0341657	0	1	1	Decrease	nonDE	-0.488346	0	0.999913	1	Decrease	nonDE	-0.400673	0	0.999982	1	Decrease	nonDE	-0.367405	0	0.999611	1	Decrease	nonDE	-0.301284	0	0.999578	1	Decrease	nonDE
57	ENSG00000005156	0.0481924	0	1	1	Increase	nonDE	-0.474034	0	0.995741	1	Decrease	nonDE	-0.886147	0	0.704029	1	Decrease	nonDE	-0.0912572	0	0.999951	1	Decrease	nonDE	-0.229904	0	0.99992	1	Decrease	nonDE	-0.842824	0	0.736024	1	Decrease	nonDE	-0.35695	0	0.987531	1	Decrease	nonDE	-0.95887	0	0.545294	1	Decrease	nonDE
58	ENSG00000005175	-0.0225744	0	1	1	Decrease	nonDE	-1.52305	-4.32205	1.53e-05	0.00011921	Decrease	DE	-1.82667	-6.46309	9.69e-10	1.61e-08	Decrease	DE	-0.0136969	0	1	1	Decrease	nonDE	-1.51913	-3.96508	6.05e-05	0.000444315	Decrease	DE	-1.90357	-5.80499	2.38e-08	4.33e-07	Decrease	DE	-1.96598	-5.01762	8.51e-07	1.39e-05	Decrease	DE	-2.24013	-5.24515	3.12e-07	1.29e-05	Decrease	DE
59	ENSG00000005187	-0.575432	0	0.810051	1	Decrease	nonDE	-1.40655	-0.854299	0.197264	0.651536	Decrease	nonDE	-1.67177	-1.35182	0.0894022	0.371694	Decrease	nonDE	-0.437653	0	0.836358	1	Decrease	nonDE	-0.417455	0	0.872728	1	Decrease	nonDE	-0.716701	0	0.688185	1	Decrease	nonDE	-0.744355	0	0.647628	1	Decrease	nonDE	-1.52767	-0.614275	0.271991	1	Decrease	nonDE
60	ENSG00000005194	-0.0558018	0	0.999999	1	Decrease	nonDE	-0.149689	0	0.999988	1	Decrease	nonDE	-0.608436	0	0.967473	1	Decrease	nonDE	-0.0159099	0	0.999988	1	Decrease	nonDE	-0.182143	0	0.999916	1	Decrease	nonDE	-0.577269	0	0.95304	1	Decrease	nonDE	-0.566239	0	0.921213	1	Decrease	nonDE	-0.449103	0	0.946663	1	Decrease	nonDE
61	ENSG00000005206	-0.141846	0	0.999959	1	Decrease	nonDE	-0.855811	0	0.727911	1	Decrease	nonDE	-0.684607	0	0.915432	1	Decrease	nonDE	-0.232103	0	0.997725	1	Decrease	nonDE	-0.504795	0	0.975405	1	Decrease	nonDE	-0.259363	0	0.997664	1	Decrease	nonDE	0.19026	0	0.995449	1	Increase	nonDE	-0.391071	0	0.945108	1	Decrease	nonDE
62	ENSG00000005238	0.325424	0	0.999779	1	Increase	nonDE	1.09678	0.600604	0.27458	0.848018	Increase	nonDE	1.45162	2.92	0.0020672	0.0131795	Increase	DE	0.64044	0	0.953694	1	Increase	nonDE	0.72528	0	0.94968	1	Increase	nonDE	1.07967	0.4701	0.31954	1	Increase	nonDE	0.500096	0	0.990162	1	Increase	nonDE	0.89	0	0.689919	1	Increase	nonDE
63	ENSG00000005249	-0.132574	0	0.999352	1	Decrease	nonDE	-1.38193	-1.22798	0.110849	0.402517	Decrease	nonDE	-1.76854	-2.33263	0.0106101	0.0582554	Decrease	nonDE	-0.53032	0	0.906975	1	Decrease	nonDE	-1.25867	-0.767337	0.222144	0.732011	Decrease	nonDE	-1.27471	-0.725884	0.234614	0.849968	Decrease	nonDE	-1.35444	-0.706052	0.24072	0.822859	Decrease	nonDE	0.100841	0	0.982473	1	Increase	nonDE
64	ENSG00000005302	0.0856838	0	1	1	Increase	nonDE	0.50554	0	1	1	Increase	nonDE	0.458338	0	1	1	Increase	nonDE	-0.0256131	0	1	1	Decrease	nonDE	0.393636	0	1	1	Increase	nonDE	0.398606	0	1	1	Increase	nonDE	0.490803	0	0.999999	1	Increase	nonDE	0.314205	0	1	1	Increase	nonDE
65	ENSG00000005339	-0.177625	0	1	1	Decrease	nonDE	0.661544	0	1	1	Increase	nonDE	0.4795	0	1	1	Increase	nonDE	-0.205567	0	1	1	Decrease	nonDE	0.782517	0	0.999052	1	Increase	nonDE	0.517112	0	1	1	Increase	nonDE	0.718972	0	0.998286	1	Increase	nonDE	0.284526	0	1	1	Increase	nonDE
66	ENSG00000005379	-0.54692	0	0.82034	1	Decrease	nonDE	-0.193035	0	0.969987	1	Decrease	nonDE	0.647985	0	0.801471	1	Increase	nonDE	0.0179677	0	0.994469	1	Increase	nonDE	0.0928343	0	0.978268	1	Increase	nonDE	0.162858	0	0.951318	1	Increase	nonDE	-0.489884	0	0.788873	1	Decrease	nonDE	-0.878154	0	0.570664	1	Decrease	nonDE
67	ENSG00000005436	0.0160105	0	0.999664	1	Increase	nonDE	-1.26875	-0.758261	0.224841	0.725652	Decrease	nonDE	-2.79596	-4.20981	2.38e-05	0.000213764	Decrease	DE	-0.204807	0	0.975374	1	Decrease	nonDE	-1.33118	-0.857615	0.19635	0.663405	Decrease	nonDE	-1.50588	-1.15864	0.124375	0.516241	Decrease	nonDE	-0.675057	0	0.738004	1	Decrease	nonDE	-1.76408	-1.16099	0.123922	0.67042	Decrease	nonDE
68	ENSG00000005448	-0.393671	0	0.934733	1	Decrease	nonDE	0.704092	0	0.810055	1	Increase	nonDE	1.40441	1.30804	0.0965965	0.396216	Increase	nonDE	0.0412813	0	0.992653	1	Increase	nonDE	0.886934	0	0.616309	1	Increase	nonDE	1.48518	1.27521	0.102266	0.441914	Increase	nonDE	0.463495	0	0.857802	1	Increase	nonDE	0.883944	0	0.588869	1	Increase	nonDE
69	ENSG00000005469	-0.614443	0	0.835304	1	Decrease	nonDE	-1.48245	-1.20697	0.114829	0.414928	Decrease	nonDE	-1.24578	-0.618286	0.26874	0.933146	Decrease	nonDE	-0.925248	0	0.558228	1	Decrease	nonDE	-1.22253	-0.474585	0.317947	0.96244	Decrease	nonDE	-0.369853	0	0.908118	1	Decrease	nonDE	-0.317475	0	0.881876	1	Decrease	nonDE	-0.515116	0	0.767075	1	Decrease	nonDE
70	ENSG00000005483	-0.109663	0	1	1	Decrease	nonDE	1.08364	1.19095	0.117932	0.424185	Increase	nonDE	0.744449	0	0.999701	1	Increase	nonDE	-0.227619	0	1	1	Decrease	nonDE	1.05031	0.646475	0.259562	0.821885	Increase	nonDE	0.772981	0	0.99512	1	Increase	nonDE	0.98382	0	0.559806	1	Increase	nonDE	0.644023	0	0.99794	1	Increase	nonDE
71	ENSG00000005486	-0.232107	0	0.999784	1	Decrease	nonDE	-0.194247	0	0.999951	1	Decrease	nonDE	0.628639	0	0.978484	1	Increase	nonDE	0.0841374	0	0.999836	1	Increase	nonDE	-0.103197	0	0.999941	1	Decrease	nonDE	1.03151	0.146972	0.441692	1	Increase	nonDE	-0.248162	0	0.994729	1	Decrease	nonDE	0.729359	0	0.822764	1	Increase	nonDE
72	ENSG00000005700	0.0897613	0	1	1	Increase	nonDE	0.696333	0	0.999966	1	Increase	nonDE	0.51047	0	1	1	Increase	nonDE	0.0970215	0	1	1	Increase	nonDE	0.637714	0	0.999992	1	Increase	nonDE	0.442469	0	1	1	Increase	nonDE	0.425804	0	1	1	Increase	nonDE	0.505478	0	0.999941	1	Increase	nonDE
73	ENSG00000005801	0.00312942	0	1	1	Increase	nonDE	-0.905247	0	0.68317	1	Decrease	nonDE	-0.792858	0	0.859732	1	Decrease	nonDE	-0.307395	0	0.99922	1	Decrease	nonDE	-0.463523	0	0.997026	1	Decrease	nonDE	-1.10469	-0.437547	0.331224	1	Decrease	nonDE	-0.74421	0	0.803116	1	Decrease	nonDE	-0.443321	0	0.963091	1	Decrease	nonDE
74	ENSG00000005810	-0.0809887	0	1	1	Decrease	nonDE	-1.09849	-1.02332	0.15404	0.530027	Decrease	nonDE	-1.14027	-1.43254	0.0772073	0.328623	Decrease	nonDE	-0.192862	0	1	1	Decrease	nonDE	-1.03563	-0.337959	0.367972	1	Decrease	nonDE	-0.995433	0	0.515672	1	Decrease	nonDE	-1.13686	-0.929766	0.177117	0.659193	Decrease	nonDE	-1.02231	-0.136006	0.446015	1	Decrease	nonDE
75	ENSG00000005812	0.0314691	0	1	1	Increase	nonDE	0.640732	0	0.999999	1	Increase	nonDE	0.456064	0	1	1	Increase	nonDE	0.00494305	0	1	1	Increase	nonDE	0.619085	0	0.999998	1	Increase	nonDE	0.545116	0	1	1	Increase	nonDE	0.670931	0	0.998597	1	Increase	nonDE	0.334041	0	1	1	Increase	nonDE
76	ENSG00000005844	-0.0972536	0	1	1	Decrease	nonDE	-0.990614	0	0.522386	1	Decrease	nonDE	0.065126	0	1	1	Increase	nonDE	-0.0224349	0	1	1	Decrease	nonDE	-0.923908	0	0.662564	1	Decrease	nonDE	0.322193	0	0.999951	1	Increase	nonDE	-0.851795	0	0.732177	1	Decrease	nonDE	0.361165	0	0.996397	1	Increase	nonDE
77	ENSG00000005882	0.345984	0	0.966005	1	Increase	nonDE	-1.8657	-2.10084	0.0188036	0.0849991	Decrease	nonDE	-1.84154	-2.00741	0.0234008	0.116724	Decrease	nonDE	0.258086	0	0.955368	1	Increase	nonDE	-2.31273	-2.99613	0.0016408	0.00957958	Decrease	DE	-2.43024	-2.85855	0.00248313	0.017827	Decrease	DE	-2.91168	-3.0327	0.00146623	0.0117589	Decrease	DE	-1.57513	-0.868491	0.193452	0.901793	Decrease	nonDE
78	ENSG00000005889	0.0952922	0	1	1	Increase	nonDE	0.426516	0	1	1	Increase	nonDE	0.348269	0	1	1	Increase	nonDE	-0.067593	0	1	1	Decrease	nonDE	0.400447	0	1	1	Increase	nonDE	0.249482	0	1	1	Increase	nonDE	0.258239	0	1	1	Increase	nonDE	0.318654	0	0.999994	1	Increase	nonDE
79	ENSG00000005893	0.126504	0	1	1	Increase	nonDE	-0.00332328	0	1	1	Decrease	nonDE	0.333327	0	1	1	Increase	nonDE	0.0817944	0	1	1	Increase	nonDE	0.0180919	0	1	1	Increase	nonDE	0.425679	0	1	1	Increase	nonDE	0.0535101	0	1	1	Increase	nonDE	0.57566	0	0.999959	1	Increase	nonDE
80	ENSG00000006007	0.0507707	0	1	1	Increase	nonDE	-0.982077	0	0.577772	1	Decrease	nonDE	-0.477873	0	1	1	Decrease	nonDE	0.237275	0	1	1	Increase	nonDE	-1.22256	-2.18895	0.0152029	0.0740357	Decrease	nonDE	-0.606098	0	0.999857	1	Decrease	nonDE	-1.18218	-1.36254	0.0877038	0.387647	Decrease	nonDE	-0.412862	0	0.999964	1	Decrease	nonDE
81	ENSG00000006015	-0.130402	0	1	1	Decrease	nonDE	-0.651943	0	0.980577	1	Decrease	nonDE	-0.557217	0	0.996507	1	Decrease	nonDE	0.119268	0	0.999998	1	Increase	nonDE	-0.874362	0	0.738052	1	Decrease	nonDE	-0.614568	0	0.973522	1	Decrease	nonDE	-0.662753	0	0.923612	1	Decrease	nonDE	-0.799075	0	0.765327	1	Decrease	nonDE
82	ENSG00000006025	0.396015	0	0.896546	1	Increase	nonDE	-0.0549292	0	0.991165	1	Decrease	nonDE	-0.552928	0	0.824344	1	Decrease	nonDE	0.10516	0	0.964426	1	Increase	nonDE	-0.49346	0	0.850467	1	Decrease	nonDE	-1.21528	-0.382192	0.351543	1	Decrease	nonDE	-0.00920831	0	0.99638	1	Decrease	nonDE	-0.771586	0	0.626136	1	Decrease	nonDE
83	ENSG00000006062	-0.0724477	0	0.999993	1	Decrease	nonDE	-2.50696	-4.92811	1.25e-06	1.11e-05	Decrease	DE	-2.07099	-3.6749	0.000174006	0.0013556	Decrease	DE	0.259746	0	0.998964	1	Increase	nonDE	-2.56932	-4.67036	3.73e-06	3.27e-05	Decrease	DE	-2.21522	-3.30246	0.000620553	0.00512426	Decrease	DE	-2.87051	-4.15479	2.95e-05	0.000355977	Decrease	DE	-1.52751	-1.19865	0.116435	0.642673	Decrease	nonDE
84	ENSG00000006118	0.102794	0	0.972923	1	Increase	nonDE	3.96341	7.33379	1.11e-11	1.69e-10	Increase	DE	3.79689	6.79983	1.77e-10	3.21e-09	Increase	DE	0.224491	0	0.91268	1	Increase	nonDE	3.595	5.69064	4.07e-08	4.52e-07	Increase	DE	2.9175	3.77344	0.000122339	0.00117873	Increase	DE	2.86869	2.90816	0.00214197	0.0164419	Increase	DE	1.84671	1.11185	0.134277	0.709416	Increase	nonDE
85	ENSG00000006125	-0.0792433	0	1	1	Decrease	nonDE	0.833703	0	0.987046	1	Increase	nonDE	0.656608	0	0.999994	1	Increase	nonDE	-0.0325744	0	1	1	Decrease	nonDE	0.908048	0	0.869947	1	Increase	nonDE	0.57624	0	0.999996	1	Increase	nonDE	0.798167	0	0.964764	1	Increase	nonDE	0.522292	0	0.999891	1	Increase	nonDE
86	ENSG00000006194	0.124186	0	1	1	Increase	nonDE	-0.669427	0	0.982275	1	Decrease	nonDE	-0.80389	0	0.889711	1	Decrease	nonDE	0.0903273	0	1	1	Increase	nonDE	-0.518529	0	0.998901	1	Decrease	nonDE	-0.65993	0	0.973186	1	Decrease	nonDE	-0.60341	0	0.966131	1	Decrease	nonDE	-1.40603	-1.34304	0.0908126	0.539752	Decrease	nonDE
87	ENSG00000006282	0.350726	0	0.972615	1	Increase	nonDE	-2.35634	-3.33607	0.000555487	0.00341996	Decrease	DE	-2.35779	-3.24305	0.000753321	0.00526066	Decrease	DE	-0.539769	0	0.836469	1	Decrease	nonDE	-3.04774	-4.61602	4.67e-06	4.06e-05	Decrease	DE	-1.98607	-2.14835	0.0167799	0.0944057	Decrease	nonDE	-2.04323	-1.63518	0.0522311	0.255649	Decrease	nonDE	-0.941989	0	0.536494	1	Decrease	nonDE
88	ENSG00000006327	-1.08932	-0.194816	0.422928	1	Decrease	nonDE	-1.56958	-1.29827	0.0982585	0.363003	Decrease	nonDE	-0.0847676	0	0.992596	1	Decrease	nonDE	-1.51834	-0.868525	0.193385	1	Decrease	nonDE	-0.834999	0	0.625481	1	Decrease	nonDE	0.581347	0	0.794397	1	Increase	nonDE	0.00803713	0	0.996714	1	Increase	nonDE	1.42865	0.612028	0.271157	1	Increase	nonDE
89	ENSG00000006451	-0.276006	0	1	1	Decrease	nonDE	0.368063	0	1	1	Increase	nonDE	0.497625	0	1	1	Increase	nonDE	0.0218318	0	1	1	Increase	nonDE	0.58831	0	0.999959	1	Increase	nonDE	0.806244	0	0.959326	1	Increase	nonDE	0.334019	0	0.999998	1	Increase	nonDE	0.551161	0	0.99809	1	Increase	nonDE
90	ENSG00000006453	0.0594294	0	0.975687	1	Increase	nonDE	4.42314	6.61165	4.6e-10	5.89e-09	Increase	DE	2.62838	2.80128	0.00293843	0.0180821	Increase	DE	-0.171302	0	0.919341	1	Decrease	nonDE	4.33763	5.78085	2.66e-08	3.03e-07	Increase	DE	2.50869	2.20384	0.0146582	0.0839765	Increase	nonDE	5.50399	5.94534	1.22e-08	2.79e-07	Increase	DE	2.77907	1.86904	0.0320052	0.24996	Increase	nonDE
91	ENSG00000006459	0.00818329	0	1	1	Increase	nonDE	0.624185	0	0.999995	1	Increase	nonDE	0.52623	0	1	1	Increase	nonDE	-0.0512937	0	1	1	Decrease	nonDE	0.60659	0	0.999987	1	Increase	nonDE	0.513685	0	0.999998	1	Increase	nonDE	0.583804	0	0.999482	1	Increase	nonDE	0.472649	0	0.999875	1	Increase	nonDE
92	ENSG00000006530	0.619092	0	0.915506	1	Increase	nonDE	3.35772	11.066	1.04e-20	3.8e-19	Increase	DE	3.07262	9.61075	4.11e-17	1.5e-15	Increase	DE	0.664019	0	0.847994	1	Increase	nonDE	3.04937	10.6238	1.3e-19	5.19e-18	Increase	DE	2.57535	7.72492	1.39e-12	4.52e-11	Increase	DE	2.7334	6.51515	7.47e-10	2.2e-08	Increase	DE	2.12768	3.90396	7.6e-05	0.00159505	Increase	DE
93	ENSG00000006534	-0.215298	0	1	1	Decrease	nonDE	-0.806491	0	0.970266	1	Decrease	nonDE	-0.186211	0	1	1	Decrease	nonDE	-0.0354988	0	1	1	Decrease	nonDE	-0.597193	0	0.99979	1	Decrease	nonDE	0.101712	0	1	1	Increase	nonDE	-0.763596	0	0.942097	1	Decrease	nonDE	-0.0221172	0	1	1	Decrease	nonDE
94	ENSG00000006576	0.0577182	0	1	1	Increase	nonDE	-0.395566	0	0.999998	1	Decrease	nonDE	-0.00944301	0	1	1	Decrease	nonDE	0.19841	0	1	1	Increase	nonDE	-0.440402	0	0.999972	1	Decrease	nonDE	-0.0600627	0	1	1	Decrease	nonDE	-0.573137	0	0.990955	1	Decrease	nonDE	-0.262539	0	0.999909	1	Decrease	nonDE
95	ENSG00000006607	0.446966	0	0.997544	1	Increase	nonDE	-0.0369943	0	0.999998	1	Decrease	nonDE	0.24436	0	0.99994	1	Increase	nonDE	0.0819773	0	0.999842	1	Increase	nonDE	-0.00660939	0	1	1	Decrease	nonDE	0.383544	0	0.999263	1	Increase	nonDE	0.247266	0	0.996511	1	Increase	nonDE	0.336755	0	0.985193	1	Increase	nonDE
96	ENSG00000006625	0.00884652	0	1	1	Increase	nonDE	-1.68004	-3.86382	8.81e-05	0.000610526	Decrease	DE	-2.18005	-5.80707	2.35e-08	3.27e-07	Decrease	DE	-0.592869	0	0.988571	1	Decrease	nonDE	-1.42831	-2.43307	0.00817294	0.0420558	Decrease	DE	-2.20659	-5.00293	9.07e-07	1.3e-05	Decrease	DE	-1.73664	-2.38954	0.00916049	0.0590369	Decrease	nonDE	-1.20093	-0.672136	0.251351	1	Decrease	nonDE
97	ENSG00000006634	-0.219589	0	0.999965	1	Decrease	nonDE	-1.52996	-2.11234	0.0182954	0.082997	Decrease	nonDE	-1.60381	-2.40209	0.00886549	0.0494786	Decrease	DE	-0.443189	0	0.988174	1	Decrease	nonDE	-1.27552	-1.03024	0.152416	0.540921	Decrease	nonDE	-1.24339	-0.839968	0.201242	0.753007	Decrease	nonDE	-1.3471	-0.901539	0.184493	0.678189	Decrease	nonDE	-0.897802	0	0.60197	1	Decrease	nonDE
98	ENSG00000006652	0.052727	0	1	1	Increase	nonDE	0.678442	0	0.994741	1	Increase	nonDE	0.235235	0	1	1	Increase	nonDE	-0.25327	0	0.999965	1	Decrease	nonDE	0.792408	0	0.940956	1	Increase	nonDE	0.121824	0	1	1	Increase	nonDE	0.810953	0	0.837126	1	Increase	nonDE	0.058837	0	0.999959	1	Increase	nonDE
99	ENSG00000006695	-0.12272	0	0.999856	1	Decrease	nonDE	-0.917186	0	0.624437	1	Decrease	nonDE	-1.18655	-0.682851	0.247964	0.871875	Decrease	nonDE	-0.0449641	0	0.999663	1	Decrease	nonDE	-1.10299	-0.350887	0.363124	1	Decrease	nonDE	-1.35294	-1.04351	0.149334	0.598433	Decrease	nonDE	-1.56782	-1.35526	0.0888549	0.391493	Decrease	nonDE	-2.06261	-2.05266	0.021067	0.179643	Decrease	nonDE
100	ENSG00000006704	-0.810161	0	0.695257	1	Decrease	nonDE	-2.87614	-4.42966	9.99e-06	7.92e-05	Decrease	DE	-1.72559	-1.87636	0.0314362	0.150287	Decrease	nonDE	-0.606752	0	0.805709	1	Decrease	nonDE	-2.53184	-3.14374	0.00103575	0.0062479	Decrease	DE	-1.88188	-1.66573	0.0491003	0.238463	Decrease	nonDE	-2.24768	-1.91528	0.0288397	0.156158	Decrease	nonDE	-0.715614	0	0.674872	1	Decrease	nonDE
101	ENSG00000006712	-0.132806	0	1	1	Decrease	nonDE	0.691398	0	0.997509	1	Increase	nonDE	0.537742	0	0.999975	1	Increase	nonDE	-0.0736353	0	1	1	Decrease	nonDE	0.706194	0	0.991663	1	Increase	nonDE	0.541935	0	0.999631	1	Increase	nonDE	0.753995	0	0.935481	1	Increase	nonDE	0.254779	0	0.999922	1	Increase	nonDE
102	ENSG00000006715	0.0162865	0	1	1	Increase	nonDE	-0.337445	0	1	1	Decrease	nonDE	-0.135521	0	1	1	Decrease	nonDE	-0.0222961	0	1	1	Decrease	nonDE	-0.21354	0	1	1	Decrease	nonDE	-0.136007	0	1	1	Decrease	nonDE	-0.179863	0	1	1	Decrease	nonDE	0.118933	0	1	1	Increase	nonDE
103	ENSG00000006744	0.0837613	0	1	1	Increase	nonDE	-0.737893	0	0.932616	1	Decrease	nonDE	-1.13412	-0.706396	0.24061	0.851508	Decrease	nonDE	0.0401527	0	1	1	Increase	nonDE	-0.616197	0	0.984174	1	Decrease	nonDE	-1.06843	-0.323293	0.373499	1	Decrease	nonDE	-0.648803	0	0.925966	1	Decrease	nonDE	-0.631383	0	0.911085	1	Decrease	nonDE
104	ENSG00000006747	0.384242	0	0.926937	1	Increase	nonDE	-2.74757	-3.48649	0.00033507	0.00213095	Decrease	DE	-2.67522	-3.20848	0.000842294	0.0058268	Decrease	DE	0.839079	0	0.633595	1	Increase	nonDE	-3.39476	-4.48684	7.93e-06	6.66e-05	Decrease	DE	-3.26529	-3.66896	0.000177704	0.00164879	Decrease	DE	-3.47457	-3.44896	0.00038067	0.00356408	Decrease	DE	-3.19653	-2.62929	0.00480045	0.0537745	Decrease	nonDE
105	ENSG00000006756	0.122984	0	1	1	Increase	nonDE	0.0160231	0	1	1	Increase	nonDE	0.162367	0	1	1	Increase	nonDE	0.43254	0	0.999918	1	Increase	nonDE	-0.0410889	0	1	1	Decrease	nonDE	0.0890704	0	1	1	Increase	nonDE	-0.512892	0	0.997135	1	Decrease	nonDE	0.0727311	0	1	1	Increase	nonDE
106	ENSG00000006757	0.341218	0	0.977016	1	Increase	nonDE	-0.439326	0	0.949132	1	Decrease	nonDE	-0.198492	0	0.991627	1	Decrease	nonDE	0.414233	0	0.935835	1	Increase	nonDE	-0.408626	0	0.95589	1	Decrease	nonDE	-0.0139685	0	0.999342	1	Decrease	nonDE	-0.41641	0	0.904206	1	Decrease	nonDE	-0.197643	0	0.953717	1	Decrease	nonDE
107	ENSG00000006831	-0.0195492	0	1	1	Decrease	nonDE	0.523652	0	1	1	Increase	nonDE	0.650128	0	1	1	Increase	nonDE	-0.0233765	0	1	1	Decrease	nonDE	0.548824	0	1	1	Increase	nonDE	0.596722	0	1	1	Increase	nonDE	0.522749	0	0.999998	1	Increase	nonDE	0.581133	0	0.999897	1	Increase	nonDE
108	ENSG00000006837	-0.427459	0	0.885972	1	Decrease	nonDE	-0.186766	0	0.974061	1	Decrease	nonDE	-0.231465	0	0.962755	1	Decrease	nonDE	-0.629393	0	0.735868	1	Decrease	nonDE	0.536568	0	0.83919	1	Increase	nonDE	0.372816	0	0.890275	1	Increase	nonDE	0.842011	0	0.598912	1	Increase	nonDE	-0.654683	0	0.690015	1	Decrease	nonDE
109	ENSG00000007047	0.0536841	0	1	1	Increase	nonDE	0.697283	0	0.980639	1	Increase	nonDE	0.721321	0	0.97272	1	Increase	nonDE	-0.223983	0	0.999809	1	Decrease	nonDE	0.64371	0	0.987787	1	Increase	nonDE	0.614118	0	0.988525	1	Increase	nonDE	1.24303	1.15738	0.124631	0.509708	Increase	nonDE	1.11719	0.509983	0.305469	1	Increase	nonDE
110	ENSG00000007080	0.217116	0	0.998477	1	Increase	nonDE	-0.519648	0	0.961726	1	Decrease	nonDE	-0.511355	0	0.961896	1	Decrease	nonDE	-0.176909	0	0.992364	1	Decrease	nonDE	-0.350647	0	0.990299	1	Decrease	nonDE	-0.388781	0	0.978576	1	Decrease	nonDE	0.122553	0	0.989953	1	Increase	nonDE	-0.803982	0	0.656017	1	Decrease	nonDE
111	ENSG00000007168	0.0872284	0	1	1	Increase	nonDE	0.597557	0	1	1	Increase	nonDE	0.662629	0	1	1	Increase	nonDE	0.12525	0	1	1	Increase	nonDE	0.568868	0	1	1	Increase	nonDE	0.646257	0	1	1	Increase	nonDE	0.562824	0	1	1	Increase	nonDE	0.653075	0	0.999857	1	Increase	nonDE
112	ENSG00000007202	0.0217497	0	1	1	Increase	nonDE	-1.06615	-0.694257	0.244386	0.77554	Decrease	nonDE	-1.14174	-1.47327	0.0715604	0.307722	Decrease	nonDE	-0.0493904	0	1	1	Decrease	nonDE	-1.07037	-0.688995	0.246034	0.790372	Decrease	nonDE	-1.26468	-2.27098	0.0124052	0.0728333	Decrease	nonDE	-1.08981	-0.637571	0.262443	0.873351	Decrease	nonDE	-1.14901	-0.923839	0.17865	0.857057	Decrease	nonDE
113	ENSG00000007237	0.11703	0	0.999999	1	Increase	nonDE	-0.227499	0	0.999998	1	Decrease	nonDE	-0.237264	0	0.999997	1	Decrease	nonDE	0.16958	0	0.999928	1	Increase	nonDE	-0.339848	0	0.999892	1	Decrease	nonDE	-0.310923	0	0.999774	1	Decrease	nonDE	-0.231253	0	0.999324	1	Decrease	nonDE	-0.111349	0	0.999527	1	Decrease	nonDE
114	ENSG00000007255	0.28423	0	0.998443	1	Increase	nonDE	-2.63362	-4.58223	5.37e-06	4.4e-05	Decrease	DE	-2.41661	-3.97482	5.84e-05	0.000496784	Decrease	DE	-0.376245	0	0.969362	1	Decrease	nonDE	-2.81835	-4.84126	1.82e-06	1.65e-05	Decrease	DE	-2.77206	-4.21435	2.34e-05	0.00025782	Decrease	DE	-2.3891	-2.5672	0.00569839	0.0390538	Decrease	DE	-2.02371	-1.67986	0.0477068	0.335833	Decrease	nonDE
115	ENSG00000007264	-0.593437	0	0.846526	1	Decrease	nonDE	-2.13763	-2.77202	0.00319925	0.0171893	Decrease	DE	-1.47948	-1.20616	0.114985	0.458735	Decrease	nonDE	-0.929764	0	0.5547	1	Decrease	nonDE	-1.92902	-2.00898	0.0233164	0.108409	Decrease	nonDE	-0.776784	0	0.67683	1	Decrease	nonDE	-1.2429	-0.378773	0.353063	1	Decrease	nonDE	-1.26535	-0.358812	0.361496	1	Decrease	nonDE
116	ENSG00000007312	-0.202555	0	0.953333	1	Decrease	nonDE	-0.548343	0	0.835216	1	Decrease	nonDE	-0.147916	0	0.973633	1	Decrease	nonDE	0.0675522	0	0.977441	1	Increase	nonDE	0.465096	0	0.86578	1	Increase	nonDE	-0.150308	0	0.955945	1	Decrease	nonDE	0.65536	0	0.710295	1	Increase	nonDE	-0.801018	0	0.611025	1	Decrease	nonDE
117	ENSG00000007341	0.110462	0	0.999889	1	Increase	nonDE	-0.74298	0	0.839036	1	Decrease	nonDE	-0.525816	0	0.969439	1	Decrease	nonDE	-0.617138	0	0.8766	1	Decrease	nonDE	-0.500943	0	0.970517	1	Decrease	nonDE	-0.476263	0	0.965346	1	Decrease	nonDE	0.497353	0	0.911687	1	Increase	nonDE	-0.277723	0	0.940995	1	Decrease	nonDE
118	ENSG00000007376	-0.155518	0	0.992554	1	Decrease	nonDE	-0.405555	0	0.962178	1	Decrease	nonDE	-0.139092	0	0.995835	1	Decrease	nonDE	0.274317	0	0.966431	1	Increase	nonDE	-0.381585	0	0.953229	1	Decrease	nonDE	-0.0474888	0	0.996229	1	Decrease	nonDE	-0.594375	0	0.806488	1	Decrease	nonDE	-0.0784725	0	0.98271	1	Decrease	nonDE
119	ENSG00000007392	0.036551	0	1	1	Increase	nonDE	0.452849	0	1	1	Increase	nonDE	0.191505	0	1	1	Increase	nonDE	-0.0522932	0	1	1	Decrease	nonDE	0.396075	0	1	1	Increase	nonDE	0.042434	0	1	1	Increase	nonDE	0.416303	0	0.999902	1	Increase	nonDE	0.073996	0	1	1	Increase	nonDE
120	ENSG00000007520	0.087011	0	1	1	Increase	nonDE	0.361185	0	0.999999	1	Increase	nonDE	0.115465	0	1	1	Increase	nonDE	0.131743	0	1	1	Increase	nonDE	0.43248	0	0.999985	1	Increase	nonDE	0.189942	0	1	1	Increase	nonDE	0.315909	0	0.999902	1	Increase	nonDE	0.167333	0	0.999959	1	Increase	nonDE
121	ENSG00000007541	-0.212412	0	0.986205	1	Decrease	nonDE	0.266727	0	0.989626	1	Increase	nonDE	0.733419	0	0.812507	1	Increase	nonDE	0.297918	0	0.95733	1	Increase	nonDE	0.59969	0	0.874996	1	Increase	nonDE	0.431644	0	0.933094	1	Increase	nonDE	0.855633	0	0.637614	1	Increase	nonDE	0.400144	0	0.89469	1	Increase	nonDE
122	ENSG00000007545	-0.327228	0	0.999935	1	Decrease	nonDE	0.941971	0	0.665883	1	Increase	nonDE	0.741934	0	0.967704	1	Increase	nonDE	0.112058	0	0.999995	1	Increase	nonDE	1.49768	3.25499	0.000724662	0.00449685	Increase	DE	0.963357	0	0.584907	1	Increase	nonDE	0.931351	0	0.637108	1	Increase	nonDE	0.500469	0	0.985637	1	Increase	nonDE
123	ENSG00000007923	-0.188762	0	0.998975	1	Decrease	nonDE	-0.956245	0	0.561586	1	Decrease	nonDE	-0.612291	0	0.924092	1	Decrease	nonDE	0.166323	0	0.996821	1	Increase	nonDE	-0.411485	0	0.976125	1	Decrease	nonDE	-0.768558	0	0.751022	1	Decrease	nonDE	-1.63365	-1.43968	0.0761937	0.347178	Decrease	nonDE	-1.46506	-0.921664	0.179216	0.858416	Decrease	nonDE
124	ENSG00000007944	-0.077884	0	1	1	Decrease	nonDE	-0.25319	0	0.999997	1	Decrease	nonDE	-0.999838	0	0.500346	1	Decrease	nonDE	-0.195418	0	0.999957	1	Decrease	nonDE	-0.146587	0	0.999999	1	Decrease	nonDE	-0.857616	0	0.749211	1	Decrease	nonDE	0.286284	0	0.999191	1	Increase	nonDE	-0.763741	0	0.778971	1	Decrease	nonDE
125	ENSG00000007968	-0.306092	0	0.970539	1	Decrease	nonDE	-2.84926	-4.95828	1.1e-06	9.78e-06	Decrease	DE	-2.12898	-2.91537	0.00209612	0.0133442	Decrease	DE	0.218642	0	0.971078	1	Increase	nonDE	-2.70335	-4.11344	3.46e-05	0.000264242	Decrease	DE	-1.85316	-1.82403	0.0352341	0.180049	Decrease	nonDE	-3.32586	-4.22841	2.22e-05	0.00027366	Decrease	DE	-1.9318	-1.49903	0.0681607	0.435249	Decrease	nonDE
126	ENSG00000008018	0.0628764	0	1	1	Increase	nonDE	0.914576	0	0.88194	1	Increase	nonDE	0.609794	0	1	1	Increase	nonDE	0.117645	0	1	1	Increase	nonDE	0.892273	0	0.913215	1	Increase	nonDE	0.535507	0	1	1	Increase	nonDE	0.816884	0	0.954221	1	Increase	nonDE	0.497525	0	0.999963	1	Increase	nonDE
127	ENSG00000008083	-0.0277638	0	1	1	Decrease	nonDE	0.143453	0	1	1	Increase	nonDE	-0.122206	0	1	1	Decrease	nonDE	-0.172249	0	1	1	Decrease	nonDE	-0.0644698	0	1	1	Decrease	nonDE	-0.00779694	0	1	1	Decrease	nonDE	0.16277	0	1	1	Increase	nonDE	0.191258	0	0.999999	1	Increase	nonDE
128	ENSG00000008086	-0.168452	0	0.996727	1	Decrease	nonDE	0.840245	0	0.735904	1	Increase	nonDE	0.947639	0	0.583293	1	Increase	nonDE	-1.00945	-0.0215467	0.491427	1	Decrease	nonDE	1.17312	0.635494	0.263118	0.830567	Increase	nonDE	1.15009	0.51918	0.302264	1	Increase	nonDE	1.9687	2.24609	0.0132022	0.0808447	Increase	nonDE	1.96785	2.13829	0.017192	0.152298	Increase	nonDE
129	ENSG00000008130	0.210933	0	0.999999	1	Increase	nonDE	0.935637	0	0.678764	1	Increase	nonDE	0.717476	0	0.975558	1	Increase	nonDE	0.0779075	0	0.999996	1	Increase	nonDE	0.801259	0	0.916733	1	Increase	nonDE	0.834185	0	0.86032	1	Increase	nonDE	0.783514	0	0.854303	1	Increase	nonDE	0.872854	0	0.716586	1	Increase	nonDE
130	ENSG00000008256	0.0696567	0	1	1	Increase	nonDE	0.333194	0	0.999999	1	Increase	nonDE	0.666509	0	0.99583	1	Increase	nonDE	-0.0258354	0	1	1	Decrease	nonDE	0.276836	0	0.999999	1	Increase	nonDE	0.672613	0	0.988056	1	Increase	nonDE	0.40042	0	0.998891	1	Increase	nonDE	0.558024	0	0.982754	1	Increase	nonDE
131	ENSG00000008282	-0.000944098	0	1	1	Decrease	nonDE	0.339927	0	1	1	Increase	nonDE	0.374415	0	1	1	Increase	nonDE	0.0735934	0	1	1	Increase	nonDE	0.291013	0	1	1	Increase	nonDE	0.350844	0	1	1	Increase	nonDE	0.289123	0	1	1	Increase	nonDE	0.314503	0	1	1	Increase	nonDE
132	ENSG00000008283	-0.449732	0	0.938622	1	Decrease	nonDE	0.0235234	0	0.999589	1	Increase	nonDE	0.0713604	0	0.998611	1	Increase	nonDE	-0.124073	0	0.985802	1	Decrease	nonDE	0.0327862	0	0.997885	1	Increase	nonDE	0.451224	0	0.919846	1	Increase	nonDE	-0.115913	0	0.976903	1	Decrease	nonDE	0.676541	0	0.748609	1	Increase	nonDE
133	ENSG00000008294	-0.165682	0	1	1	Decrease	nonDE	0.762012	0	0.989401	1	Increase	nonDE	0.466071	0	0.999999	1	Increase	nonDE	-0.306107	0	0.999997	1	Decrease	nonDE	0.90869	0	0.789539	1	Increase	nonDE	0.56236	0	0.999647	1	Increase	nonDE	0.81405	0	0.880957	1	Increase	nonDE	0.4528	0	0.998661	1	Increase	nonDE
134	ENSG00000008311	-0.519209	0	0.793938	1	Decrease	nonDE	2.0006	2.09729	0.0189628	0.0856573	Increase	nonDE	1.97124	2.00681	0.0234335	0.116841	Increase	nonDE	0.541146	0	0.759523	1	Increase	nonDE	1.96129	1.74262	0.041895	0.181651	Increase	nonDE	3.17464	3.96958	5.95e-05	0.000609177	Increase	DE	1.12806	0.181612	0.42962	1	Increase	nonDE	3.2724	3.47583	0.000347474	0.00598294	Increase	DE
135	ENSG00000008324	-0.0511155	0	1	1	Decrease	nonDE	-0.173477	0	1	1	Decrease	nonDE	-0.156829	0	1	1	Decrease	nonDE	0.0857095	0	1	1	Increase	nonDE	-0.202588	0	1	1	Decrease	nonDE	-0.0476431	0	1	1	Decrease	nonDE	-0.27857	0	0.999997	1	Decrease	nonDE	-0.0851254	0	1	1	Decrease	nonDE
136	ENSG00000008382	0.186285	0	0.989221	1	Increase	nonDE	-1.48365	-1.22518	0.111373	0.404188	Decrease	nonDE	-1.24361	-0.625481	0.266382	0.927489	Decrease	nonDE	-0.0602069	0	0.991682	1	Decrease	nonDE	-1.8989	-2.08619	0.0194684	0.0922983	Decrease	nonDE	-1.34357	-0.752943	0.226431	0.827013	Decrease	nonDE	-1.28321	-0.492225	0.31176	0.9856	Decrease	nonDE	-1.6181	-0.924566	0.178534	0.857057	Decrease	nonDE
137	ENSG00000008394	-0.260451	0	0.999492	1	Decrease	nonDE	2.00103	5.56215	7.39e-08	7.48e-07	Increase	DE	1.23705	1.26072	0.104846	0.423677	Increase	nonDE	-0.287324	0	0.995333	1	Decrease	nonDE	2.53824	7.66641	1.9e-12	3.54e-11	Increase	DE	1.53094	2.36309	0.00981093	0.0593533	Increase	nonDE	2.26786	4.58394	5.33e-06	7.38e-05	Increase	DE	1.52498	1.671	0.0485767	0.340172	Increase	nonDE
138	ENSG00000008405	0.0054724	0	1	1	Increase	nonDE	1.25419	2.43092	0.00821946	0.0402308	Increase	DE	1.1887	1.78262	0.0385037	0.179957	Increase	nonDE	-0.202023	0	0.999999	1	Decrease	nonDE	1.01799	0.155403	0.438374	1	Increase	nonDE	1.213	1.73467	0.0425971	0.211971	Increase	nonDE	1.24929	1.5435	0.0625834	0.29514	Increase	nonDE	1.45952	2.64894	0.00454317	0.0517715	Increase	nonDE
139	ENSG00000008441	0.588609	0	0.845614	1	Increase	nonDE	-1.02847	-0.066311	0.47362	1	Decrease	nonDE	-0.869252	0	0.618806	1	Decrease	nonDE	0.821644	0	0.646657	1	Increase	nonDE	-1.3296	-0.75351	0.22626	0.74129	Decrease	nonDE	-1.39619	-0.813192	0.208807	0.775753	Decrease	nonDE	-1.71926	-1.20452	0.115306	0.477965	Decrease	nonDE	-2.12428	-1.57511	0.0588564	0.391595	Decrease	nonDE
140	ENSG00000008513	-0.00130643	0	1	1	Decrease	nonDE	1.70989	6.44288	1.07e-09	1.32e-08	Increase	DE	1.71367	6.30292	2.14e-09	3.41e-08	Increase	DE	0.189189	0	1	1	Increase	nonDE	1.56545	4.63938	4.24e-06	3.7e-05	Increase	DE	1.65771	4.8921	1.46e-06	2.03e-05	Increase	DE	1.52441	3.15632	0.0009952	0.00829995	Increase	DE	1.46446	2.47817	0.00725081	0.0756147	Increase	nonDE
141	ENSG00000008516	0.365599	0	0.889515	1	Increase	nonDE	0.922315	0	0.566214	1	Increase	nonDE	2.13927	2.68231	0.00413575	0.0246278	Increase	DE	-0.169314	0	0.932167	1	Decrease	nonDE	1.1844	0.392647	0.347619	1	Increase	nonDE	1.66962	1.39896	0.0821157	0.368272	Increase	nonDE	1.38287	0.554234	0.290571	0.937482	Increase	nonDE	2.08865	1.54818	0.0620296	0.405815	Increase	nonDE
142	ENSG00000008517	-0.306336	0	0.909085	1	Decrease	nonDE	0.90149	0	0.584775	1	Increase	nonDE	0.802877	0	0.66265	1	Increase	nonDE	0.123375	0	0.953498	1	Increase	nonDE	1.89692	1.83288	0.0345667	0.152945	Increase	nonDE	1.61431	1.13893	0.128427	0.529551	Increase	nonDE	1.63447	0.974846	0.165778	0.628751	Increase	nonDE	-0.255365	0	0.882134	1	Decrease	nonDE
143	ENSG00000008710	0.388086	0	0.985423	1	Increase	nonDE	-1.03503	-0.11276	0.455199	1	Decrease	nonDE	-0.886142	0	0.643448	1	Decrease	nonDE	0.463937	0	0.947221	1	Increase	nonDE	-1.17957	-0.564469	0.286709	0.89068	Decrease	nonDE	-1.08931	-0.253514	0.400138	1	Decrease	nonDE	-0.554331	0	0.870556	1	Decrease	nonDE	-1.6339	-1.20845	0.114547	0.634487	Decrease	nonDE
144	ENSG00000008838	0.161247	0	1	1	Increase	nonDE	-0.151362	0	1	1	Decrease	nonDE	-0.102458	0	1	1	Decrease	nonDE	0.0305028	0	1	1	Increase	nonDE	-0.213031	0	1	1	Decrease	nonDE	-0.254119	0	1	1	Decrease	nonDE	-0.048794	0	1	1	Decrease	nonDE	0.0949662	0	1	1	Increase	nonDE
145	ENSG00000008853	-0.235045	0	0.99833	1	Decrease	nonDE	-2.89619	-5.2741	2.74e-07	2.62e-06	Decrease	DE	-1.99481	-3.0361	0.00145088	0.00954187	Decrease	DE	-0.345385	0	0.979967	1	Decrease	nonDE	-2.03861	-2.88095	0.00232336	0.013172	Decrease	DE	-2.11546	-2.72945	0.00361649	0.0250595	Decrease	DE	-2.83411	-3.36647	0.000502181	0.00459142	Decrease	DE	-1.78609	-1.38127	0.0847966	0.512253	Decrease	nonDE
146	ENSG00000008869	0.139791	0	1	1	Increase	nonDE	-1.31807	-1.76649	0.0398429	0.16503	Decrease	nonDE	-0.677373	0	0.982345	1	Decrease	nonDE	0.00239691	0	1	1	Increase	nonDE	-1.22641	-1.25497	0.105883	0.402559	Decrease	nonDE	-0.767982	0	0.908805	1	Decrease	nonDE	-0.944029	0	0.593872	1	Decrease	nonDE	-0.489234	0	0.984641	1	Decrease	nonDE
147	ENSG00000008952	-0.0902469	0	1	1	Decrease	nonDE	1.48582	6.1563	4.4e-09	5.12e-08	Increase	DE	1.4709	5.80222	2.41e-08	3.34e-07	Increase	DE	-0.0399798	0	1	1	Decrease	nonDE	1.48617	5.56441	7.32e-08	7.83e-07	Increase	DE	1.60669	6.29155	2.27e-09	4.78e-08	Increase	DE	1.52317	4.37302	1.25e-05	0.000161906	Increase	DE	1.44199	3.2744	0.000680279	0.0106947	Increase	DE
148	ENSG00000008988	0.0175158	0	1	1	Increase	nonDE	0.166234	0	1	1	Increase	nonDE	-0.162692	0	1	1	Decrease	nonDE	0.0962937	0	1	1	Increase	nonDE	0.17943	0	1	1	Increase	nonDE	-0.193398	0	1	1	Decrease	nonDE	0.0391885	0	1	1	Increase	nonDE	-0.404305	0	0.999999	1	Decrease	nonDE
149	ENSG00000009307	-0.0783884	0	1	1	Decrease	nonDE	-0.504364	0	1	1	Decrease	nonDE	-0.327005	0	1	1	Decrease	nonDE	-0.0618518	0	1	1	Decrease	nonDE	-0.535683	0	1	1	Decrease	nonDE	-0.319507	0	1	1	Decrease	nonDE	-0.451165	0	1	1	Decrease	nonDE	-0.222938	0	1	1	Decrease	nonDE
150	ENSG00000009335	0.0402148	0	1	1	Increase	nonDE	0.336204	0	1	1	Increase	nonDE	0.171411	0	1	1	Increase	nonDE	0.00515078	0	1	1	Increase	nonDE	0.258838	0	1	1	Increase	nonDE	-0.00637625	0	1	1	Decrease	nonDE	0.218499	0	1	1	Increase	nonDE	0.132546	0	1	1	Increase	nonDE
151	ENSG00000009413	-0.111562	0	1	1	Decrease	nonDE	-0.63031	0	0.997539	1	Decrease	nonDE	-0.977315	0	0.565826	1	Decrease	nonDE	-0.0779295	0	1	1	Decrease	nonDE	-0.788835	0	0.924603	1	Decrease	nonDE	-1.00639	-0.0385923	0.484638	1	Decrease	nonDE	-0.997506	0	0.504854	1	Decrease	nonDE	-0.868558	0	0.720481	1	Decrease	nonDE
152	ENSG00000009780	-0.0832818	0	1	1	Decrease	nonDE	-0.616372	0	0.996146	1	Decrease	nonDE	-0.217703	0	1	1	Decrease	nonDE	-0.355794	0	0.99991	1	Decrease	nonDE	-0.352358	0	0.999987	1	Decrease	nonDE	0.127389	0	1	1	Increase	nonDE	0.179344	0	0.99998	1	Increase	nonDE	0.36287	0	0.998716	1	Increase	nonDE
153	ENSG00000009790	0.251683	0	0.99999	1	Increase	nonDE	-1.5804	-2.49202	0.00698693	0.0347544	Decrease	DE	-1.22811	-1.08385	0.140228	0.546229	Decrease	nonDE	0.22177	0	0.999889	1	Increase	nonDE	-1.55463	-2.41006	0.00868244	0.0444585	Decrease	DE	-1.28935	-1.22637	0.111151	0.470542	Decrease	nonDE	-1.65675	-2.02252	0.0225978	0.127711	Decrease	nonDE	-1.11068	-0.347683	0.364323	1	Decrease	nonDE
154	ENSG00000009830	-0.283105	0	0.999933	1	Decrease	nonDE	-0.217275	0	0.999993	1	Decrease	nonDE	-0.219823	0	0.999995	1	Decrease	nonDE	-0.240799	0	0.999676	1	Decrease	nonDE	0.0750349	0	0.999997	1	Increase	nonDE	0.275773	0	0.999751	1	Increase	nonDE	0.385435	0	0.994129	1	Increase	nonDE	0.106341	0	0.999045	1	Increase	nonDE
155	ENSG00000009844	0.146894	0	1	1	Increase	nonDE	0.434766	0	1	1	Increase	nonDE	0.300616	0	1	1	Increase	nonDE	0.201908	0	1	1	Increase	nonDE	0.294644	0	1	1	Increase	nonDE	0.247075	0	1	1	Increase	nonDE	0.0985951	0	1	1	Increase	nonDE	0.253461	0	1	1	Increase	nonDE
156	ENSG00000009954	0.000187794	0	1	1	Increase	nonDE	0.162673	0	1	1	Increase	nonDE	0.10163	0	1	1	Increase	nonDE	-0.203798	0	1	1	Decrease	nonDE	0.115032	0	1	1	Increase	nonDE	0.11922	0	1	1	Increase	nonDE	0.125625	0	1	1	Increase	nonDE	0.307815	0	0.999993	1	Increase	nonDE
157	ENSG00000010017	0.0560882	0	1	1	Increase	nonDE	0.554962	0	1	1	Increase	nonDE	0.47962	0	1	1	Increase	nonDE	-0.0430907	0	1	1	Decrease	nonDE	0.558986	0	1	1	Increase	nonDE	0.335186	0	1	1	Increase	nonDE	0.677692	0	0.997711	1	Increase	nonDE	0.501353	0	0.999937	1	Increase	nonDE
158	ENSG00000010072	-0.399288	0	0.999947	1	Decrease	nonDE	0.844408	0	0.905447	1	Increase	nonDE	0.744287	0	0.983026	1	Increase	nonDE	-0.0270807	0	1	1	Decrease	nonDE	1.30726	2.24508	0.0132353	0.0652654	Increase	nonDE	1.23899	1.64534	0.0511705	0.246606	Increase	nonDE	0.973997	0	0.56002	1	Increase	nonDE	0.81115	0	0.836491	1	Increase	nonDE
159	ENSG00000010165	-0.0344312	0	1	1	Decrease	nonDE	-0.00587173	0	1	1	Decrease	nonDE	-0.1472	0	1	1	Decrease	nonDE	-0.0458724	0	1	1	Decrease	nonDE	0.0238768	0	1	1	Increase	nonDE	-0.303114	0	0.999948	1	Decrease	nonDE	-0.0576764	0	0.999993	1	Decrease	nonDE	0.0622138	0	0.999966	1	Increase	nonDE
160	ENSG00000010219	0.0910355	0	0.999896	1	Increase	nonDE	-2.1753	-3.35851	0.000515648	0.0031935	Decrease	DE	-1.84374	-2.52012	0.00647751	0.0372628	Decrease	DE	0.305817	0	0.992406	1	Increase	nonDE	-2.30474	-3.47521	0.000348207	0.00228522	Decrease	DE	-2.06488	-2.54723	0.00601798	0.0390655	Decrease	DE	-2.5384	-3.00321	0.00160553	0.012778	Decrease	DE	-1.96442	-1.77003	0.0395456	0.292624	Decrease	nonDE
161	ENSG00000010244	-0.0296548	0	1	1	Decrease	nonDE	0.829902	0	0.999309	1	Increase	nonDE	0.820603	0	0.999493	1	Increase	nonDE	0.0594039	0	1	1	Increase	nonDE	0.853646	0	0.994067	1	Increase	nonDE	0.867797	0	0.980769	1	Increase	nonDE	0.756684	0	0.998833	1	Increase	nonDE	0.628157	0	0.999975	1	Increase	nonDE
162	ENSG00000010256	-0.128119	0	1	1	Decrease	nonDE	-0.53466	0	0.999915	1	Decrease	nonDE	-0.29229	0	1	1	Decrease	nonDE	-0.116317	0	1	1	Decrease	nonDE	-0.278166	0	1	1	Decrease	nonDE	-0.205426	0	1	1	Decrease	nonDE	0.0467383	0	1	1	Increase	nonDE	0.0771298	0	1	1	Increase	nonDE
163	ENSG00000010270	0.240991	0	1	1	Increase	nonDE	1.22959	2.13261	0.0174286	0.0795582	Increase	nonDE	1.40955	3.80712	0.000108301	0.000882675	Increase	DE	0.178969	0	1	1	Increase	nonDE	1.16831	1.4862	0.0698372	0.282026	Increase	nonDE	1.10554	0.85801	0.196241	0.739815	Increase	nonDE	1.15863	1.01267	0.15656	0.602855	Increase	nonDE	1.01402	0.0802074	0.468099	1	Increase	nonDE
164	ENSG00000010278	-0.279348	0	0.99995	1	Decrease	nonDE	-8.0308	-15.7882	3.41e-32	4.2e-30	Decrease	DE	-6.37585	-20.2798	3.45e-42	1.66e-39	Decrease	DE	-0.47881	0	0.990677	1	Decrease	nonDE	-7.35081	-15.1618	1.02e-30	1.43e-28	Decrease	DE	-6.21942	-16.4947	7.77e-34	2.7e-31	Decrease	DE	-6.73679	-11.7133	2.57e-22	5.2e-20	Decrease	DE	-4.7702	-10.6923	8.77e-20	3.33e-17	Decrease	DE
165	ENSG00000010292	-0.156172	0	1	1	Decrease	nonDE	-0.279735	0	1	1	Decrease	nonDE	-0.158148	0	1	1	Decrease	nonDE	-0.103843	0	1	1	Decrease	nonDE	-0.435061	0	0.99971	1	Decrease	nonDE	-0.159513	0	1	1	Decrease	nonDE	-0.195007	0	0.999946	1	Decrease	nonDE	-0.176785	0	0.999824	1	Decrease	nonDE
166	ENSG00000010295	0.112834	0	1	1	Increase	nonDE	-1.79955	-7.29346	1.37e-11	2.06e-10	Decrease	DE	-1.14547	-1.4371	0.0765594	0.32653	Decrease	nonDE	0.31096	0	1	1	Increase	nonDE	-1.9818	-8.18814	1.13e-13	2.41e-12	Decrease	DE	-1.14049	-1.1842	0.119258	0.497306	Decrease	nonDE	-1.93867	-6.0309	8.08e-09	1.94e-07	Decrease	DE	-0.940952	0	0.643841	1	Decrease	nonDE
167	ENSG00000010318	-0.442544	0	0.914019	1	Decrease	nonDE	-0.623532	0	0.836761	1	Decrease	nonDE	0.101314	0	0.994359	1	Increase	nonDE	-0.0096542	0	0.998119	1	Decrease	nonDE	0.420271	0	0.92098	1	Increase	nonDE	0.314739	0	0.936085	1	Increase	nonDE	0.127164	0	0.965797	1	Increase	nonDE	0.479462	0	0.821826	1	Increase	nonDE
168	ENSG00000010322	-0.227745	0	1	1	Decrease	nonDE	-1.69706	-5.08539	6.33e-07	5.79e-06	Decrease	DE	-0.943999	0	0.675742	1	Decrease	nonDE	0.0166354	0	1	1	Increase	nonDE	-1.67259	-4.32947	1.49e-05	0.000119997	Decrease	DE	-0.696898	0	0.979704	1	Decrease	nonDE	-1.58759	-3.00026	0.00162012	0.0128859	Decrease	DE	-0.546146	0	0.98903	1	Decrease	nonDE
169	ENSG00000010327	0.0549941	0	1	1	Increase	nonDE	-4.8434	-9.33701	1.92e-16	4.7e-15	Decrease	DE	-2.82005	-7.6798	1.77e-12	4.08e-11	Decrease	DE	0.0147285	0	1	1	Increase	nonDE	-5.61389	-9.26021	2.96e-16	8.44e-15	Decrease	DE	-2.94343	-6.69526	3.01e-10	7.19e-09	Decrease	DE	-4.96066	-6.47478	9.14e-10	2.63e-08	Decrease	DE	-2.41543	-3.83174	9.9e-05	0.00200847	Decrease	DE
170	ENSG00000010361	-0.738729	0	0.728477	1	Decrease	nonDE	-1.55799	-1.31732	0.0950368	0.353078	Decrease	nonDE	-1.23033	-0.550321	0.291527	0.993824	Decrease	nonDE	-0.259444	0	0.93609	1	Decrease	nonDE	-0.387812	0	0.906359	1	Decrease	nonDE	-0.284121	0	0.924394	1	Decrease	nonDE	-0.851053	0	0.597553	1	Decrease	nonDE	-1.55243	-0.734789	0.232359	1	Decrease	nonDE
171	ENSG00000010404	0.015808	0	1	1	Increase	nonDE	0.179422	0	1	1	Increase	nonDE	0.683314	0	0.999962	1	Increase	nonDE	0.146472	0	1	1	Increase	nonDE	-0.000998195	0	1	1	Decrease	nonDE	0.638691	0	0.99993	1	Increase	nonDE	0.173934	0	1	1	Increase	nonDE	0.736799	0	0.97918	1	Increase	nonDE
172	ENSG00000010539	-0.111265	0	1	1	Decrease	nonDE	0.497452	0	0.999999	1	Increase	nonDE	0.435321	0	1	1	Increase	nonDE	-0.138509	0	1	1	Decrease	nonDE	0.676091	0	0.998461	1	Increase	nonDE	0.577745	0	0.999774	1	Increase	nonDE	0.72378	0	0.969594	1	Increase	nonDE	0.297653	0	0.999969	1	Increase	nonDE
173	ENSG00000010610	0.330219	0	0.997691	1	Increase	nonDE	-6.16532	-7.14825	2.93e-11	4.31e-10	Decrease	DE	-4.86801	-6.59863	4.91e-10	8.39e-09	Decrease	DE	0.49125	0	0.965008	1	Increase	nonDE	-6.31082	-7.06098	4.62e-11	7.24e-10	Decrease	DE	-4.77283	-6.21727	3.27e-09	6.72e-08	Decrease	DE	-6.42362	-5.34445	2e-07	3.7e-06	Decrease	DE	-4.15328	-4.49205	7.76e-06	0.000228858	Decrease	DE
174	ENSG00000010626	0.175964	0	0.992819	1	Increase	nonDE	-0.683319	0	0.821017	1	Decrease	nonDE	-0.490624	0	0.930773	1	Decrease	nonDE	-0.61553	0	0.803331	1	Decrease	nonDE	-0.897738	0	0.609121	1	Decrease	nonDE	-0.578924	0	0.856039	1	Decrease	nonDE	-0.193004	0	0.94716	1	Decrease	nonDE	0.529781	0	0.805405	1	Increase	nonDE
175	ENSG00000010671	0.211964	0	0.999993	1	Increase	nonDE	-1.71921	-2.79127	0.00302535	0.0163672	Decrease	DE	-1.0723	-0.333051	0.369819	1	Decrease	nonDE	-0.0447192	0	0.999991	1	Decrease	nonDE	-1.71198	-2.7192	0.00372411	0.0203317	Decrease	DE	-0.830421	0	0.772616	1	Decrease	nonDE	-1.29396	-0.874485	0.191742	0.696259	Decrease	nonDE	-0.519961	0	0.938291	1	Decrease	nonDE
176	ENSG00000010704	0.135805	0	0.999687	1	Increase	nonDE	-2.9531	-4.60331	4.92e-06	4.06e-05	Decrease	DE	-2.00948	-2.7094	0.00382964	0.0229577	Decrease	DE	0.207642	0	0.996533	1	Increase	nonDE	-3.0894	-4.59116	5.18e-06	4.47e-05	Decrease	DE	-1.84928	-2.08793	0.0193883	0.107015	Decrease	nonDE	-3.21092	-3.5616	0.000258792	0.00253255	Decrease	DE	-1.67977	-1.21725	0.11287	0.629933	Decrease	nonDE
177	ENSG00000010803	0.445294	0	0.911267	1	Increase	nonDE	0.105121	0	0.991111	1	Increase	nonDE	0.0543814	0	0.995149	1	Increase	nonDE	0.540287	0	0.824583	1	Increase	nonDE	0.054071	0	0.995084	1	Increase	nonDE	-0.000976671	0	0.999863	1	Decrease	nonDE	-0.920835	0	0.554299	1	Decrease	nonDE	0.0406932	0	0.985957	1	Increase	nonDE
178	ENSG00000010810	-0.291546	0	0.999973	1	Decrease	nonDE	1.04384	0.319586	0.374901	1	Increase	nonDE	1.32599	2.39529	0.00902415	0.0502299	Increase	nonDE	0.198839	0	0.999964	1	Increase	nonDE	1.17199	1.09491	0.1378	0.499361	Increase	nonDE	1.70678	4.33515	1.46e-05	0.000166266	Increase	DE	1.01397	0.0704224	0.471983	1	Increase	nonDE	1.03089	0.140651	0.444183	1	Increase	nonDE
179	ENSG00000010818	0.174071	0	0.999872	1	Increase	nonDE	3.64658	15.834	2.67e-32	3.31e-30	Increase	DE	2.74831	10.1294	2.17e-18	9.13e-17	Increase	DE	0.2883	0	0.996249	1	Increase	nonDE	3.55162	14.4166	6.17e-29	7.74e-27	Increase	DE	2.43922	7.42122	7e-12	2.07e-10	Increase	DE	3.09664	8.74623	5.24e-15	3.71e-13	Increase	DE	1.99071	3.68919	0.000165402	0.00315901	Increase	DE
180	ENSG00000011007	-0.0188804	0	1	1	Decrease	nonDE	0.445956	0	1	1	Increase	nonDE	0.0514759	0	1	1	Increase	nonDE	-0.0112596	0	1	1	Decrease	nonDE	0.516509	0	0.999994	1	Increase	nonDE	-0.0375533	0	1	1	Decrease	nonDE	0.554426	0	0.998776	1	Increase	nonDE	0.112121	0	1	1	Increase	nonDE
181	ENSG00000011009	-0.101176	0	1	1	Decrease	nonDE	0.340218	0	1	1	Increase	nonDE	0.215062	0	1	1	Increase	nonDE	0.23002	0	1	1	Increase	nonDE	0.300775	0	1	1	Increase	nonDE	0.25767	0	1	1	Increase	nonDE	-0.00886777	0	1	1	Decrease	nonDE	-0.0133101	0	1	1	Decrease	nonDE
182	ENSG00000011021	0.136836	0	1	1	Increase	nonDE	0.0615081	0	1	1	Increase	nonDE	-0.0303528	0	1	1	Decrease	nonDE	0.277958	0	0.999992	1	Increase	nonDE	-0.0951892	0	1	1	Decrease	nonDE	-0.022752	0	1	1	Decrease	nonDE	-0.267707	0	0.999936	1	Decrease	nonDE	-0.196286	0	0.999928	1	Decrease	nonDE
183	ENSG00000011028	0.038677	0	0.99915	1	Increase	nonDE	-5.00461	-7.6205	2.43e-12	4e-11	Decrease	DE	-4.44807	-6.25362	2.73e-09	4.28e-08	Decrease	DE	0.408664	0	0.949607	1	Increase	nonDE	-4.32409	-5.85568	1.87e-08	2.16e-07	Decrease	DE	-4.62007	-5.44091	1.29e-07	2.17e-06	Decrease	DE	-5.64424	-5.98073	1.03e-08	2.4e-07	Decrease	DE	-4.94361	-4.1887	2.59e-05	0.000645699	Decrease	DE
184	ENSG00000011114	0.0886226	0	1	1	Increase	nonDE	-0.00488521	0	1	1	Decrease	nonDE	0.109775	0	1	1	Increase	nonDE	-0.0653404	0	1	1	Decrease	nonDE	-0.132418	0	1	1	Decrease	nonDE	0.0893457	0	1	1	Increase	nonDE	-0.0678928	0	1	1	Decrease	nonDE	0.245249	0	0.999999	1	Increase	nonDE
185	ENSG00000011132	-0.224948	0	0.999997	1	Decrease	nonDE	0.385677	0	0.999981	1	Increase	nonDE	0.2656	0	0.999999	1	Increase	nonDE	-0.149298	0	0.99998	1	Decrease	nonDE	0.831756	0	0.860692	1	Increase	nonDE	0.319565	0	0.999902	1	Increase	nonDE	0.56551	0	0.978083	1	Increase	nonDE	0.089162	0	0.99973	1	Increase	nonDE
186	ENSG00000011143	-0.136055	0	0.982565	1	Decrease	nonDE	-1.89361	-2.00742	0.0234005	0.103247	Decrease	nonDE	-1.12151	-0.285669	0.387796	1	Decrease	nonDE	-0.702242	0	0.708083	1	Decrease	nonDE	-1.72737	-1.49002	0.069333	0.280442	Decrease	nonDE	-0.992252	0	0.506122	1	Decrease	nonDE	-0.904644	0	0.558977	1	Decrease	nonDE	-0.496869	0	0.775905	1	Decrease	nonDE
187	ENSG00000011198	-0.10002	0	1	1	Decrease	nonDE	-0.408634	0	1	1	Decrease	nonDE	-0.128283	0	1	1	Decrease	nonDE	-0.415513	0	0.999956	1	Decrease	nonDE	-0.468868	0	0.99999	1	Decrease	nonDE	-0.0669997	0	1	1	Decrease	nonDE	-0.129446	0	1	1	Decrease	nonDE	0.501562	0	0.997247	1	Increase	nonDE
188	ENSG00000011201	0.602712	0	0.773933	1	Increase	nonDE	-1.85925	-1.40609	0.0810582	0.307898	Decrease	nonDE	0.134512	0	0.965913	1	Increase	nonDE	0.656029	0	0.712186	1	Increase	nonDE	-2.7443	-2.66263	0.00437181	0.0235803	Decrease	DE	-0.328737	0	0.890157	1	Decrease	nonDE	-3.4836	-2.7382	0.00352809	0.0256226	Decrease	DE	-0.535328	0	0.746759	1	Decrease	nonDE
189	ENSG00000011243	0.0515694	0	0.999975	1	Increase	nonDE	-0.171269	0	0.999778	1	Decrease	nonDE	-0.207725	0	0.999601	1	Decrease	nonDE	0.0811064	0	0.999553	1	Increase	nonDE	-0.597423	0	0.934402	1	Decrease	nonDE	-0.580068	0	0.925926	1	Decrease	nonDE	0.0202165	0	0.999619	1	Increase	nonDE	-0.859166	0	0.630911	1	Decrease	nonDE
190	ENSG00000011258	-0.0475926	0	1	1	Decrease	nonDE	-0.627909	0	0.993241	1	Decrease	nonDE	-0.588467	0	0.997373	1	Decrease	nonDE	-0.368132	0	0.999739	1	Decrease	nonDE	-0.554845	0	0.997244	1	Decrease	nonDE	-0.528294	0	0.996727	1	Decrease	nonDE	-0.232472	0	0.999671	1	Decrease	nonDE	-0.0457692	0	0.999968	1	Decrease	nonDE
191	ENSG00000011260	-0.0848102	0	1	1	Decrease	nonDE	-1.52406	-5.23202	3.31e-07	3.13e-06	Decrease	DE	-1.4749	-4.80523	2.12e-06	2.24e-05	Decrease	DE	0.0576909	0	1	1	Increase	nonDE	-1.37479	-3.50899	0.000310246	0.00205113	Decrease	DE	-1.35962	-3.0631	0.00133433	0.0101863	Decrease	DE	-1.61149	-4.18501	2.62e-05	0.000320453	Decrease	DE	-0.938282	0	0.660032	1	Decrease	nonDE
192	ENSG00000011275	-0.0422863	0	1	1	Decrease	nonDE	-0.137055	0	1	1	Decrease	nonDE	-0.313324	0	1	1	Decrease	nonDE	0.0921039	0	1	1	Increase	nonDE	-0.297679	0	1	1	Decrease	nonDE	-0.252956	0	1	1	Decrease	nonDE	-0.236426	0	1	1	Decrease	nonDE	-0.365005	0	0.999917	1	Decrease	nonDE
193	ENSG00000011295	0.0722478	0	1	1	Increase	nonDE	-1.57939	-2.9563	0.00185258	0.0103716	Decrease	DE	-1.54283	-2.83949	0.00262696	0.0163826	Decrease	DE	-0.118736	0	0.999999	1	Decrease	nonDE	-1.31702	-1.65076	0.0506141	0.214124	Decrease	nonDE	-1.49427	-2.2266	0.013857	0.0801186	Decrease	nonDE	-1.24367	-0.907135	0.183016	0.674539	Decrease	nonDE	-1.34979	-1.125	0.131341	0.697612	Decrease	nonDE
194	ENSG00000011304	-0.0891128	0	1	1	Decrease	nonDE	-0.0423751	0	1	1	Decrease	nonDE	-0.364556	0	1	1	Decrease	nonDE	0.00959204	0	1	1	Increase	nonDE	0.0379433	0	1	1	Increase	nonDE	-0.314737	0	1	1	Decrease	nonDE	-0.0173652	0	1	1	Decrease	nonDE	-0.548334	0	0.999914	1	Decrease	nonDE
195	ENSG00000011376	-0.0718001	0	0.999942	1	Decrease	nonDE	-0.51812	0	0.973213	1	Decrease	nonDE	-0.451354	0	0.98669	1	Decrease	nonDE	-0.384507	0	0.978717	1	Decrease	nonDE	-0.102853	0	0.999769	1	Decrease	nonDE	-0.868957	0	0.661373	1	Decrease	nonDE	-0.369208	0	0.95005	1	Decrease	nonDE	-0.928812	0	0.55993	1	Decrease	nonDE
196	ENSG00000011405	0.152339	0	1	1	Increase	nonDE	0.041434	0	1	1	Increase	nonDE	-0.0363668	0	1	1	Decrease	nonDE	-0.285674	0	1	1	Decrease	nonDE	-0.0432885	0	1	1	Decrease	nonDE	-0.239277	0	1	1	Decrease	nonDE	-0.00597407	0	1	1	Decrease	nonDE	-0.0296956	0	1	1	Decrease	nonDE
197	ENSG00000011422	0.139218	0	0.999999	1	Increase	nonDE	4.4139	24.4018	2.11e-50	1.47e-47	Increase	DE	4.29783	22.9184	1.5e-47	1.45e-44	Increase	DE	0.264278	0	0.999773	1	Increase	nonDE	4.21499	20.8579	2.14e-43	1.12e-40	Increase	DE	4.17836	18.7301	7.3e-39	5.08e-36	Increase	DE	4.2311	15.331	4.07e-31	2.55e-28	Increase	DE	3.81473	11.8763	1.01e-22	7.06e-20	Increase	DE
198	ENSG00000011426	-0.289913	0	0.924519	1	Decrease	nonDE	-0.438512	0	0.888449	1	Decrease	nonDE	-0.19286	0	0.964094	1	Decrease	nonDE	-1.36584	-0.546923	0.292971	1	Decrease	nonDE	0.214168	0	0.948211	1	Increase	nonDE	-0.622495	0	0.744376	1	Decrease	nonDE	0.511337	0	0.764942	1	Increase	nonDE	1.5809	0.73865	0.231397	1	Increase	nonDE
199	ENSG00000011451	0.11463	0	1	1	Increase	nonDE	-0.0203985	0	1	1	Decrease	nonDE	-0.201794	0	1	1	Decrease	nonDE	0.135639	0	0.999998	1	Increase	nonDE	-0.000224899	0	1	1	Decrease	nonDE	-0.372463	0	0.999767	1	Decrease	nonDE	0.0220927	0	0.999999	1	Increase	nonDE	-0.460879	0	0.984499	1	Decrease	nonDE
200	ENSG00000011454	-0.15885	0	1	1	Decrease	nonDE	0.0352273	0	1	1	Increase	nonDE	-0.144484	0	1	1	Decrease	nonDE	-0.091437	0	1	1	Decrease	nonDE	0.0784238	0	1	1	Increase	nonDE	0.0154701	0	1	1	Increase	nonDE	-0.0130104	0	1	1	Decrease	nonDE	0.0586609	0	1	1	Increase	nonDE
201	ENSG00000011478	-0.831477	0	0.638744	1	Decrease	nonDE	-0.302169	0	0.95326	1	Decrease	nonDE	0.35317	0	0.9457	1	Increase	nonDE	0.421364	0	0.870235	1	Increase	nonDE	0.582586	0	0.809964	1	Increase	nonDE	1.47564	0.982818	0.163772	0.642729	Increase	nonDE	-0.40831	0	0.850491	1	Decrease	nonDE	-0.986019	0	0.510534	1	Decrease	nonDE
202	ENSG00000011485	0.317701	0	0.985479	1	Increase	nonDE	-0.17611	0	0.995885	1	Decrease	nonDE	-0.0823994	0	0.998559	1	Decrease	nonDE	0.0553512	0	0.995112	1	Increase	nonDE	-0.576099	0	0.902376	1	Decrease	nonDE	0.0102007	0	0.999711	1	Increase	nonDE	-0.246265	0	0.95284	1	Decrease	nonDE	-0.643624	0	0.743843	1	Decrease	nonDE
203	ENSG00000011523	0.047194	0	0.999998	1	Increase	nonDE	-0.418317	0	0.996214	1	Decrease	nonDE	-0.472846	0	0.992056	1	Decrease	nonDE	0.456457	0	0.991278	1	Increase	nonDE	-0.257359	0	0.999559	1	Decrease	nonDE	0.221525	0	0.99982	1	Increase	nonDE	-1.0283	-0.0903135	0.464089	1	Decrease	nonDE	-0.0226224	0	0.99984	1	Decrease	nonDE
204	ENSG00000011566	-0.0483294	0	1	1	Decrease	nonDE	-0.960038	0	0.598278	1	Decrease	nonDE	-1.0212	-0.133219	0.447114	1	Decrease	nonDE	-0.322535	0	0.999889	1	Decrease	nonDE	-0.980914	0	0.542995	1	Decrease	nonDE	-0.831422	0	0.817906	1	Decrease	nonDE	-0.688319	0	0.901697	1	Decrease	nonDE	-0.553603	0	0.954561	1	Decrease	nonDE
205	ENSG00000011600	0.0381998	0	1	1	Increase	nonDE	-1.29598	-3.41976	0.000420117	0.00263836	Decrease	DE	-0.626842	0	0.999978	1	Decrease	nonDE	0.201259	0	1	1	Increase	nonDE	-1.36243	-3.79827	0.000111833	0.000789316	Decrease	DE	-0.615845	0	0.999821	1	Decrease	nonDE	-1.3534	-2.71252	0.00379581	0.0272356	Decrease	DE	-0.550398	0	0.998717	1	Decrease	nonDE
206	ENSG00000011638	-0.000475847	0	0.999996	1	Decrease	nonDE	0.306886	0	0.99558	1	Increase	nonDE	0.0399321	0	0.999816	1	Increase	nonDE	-0.0324692	0	0.998739	1	Decrease	nonDE	0.72676	0	0.847613	1	Increase	nonDE	0.293562	0	0.990374	1	Increase	nonDE	0.740857	0	0.763555	1	Increase	nonDE	0.431575	0	0.912312	1	Increase	nonDE
207	ENSG00000012048	0.109905	0	0.999972	1	Increase	nonDE	-0.304943	0	0.99894	1	Decrease	nonDE	0.296811	0	0.999745	1	Increase	nonDE	-0.480123	0	0.960735	1	Decrease	nonDE	-0.650866	0	0.91691	1	Decrease	nonDE	0.0572109	0	0.999967	1	Increase	nonDE	0.670894	0	0.84986	1	Increase	nonDE	0.0820892	0	0.993496	1	Increase	nonDE
208	ENSG00000012061	-0.054232	0	0.999995	1	Decrease	nonDE	0.662904	0	0.970914	1	Increase	nonDE	1.01069	0.0639142	0.474569	1	Increase	nonDE	0.362156	0	0.99667	1	Increase	nonDE	0.483168	0	0.994907	1	Increase	nonDE	1.05115	0.264262	0.396	1	Increase	nonDE	0.20598	0	0.99912	1	Increase	nonDE	0.685939	0	0.889288	1	Increase	nonDE
209	ENSG00000012124	-0.0233139	0	0.999932	1	Decrease	nonDE	-0.895266	0	0.638617	1	Decrease	nonDE	-1.28709	-0.916472	0.180567	0.673098	Decrease	nonDE	0.350706	0	0.983862	1	Increase	nonDE	-0.886762	0	0.63981	1	Decrease	nonDE	-1.26175	-0.705323	0.240942	0.867877	Decrease	nonDE	-1.37551	-0.870345	0.192867	0.698926	Decrease	nonDE	-2.51624	-2.55861	0.00583388	0.063314	Decrease	nonDE
210	ENSG00000012174	0.315081	0	0.992303	1	Increase	nonDE	0.0432092	0	0.999738	1	Increase	nonDE	0.116214	0	0.999277	1	Increase	nonDE	0.364243	0	0.971679	1	Increase	nonDE	-0.903978	0	0.61501	1	Decrease	nonDE	-0.675024	0	0.824225	1	Decrease	nonDE	-1.86834	-1.72037	0.0438851	0.222803	Decrease	nonDE	-0.476993	0	0.878853	1	Decrease	nonDE
211	ENSG00000012232	-0.108545	0	0.999994	1	Decrease	nonDE	0.798994	0	0.887658	1	Increase	nonDE	1.12298	0.782808	0.217589	0.784662	Increase	nonDE	0.551224	0	0.981929	1	Increase	nonDE	0.95762	0	0.594264	1	Increase	nonDE	1.12903	0.703959	0.241365	0.868959	Increase	nonDE	0.517831	0	0.987867	1	Increase	nonDE	0.665996	0	0.928084	1	Increase	nonDE
212	ENSG00000012660	0.132736	0	1	1	Increase	nonDE	0.507773	0	0.999998	1	Increase	nonDE	0.674916	0	0.999103	1	Increase	nonDE	0.131823	0	1	1	Increase	nonDE	0.458573	0	0.999999	1	Increase	nonDE	0.576871	0	0.999716	1	Increase	nonDE	0.480879	0	0.999654	1	Increase	nonDE	0.60933	0	0.989726	1	Increase	nonDE
213	ENSG00000012779	0.155616	0	0.999984	1	Increase	nonDE	-3.31479	-5.93928	1.25e-08	1.39e-07	Decrease	DE	-0.841371	0	0.777344	1	Decrease	nonDE	0.340803	0	0.997282	1	Increase	nonDE	-3.58396	-5.96556	1.11e-08	1.31e-07	Decrease	DE	-0.74196	0	0.863805	1	Decrease	nonDE	-3.28334	-4.59494	5.1e-06	7.08e-05	Decrease	DE	-0.207572	0	0.995834	1	Decrease	nonDE
214	ENSG00000012817	-0.131845	0	1	1	Decrease	nonDE	-0.743057	0	0.968846	1	Decrease	nonDE	-0.534262	0	0.99971	1	Decrease	nonDE	-0.107707	0	1	1	Decrease	nonDE	-1.11629	-0.692335	0.244988	0.788629	Decrease	nonDE	-0.287413	0	0.999996	1	Decrease	nonDE	-0.774551	0	0.857317	1	Decrease	nonDE	-0.541295	0	0.972311	1	Decrease	nonDE
215	ENSG00000012822	-0.175245	0	1	1	Decrease	nonDE	-0.299076	0	1	1	Decrease	nonDE	-0.407405	0	0.999997	1	Decrease	nonDE	-0.261592	0	0.999997	1	Decrease	nonDE	-0.272724	0	1	1	Decrease	nonDE	-0.318004	0	0.999992	1	Decrease	nonDE	-0.136407	0	0.999994	1	Decrease	nonDE	-0.280496	0	0.999267	1	Decrease	nonDE
216	ENSG00000012963	0.0877731	0	1	1	Increase	nonDE	0.00449977	0	1	1	Increase	nonDE	0.29584	0	1	1	Increase	nonDE	0.0317148	0	1	1	Increase	nonDE	-0.133161	0	1	1	Decrease	nonDE	0.255079	0	1	1	Increase	nonDE	-0.0354809	0	1	1	Decrease	nonDE	0.288742	0	0.99995	1	Increase	nonDE
217	ENSG00000012983	0.168604	0	1	1	Increase	nonDE	-0.278839	0	1	1	Decrease	nonDE	-0.688597	0	0.979055	1	Decrease	nonDE	-0.165208	0	0.999998	1	Decrease	nonDE	-0.582784	0	0.996461	1	Decrease	nonDE	-0.82262	0	0.841547	1	Decrease	nonDE	-0.391659	0	0.99713	1	Decrease	nonDE	-0.829481	0	0.737478	1	Decrease	nonDE
218	ENSG00000013275	0.0596373	0	1	1	Increase	nonDE	1.15509	1.25478	0.105917	0.386965	Increase	nonDE	0.776104	0	0.957633	1	Increase	nonDE	0.178686	0	0.999994	1	Increase	nonDE	1.03902	0.290356	0.386006	1	Increase	nonDE	0.606351	0	0.994773	1	Increase	nonDE	0.92798	0	0.655002	1	Increase	nonDE	0.244835	0	0.999664	1	Increase	nonDE
219	ENSG00000013288	-0.102569	0	1	1	Decrease	nonDE	-0.784234	0	0.967677	1	Decrease	nonDE	-0.265759	0	1	1	Decrease	nonDE	0.1182	0	1	1	Increase	nonDE	-0.625879	0	0.998299	1	Decrease	nonDE	-0.228534	0	1	1	Decrease	nonDE	-0.637821	0	0.986023	1	Decrease	nonDE	-0.220097	0	0.99999	1	Decrease	nonDE
220	ENSG00000013297	-0.199331	0	0.939257	1	Decrease	nonDE	-0.0764513	0	0.982489	1	Decrease	nonDE	0.119622	0	0.971741	1	Increase	nonDE	0.579946	0	0.74909	1	Increase	nonDE	0.499241	0	0.822383	1	Increase	nonDE	0.663845	0	0.716944	1	Increase	nonDE	-0.156421	0	0.933935	1	Decrease	nonDE	0.136165	0	0.938613	1	Increase	nonDE
221	ENSG00000013306	-0.050993	0	1	1	Decrease	nonDE	-0.842804	0	0.904777	1	Decrease	nonDE	-0.704525	0	0.994467	1	Decrease	nonDE	0.151654	0	1	1	Increase	nonDE	-0.923013	0	0.720005	1	Decrease	nonDE	-0.599747	0	0.998383	1	Decrease	nonDE	-0.861626	0	0.798054	1	Decrease	nonDE	-0.802934	0	0.853166	1	Decrease	nonDE
222	ENSG00000013364	0.0976405	0	1	1	Increase	nonDE	0.879467	0	0.878554	1	Increase	nonDE	0.905035	0	0.820009	1	Increase	nonDE	0.161209	0	1	1	Increase	nonDE	0.939799	0	0.708752	1	Increase	nonDE	0.882085	0	0.838917	1	Increase	nonDE	0.751778	0	0.950345	1	Increase	nonDE	0.777773	0	0.908814	1	Increase	nonDE
223	ENSG00000013374	-0.0475222	0	1	1	Decrease	nonDE	-0.000173206	0	1	1	Decrease	nonDE	-0.327532	0	1	1	Decrease	nonDE	-0.0790578	0	1	1	Decrease	nonDE	0.0208609	0	1	1	Increase	nonDE	-0.333788	0	1	1	Decrease	nonDE	-0.250812	0	1	1	Decrease	nonDE	-0.469553	0	0.999325	1	Decrease	nonDE
224	ENSG00000013375	0.0150159	0	1	1	Increase	nonDE	1.55093	4.06707	4.12e-05	0.000300841	Increase	DE	1.04619	0.324883	0.372899	1	Increase	nonDE	-0.267111	0	0.999402	1	Decrease	nonDE	1.56319	3.81791	0.000104135	0.000737063	Increase	DE	0.942131	0	0.63603	1	Increase	nonDE	1.73487	3.44724	0.000382901	0.00358184	Increase	DE	0.958017	0	0.566953	1	Increase	nonDE
225	ENSG00000013392	0.102731	0	0.982795	1	Increase	nonDE	1.52104	1.39079	0.0833455	0.315059	Increase	nonDE	1.47036	1.24705	0.107322	0.432278	Increase	nonDE	0.124179	0	0.965197	1	Increase	nonDE	1.44088	1.08506	0.139962	0.505888	Increase	nonDE	1.26109	0.58939	0.278317	0.969858	Increase	nonDE	0.468555	0	0.823738	1	Increase	nonDE	1.6519	1.13137	0.130006	0.694528	Increase	nonDE
226	ENSG00000013441	-0.0562715	0	1	1	Decrease	nonDE	0.373328	0	1	1	Increase	nonDE	0.192889	0	1	1	Increase	nonDE	-0.0871938	0	1	1	Decrease	nonDE	0.258107	0	1	1	Increase	nonDE	0.075849	0	1	1	Increase	nonDE	0.336981	0	1	1	Increase	nonDE	0.111809	0	1	1	Increase	nonDE
227	ENSG00000013503	-0.298709	0	0.994152	1	Decrease	nonDE	-1.29447	-0.964458	0.168313	0.571608	Decrease	nonDE	-0.943714	0	0.575857	1	Decrease	nonDE	-0.215069	0	0.99127	1	Decrease	nonDE	-0.54327	0	0.924122	1	Decrease	nonDE	-0.635823	0	0.84954	1	Decrease	nonDE	-1.14113	-0.309603	0.378685	1	Decrease	nonDE	-1.19051	-0.366013	0.357502	1	Decrease	nonDE
228	ENSG00000013523	-0.0368057	0	0.999995	1	Decrease	nonDE	-2.46019	-4.48244	8.07e-06	6.46e-05	Decrease	DE	-1.74409	-2.5897	0.00535654	0.0314639	Decrease	DE	0.0141977	0	0.999976	1	Increase	nonDE	-2.98646	-5.1964	3.88e-07	3.81e-06	Decrease	DE	-1.46513	-1.46996	0.0720074	0.329301	Decrease	nonDE	-2.20962	-2.63729	0.00469367	0.0329424	Decrease	DE	-0.935723	0	0.563449	1	Decrease	nonDE
229	ENSG00000013561	0.187059	0	1	1	Increase	nonDE	0.423448	0	1	1	Increase	nonDE	0.669498	0	0.999955	1	Increase	nonDE	0.0783639	0	1	1	Increase	nonDE	0.32683	0	1	1	Increase	nonDE	0.53178	0	0.999999	1	Increase	nonDE	0.310885	0	1	1	Increase	nonDE	0.68252	0	0.991426	1	Increase	nonDE
230	ENSG00000013563	-0.132969	0	1	1	Decrease	nonDE	-1.39781	-2.00744	0.0233991	0.103247	Decrease	nonDE	-0.359093	0	0.999974	1	Decrease	nonDE	-0.101344	0	0.999998	1	Decrease	nonDE	-0.81158	0	0.836983	1	Decrease	nonDE	0.0878753	0	1	1	Increase	nonDE	-1.00673	-0.0252663	0.489941	1	Decrease	nonDE	-0.178033	0	0.999385	1	Decrease	nonDE
231	ENSG00000013573	0.14736	0	0.975084	1	Increase	nonDE	-0.784311	0	0.683182	1	Decrease	nonDE	-1.19051	-0.401821	0.344246	1	Decrease	nonDE	-0.893203	0	0.569995	1	Decrease	nonDE	-1.09857	-0.200798	0.420605	1	Decrease	nonDE	-1.78333	-1.33093	0.092786	0.408095	Decrease	nonDE	-0.982749	0	0.514132	1	Decrease	nonDE	-0.707651	0	0.657599	1	Decrease	nonDE
232	ENSG00000013583	0.0306935	0	1	1	Increase	nonDE	0.912443	0	0.76494	1	Increase	nonDE	0.618749	0	0.998606	1	Increase	nonDE	-0.0999043	0	1	1	Decrease	nonDE	1.18242	1.38731	0.0838729	0.329576	Increase	nonDE	0.625283	0	0.993848	1	Increase	nonDE	1.03729	0.204293	0.419224	1	Increase	nonDE	0.876032	0	0.726081	1	Increase	nonDE
233	ENSG00000013619	0.360446	0	0.84481	1	Increase	nonDE	7.08478	12.7641	6.51e-25	3.73e-23	Increase	DE	6.56003	11.6142	4.53e-22	2.84e-20	Increase	DE	1.31394	0.391116	0.35049	1	Increase	nonDE	6.56207	10.6356	1.21e-19	4.87e-18	Increase	DE	5.67553	8.76363	4.75e-15	2.09e-13	Increase	DE	5.6152	7.15358	2.85e-11	1.02e-09	Increase	DE	4.47636	5.19791	3.85e-07	1.57e-05	Increase	DE
234	ENSG00000013725	-0.158112	0	0.978458	1	Decrease	nonDE	-0.531086	0	0.869817	1	Decrease	nonDE	-0.432051	0	0.912508	1	Decrease	nonDE	0.272452	0	0.933146	1	Increase	nonDE	0.413702	0	0.916712	1	Increase	nonDE	-0.156814	0	0.965257	1	Decrease	nonDE	-0.0367771	0	0.989204	1	Decrease	nonDE	-0.57655	0	0.744378	1	Decrease	nonDE
235	ENSG00000013810	0.219338	0	1	1	Increase	nonDE	-2.29273	-5.33677	2.07e-07	2.01e-06	Decrease	DE	-1.25784	-1.43332	0.0770967	0.328263	Decrease	nonDE	0.232147	0	0.999981	1	Increase	nonDE	-2.03383	-4.59198	5.16e-06	4.45e-05	Decrease	DE	-1.35645	-1.73727	0.0423669	0.210993	Decrease	nonDE	-1.97709	-3.34156	0.00054549	0.00492986	Decrease	DE	-1.21103	-0.759034	0.22461	0.995065	Decrease	nonDE
236	ENSG00000014123	-0.03805	0	1	1	Decrease	nonDE	-0.247227	0	1	1	Decrease	nonDE	-0.04855	0	1	1	Decrease	nonDE	-0.00488155	0	1	1	Decrease	nonDE	-0.231875	0	1	1	Decrease	nonDE	0.0932836	0	1	1	Increase	nonDE	-0.37348	0	0.999951	1	Decrease	nonDE	0.0917524	0	1	1	Increase	nonDE
237	ENSG00000014138	0.0984322	0	0.990459	1	Increase	nonDE	-0.0615818	0	0.995722	1	Decrease	nonDE	-0.311405	0	0.96153	1	Decrease	nonDE	-0.223259	0	0.94375	1	Decrease	nonDE	-0.901646	0	0.590072	1	Decrease	nonDE	-0.514424	0	0.854737	1	Decrease	nonDE	-0.328882	0	0.883969	1	Decrease	nonDE	0.0731267	0	0.972963	1	Increase	nonDE
238	ENSG00000014164	0.437879	0	0.95886	1	Increase	nonDE	0.65403	0	0.876526	1	Increase	nonDE	0.515502	0	0.943493	1	Increase	nonDE	-0.0576748	0	0.993272	1	Decrease	nonDE	0.23235	0	0.993517	1	Increase	nonDE	0.652834	0	0.866408	1	Increase	nonDE	1.18515	0.442116	0.329574	1	Increase	nonDE	0.362166	0	0.896694	1	Increase	nonDE
239	ENSG00000014216	-0.0843207	0	1	1	Decrease	nonDE	0.465646	0	0.999999	1	Increase	nonDE	0.624145	0	0.999647	1	Increase	nonDE	-0.128125	0	1	1	Decrease	nonDE	0.725638	0	0.989347	1	Increase	nonDE	0.72509	0	0.983309	1	Increase	nonDE	0.743374	0	0.943653	1	Increase	nonDE	0.827791	0	0.834132	1	Increase	nonDE
240	ENSG00000014257	0.325813	0	0.999285	1	Increase	nonDE	-3.85026	-7.01821	5.76e-11	8.13e-10	Decrease	DE	-2.47834	-4.29564	1.7e-05	0.000155775	Decrease	DE	0.124948	0	0.99965	1	Increase	nonDE	-3.2408	-5.7709	2.79e-08	3.17e-07	Decrease	DE	-2.42879	-3.70312	0.000157412	0.00148246	Decrease	DE	-2.81078	-3.58193	0.000241158	0.00237309	Decrease	DE	-1.6881	-1.4116	0.0802419	0.493055	Decrease	nonDE
241	ENSG00000014641	0.0897792	0	1	1	Increase	nonDE	-0.476609	0	1	1	Decrease	nonDE	-0.384794	0	1	1	Decrease	nonDE	0.0503575	0	1	1	Increase	nonDE	-0.600741	0	0.999997	1	Decrease	nonDE	-0.399934	0	1	1	Decrease	nonDE	-0.450561	0	0.999998	1	Decrease	nonDE	-0.297076	0	1	1	Decrease	nonDE
242	ENSG00000014824	-0.0336209	0	1	1	Decrease	nonDE	0.129358	0	1	1	Increase	nonDE	0.284512	0	1	1	Increase	nonDE	0.0427567	0	1	1	Increase	nonDE	0.345644	0	1	1	Increase	nonDE	0.38663	0	1	1	Increase	nonDE	0.193657	0	1	1	Increase	nonDE	0.459342	0	0.999955	1	Increase	nonDE
243	ENSG00000014914	0.566707	0	0.842359	1	Increase	nonDE	2.17856	3.39135	0.000462155	0.00288071	Increase	DE	2.26264	3.66058	0.000183044	0.00141984	Increase	DE	-0.522759	0	0.794959	1	Decrease	nonDE	1.75569	2.18799	0.0152387	0.0741526	Increase	nonDE	0.948438	0	0.551356	1	Increase	nonDE	2.49968	2.68877	0.0040608	0.0288561	Increase	DE	2.25388	2.08429	0.0195564	0.169295	Increase	nonDE
244	ENSG00000014919	-0.128927	0	1	1	Decrease	nonDE	-0.119384	0	1	1	Decrease	nonDE	0.263647	0	1	1	Increase	nonDE	-0.00909299	0	1	1	Decrease	nonDE	0.269514	0	1	1	Increase	nonDE	0.434179	0	0.999917	1	Increase	nonDE	0.0939596	0	0.999998	1	Increase	nonDE	0.462872	0	0.996516	1	Increase	nonDE
245	ENSG00000015133	-0.159318	0	0.999998	1	Decrease	nonDE	-2.1343	-4.19925	2.48e-05	0.000186638	Decrease	DE	-1.66706	-2.74855	0.00342352	0.0207614	Decrease	DE	-0.306647	0	0.998942	1	Decrease	nonDE	-2.16615	-3.79259	0.00011416	0.00080438	Decrease	DE	-1.88318	-2.79342	0.00300646	0.0212315	Decrease	DE	-2.38379	-3.10831	0.00115835	0.00955258	Decrease	DE	-0.566816	0	0.902022	1	Decrease	nonDE
246	ENSG00000015153	-0.155903	0	1	1	Decrease	nonDE	0.121169	0	1	1	Increase	nonDE	-0.0577384	0	1	1	Decrease	nonDE	-0.274325	0	1	1	Decrease	nonDE	0.439562	0	1	1	Increase	nonDE	0.290179	0	1	1	Increase	nonDE	0.561779	0	0.998596	1	Increase	nonDE	0.228764	0	0.999996	1	Increase	nonDE
247	ENSG00000015171	-0.0216186	0	1	1	Decrease	nonDE	0.672536	0	0.999511	1	Increase	nonDE	0.571337	0	0.999985	1	Increase	nonDE	-0.00699675	0	1	1	Decrease	nonDE	0.455855	0	0.999999	1	Increase	nonDE	0.482614	0	0.999989	1	Increase	nonDE	0.710624	0	0.97702	1	Increase	nonDE	0.38104	0	0.999871	1	Increase	nonDE
248	ENSG00000015285	0.238795	0	1	1	Increase	nonDE	-0.075871	0	1	1	Decrease	nonDE	0.434302	0	1	1	Increase	nonDE	0.215948	0	1	1	Increase	nonDE	-0.310254	0	1	1	Decrease	nonDE	0.272368	0	1	1	Increase	nonDE	-0.111715	0	1	1	Decrease	nonDE	0.417785	0	0.999879	1	Increase	nonDE
249	ENSG00000015475	0.0886123	0	1	1	Increase	nonDE	1.00702	0.0725359	0.471144	1	Increase	nonDE	0.975484	0	0.597842	1	Increase	nonDE	0.313143	0	0.999999	1	Increase	nonDE	1.00269	0.0255394	0.489832	1	Increase	nonDE	0.785611	0	0.966163	1	Increase	nonDE	0.71839	0	0.975327	1	Increase	nonDE	0.394305	0	0.999863	1	Increase	nonDE
250	ENSG00000015532	-0.144839	0	0.993169	1	Decrease	nonDE	-1.5836	-1.52038	0.0654347	0.255956	Decrease	nonDE	-0.404903	0	0.957164	1	Decrease	nonDE	-0.0850865	0	0.989508	1	Decrease	nonDE	-0.478666	0	0.913229	1	Decrease	nonDE	0.236713	0	0.979495	1	Increase	nonDE	-0.183646	0	0.958456	1	Decrease	nonDE	0.565467	0	0.809066	1	Increase	nonDE
251	ENSG00000015676	-0.0821544	0	1	1	Decrease	nonDE	-0.804071	0	0.921796	1	Decrease	nonDE	-0.717354	0	0.982255	1	Decrease	nonDE	-0.242751	0	0.999999	1	Decrease	nonDE	-0.665321	0	0.988288	1	Decrease	nonDE	-0.742072	0	0.945891	1	Decrease	nonDE	-0.842428	0	0.767438	1	Decrease	nonDE	-0.509969	0	0.984756	1	Decrease	nonDE
252	ENSG00000016864	0.0881873	0	1	1	Increase	nonDE	0.287045	0	1	1	Increase	nonDE	0.353395	0	1	1	Increase	nonDE	-0.0253805	0	1	1	Decrease	nonDE	-0.0184691	0	1	1	Decrease	nonDE	0.280276	0	1	1	Increase	nonDE	0.365584	0	0.999882	1	Increase	nonDE	0.119587	0	0.999994	1	Increase	nonDE
253	ENSG00000017260	0.192843	0	1	1	Increase	nonDE	1.40037	3.88634	8.11e-05	0.000565164	Increase	DE	1.44517	4.22577	2.24e-05	0.000202186	Increase	DE	0.389031	0	0.999976	1	Increase	nonDE	1.18336	1.62925	0.052853	0.221873	Increase	nonDE	1.38078	3.09145	0.00122128	0.00940342	Increase	DE	1.19999	1.31449	0.0955105	0.414551	Increase	nonDE	1.28185	1.65333	0.0503508	0.349472	Increase	nonDE
254	ENSG00000017797	-0.0865315	0	1	1	Decrease	nonDE	0.452575	0	1	1	Increase	nonDE	0.231833	0	1	1	Increase	nonDE	-0.191194	0	1	1	Decrease	nonDE	0.678051	0	0.999594	1	Increase	nonDE	0.233111	0	1	1	Increase	nonDE	0.506601	0	0.999876	1	Increase	nonDE	0.193959	0	1	1	Increase	nonDE
255	ENSG00000018189	0.167324	0	0.999995	1	Increase	nonDE	0.705394	0	0.965	1	Increase	nonDE	-0.401137	0	0.998745	1	Decrease	nonDE	-0.162826	0	0.99977	1	Decrease	nonDE	0.548662	0	0.995831	1	Increase	nonDE	-0.471576	0	0.991521	1	Decrease	nonDE	0.485154	0	0.977968	1	Increase	nonDE	-0.18041	0	0.995475	1	Decrease	nonDE
256	ENSG00000018280	-0.297147	0	0.999866	1	Decrease	nonDE	2.37898	9.14066	5.8e-16	1.35e-14	Increase	DE	3.05229	13.4282	1.53e-26	1.53e-24	Increase	DE	-0.482581	0	0.985838	1	Decrease	nonDE	2.30966	7.63701	2.22e-12	4.09e-11	Increase	DE	3.28556	12.441	4.07e-24	5.26e-22	Increase	DE	2.90276	8.07432	2.11e-13	1.07e-11	Increase	DE	3.27556	8.77483	4.47e-15	8.48e-13	Increase	DE
257	ENSG00000018510	-0.0609602	0	1	1	Decrease	nonDE	-0.690867	0	0.99882	1	Decrease	nonDE	-0.629112	0	0.999872	1	Decrease	nonDE	-0.121608	0	1	1	Decrease	nonDE	-0.438209	0	1	1	Decrease	nonDE	-0.577474	0	0.999784	1	Decrease	nonDE	-0.551986	0	0.99868	1	Decrease	nonDE	-0.613943	0	0.989187	1	Decrease	nonDE
258	ENSG00000018610	0.227865	0	1	1	Increase	nonDE	-0.624994	0	0.995136	1	Decrease	nonDE	-0.305608	0	1	1	Decrease	nonDE	0.238992	0	0.999999	1	Increase	nonDE	-0.707704	0	0.975793	1	Decrease	nonDE	-0.560656	0	0.997585	1	Decrease	nonDE	-0.71508	0	0.926112	1	Decrease	nonDE	-0.401606	0	0.997467	1	Decrease	nonDE
259	ENSG00000018699	0.00519209	0	0.999782	1	Increase	nonDE	-1.08979	-0.235719	0.407013	1	Decrease	nonDE	-2.52255	-3.37334	0.000490815	0.00352975	Decrease	DE	-0.406697	0	0.897042	1	Decrease	nonDE	-1.43375	-1.02679	0.153224	0.543327	Decrease	nonDE	-2.40464	-2.68097	0.00415151	0.0282668	Decrease	DE	-1.68576	-1.07288	0.142691	0.562359	Decrease	nonDE	-2.53391	-1.90083	0.0297933	0.236034	Decrease	nonDE
260	ENSG00000018869	-0.219884	0	0.991994	1	Decrease	nonDE	-1.79356	-2.28575	0.0119523	0.0566008	Decrease	nonDE	-1.1713	-0.516963	0.303035	1	Decrease	nonDE	-0.770886	0	0.704543	1	Decrease	nonDE	-2.15409	-2.87728	0.00234892	0.0133109	Decrease	DE	-0.993571	0	0.506375	1	Decrease	nonDE	-1.37758	-0.682762	0.248009	0.839762	Decrease	nonDE	0.0734439	0	0.979138	1	Increase	nonDE
261	ENSG00000019144	-0.114511	0	0.97966	1	Decrease	nonDE	1.41038	1.09694	0.137358	0.482549	Increase	nonDE	1.06875	0.177559	0.429675	1	Increase	nonDE	0.13725	0	0.96011	1	Increase	nonDE	1.12729	0.299982	0.382339	1	Increase	nonDE	0.739218	0	0.709376	1	Increase	nonDE	0.15469	0	0.946284	1	Increase	nonDE	0.943809	0	0.537199	1	Increase	nonDE
262	ENSG00000019169	0.441849	0	0.828498	1	Increase	nonDE	2.04999	2.1871	0.0152718	0.0705869	Increase	nonDE	3.63659	5.81971	2.22e-08	3.1e-07	Increase	DE	-0.379076	0	0.818769	1	Decrease	nonDE	0.933064	0	0.549957	1	Increase	nonDE	3.09319	4.41792	1.05e-05	0.000123448	Increase	DE	2.64022	2.03305	0.0220599	0.125122	Increase	nonDE	4.77921	4.73353	2.87e-06	9.6e-05	Increase	DE
263	ENSG00000019485	0.253436	0	0.961342	1	Increase	nonDE	0.954017	0	0.549344	1	Increase	nonDE	0.168817	0	0.982143	1	Increase	nonDE	-1.39664	-0.642377	0.260969	1	Decrease	nonDE	0.265953	0	0.963056	1	Increase	nonDE	0.0207366	0	0.996603	1	Increase	nonDE	2.69494	2.77271	0.00319287	0.0234462	Increase	DE	-0.0684894	0	0.968599	1	Decrease	nonDE
264	ENSG00000019582	0.185209	0	0.999999	1	Increase	nonDE	-3.55138	-15.3331	4.02e-31	4.31e-29	Decrease	DE	-3.92647	-16.5535	5.69e-34	1.19e-31	Decrease	DE	0.118742	0	0.99999	1	Increase	nonDE	-3.51509	-14.1386	2.89e-28	3.32e-26	Decrease	DE	-3.90963	-14.1775	2.33e-28	4.86e-26	Decrease	DE	-3.61661	-10.6408	1.18e-19	1.59e-17	Decrease	DE	-3.65201	-9.37656	1.54e-16	3.86e-14	Decrease	DE
265	ENSG00000019991	0.0699141	0	0.999994	1	Increase	nonDE	-6.83021	-8.80423	3.79e-15	8.16e-14	Decrease	DE	-6.54649	-8.09353	1.9e-13	4.86e-12	Decrease	DE	-0.033866	0	0.999945	1	Decrease	nonDE	-6.62893	-7.91986	4.86e-13	9.68e-12	Decrease	DE	-7.33861	-7.46595	5.52e-12	1.66e-10	Decrease	DE	-7.33992	-6.4046	1.3e-09	3.59e-08	Decrease	DE	-5.86203	-4.40264	1.11e-05	0.000312205	Decrease	DE
266	ENSG00000019995	-0.133563	0	1	1	Decrease	nonDE	0.829887	0	0.962417	1	Increase	nonDE	0.463116	0	1	1	Increase	nonDE	-0.261109	0	1	1	Decrease	nonDE	0.736169	0	0.992559	1	Increase	nonDE	0.406653	0	0.999999	1	Increase	nonDE	0.928876	0	0.685011	1	Increase	nonDE	0.292321	0	0.999957	1	Increase	nonDE
267	ENSG00000020129	-0.0601653	0	0.998576	1	Decrease	nonDE	-0.265633	0	0.990027	1	Decrease	nonDE	-0.457916	0	0.952724	1	Decrease	nonDE	0.184254	0	0.983378	1	Increase	nonDE	-0.0411585	0	0.998863	1	Decrease	nonDE	-0.296587	0	0.969556	1	Decrease	nonDE	0.0270078	0	0.996559	1	Increase	nonDE	-0.253255	0	0.937054	1	Decrease	nonDE
268	ENSG00000020181	-0.0449495	0	0.98664	1	Decrease	nonDE	3.85134	7.18429	2.43e-11	3.59e-10	Increase	DE	3.43962	6.01588	8.68e-09	1.28e-07	Increase	DE	0.155592	0	0.937211	1	Increase	nonDE	4.23992	7.43357	6.56e-12	1.16e-10	Increase	DE	3.5461	5.49645	1e-07	1.69e-06	Increase	DE	3.98228	5.08395	6.37e-07	1.06e-05	Increase	DE	3.27981	3.59665	0.000229103	0.00415002	Increase	DE
269	ENSG00000020256	0.223219	0	0.99591	1	Increase	nonDE	-1.57988	-1.60724	0.0552271	0.220399	Decrease	nonDE	-1.06814	-0.198016	0.421672	1	Decrease	nonDE	0.0884249	0	0.995561	1	Increase	nonDE	-2.0349	-2.6408	0.00464785	0.0249297	Decrease	DE	-2.01112	-2.30135	0.0114901	0.0682601	Decrease	nonDE	-1.92022	-1.7052	0.0452855	0.22834	Decrease	nonDE	-1.66173	-1.07242	0.142786	0.736252	Decrease	nonDE
270	ENSG00000020426	0.135073	0	0.999986	1	Increase	nonDE	-0.277744	0	0.999573	1	Decrease	nonDE	-0.481338	0	0.991588	1	Decrease	nonDE	0.0154632	0	0.99998	1	Increase	nonDE	-0.36759	0	0.997617	1	Decrease	nonDE	-0.665719	0	0.904145	1	Decrease	nonDE	-0.362865	0	0.98033	1	Decrease	nonDE	-0.906202	0	0.5945	1	Decrease	nonDE
271	ENSG00000020577	-0.549159	0	0.825344	1	Decrease	nonDE	-1.91387	-1.90289	0.0296448	0.127136	Decrease	nonDE	-2.25219	-2.5016	0.00680939	0.0389752	Decrease	DE	-1.85705	-1.26529	0.104051	1	Decrease	nonDE	-0.492963	0	0.840005	1	Decrease	nonDE	-2.32206	-2.15354	0.016571	0.0933984	Decrease	nonDE	-0.06307	0	0.971384	1	Decrease	nonDE	-0.525997	0	0.746323	1	Decrease	nonDE
272	ENSG00000020633	0.0438669	0	1	1	Increase	nonDE	0.392877	0	0.999903	1	Increase	nonDE	0.995813	0	0.510637	1	Increase	nonDE	0.0713082	0	0.999983	1	Increase	nonDE	0.323711	0	0.999926	1	Increase	nonDE	1.10677	0.582674	0.280567	0.975292	Increase	nonDE	0.508041	0	0.981423	1	Increase	nonDE	0.929919	0	0.607347	1	Increase	nonDE
273	ENSG00000020922	0.0812154	0	1	1	Increase	nonDE	-1.16154	-1.2338	0.109763	0.39897	Decrease	nonDE	-0.667534	0	0.997313	1	Decrease	nonDE	-0.0757217	0	1	1	Decrease	nonDE	-1.14842	-1.0809	0.140882	0.50775	Decrease	nonDE	-0.670081	0	0.991114	1	Decrease	nonDE	-1.01887	-0.101347	0.459716	1	Decrease	nonDE	-0.535336	0	0.991647	1	Decrease	nonDE
274	ENSG00000021355	0.12529	0	1	1	Increase	nonDE	1.17562	1.9669	0.0256736	0.112093	Increase	nonDE	1.25515	2.79325	0.003008	0.0184649	Increase	DE	0.216354	0	1	1	Increase	nonDE	1.13576	1.38953	0.0835369	0.328461	Increase	nonDE	1.30788	2.8705	0.00239668	0.0172956	Increase	DE	0.971997	0	0.58276	1	Increase	nonDE	1.05401	0.359474	0.359915	1	Increase	nonDE
275	ENSG00000021574	0.164961	0	1	1	Increase	nonDE	0.431405	0	1	1	Increase	nonDE	0.593634	0	0.999999	1	Increase	nonDE	0.0581174	0	1	1	Increase	nonDE	0.144226	0	1	1	Increase	nonDE	0.502305	0	1	1	Increase	nonDE	0.253272	0	1	1	Increase	nonDE	0.482281	0	0.999908	1	Increase	nonDE
276	ENSG00000021762	-0.0764786	0	1	1	Decrease	nonDE	-2.77202	-6.74882	2.3e-10	3.05e-09	Decrease	DE	-2.41936	-5.79386	2.5e-08	3.46e-07	Decrease	DE	-0.0303446	0	1	1	Decrease	nonDE	-3.11985	-7.12456	3.32e-11	5.38e-10	Decrease	DE	-2.50716	-5.05104	7.36e-07	1.08e-05	Decrease	DE	-3.49029	-5.87772	1.68e-08	3.77e-07	Decrease	DE	-2.15476	-2.96878	0.00178367	0.0241189	Decrease	DE
277	ENSG00000021776	0.088062	0	1	1	Increase	nonDE	-0.194329	0	1	1	Decrease	nonDE	-0.125169	0	1	1	Decrease	nonDE	-0.0552101	0	1	1	Decrease	nonDE	-0.451196	0	1	1	Decrease	nonDE	-0.223574	0	1	1	Decrease	nonDE	-0.415003	0	0.999989	1	Decrease	nonDE	-0.361764	0	0.999984	1	Decrease	nonDE
278	ENSG00000022277	0.126753	0	1	1	Increase	nonDE	0.0404201	0	1	1	Increase	nonDE	0.15514	0	1	1	Increase	nonDE	0.0817174	0	1	1	Increase	nonDE	-0.091684	0	1	1	Decrease	nonDE	0.12877	0	1	1	Increase	nonDE	-0.0236511	0	1	1	Decrease	nonDE	0.134805	0	1	1	Increase	nonDE
279	ENSG00000022556	-1.08413	-0.126423	0.450873	1	Decrease	nonDE	1.96019	2.01739	0.0228681	0.101291	Increase	nonDE	1.90984	1.91495	0.0288595	0.140052	Increase	nonDE	-0.00616676	0	0.997275	1	Decrease	nonDE	2.18341	1.98465	0.0246557	0.113583	Increase	nonDE	2.34153	2.14115	0.0170743	0.0957614	Increase	nonDE	1.50201	0.660255	0.25578	0.858882	Increase	nonDE	1.77658	0.979908	0.164802	0.811705	Increase	nonDE
280	ENSG00000022567	-0.125819	0	0.999996	1	Decrease	nonDE	-1.62521	-2.48378	0.00714282	0.0354595	Decrease	DE	-1.49088	-2.02099	0.0226783	0.113663	Decrease	nonDE	-0.234773	0	0.999386	1	Decrease	nonDE	-1.37732	-1.42464	0.0783413	0.310566	Decrease	nonDE	-0.89705	0	0.659348	1	Decrease	nonDE	-1.42566	-1.1263	0.131069	0.528789	Decrease	nonDE	-1.3531	-0.857897	0.196272	0.910876	Decrease	nonDE
281	ENSG00000022840	0.0258198	0	1	1	Increase	nonDE	0.633569	0	1	1	Increase	nonDE	0.414272	0	1	1	Increase	nonDE	-0.0851444	0	1	1	Decrease	nonDE	0.45736	0	1	1	Increase	nonDE	0.223971	0	1	1	Increase	nonDE	0.548118	0	0.999979	1	Increase	nonDE	0.427952	0	0.999997	1	Increase	nonDE
282	ENSG00000022976	-0.54254	0	0.944659	1	Decrease	nonDE	0.470069	0	0.986737	1	Increase	nonDE	0.987878	0	0.522059	1	Increase	nonDE	0.0177179	0	0.99956	1	Increase	nonDE	1.09903	0.367478	0.356933	1	Increase	nonDE	1.04409	0.152014	0.439707	1	Increase	nonDE	0.707963	0	0.806807	1	Increase	nonDE	0.466226	0	0.916668	1	Increase	nonDE
283	ENSG00000023041	-0.035592	0	1	1	Decrease	nonDE	0.53916	0	1	1	Increase	nonDE	0.475259	0	1	1	Increase	nonDE	0.157066	0	1	1	Increase	nonDE	0.48682	0	1	1	Increase	nonDE	0.560269	0	1	1	Increase	nonDE	0.435516	0	1	1	Increase	nonDE	0.346483	0	1	1	Increase	nonDE
284	ENSG00000023171	-0.270147	0	0.962102	1	Decrease	nonDE	-1.50574	-1.19397	0.117344	0.422552	Decrease	nonDE	-0.551512	0	0.870754	1	Decrease	nonDE	-1.39878	-0.697936	0.243264	1	Decrease	nonDE	-1.44812	-0.949859	0.171983	0.596516	Decrease	nonDE	-1.40353	-0.768149	0.221909	0.814294	Decrease	nonDE	-0.252868	0	0.896189	1	Decrease	nonDE	0.234396	0	0.89858	1	Increase	nonDE
285	ENSG00000023191	-0.149224	0	1	1	Decrease	nonDE	-1.11065	-1.24842	0.107072	0.39084	Decrease	nonDE	-0.95077	0	0.711567	1	Decrease	nonDE	0.00523855	0	1	1	Increase	nonDE	-0.892687	0	0.866666	1	Decrease	nonDE	-0.784862	0	0.979042	1	Decrease	nonDE	-0.991964	0	0.524749	1	Decrease	nonDE	-0.861215	0	0.829803	1	Decrease	nonDE
286	ENSG00000023228	-0.0193338	0	1	1	Decrease	nonDE	-0.11035	0	1	1	Decrease	nonDE	0.0593026	0	1	1	Increase	nonDE	-0.108314	0	1	1	Decrease	nonDE	-0.201432	0	1	1	Decrease	nonDE	-0.00385258	0	1	1	Decrease	nonDE	-0.105542	0	1	1	Decrease	nonDE	-0.169612	0	1	1	Decrease	nonDE
287	ENSG00000023287	-0.169071	0	1	1	Decrease	nonDE	0.776495	0	0.994918	1	Increase	nonDE	0.569899	0	0.999998	1	Increase	nonDE	-0.136112	0	1	1	Decrease	nonDE	0.88285	0	0.889977	1	Increase	nonDE	0.728096	0	0.994532	1	Increase	nonDE	0.896668	0	0.786252	1	Increase	nonDE	0.542553	0	0.99879	1	Increase	nonDE
288	ENSG00000023318	0.102212	0	1	1	Increase	nonDE	0.312678	0	1	1	Increase	nonDE	0.38907	0	1	1	Increase	nonDE	0.054483	0	1	1	Increase	nonDE	0.176471	0	1	1	Increase	nonDE	0.193054	0	1	1	Increase	nonDE	0.250068	0	1	1	Increase	nonDE	0.306049	0	1	1	Increase	nonDE
289	ENSG00000023330	-0.180081	0	1	1	Decrease	nonDE	0.87123	0	0.880184	1	Increase	nonDE	0.481339	0	0.999994	1	Increase	nonDE	-0.188933	0	0.999999	1	Decrease	nonDE	1.06741	0.556365	0.289464	0.896352	Increase	nonDE	0.725993	0	0.977742	1	Increase	nonDE	0.900317	0	0.722869	1	Increase	nonDE	0.652545	0	0.96505	1	Increase	nonDE
290	ENSG00000023445	0.14162	0	0.999999	1	Increase	nonDE	2.39432	9.57826	4.94e-17	1.27e-15	Increase	DE	1.28741	1.88044	0.0311548	0.14937	Increase	nonDE	0.297532	0	0.999436	1	Increase	nonDE	2.35903	8.53462	1.69e-14	3.93e-13	Increase	DE	1.02107	0.116844	0.453583	1	Increase	nonDE	1.86889	3.98343	5.65e-05	0.0006459	Increase	DE	0.357556	0	0.993474	1	Increase	nonDE
291	ENSG00000023516	0.264993	0	1	1	Increase	nonDE	-1.0363	-0.355609	0.361358	1	Decrease	nonDE	-0.716339	0	0.997853	1	Decrease	nonDE	-0.106721	0	1	1	Decrease	nonDE	-1.21206	-1.96484	0.0257939	0.118175	Decrease	nonDE	-0.857224	0	0.896432	1	Decrease	nonDE	-0.975116	0	0.564968	1	Decrease	nonDE	-0.742703	0	0.939757	1	Decrease	nonDE
292	ENSG00000023572	0.0800679	0	1	1	Increase	nonDE	-0.858969	0	0.915732	1	Decrease	nonDE	-0.669979	0	0.999487	1	Decrease	nonDE	-0.184568	0	1	1	Decrease	nonDE	-0.80111	0	0.968008	1	Decrease	nonDE	-0.976333	0	0.578218	1	Decrease	nonDE	-0.577813	0	0.997531	1	Decrease	nonDE	-0.3846	0	0.999897	1	Decrease	nonDE
293	ENSG00000023608	0.0112441	0	0.999984	1	Increase	nonDE	2.75068	9.713	2.3e-17	6.21e-16	Increase	DE	1.74725	3.92041	7.15e-05	0.000600945	Increase	DE	0.255025	0	0.994675	1	Increase	nonDE	2.61287	8.17797	1.2e-13	2.54e-12	Increase	DE	1.66475	3.04799	0.00139843	0.0106303	Increase	DE	2.38822	5.45837	1.19e-07	2.3e-06	Increase	DE	1.02913	0.0971081	0.461396	1	Increase	nonDE
294	ENSG00000023697	0.259564	0	1	1	Increase	nonDE	-0.675864	0	0.983947	1	Decrease	nonDE	-0.428934	0	0.999959	1	Decrease	nonDE	0.252966	0	0.999996	1	Increase	nonDE	-0.959664	0	0.599026	1	Decrease	nonDE	-0.443263	0	0.999778	1	Decrease	nonDE	-0.670523	0	0.946121	1	Decrease	nonDE	-0.2973	0	0.999405	1	Decrease	nonDE
295	ENSG00000023734	0.148473	0	1	1	Increase	nonDE	0.26507	0	1	1	Increase	nonDE	0.0422874	0	1	1	Increase	nonDE	0.175796	0	1	1	Increase	nonDE	0.092779	0	1	1	Increase	nonDE	-0.109479	0	1	1	Decrease	nonDE	0.0312935	0	1	1	Increase	nonDE	0.00686467	0	1	1	Increase	nonDE
296	ENSG00000023839	0.161408	0	0.989351	1	Increase	nonDE	-0.650811	0	0.83206	1	Decrease	nonDE	-1.02568	-0.0676977	0.473066	1	Decrease	nonDE	-0.434219	0	0.883362	1	Decrease	nonDE	-0.629201	0	0.831462	1	Decrease	nonDE	0.157935	0	0.985167	1	Increase	nonDE	-0.529888	0	0.799426	1	Decrease	nonDE	-0.401612	0	0.839895	1	Decrease	nonDE
297	ENSG00000023892	0.423844	0	0.995718	1	Increase	nonDE	-2.6457	-4.85617	1.71e-06	1.48e-05	Decrease	DE	-2.05443	-3.28858	0.000649459	0.00458388	Decrease	DE	0.447232	0	0.982655	1	Increase	nonDE	-2.79492	-5.16359	4.48e-07	4.37e-06	Decrease	DE	-1.46912	-1.49526	0.0686476	0.316127	Decrease	nonDE	-3.63694	-5.04676	7.49e-07	1.23e-05	Decrease	DE	-1.35081	-0.774796	0.219942	0.982526	Decrease	nonDE
298	ENSG00000023902	-0.0370668	0	1	1	Decrease	nonDE	0.408298	0	1	1	Increase	nonDE	0.140626	0	1	1	Increase	nonDE	0.0713639	0	1	1	Increase	nonDE	0.680762	0	0.999762	1	Increase	nonDE	0.217426	0	1	1	Increase	nonDE	0.440331	0	0.999995	1	Increase	nonDE	0.0630357	0	1	1	Increase	nonDE
299	ENSG00000023909	0.225367	0	0.999977	1	Increase	nonDE	2.15838	7.85478	6.91e-13	1.21e-11	Increase	DE	1.63266	4.14013	3.12e-05	0.000274536	Increase	DE	0.326549	0	0.998675	1	Increase	nonDE	2.11998	7.19868	2.25e-11	3.75e-10	Increase	DE	1.53888	3.13431	0.00106714	0.0082981	Increase	DE	1.99042	4.70475	3.23e-06	4.73e-05	Increase	DE	1.28826	1.21034	0.114184	0.633596	Increase	nonDE
300	ENSG00000024048	-0.0762358	0	1	1	Decrease	nonDE	-0.0978118	0	1	1	Decrease	nonDE	-0.162811	0	1	1	Decrease	nonDE	-0.264897	0	1	1	Decrease	nonDE	-0.205679	0	1	1	Decrease	nonDE	-0.29696	0	1	1	Decrease	nonDE	0.0642779	0	1	1	Increase	nonDE	-0.118544	0	1	1	Decrease	nonDE
301	ENSG00000024862	-0.0583174	0	1	1	Decrease	nonDE	0.0659645	0	1	1	Increase	nonDE	0.295785	0	1	1	Increase	nonDE	-0.0825482	0	1	1	Decrease	nonDE	0.0872274	0	1	1	Increase	nonDE	0.312523	0	1	1	Increase	nonDE	0.141095	0	1	1	Increase	nonDE	0.339708	0	0.999999	1	Increase	nonDE
302	ENSG00000025039	-0.0613284	0	1	1	Decrease	nonDE	-0.204367	0	1	1	Decrease	nonDE	0.155216	0	1	1	Increase	nonDE	-0.0888545	0	0.999999	1	Decrease	nonDE	0.0588809	0	1	1	Increase	nonDE	0.335732	0	0.999969	1	Increase	nonDE	0.11897	0	0.999984	1	Increase	nonDE	0.562522	0	0.975324	1	Increase	nonDE
303	ENSG00000025156	0.422922	0	0.998798	1	Increase	nonDE	0.0781683	0	0.999998	1	Increase	nonDE	0.108031	0	0.999998	1	Increase	nonDE	0.298357	0	0.998917	1	Increase	nonDE	-0.124933	0	0.999996	1	Decrease	nonDE	-0.319697	0	0.999246	1	Decrease	nonDE	-0.0140914	0	0.999971	1	Decrease	nonDE	-0.124724	0	0.99867	1	Decrease	nonDE
304	ENSG00000025293	0.129295	0	1	1	Increase	nonDE	0.124217	0	1	1	Increase	nonDE	0.19868	0	1	1	Increase	nonDE	0.18639	0	1	1	Increase	nonDE	-0.00851867	0	1	1	Decrease	nonDE	0.00163305	0	1	1	Increase	nonDE	0.0913166	0	1	1	Increase	nonDE	-0.195562	0	1	1	Decrease	nonDE
305	ENSG00000025434	0.00307521	0	0.999918	1	Increase	nonDE	-0.208398	0	0.992138	1	Decrease	nonDE	-1.4774	-1.13267	0.12973	0.510728	Decrease	nonDE	0.340259	0	0.961203	1	Increase	nonDE	-0.91674	0	0.584775	1	Decrease	nonDE	-1.23239	-0.504274	0.307468	1	Decrease	nonDE	-1.26418	-0.481307	0.315591	0.994953	Decrease	nonDE	-1.33185	-0.547942	0.292433	1	Decrease	nonDE
306	ENSG00000025708	0.193433	0	1	1	Increase	nonDE	0.673513	0	0.998051	1	Increase	nonDE	0.804962	0	0.956358	1	Increase	nonDE	0.30164	0	0.999994	1	Increase	nonDE	0.512256	0	0.999951	1	Increase	nonDE	0.65127	0	0.995034	1	Increase	nonDE	0.441744	0	0.999517	1	Increase	nonDE	0.776876	0	0.885576	1	Increase	nonDE
307	ENSG00000025770	0.0139944	0	0.99985	1	Increase	nonDE	-0.144587	0	0.998324	1	Decrease	nonDE	0.294671	0	0.994705	1	Increase	nonDE	0.933265	0	0.586124	1	Increase	nonDE	0.322818	0	0.989566	1	Increase	nonDE	0.348226	0	0.980876	1	Increase	nonDE	-0.705751	0	0.790753	1	Decrease	nonDE	-0.831959	0	0.653687	1	Decrease	nonDE
308	ENSG00000025772	0.0882487	0	1	1	Increase	nonDE	0.0976734	0	1	1	Increase	nonDE	-0.304277	0	0.999991	1	Decrease	nonDE	-0.156714	0	0.999989	1	Decrease	nonDE	0.158774	0	1	1	Increase	nonDE	-0.542182	0	0.992291	1	Decrease	nonDE	0.00357488	0	0.999999	1	Increase	nonDE	-0.216244	0	0.998254	1	Decrease	nonDE
309	ENSG00000025796	0.0117083	0	1	1	Increase	nonDE	-0.372453	0	1	1	Decrease	nonDE	-0.362946	0	1	1	Decrease	nonDE	-0.133361	0	1	1	Decrease	nonDE	-0.561972	0	1	1	Decrease	nonDE	-0.524827	0	1	1	Decrease	nonDE	-0.327334	0	1	1	Decrease	nonDE	-0.356487	0	1	1	Decrease	nonDE
310	ENSG00000025800	0.0277234	0	1	1	Increase	nonDE	-0.183946	0	1	1	Decrease	nonDE	0.0894081	0	1	1	Increase	nonDE	-0.118432	0	1	1	Decrease	nonDE	-0.162129	0	1	1	Decrease	nonDE	-0.113431	0	1	1	Decrease	nonDE	-0.040621	0	1	1	Decrease	nonDE	-0.0755083	0	1	1	Decrease	nonDE
311	ENSG00000026025	-0.0532526	0	1	1	Decrease	nonDE	0.0327807	0	1	1	Increase	nonDE	0.583422	0	0.999991	1	Increase	nonDE	0.0323804	0	1	1	Increase	nonDE	0.118461	0	1	1	Increase	nonDE	0.815312	0	0.951162	1	Increase	nonDE	0.0828595	0	1	1	Increase	nonDE	0.676608	0	0.980486	1	Increase	nonDE
312	ENSG00000026103	-0.107638	0	0.999516	1	Decrease	nonDE	1.40213	1.91362	0.0289455	0.124599	Increase	nonDE	0.916379	0	0.646356	1	Increase	nonDE	0.211652	0	0.993929	1	Increase	nonDE	1.72665	3.28712	0.000652566	0.00408587	Increase	DE	1.08289	0.331428	0.37043	1	Increase	nonDE	0.935879	0	0.583492	1	Increase	nonDE	0.175323	0	0.985162	1	Increase	nonDE
313	ENSG00000026297	0.323305	0	0.999199	1	Increase	nonDE	-0.939871	0	0.598168	1	Decrease	nonDE	-0.628375	0	0.948675	1	Decrease	nonDE	0.177078	0	0.999111	1	Increase	nonDE	-1.42083	-1.59246	0.056868	0.236667	Decrease	nonDE	-0.753283	0	0.83713	1	Decrease	nonDE	-1.19544	-0.558654	0.288684	0.934199	Decrease	nonDE	-0.486111	0	0.926676	1	Decrease	nonDE
314	ENSG00000026508	-0.0224577	0	1	1	Decrease	nonDE	1.90178	8.15111	1.39e-13	2.58e-12	Increase	DE	1.97134	8.51826	1.85e-14	5.31e-13	Increase	DE	0.126435	0	1	1	Increase	nonDE	1.86139	7.04145	5.11e-11	7.94e-10	Increase	DE	2.06305	7.83665	7.62e-13	2.57e-11	Increase	DE	1.73843	4.40077	1.12e-05	0.000146268	Increase	DE	1.90871	4.78705	2.29e-06	7.81e-05	Increase	DE
315	ENSG00000026652	0.0806346	0	0.99999	1	Increase	nonDE	3.73559	18.542	1.89e-38	4.01e-36	Increase	DE	3.30722	15.3979	2.83e-31	4.49e-29	Increase	DE	0.239913	0	0.998842	1	Increase	nonDE	3.51087	15.6228	8.35e-32	1.29e-29	Increase	DE	3.25509	13.3963	1.84e-26	2.95e-24	Increase	DE	3.25592	10.663	1.04e-19	1.42e-17	Increase	DE	2.45353	6.33857	1.8e-09	1.18e-07	Increase	DE
316	ENSG00000026751	0.0838012	0	0.999963	1	Increase	nonDE	3.04523	10.8622	3.32e-20	1.15e-18	Increase	DE	2.13595	5.80979	2.32e-08	3.24e-07	Increase	DE	0.256902	0	0.996345	1	Increase	nonDE	3.20607	10.6635	1.03e-19	4.19e-18	Increase	DE	2.00405	4.34382	1.41e-05	0.000161232	Increase	DE	2.73916	6.13976	4.77e-09	1.19e-07	Increase	DE	1.50974	1.57556	0.058792	0.391374	Increase	nonDE
317	ENSG00000026950	-0.167023	0	0.999989	1	Decrease	nonDE	-0.363656	0	0.99947	1	Decrease	nonDE	-1.30133	-1.27819	0.101743	0.413939	Decrease	nonDE	-0.129393	0	0.999878	1	Decrease	nonDE	-0.40187	0	0.996813	1	Decrease	nonDE	-1.05965	-0.212505	0.416025	1	Decrease	nonDE	-0.591386	0	0.909437	1	Decrease	nonDE	-0.863167	0	0.648754	1	Decrease	nonDE
318	ENSG00000027001	-0.63226	0	0.944406	1	Decrease	nonDE	-1.23678	-0.950657	0.171781	0.581493	Decrease	nonDE	-1.77251	-2.83128	0.00269124	0.0167281	Decrease	DE	-0.79831	0	0.748214	1	Decrease	nonDE	-0.441814	0	0.978346	1	Decrease	nonDE	-1.38646	-1.09971	0.136757	0.558023	Decrease	nonDE	-0.947576	0	0.549644	1	Decrease	nonDE	-1.22057	-0.44033	0.330229	1	Decrease	nonDE
319	ENSG00000027075	-0.042693	0	0.999987	1	Decrease	nonDE	2.60922	9.74182	1.96e-17	5.31e-16	Increase	DE	2.30183	7.71535	1.46e-12	3.41e-11	Increase	DE	0.540409	0	0.967395	1	Increase	nonDE	3.03285	11.3925	1.61e-21	7.86e-20	Increase	DE	2.63063	8.56008	1.47e-14	5.94e-13	Increase	DE	2.39161	6.29765	2.2e-09	5.88e-08	Increase	DE	2.07493	4.43916	9.61e-06	0.00027446	Increase	DE
320	ENSG00000027697	0.105397	0	1	1	Increase	nonDE	-1.19979	-2.15313	0.0165872	0.075911	Decrease	nonDE	-0.502326	0	1	1	Decrease	nonDE	-0.0177607	0	1	1	Decrease	nonDE	-1.3686	-3.61107	0.000217843	0.00147603	Decrease	DE	-0.459116	0	0.999999	1	Decrease	nonDE	-1.21592	-1.54496	0.0624068	0.294457	Decrease	nonDE	-0.143211	0	1	1	Decrease	nonDE
321	ENSG00000027847	-0.283086	0	0.999988	1	Decrease	nonDE	-0.872176	0	0.757902	1	Decrease	nonDE	-1.06721	-0.355784	0.361292	1	Decrease	nonDE	0.27416	0	0.999956	1	Increase	nonDE	-0.343825	0	0.999662	1	Decrease	nonDE	-0.642655	0	0.946179	1	Decrease	nonDE	-1.16698	-0.644629	0.260158	0.867775	Decrease	nonDE	-1.40493	-1.28169	0.101128	0.584165	Decrease	nonDE
322	ENSG00000027869	-0.777525	0	0.668338	1	Decrease	nonDE	1.20186	0.51062	0.305246	0.927579	Increase	nonDE	1.29661	0.759112	0.224587	0.805724	Increase	nonDE	0.743612	0	0.687664	1	Increase	nonDE	1.4943	1.03774	0.15067	0.53609	Increase	nonDE	1.84771	1.71653	0.0442364	0.218825	Increase	nonDE	1.0806	0.163849	0.435076	1	Increase	nonDE	-0.0835561	0	0.968962	1	Decrease	nonDE
323	ENSG00000028116	0.0442076	0	1	1	Increase	nonDE	1.21014	1.7152	0.0443585	0.181711	Increase	nonDE	1.48035	3.92447	7.04e-05	0.000592765	Increase	DE	0.225364	0	0.99999	1	Increase	nonDE	1.00108	0.00804471	0.496797	1	Increase	nonDE	1.46467	3.28227	0.00066301	0.00543547	Increase	DE	1.08881	0.500764	0.308697	0.980433	Increase	nonDE	0.953391	0	0.592635	1	Increase	nonDE
324	ENSG00000028137	0.0474331	0	1	1	Increase	nonDE	3.49775	39.8375	1.6e-74	1e-70	Increase	DE	3.22002	34.3459	6.05e-67	2.53e-63	Increase	DE	0.130601	0	1	1	Increase	nonDE	3.51458	36.3229	8.82e-70	5.53e-66	Increase	DE	3.17356	28.3687	1.66e-57	5.21e-54	Increase	DE	3.3992	25.2666	5.15e-52	3.23e-48	Increase	DE	2.89921	17.7063	1.36e-36	3.4e-33	Increase	DE
325	ENSG00000028203	-0.0662554	0	1	1	Decrease	nonDE	0.503245	0	0.999999	1	Increase	nonDE	0.462801	0	1	1	Increase	nonDE	0.0103947	0	1	1	Increase	nonDE	0.613294	0	0.999778	1	Increase	nonDE	0.426557	0	0.999998	1	Increase	nonDE	0.683919	0	0.985829	1	Increase	nonDE	0.302111	0	0.999977	1	Increase	nonDE
326	ENSG00000028277	0.308105	0	0.999997	1	Increase	nonDE	0.634846	0	0.997224	1	Increase	nonDE	0.43072	0	0.999981	1	Increase	nonDE	0.621889	0	0.983104	1	Increase	nonDE	0.158961	0	1	1	Increase	nonDE	-0.155755	0	1	1	Decrease	nonDE	0.0662987	0	0.999999	1	Increase	nonDE	-0.288906	0	0.999285	1	Decrease	nonDE
327	ENSG00000028310	-0.166594	0	1	1	Decrease	nonDE	-0.234913	0	1	1	Decrease	nonDE	-0.449418	0	0.999998	1	Decrease	nonDE	-0.137619	0	1	1	Decrease	nonDE	-0.134784	0	1	1	Decrease	nonDE	-0.455386	0	0.99991	1	Decrease	nonDE	-0.0470324	0	1	1	Decrease	nonDE	-0.493883	0	0.994604	1	Decrease	nonDE
328	ENSG00000028528	0.0408365	0	1	1	Increase	nonDE	-0.350355	0	1	1	Decrease	nonDE	-0.43309	0	1	1	Decrease	nonDE	0.147449	0	1	1	Increase	nonDE	-0.392411	0	1	1	Decrease	nonDE	-0.52654	0	1	1	Decrease	nonDE	-0.500425	0	1	1	Decrease	nonDE	-0.423443	0	1	1	Decrease	nonDE
329	ENSG00000028839	-0.278575	0	0.999805	1	Decrease	nonDE	0.577272	0	0.994218	1	Increase	nonDE	0.670898	0	0.977609	1	Increase	nonDE	-0.582435	0	0.943095	1	Decrease	nonDE	1.09981	0.550918	0.291323	0.900367	Increase	nonDE	1.02611	0.136015	0.446011	1	Increase	nonDE	1.47739	1.8397	0.0340591	0.179685	Increase	nonDE	0.973531	0	0.53602	1	Increase	nonDE
330	ENSG00000029153	0.404473	0	0.946226	1	Increase	nonDE	3.56423	9.31767	2.15e-16	5.21e-15	Increase	DE	3.32286	8.35961	4.43e-14	1.21e-12	Increase	DE	-0.148903	0	0.964643	1	Decrease	nonDE	3.39951	9.08489	7.92e-16	2.15e-14	Increase	DE	2.99247	7.19925	2.25e-11	6.21e-10	Increase	DE	3.55159	5.79945	2.44e-08	5.34e-07	Increase	DE	3.3246	5.08745	6.27e-07	2.41e-05	Increase	DE
331	ENSG00000029363	-0.0064105	0	1	1	Decrease	nonDE	0.267679	0	1	1	Increase	nonDE	0.0466657	0	1	1	Increase	nonDE	-0.0798888	0	1	1	Decrease	nonDE	0.228387	0	1	1	Increase	nonDE	0.0251096	0	1	1	Increase	nonDE	0.241439	0	1	1	Increase	nonDE	0.0754973	0	1	1	Increase	nonDE
332	ENSG00000029364	0.0852951	0	1	1	Increase	nonDE	0.0232862	0	1	1	Increase	nonDE	0.137346	0	1	1	Increase	nonDE	0.0932923	0	1	1	Increase	nonDE	-0.27541	0	1	1	Decrease	nonDE	0.0202438	0	1	1	Increase	nonDE	-0.190583	0	1	1	Decrease	nonDE	0.233597	0	1	1	Increase	nonDE
333	ENSG00000029639	-0.448765	0	0.951467	1	Decrease	nonDE	-1.80238	-2.10012	0.0188356	0.0851131	Decrease	nonDE	-1.35891	-0.975984	0.165452	0.628087	Decrease	nonDE	-0.624697	0	0.816082	1	Decrease	nonDE	-1.04205	-0.102857	0.459119	1	Decrease	nonDE	-0.958446	0	0.536534	1	Decrease	nonDE	-0.852912	0	0.60496	1	Decrease	nonDE	-0.184072	0	0.940208	1	Decrease	nonDE
334	ENSG00000029725	-0.130951	0	1	1	Decrease	nonDE	-0.0761206	0	1	1	Decrease	nonDE	-0.131451	0	1	1	Decrease	nonDE	-0.113215	0	1	1	Decrease	nonDE	0.0676425	0	1	1	Increase	nonDE	0.0231948	0	1	1	Increase	nonDE	0.0421274	0	1	1	Increase	nonDE	-0.163516	0	1	1	Decrease	nonDE
335	ENSG00000029993	-0.0666728	0	0.986964	1	Decrease	nonDE	0.849636	0	0.644172	1	Increase	nonDE	1.3927	1.02975	0.15253	0.58633	Increase	nonDE	-0.355342	0	0.868895	1	Decrease	nonDE	1.32867	0.761511	0.223873	0.736162	Increase	nonDE	1.82809	1.92256	0.0283734	0.149018	Increase	nonDE	1.4797	0.788755	0.215893	0.761029	Increase	nonDE	2.43108	2.44046	0.00801519	0.0818163	Increase	nonDE
336	ENSG00000030066	0.0712378	0	1	1	Increase	nonDE	-0.415477	0	0.999999	1	Decrease	nonDE	-0.417546	0	1	1	Decrease	nonDE	0.148329	0	1	1	Increase	nonDE	-0.326562	0	1	1	Decrease	nonDE	-0.541265	0	0.999629	1	Decrease	nonDE	-0.316446	0	0.999989	1	Decrease	nonDE	-0.62451	0	0.977303	1	Decrease	nonDE
337	ENSG00000030110	-0.251697	0	0.998356	1	Decrease	nonDE	-0.0344517	0	0.999981	1	Decrease	nonDE	-0.212358	0	0.999477	1	Decrease	nonDE	0.0335919	0	0.999747	1	Increase	nonDE	0.40709	0	0.990666	1	Increase	nonDE	0.0722435	0	0.999487	1	Increase	nonDE	0.270356	0	0.989295	1	Increase	nonDE	-0.041354	0	0.997628	1	Decrease	nonDE
338	ENSG00000030419	0.213732	0	0.978039	1	Increase	nonDE	0.872966	0	0.643289	1	Increase	nonDE	-0.183465	0	0.978376	1	Decrease	nonDE	-0.0874678	0	0.97909	1	Decrease	nonDE	0.995935	0	0.504695	1	Increase	nonDE	0.168271	0	0.975962	1	Increase	nonDE	1.15886	0.308931	0.378962	1	Increase	nonDE	0.251521	0	0.905146	1	Increase	nonDE
339	ENSG00000030582	0.0655227	0	1	1	Increase	nonDE	-1.60745	-6.69606	3e-10	3.92e-09	Decrease	DE	-1.1083	-1.18001	0.120086	0.476958	Decrease	nonDE	0.128659	0	1	1	Increase	nonDE	-1.50471	-5.09001	6.2e-07	5.96e-06	Decrease	DE	-0.984713	0	0.555812	1	Decrease	nonDE	-1.4036	-2.98716	0.00168644	0.0133373	Decrease	DE	-0.689602	0	0.979075	1	Decrease	nonDE
340	ENSG00000031003	0.0998783	0	1	1	Increase	nonDE	0.0484166	0	1	1	Increase	nonDE	0.0369287	0	1	1	Increase	nonDE	0.107751	0	1	1	Increase	nonDE	-0.0244592	0	1	1	Decrease	nonDE	0.0811562	0	1	1	Increase	nonDE	0.131924	0	1	1	Increase	nonDE	-0.0839338	0	1	1	Decrease	nonDE
341	ENSG00000031081	-0.231881	0	0.999991	1	Decrease	nonDE	-0.144569	0	1	1	Decrease	nonDE	0.767087	0	0.945697	1	Increase	nonDE	-0.0807421	0	0.999992	1	Decrease	nonDE	0.205345	0	0.999994	1	Increase	nonDE	0.971674	0	0.564589	1	Increase	nonDE	-0.120065	0	0.999835	1	Decrease	nonDE	0.783352	0	0.817214	1	Increase	nonDE
342	ENSG00000031691	-0.981789	0	0.519134	1	Decrease	nonDE	-0.276022	0	0.98869	1	Decrease	nonDE	-0.752276	0	0.76339	1	Decrease	nonDE	-0.295534	0	0.958996	1	Decrease	nonDE	0.396433	0	0.931715	1	Increase	nonDE	0.29018	0	0.946566	1	Increase	nonDE	-0.0276116	0	0.994667	1	Decrease	nonDE	0.0294375	0	0.992542	1	Increase	nonDE
343	ENSG00000031698	-0.219344	0	1	1	Decrease	nonDE	-0.827139	0	0.927404	1	Decrease	nonDE	-0.997496	0	0.508207	1	Decrease	nonDE	-0.245282	0	1	1	Decrease	nonDE	-0.724184	0	0.980841	1	Decrease	nonDE	-0.8334	0	0.872724	1	Decrease	nonDE	-0.946004	0	0.613218	1	Decrease	nonDE	-0.866112	0	0.740987	1	Decrease	nonDE
344	ENSG00000031823	0.144753	0	1	1	Increase	nonDE	0.242116	0	1	1	Increase	nonDE	0.128926	0	1	1	Increase	nonDE	0.225493	0	1	1	Increase	nonDE	0.207692	0	1	1	Increase	nonDE	-0.00690865	0	1	1	Decrease	nonDE	0.143527	0	1	1	Increase	nonDE	-0.051555	0	1	1	Decrease	nonDE
345	ENSG00000032219	-0.0317342	0	1	1	Decrease	nonDE	0.276269	0	1	1	Increase	nonDE	0.3817	0	1	1	Increase	nonDE	-0.0840448	0	1	1	Decrease	nonDE	0.309289	0	1	1	Increase	nonDE	0.372369	0	1	1	Increase	nonDE	0.258838	0	1	1	Increase	nonDE	0.41634	0	0.99997	1	Increase	nonDE
346	ENSG00000032389	0.236272	0	0.997352	1	Increase	nonDE	-0.582068	0	0.915388	1	Decrease	nonDE	-0.368837	0	0.986112	1	Decrease	nonDE	0.0281206	0	0.999048	1	Increase	nonDE	-0.419084	0	0.976357	1	Decrease	nonDE	-0.413297	0	0.966443	1	Decrease	nonDE	-0.223932	0	0.973602	1	Decrease	nonDE	-0.577891	0	0.802973	1	Decrease	nonDE
347	ENSG00000032444	-0.216178	0	1	1	Decrease	nonDE	0.305184	0	1	1	Increase	nonDE	0.717682	0	0.996375	1	Increase	nonDE	0.135565	0	1	1	Increase	nonDE	0.454851	0	0.999992	1	Increase	nonDE	0.946605	0	0.666547	1	Increase	nonDE	0.352634	0	0.999977	1	Increase	nonDE	0.462088	0	0.999071	1	Increase	nonDE
348	ENSG00000032742	0.0191598	0	0.999997	1	Increase	nonDE	1.27986	1.6363	0.0521103	0.209293	Increase	nonDE	1.24493	1.43028	0.0775304	0.329662	Increase	nonDE	-0.380767	0	0.985509	1	Decrease	nonDE	1.15581	0.831928	0.203496	0.682929	Increase	nonDE	1.15404	0.770504	0.221207	0.812349	Increase	nonDE	1.58608	2.16703	0.0160376	0.0955472	Increase	nonDE	0.974234	0	0.5325	1	Increase	nonDE
349	ENSG00000033011	-0.0481769	0	0.999991	1	Decrease	nonDE	-2.19072	-3.93137	6.86e-05	0.000484147	Decrease	DE	-2.09458	-3.58622	0.000237583	0.0018071	Decrease	DE	0.0146087	0	0.999968	1	Increase	nonDE	-2.13906	-3.50333	0.000316315	0.00208795	Decrease	DE	-1.79393	-2.27414	0.0123071	0.0723591	Decrease	nonDE	-1.77565	-1.87683	0.0314034	0.167294	Decrease	nonDE	-1.51341	-1.1537	0.125381	0.67598	Decrease	nonDE
350	ENSG00000033030	0.103635	0	1	1	Increase	nonDE	-0.0130068	0	1	1	Decrease	nonDE	0.0269298	0	1	1	Increase	nonDE	-0.00725056	0	1	1	Decrease	nonDE	-0.243738	0	1	1	Decrease	nonDE	-0.0410377	0	1	1	Decrease	nonDE	-0.171159	0	1	1	Decrease	nonDE	0.0568855	0	1	1	Increase	nonDE
351	ENSG00000033050	-0.209513	0	0.998802	1	Decrease	nonDE	-0.578131	0	0.937954	1	Decrease	nonDE	-0.401294	0	0.987984	1	Decrease	nonDE	0.444851	0	0.974643	1	Increase	nonDE	-0.00528611	0	0.999974	1	Decrease	nonDE	-0.702991	0	0.80808	1	Decrease	nonDE	-0.602525	0	0.870945	1	Decrease	nonDE	-1.92701	-1.79269	0.0376864	0.282771	Decrease	nonDE
352	ENSG00000033100	-0.0326952	0	1	1	Decrease	nonDE	0.457765	0	0.999998	1	Increase	nonDE	0.597681	0	0.999831	1	Increase	nonDE	0.243794	0	1	1	Increase	nonDE	0.449331	0	0.999993	1	Increase	nonDE	0.531739	0	0.999783	1	Increase	nonDE	0.528012	0	0.998733	1	Increase	nonDE	0.411468	0	0.999553	1	Increase	nonDE
353	ENSG00000033170	0.936054	0	0.570882	1	Increase	nonDE	-0.144093	0	0.988537	1	Decrease	nonDE	0.558771	0	0.891221	1	Increase	nonDE	0.857345	0	0.629633	1	Increase	nonDE	-0.763792	0	0.739909	1	Decrease	nonDE	-0.435552	0	0.925347	1	Decrease	nonDE	-0.567826	0	0.807796	1	Decrease	nonDE	0.123145	0	0.971747	1	Increase	nonDE
354	ENSG00000033178	-0.13294	0	1	1	Decrease	nonDE	1.30399	4.18105	2.66e-05	0.000199081	Increase	DE	1.14865	1.9929	0.0241947	0.119874	Increase	nonDE	-0.0462029	0	1	1	Decrease	nonDE	1.35722	4.40911	1.08e-05	8.9e-05	Increase	DE	1.29501	3.33425	0.000558847	0.00466388	Increase	DE	1.20909	1.8978	0.0299815	0.161157	Increase	nonDE	1.08547	0.69317	0.244726	1	Increase	nonDE
355	ENSG00000033327	0.0451649	0	1	1	Increase	nonDE	1.682	7.88195	5.97e-13	1.06e-11	Increase	DE	1.42942	4.81896	2e-06	2.13e-05	Increase	DE	-0.000897918	0	1	1	Decrease	nonDE	1.6064	6.3726	1.52e-09	2e-08	Increase	DE	1.28881	2.74299	0.00347876	0.0242392	Increase	DE	1.61012	4.66968	3.74e-06	5.39e-05	Increase	DE	1.31503	2.14148	0.0170604	0.151454	Increase	nonDE
356	ENSG00000033627	-0.00367754	0	1	1	Decrease	nonDE	-1.17708	-1.83826	0.0341653	0.143954	Decrease	nonDE	-0.623065	0	0.999976	1	Decrease	nonDE	0.148079	0	1	1	Increase	nonDE	-1.22162	-2.10544	0.0185987	0.0887458	Decrease	nonDE	-0.87104	0	0.879069	1	Decrease	nonDE	-1.19519	-1.4164	0.0795377	0.359152	Decrease	nonDE	-0.709227	0	0.974837	1	Decrease	nonDE
357	ENSG00000033800	0.0161789	0	1	1	Increase	nonDE	-0.0781816	0	1	1	Decrease	nonDE	-0.104331	0	1	1	Decrease	nonDE	-0.0781728	0	1	1	Decrease	nonDE	-0.104187	0	1	1	Decrease	nonDE	-0.0442337	0	1	1	Decrease	nonDE	-0.188021	0	1	1	Decrease	nonDE	0.129113	0	1	1	Increase	nonDE
358	ENSG00000033867	0.016517	0	1	1	Increase	nonDE	-1.31429	-2.37337	0.00955327	0.0460933	Decrease	DE	-0.666943	0	0.99511	1	Decrease	nonDE	0.0297027	0	1	1	Increase	nonDE	-1.63771	-4.25124	2.03e-05	0.00015999	Decrease	DE	-0.779623	0	0.925179	1	Decrease	nonDE	-1.27094	-1.39265	0.0830648	0.372129	Decrease	nonDE	-0.649854	0	0.950532	1	Decrease	nonDE
359	ENSG00000034053	-0.767489	0	0.666185	1	Decrease	nonDE	-0.556362	0	0.816399	1	Decrease	nonDE	-1.12597	-0.239758	0.405494	1	Decrease	nonDE	0.161473	0	0.943105	1	Increase	nonDE	0.256548	0	0.920682	1	Increase	nonDE	0.348766	0	0.869399	1	Increase	nonDE	-0.157302	0	0.935925	1	Decrease	nonDE	-1.05306	-0.0627832	0.48327	1	Decrease	nonDE
360	ENSG00000034152	0.143	0	1	1	Increase	nonDE	2.55386	15.3791	3.13e-31	3.38e-29	Increase	DE	2.26529	12.1923	1.68e-23	1.25e-21	Increase	DE	0.264882	0	0.999999	1	Increase	nonDE	2.56113	14.3148	1.08e-28	1.33e-26	Increase	DE	2.14208	9.53187	6.42e-17	3.42e-15	Increase	DE	2.38345	9.35053	1.78e-16	1.52e-14	Increase	DE	1.75045	4.50056	7.5e-06	0.000221682	Increase	DE
361	ENSG00000034510	-0.0413397	0	1	1	Decrease	nonDE	-1.00001	-8.95e-05	0.499964	1	Decrease	nonDE	-0.961735	0	0.647013	1	Decrease	nonDE	-0.206216	0	1	1	Decrease	nonDE	-0.756282	0	0.987153	1	Decrease	nonDE	-0.908242	0	0.776049	1	Decrease	nonDE	-0.909919	0	0.725629	1	Decrease	nonDE	-0.6988	0	0.96129	1	Decrease	nonDE
362	ENSG00000034533	0.157002	0	0.997484	1	Increase	nonDE	-0.728345	0	0.798853	1	Decrease	nonDE	-0.954658	0	0.552903	1	Decrease	nonDE	0.282847	0	0.980089	1	Increase	nonDE	-1.07313	-0.20583	0.418625	1	Decrease	nonDE	-0.887206	0	0.615547	1	Decrease	nonDE	-1.11606	-0.246247	0.40295	1	Decrease	nonDE	-0.777928	0	0.672341	1	Decrease	nonDE
363	ENSG00000034677	-0.075382	0	1	1	Decrease	nonDE	0.277765	0	1	1	Increase	nonDE	0.364054	0	1	1	Increase	nonDE	0.00800941	0	1	1	Increase	nonDE	0.376446	0	1	1	Increase	nonDE	0.420116	0	1	1	Increase	nonDE	0.264356	0	1	1	Increase	nonDE	0.245047	0	1	1	Increase	nonDE
364	ENSG00000034693	-0.368909	0	0.984561	1	Decrease	nonDE	-1.06388	-0.206587	0.41833	1	Decrease	nonDE	-0.884255	0	0.649864	1	Decrease	nonDE	-1.0799	-0.193057	0.42361	1	Decrease	nonDE	-0.784228	0	0.731985	1	Decrease	nonDE	-0.102892	0	0.996113	1	Decrease	nonDE	0.133848	0	0.971184	1	Increase	nonDE	-0.101656	0	0.969059	1	Decrease	nonDE
365	ENSG00000034713	-0.0330466	0	1	1	Decrease	nonDE	0.848055	0	0.991829	1	Increase	nonDE	0.858065	0	0.985804	1	Increase	nonDE	-0.00872647	0	1	1	Decrease	nonDE	0.835292	0	0.990847	1	Increase	nonDE	0.909983	0	0.880976	1	Increase	nonDE	0.799389	0	0.982257	1	Increase	nonDE	0.902164	0	0.821139	1	Increase	nonDE
366	ENSG00000035115	-0.0434201	0	0.999992	1	Decrease	nonDE	-1.47758	-1.67201	0.0484769	0.196082	Decrease	nonDE	-1.35791	-1.27872	0.101649	0.413693	Decrease	nonDE	-0.169815	0	0.998343	1	Decrease	nonDE	-1.38816	-1.28743	0.100128	0.38359	Decrease	nonDE	-1.17473	-0.564361	0.286746	0.991273	Decrease	nonDE	-1.30466	-0.72954	0.233499	0.805867	Decrease	nonDE	-1.0732	-0.159176	0.436897	1	Decrease	nonDE
367	ENSG00000035141	-0.00304808	0	1	1	Decrease	nonDE	-1.20615	-1.01973	0.154885	0.532274	Decrease	nonDE	-1.53488	-2.44965	0.00782244	0.0441686	Decrease	DE	-0.378408	0	0.998229	1	Decrease	nonDE	-1.19067	-0.88858	0.187944	0.64001	Decrease	nonDE	-1.27749	-1.14846	0.126456	0.523143	Decrease	nonDE	-0.474207	0	0.969949	1	Decrease	nonDE	-0.97642	0	0.526331	1	Decrease	nonDE
368	ENSG00000035403	0.209573	0	1	1	Increase	nonDE	-2.88896	-8.63387	9.76e-15	2.03e-13	Decrease	DE	-2.0413	-6.09244	6e-09	9.03e-08	Decrease	DE	-0.0555801	0	1	1	Decrease	nonDE	-3.47334	-9.41997	1.21e-16	3.64e-15	Decrease	DE	-1.67827	-3.84454	9.45e-05	0.000929885	Decrease	DE	-2.87039	-5.87884	1.67e-08	3.76e-07	Decrease	DE	-1.1816	-0.765951	0.222554	0.989613	Decrease	nonDE
369	ENSG00000035499	-0.0532583	0	0.984407	1	Decrease	nonDE	0.86667	0	0.609158	1	Increase	nonDE	0.807669	0	0.652488	1	Increase	nonDE	-0.559281	0	0.746972	1	Decrease	nonDE	1.5405	1.06112	0.145313	0.519984	Increase	nonDE	0.889426	0	0.57625	1	Increase	nonDE	1.99161	1.38015	0.0849962	0.378751	Increase	nonDE	0.543353	0	0.739052	1	Increase	nonDE
370	ENSG00000035681	-0.0475263	0	1	1	Decrease	nonDE	0.649228	0	0.999127	1	Increase	nonDE	0.241351	0	1	1	Increase	nonDE	0.0329641	0	1	1	Increase	nonDE	0.730065	0	0.986348	1	Increase	nonDE	0.3346	0	0.999999	1	Increase	nonDE	0.816219	0	0.867053	1	Increase	nonDE	0.65332	0	0.967586	1	Increase	nonDE
371	ENSG00000035687	-0.137592	0	1	1	Decrease	nonDE	1.02474	0.23058	0.409004	1	Increase	nonDE	1.18052	1.65169	0.0505182	0.229354	Increase	nonDE	-0.0981784	0	1	1	Decrease	nonDE	0.813475	0	0.938109	1	Increase	nonDE	0.953112	0	0.638861	1	Increase	nonDE	0.976679	0	0.556723	1	Increase	nonDE	0.908493	0	0.690495	1	Increase	nonDE
372	ENSG00000035720	1.04555	0.0850635	0.466275	1	Increase	nonDE	0.718831	0	0.712128	1	Increase	nonDE	-0.0525202	0	0.986045	1	Decrease	nonDE	-0.958125	0	0.527435	1	Decrease	nonDE	0.598749	0	0.796769	1	Increase	nonDE	-0.619087	0	0.745031	1	Decrease	nonDE	2.16223	1.4982	0.068305	0.316526	Increase	nonDE	0.444209	0	0.785656	1	Increase	nonDE
373	ENSG00000035862	0.00264571	0	1	1	Increase	nonDE	-1.89508	-7.00997	6.01e-11	8.45e-10	Decrease	DE	-0.626707	0	0.998288	1	Decrease	nonDE	0.022337	0	1	1	Increase	nonDE	-1.97875	-6.95342	8.05e-11	1.21e-09	Decrease	DE	-0.527998	0	0.999064	1	Decrease	nonDE	-1.62238	-3.28658	0.000653718	0.00575447	Decrease	DE	0.0114159	0	0.999999	1	Increase	nonDE
374	ENSG00000035928	0.000167625	0	1	1	Increase	nonDE	-0.50441	0	1	1	Decrease	nonDE	-0.52357	0	1	1	Decrease	nonDE	-0.0988545	0	1	1	Decrease	nonDE	-0.659104	0	0.999504	1	Decrease	nonDE	-0.514743	0	0.999992	1	Decrease	nonDE	-0.724476	0	0.973515	1	Decrease	nonDE	-0.305778	0	0.999996	1	Decrease	nonDE
375	ENSG00000036054	0.109427	0	1	1	Increase	nonDE	0.334712	0	1	1	Increase	nonDE	0.385482	0	1	1	Increase	nonDE	-0.0112621	0	1	1	Decrease	nonDE	0.159038	0	1	1	Increase	nonDE	0.170647	0	1	1	Increase	nonDE	0.502677	0	0.999983	1	Increase	nonDE	0.23332	0	1	1	Increase	nonDE
376	ENSG00000036257	0.0139356	0	1	1	Increase	nonDE	0.344173	0	1	1	Increase	nonDE	0.266146	0	1	1	Increase	nonDE	0.158531	0	1	1	Increase	nonDE	0.361818	0	1	1	Increase	nonDE	0.387457	0	1	1	Increase	nonDE	0.305118	0	1	1	Increase	nonDE	0.156058	0	1	1	Increase	nonDE
377	ENSG00000036448	-0.00561779	0	0.99872	1	Decrease	nonDE	0.238044	0	0.955776	1	Increase	nonDE	-0.0807141	0	0.985065	1	Decrease	nonDE	0.815173	0	0.626648	1	Increase	nonDE	0.443095	0	0.873249	1	Increase	nonDE	-0.182376	0	0.945305	1	Decrease	nonDE	-1.01984	-0.0297776	0.489619	1	Decrease	nonDE	-1.01285	-0.0168481	0.497965	1	Decrease	nonDE
378	ENSG00000036549	0.283921	0	1	1	Increase	nonDE	-1.33593	-2.12252	0.0178553	0.0812697	Decrease	nonDE	-1.56457	-3.41644	0.000424836	0.00309612	Decrease	DE	-0.166631	0	1	1	Decrease	nonDE	-1.22681	-1.49198	0.0690765	0.279675	Decrease	nonDE	-1.97529	-4.80822	2.09e-06	2.84e-05	Decrease	DE	-1.20158	-0.872519	0.192276	0.697389	Decrease	nonDE	-1.83447	-2.66298	0.0043675	0.0500884	Decrease	nonDE
379	ENSG00000037042	-0.0693992	0	0.985257	1	Decrease	nonDE	-0.0828645	0	0.986947	1	Decrease	nonDE	-0.559383	0	0.823398	1	Decrease	nonDE	0.538879	0	0.793675	1	Increase	nonDE	0.342133	0	0.915596	1	Increase	nonDE	-0.154667	0	0.954968	1	Decrease	nonDE	-0.447852	0	0.817058	1	Decrease	nonDE	-0.714258	0	0.661105	1	Decrease	nonDE
380	ENSG00000037241	-0.000506967	0	1	1	Decrease	nonDE	-0.401095	0	0.999466	1	Decrease	nonDE	-0.262251	0	0.999984	1	Decrease	nonDE	0.285402	0	0.999842	1	Increase	nonDE	-0.0807157	0	0.999999	1	Decrease	nonDE	-0.0346145	0	0.999999	1	Decrease	nonDE	-0.529373	0	0.97254	1	Decrease	nonDE	-0.544638	0	0.951908	1	Decrease	nonDE
381	ENSG00000037474	0.0257189	0	1	1	Increase	nonDE	-0.0293622	0	1	1	Decrease	nonDE	-0.383871	0	1	1	Decrease	nonDE	-0.0500075	0	1	1	Decrease	nonDE	0.0733647	0	1	1	Increase	nonDE	-0.366748	0	1	1	Decrease	nonDE	-0.115921	0	1	1	Decrease	nonDE	-0.334712	0	0.999991	1	Decrease	nonDE
382	ENSG00000037637	0.0845205	0	1	1	Increase	nonDE	0.302523	0	1	1	Increase	nonDE	-0.0661022	0	1	1	Decrease	nonDE	0.0524794	0	1	1	Increase	nonDE	0.171745	0	1	1	Increase	nonDE	0.0156075	0	1	1	Increase	nonDE	0.0779231	0	1	1	Increase	nonDE	-0.0289644	0	0.999999	1	Decrease	nonDE
383	ENSG00000037749	0.173945	0	0.998477	1	Increase	nonDE	1.34542	1.56743	0.0597359	0.236286	Increase	nonDE	1.2536	1.14167	0.127857	0.503988	Increase	nonDE	-0.0486766	0	0.998239	1	Decrease	nonDE	1.38534	1.6935	0.04639	0.198261	Increase	nonDE	1.33733	1.40474	0.0812549	0.365064	Increase	nonDE	1.26393	0.799733	0.21267	0.753268	Increase	nonDE	1.23689	0.664037	0.253928	1	Increase	nonDE
384	ENSG00000037757	0.0338963	0	0.999995	1	Increase	nonDE	-1.30238	-1.11872	0.132671	0.469386	Decrease	nonDE	-1.48804	-1.73263	0.0427789	0.197799	Decrease	nonDE	-0.155844	0	0.998934	1	Decrease	nonDE	-1.05293	-0.192801	0.42371	1	Decrease	nonDE	-1.41035	-1.25537	0.105811	0.45345	Decrease	nonDE	-0.704651	0	0.791618	1	Decrease	nonDE	-0.326234	0	0.961119	1	Decrease	nonDE
385	ENSG00000037897	0.0217734	0	0.999841	1	Increase	nonDE	0.114508	0	0.999397	1	Increase	nonDE	-0.561449	0	0.929897	1	Decrease	nonDE	-0.342027	0	0.959586	1	Decrease	nonDE	0.0602705	0	0.999472	1	Increase	nonDE	-0.605398	0	0.869957	1	Decrease	nonDE	-0.569062	0	0.821852	1	Decrease	nonDE	-0.172459	0	0.959552	1	Decrease	nonDE
386	ENSG00000038002	-0.082775	0	1	1	Decrease	nonDE	-0.652346	0	0.980784	1	Decrease	nonDE	-0.199889	0	1	1	Decrease	nonDE	-0.209243	0	0.999966	1	Decrease	nonDE	-0.890779	0	0.714193	1	Decrease	nonDE	-0.316865	0	0.999834	1	Decrease	nonDE	-0.417307	0	0.991787	1	Decrease	nonDE	0.260673	0	0.998953	1	Increase	nonDE
387	ENSG00000038210	-0.071406	0	0.999999	1	Decrease	nonDE	1.21624	1.45947	0.0734372	0.282807	Increase	nonDE	0.741907	0	0.949142	1	Increase	nonDE	0.143958	0	0.999924	1	Increase	nonDE	1.3578	2.19476	0.0149878	0.0730452	Increase	nonDE	0.840994	0	0.80598	1	Increase	nonDE	1.2585	1.22228	0.111919	0.467566	Increase	nonDE	0.408532	0	0.988153	1	Increase	nonDE
388	ENSG00000038219	-0.015826	0	1	1	Decrease	nonDE	0.214318	0	1	1	Increase	nonDE	0.230026	0	1	1	Increase	nonDE	-0.0742068	0	1	1	Decrease	nonDE	0.205056	0	1	1	Increase	nonDE	0.230912	0	1	1	Increase	nonDE	0.0908846	0	1	1	Increase	nonDE	0.0574568	0	1	1	Increase	nonDE
389	ENSG00000038274	0.113509	0	1	1	Increase	nonDE	-0.14324	0	1	1	Decrease	nonDE	-0.231091	0	1	1	Decrease	nonDE	0.0596241	0	1	1	Increase	nonDE	-0.274172	0	1	1	Decrease	nonDE	-0.288652	0	1	1	Decrease	nonDE	-0.319827	0	1	1	Decrease	nonDE	-0.354919	0	1	1	Decrease	nonDE
390	ENSG00000038382	-0.354415	0	1	1	Decrease	nonDE	0.535149	0	0.999998	1	Increase	nonDE	0.54192	0	0.999997	1	Increase	nonDE	-0.428973	0	0.999954	1	Decrease	nonDE	0.854719	0	0.907707	1	Increase	nonDE	0.783542	0	0.964651	1	Increase	nonDE	1.10014	0.676518	0.249963	0.84387	Increase	nonDE	1.04265	0.258935	0.39805	1	Increase	nonDE
391	ENSG00000038427	0.370344	0	0.987387	1	Increase	nonDE	2.06351	4.44957	9.22e-06	7.34e-05	Increase	DE	3.19567	9.03084	1.07e-15	3.49e-14	Increase	DE	0.678393	0	0.82894	1	Increase	nonDE	1.48893	1.85975	0.0326029	0.145644	Increase	nonDE	2.9507	6.81134	1.67e-10	4.13e-09	Increase	DE	1.53084	1.4845	0.0700619	0.322877	Increase	nonDE	2.93667	4.86389	1.65e-06	5.78e-05	Increase	DE
392	ENSG00000038532	0.13472	0	0.999999	1	Increase	nonDE	0.00504863	0	1	1	Increase	nonDE	0.0643307	0	1	1	Increase	nonDE	-0.151866	0	0.999911	1	Decrease	nonDE	-0.163527	0	0.999995	1	Decrease	nonDE	-0.600598	0	0.966604	1	Decrease	nonDE	0.0837738	0	0.999786	1	Increase	nonDE	0.173492	0	0.998223	1	Increase	nonDE
393	ENSG00000038945	0.470109	0	0.977092	1	Increase	nonDE	-6.17001	-6.28502	2.34e-09	2.78e-08	Decrease	DE	-4.63972	-5.14141	4.95e-07	5.7e-06	Decrease	DE	-0.131738	0	0.995244	1	Decrease	nonDE	-5.8885	-6.06068	7e-09	8.53e-08	Decrease	DE	-4.45516	-4.62751	4.46e-06	5.69e-05	Decrease	DE	-5.94774	-4.18147	2.66e-05	0.000324765	Decrease	DE	-4.74191	-3.06118	0.00134566	0.0191897	Decrease	DE
394	ENSG00000039123	-0.0012971	0	1	1	Decrease	nonDE	-0.842397	0	0.950895	1	Decrease	nonDE	-0.680212	0	0.99966	1	Decrease	nonDE	0.0950104	0	1	1	Increase	nonDE	-0.737252	0	0.99498	1	Decrease	nonDE	-0.620818	0	0.999702	1	Decrease	nonDE	-0.865378	0	0.839129	1	Decrease	nonDE	-0.548447	0	0.998829	1	Decrease	nonDE
395	ENSG00000039319	-0.0880774	0	1	1	Decrease	nonDE	0.749025	0	0.995648	1	Increase	nonDE	0.779433	0	0.987979	1	Increase	nonDE	-0.101765	0	1	1	Decrease	nonDE	0.780616	0	0.981408	1	Increase	nonDE	0.93362	0	0.718193	1	Increase	nonDE	0.805743	0	0.911909	1	Increase	nonDE	0.79752	0	0.894706	1	Increase	nonDE
396	ENSG00000039523	-0.0486264	0	1	1	Decrease	nonDE	0.560671	0	0.999065	1	Increase	nonDE	0.0786311	0	1	1	Increase	nonDE	0.203511	0	0.999983	1	Increase	nonDE	0.597491	0	0.995918	1	Increase	nonDE	-0.0255407	0	1	1	Decrease	nonDE	0.394365	0	0.99873	1	Increase	nonDE	-0.207489	0	0.999315	1	Decrease	nonDE
397	ENSG00000039560	-0.553013	0	0.773225	1	Decrease	nonDE	2.58372	3.97832	5.76e-05	0.000411371	Increase	DE	2.82737	4.61549	4.68e-06	4.71e-05	Increase	DE	-0.392577	0	0.830299	1	Decrease	nonDE	2.3114	2.54427	0.00606675	0.031939	Increase	DE	2.46562	2.75735	0.00333779	0.0233869	Increase	DE	2.54739	2.44937	0.00782834	0.0515109	Increase	nonDE	2.24705	1.82388	0.0352484	0.268922	Increase	nonDE
398	ENSG00000039650	-0.342169	0	0.999253	1	Decrease	nonDE	0.735163	0	0.946641	1	Increase	nonDE	0.542418	0	0.996523	1	Increase	nonDE	0.158736	0	0.999882	1	Increase	nonDE	0.862821	0	0.759873	1	Increase	nonDE	0.882464	0	0.715712	1	Increase	nonDE	0.463536	0	0.987538	1	Increase	nonDE	0.298974	0	0.994795	1	Increase	nonDE
399	ENSG00000040199	-0.649823	0	0.880148	1	Decrease	nonDE	1.24049	1.10569	0.135462	0.477161	Increase	nonDE	0.758185	0	0.85078	1	Increase	nonDE	-0.415152	0	0.949112	1	Decrease	nonDE	1.6118	2.27644	0.0122361	0.0608166	Increase	nonDE	1.10121	0.337332	0.368208	1	Increase	nonDE	1.43461	1.2469	0.107349	0.454143	Increase	nonDE	0.367868	0	0.922641	1	Increase	nonDE
400	ENSG00000040275	0.00573162	0	1	1	Increase	nonDE	0.757971	0	0.913409	1	Increase	nonDE	0.846742	0	0.809251	1	Increase	nonDE	0.30533	0	0.998116	1	Increase	nonDE	0.724519	0	0.924572	1	Increase	nonDE	0.851773	0	0.770739	1	Increase	nonDE	0.298696	0	0.99702	1	Increase	nonDE	0.770263	0	0.81634	1	Increase	nonDE
401	ENSG00000040341	0.212118	0	0.999995	1	Increase	nonDE	0.748489	0	0.950564	1	Increase	nonDE	0.898658	0	0.753538	1	Increase	nonDE	0.285445	0	0.999698	1	Increase	nonDE	0.355341	0	0.999933	1	Increase	nonDE	0.702054	0	0.962964	1	Increase	nonDE	0.0568171	0	0.999975	1	Increase	nonDE	0.585651	0	0.962734	1	Increase	nonDE
402	ENSG00000040487	-0.0844233	0	0.999925	1	Decrease	nonDE	0.0636493	0	0.999976	1	Increase	nonDE	-0.0624791	0	0.999971	1	Decrease	nonDE	-0.123537	0	0.998437	1	Decrease	nonDE	-0.0631471	0	0.999886	1	Decrease	nonDE	0.156478	0	0.999209	1	Increase	nonDE	0.381408	0	0.971949	1	Increase	nonDE	-0.0554539	0	0.996073	1	Decrease	nonDE
403	ENSG00000040531	-0.143994	0	1	1	Decrease	nonDE	0.563334	0	0.999244	1	Increase	nonDE	0.617071	0	0.997599	1	Increase	nonDE	-0.115165	0	0.999996	1	Decrease	nonDE	0.669604	0	0.985798	1	Increase	nonDE	0.699051	0	0.969787	1	Increase	nonDE	0.824935	0	0.813199	1	Increase	nonDE	0.924512	0	0.639109	1	Increase	nonDE
404	ENSG00000040608	0.0492875	0	0.997328	1	Increase	nonDE	-1.76442	-2.01047	0.0232362	0.102631	Decrease	nonDE	-2.34212	-3.37448	0.000488951	0.00351837	Decrease	DE	-0.455524	0	0.876264	1	Decrease	nonDE	-2.31937	-3.18329	0.000913186	0.00555939	Decrease	DE	-1.98483	-2.10563	0.0185905	0.103203	Decrease	nonDE	-1.3569	-0.612542	0.270675	0.890529	Decrease	nonDE	-1.90763	-1.32767	0.0933393	0.55137	Decrease	nonDE
405	ENSG00000040633	-0.0228073	0	1	1	Decrease	nonDE	0.777015	0	0.996698	1	Increase	nonDE	0.563321	0	1	1	Increase	nonDE	0.137495	0	1	1	Increase	nonDE	0.753217	0	0.996819	1	Increase	nonDE	0.665118	0	0.999627	1	Increase	nonDE	0.520441	0	0.999948	1	Increase	nonDE	0.514084	0	0.99981	1	Increase	nonDE
406	ENSG00000040933	0.0212218	0	1	1	Increase	nonDE	-1.19288	-1.242	0.108249	0.394562	Decrease	nonDE	-0.481596	0	0.999919	1	Decrease	nonDE	-0.0213642	0	1	1	Decrease	nonDE	-1.34159	-1.96996	0.0254958	0.116895	Decrease	nonDE	-0.327805	0	0.999988	1	Decrease	nonDE	-1.28652	-1.23717	0.109139	0.459233	Decrease	nonDE	0.221457	0	0.999923	1	Increase	nonDE
407	ENSG00000041357	0.00295446	0	1	1	Increase	nonDE	0.836675	0	0.994189	1	Increase	nonDE	0.50816	0	1	1	Increase	nonDE	0.00703217	0	1	1	Increase	nonDE	0.916482	0	0.882996	1	Increase	nonDE	0.452538	0	1	1	Increase	nonDE	0.827053	0	0.963291	1	Increase	nonDE	0.373178	0	1	1	Increase	nonDE
408	ENSG00000041802	0.0262907	0	1	1	Increase	nonDE	-1.00609	-0.0395561	0.484254	1	Decrease	nonDE	-1.56631	-3.22288	0.000804096	0.00558103	Decrease	DE	0.00138076	0	1	1	Increase	nonDE	-0.829752	0	0.860338	1	Decrease	nonDE	-1.35933	-1.84899	0.0333773	0.17175	Decrease	nonDE	-0.955983	0	0.579159	1	Decrease	nonDE	-1.39769	-1.45518	0.0740279	0.463564	Decrease	nonDE
409	ENSG00000041880	-0.46149	0	0.873585	1	Decrease	nonDE	0.833489	0	0.665125	1	Increase	nonDE	0.547898	0	0.868486	1	Increase	nonDE	0.908401	0	0.573417	1	Increase	nonDE	0.49639	0	0.859223	1	Increase	nonDE	0.967657	0	0.526335	1	Increase	nonDE	0.0685703	0	0.982529	1	Increase	nonDE	-0.303505	0	0.886932	1	Decrease	nonDE
410	ENSG00000041988	-0.391377	0	0.996957	1	Decrease	nonDE	-0.0375799	0	0.999999	1	Decrease	nonDE	-0.00448178	0	1	1	Decrease	nonDE	-0.0672598	0	0.999873	1	Decrease	nonDE	0.101366	0	0.999916	1	Increase	nonDE	0.205416	0	0.999305	1	Increase	nonDE	0.256605	0	0.995541	1	Increase	nonDE	0.174999	0	0.995686	1	Increase	nonDE
411	ENSG00000042088	0.133183	0	1	1	Increase	nonDE	-0.163422	0	1	1	Decrease	nonDE	-0.157689	0	1	1	Decrease	nonDE	-0.25737	0	0.999915	1	Decrease	nonDE	-0.652053	0	0.977841	1	Decrease	nonDE	-0.221624	0	0.999996	1	Decrease	nonDE	0.0215117	0	0.999991	1	Increase	nonDE	0.164429	0	0.999548	1	Increase	nonDE
412	ENSG00000042286	0.0129064	0	0.998707	1	Increase	nonDE	3.21229	7.71349	1.48e-12	2.51e-11	Increase	DE	2.45671	4.9096	1.36e-06	1.48e-05	Increase	DE	0.248846	0	0.943424	1	Increase	nonDE	3.49289	8.13887	1.48e-13	3.11e-12	Increase	DE	2.52142	4.65179	4.03e-06	5.22e-05	Increase	DE	3.2154	5.42038	1.42e-07	2.69e-06	Increase	DE	2.19134	2.67547	0.0042165	0.0487741	Increase	DE
413	ENSG00000042317	0.0374466	0	0.99677	1	Increase	nonDE	-1.96804	-2.30646	0.0113421	0.053976	Decrease	nonDE	-1.02246	-0.0551926	0.478036	1	Decrease	nonDE	-0.341334	0	0.907075	1	Decrease	nonDE	-1.86541	-1.91202	0.0290489	0.131739	Decrease	nonDE	-1.83057	-1.62304	0.0535145	0.256228	Decrease	nonDE	-1.54446	-0.853663	0.197495	0.712401	Decrease	nonDE	-1.42175	-0.573325	0.284355	1	Decrease	nonDE
414	ENSG00000042429	0.148668	0	0.999984	1	Increase	nonDE	0.284955	0	0.999896	1	Increase	nonDE	0.252183	0	0.999948	1	Increase	nonDE	0.0994582	0	0.999854	1	Increase	nonDE	0.329241	0	0.999653	1	Increase	nonDE	0.263198	0	0.999726	1	Increase	nonDE	0.369789	0	0.991008	1	Increase	nonDE	0.755474	0	0.815624	1	Increase	nonDE
415	ENSG00000042445	0.141119	0	1	1	Increase	nonDE	-0.090022	0	1	1	Decrease	nonDE	-0.101049	0	1	1	Decrease	nonDE	0.0121657	0	1	1	Increase	nonDE	-0.0683617	0	1	1	Decrease	nonDE	-0.147964	0	1	1	Decrease	nonDE	-0.136323	0	0.999984	1	Decrease	nonDE	0.249543	0	0.999782	1	Increase	nonDE
416	ENSG00000042493	0.0204081	0	1	1	Increase	nonDE	0.330376	0	1	1	Increase	nonDE	0.956457	0	0.655009	1	Increase	nonDE	0.0137922	0	1	1	Increase	nonDE	0.434668	0	0.999998	1	Increase	nonDE	1.04911	0.380872	0.351963	1	Increase	nonDE	0.462431	0	0.999423	1	Increase	nonDE	1.09531	0.528113	0.299166	1	Increase	nonDE
417	ENSG00000042753	-0.0396808	0	1	1	Decrease	nonDE	-0.709775	0	0.990162	1	Decrease	nonDE	-0.368371	0	1	1	Decrease	nonDE	0.00272751	0	1	1	Increase	nonDE	-0.398892	0	0.999995	1	Decrease	nonDE	-0.0813696	0	1	1	Decrease	nonDE	-0.48433	0	0.997764	1	Decrease	nonDE	-0.226514	0	0.999925	1	Decrease	nonDE
418	ENSG00000042980	0.0619961	0	1	1	Increase	nonDE	-4.49064	-10.2984	8.29e-19	2.53e-17	Decrease	DE	-3.80011	-10.1177	2.32e-18	9.72e-17	Decrease	DE	0.0802296	0	1	1	Increase	nonDE	-4.34914	-9.81323	1.31e-17	4.25e-16	Decrease	DE	-4.00515	-8.68989	7.16e-15	3.06e-13	Decrease	DE	-4.50451	-7.35403	9.98e-12	3.85e-10	Decrease	DE	-3.93853	-6.23977	2.92e-09	1.83e-07	Decrease	DE
419	ENSG00000043093	-0.17952	0	1	1	Decrease	nonDE	0.00690291	0	1	1	Increase	nonDE	0.076903	0	1	1	Increase	nonDE	-0.0568655	0	1	1	Decrease	nonDE	0.0723831	0	1	1	Increase	nonDE	0.124812	0	1	1	Increase	nonDE	0.15618	0	1	1	Increase	nonDE	0.286324	0	1	1	Increase	nonDE
420	ENSG00000043143	-0.24256	0	0.999981	1	Decrease	nonDE	-0.455617	0	0.998295	1	Decrease	nonDE	-0.996454	0	0.5069	1	Decrease	nonDE	0.146982	0	0.999978	1	Increase	nonDE	-0.346004	0	0.999136	1	Decrease	nonDE	-0.894445	0	0.663759	1	Decrease	nonDE	-1.52559	-1.66508	0.0491652	0.243688	Decrease	nonDE	-0.955858	0	0.556012	1	Decrease	nonDE
421	ENSG00000043462	0.206839	0	0.999999	1	Increase	nonDE	2.46798	11.3382	2.19e-21	8.29e-20	Increase	DE	2.70837	12.9768	1.95e-25	1.76e-23	Increase	DE	0.256608	0	0.999918	1	Increase	nonDE	2.31363	9.39688	1.37e-16	4.11e-15	Increase	DE	2.65981	10.9667	1.83e-20	1.58e-18	Increase	DE	2.16153	6.06175	6.96e-09	1.69e-07	Increase	DE	2.22575	5.76752	2.84e-08	1.44e-06	Increase	DE
422	ENSG00000043514	0.214656	0	0.999992	1	Increase	nonDE	-2.24615	-4.2811	1.8e-05	0.000138555	Decrease	DE	-2.7868	-5.44957	1.24e-07	1.56e-06	Decrease	DE	0.0882004	0	0.999979	1	Increase	nonDE	-3.05211	-6.0137	8.78e-09	1.05e-07	Decrease	DE	-2.46278	-4.28222	1.79e-05	0.000201787	Decrease	DE	-2.19371	-2.97997	0.00172384	0.0135816	Decrease	DE	-1.85794	-1.97026	0.0254783	0.208194	Decrease	nonDE
423	ENSG00000044090	0.474454	0	0.892306	1	Increase	nonDE	0.967148	0	0.534645	1	Increase	nonDE	0.992843	0	0.507492	1	Increase	nonDE	0.498312	0	0.838232	1	Increase	nonDE	0.477603	0	0.906727	1	Increase	nonDE	0.802194	0	0.680249	1	Increase	nonDE	0.66884	0	0.734918	1	Increase	nonDE	0.504793	0	0.801703	1	Increase	nonDE
424	ENSG00000044115	-0.0235936	0	1	1	Decrease	nonDE	0.543995	0	1	1	Increase	nonDE	0.700188	0	0.999998	1	Increase	nonDE	0.0873804	0	1	1	Increase	nonDE	0.600813	0	1	1	Increase	nonDE	0.739094	0	0.999745	1	Increase	nonDE	0.524184	0	1	1	Increase	nonDE	0.631751	0	0.999782	1	Increase	nonDE
425	ENSG00000044446	-0.36343	0	0.999497	1	Decrease	nonDE	-1.00831	-0.0377673	0.484966	1	Decrease	nonDE	-0.701708	0	0.930163	1	Decrease	nonDE	0.237684	0	0.999797	1	Increase	nonDE	-0.539209	0	0.974953	1	Decrease	nonDE	-0.705295	0	0.871558	1	Decrease	nonDE	-1.45	-1.40863	0.0806793	0.363129	Decrease	nonDE	-0.870584	0	0.656403	1	Decrease	nonDE
426	ENSG00000044459	0.161308	0	1	1	Increase	nonDE	-0.6366	0	0.997122	1	Decrease	nonDE	-0.368552	0	1	1	Decrease	nonDE	-0.0792743	0	1	1	Decrease	nonDE	-0.655414	0	0.994359	1	Decrease	nonDE	-0.339701	0	0.999997	1	Decrease	nonDE	-0.706419	0	0.933208	1	Decrease	nonDE	-0.149925	0	0.999984	1	Decrease	nonDE
427	ENSG00000044574	0.162994	0	1	1	Increase	nonDE	0.419294	0	0.999997	1	Increase	nonDE	0.652681	0	0.996543	1	Increase	nonDE	-0.0016117	0	1	1	Decrease	nonDE	0.209589	0	1	1	Increase	nonDE	0.589305	0	0.996485	1	Increase	nonDE	0.395865	0	0.999218	1	Increase	nonDE	1.1896	0.906738	0.18312	0.871456	Increase	nonDE
428	ENSG00000046647	-0.0100033	0	0.998761	1	Decrease	nonDE	0.11567	0	0.98966	1	Increase	nonDE	-0.298868	0	0.955169	1	Decrease	nonDE	0.324332	0	0.913638	1	Increase	nonDE	0.218429	0	0.969832	1	Increase	nonDE	-0.165139	0	0.966179	1	Decrease	nonDE	-0.148949	0	0.955682	1	Decrease	nonDE	-1.17445	-0.246244	0.404252	1	Decrease	nonDE
429	ENSG00000046651	-0.161799	0	1	1	Decrease	nonDE	-0.128431	0	1	1	Decrease	nonDE	-0.55121	0	0.998247	1	Decrease	nonDE	-0.260665	0	0.999958	1	Decrease	nonDE	-0.0182538	0	1	1	Decrease	nonDE	-0.359923	0	0.999741	1	Decrease	nonDE	-0.0980784	0	0.999968	1	Decrease	nonDE	-0.492226	0	0.969212	1	Decrease	nonDE
430	ENSG00000047056	0.0567597	0	1	1	Increase	nonDE	-0.0634163	0	1	1	Decrease	nonDE	0.10911	0	1	1	Increase	nonDE	0.0919021	0	1	1	Increase	nonDE	-0.117422	0	1	1	Decrease	nonDE	0.166697	0	1	1	Increase	nonDE	-0.140681	0	1	1	Decrease	nonDE	0.160662	0	1	1	Increase	nonDE
431	ENSG00000047188	0.242981	0	1	1	Increase	nonDE	-0.225141	0	1	1	Decrease	nonDE	0.172856	0	1	1	Increase	nonDE	0.0191901	0	1	1	Increase	nonDE	-0.422504	0	1	1	Decrease	nonDE	-0.13339	0	1	1	Decrease	nonDE	-0.233341	0	1	1	Decrease	nonDE	0.166076	0	1	1	Increase	nonDE
432	ENSG00000047230	-0.0213826	0	0.998351	1	Decrease	nonDE	-0.795195	0	0.703203	1	Decrease	nonDE	-0.0505827	0	0.997282	1	Decrease	nonDE	-0.0824819	0	0.984707	1	Decrease	nonDE	-1.57775	-1.29575	0.0986912	0.378664	Decrease	nonDE	-0.53385	0	0.849594	1	Decrease	nonDE	-2.38078	-2.14394	0.01696	0.0999968	Decrease	nonDE	-0.289769	0	0.891686	1	Decrease	nonDE
433	ENSG00000047249	0.113527	0	1	1	Increase	nonDE	1.66418	6.95146	8.13e-11	1.13e-09	Increase	DE	1.51557	5.24606	3.11e-07	3.67e-06	Increase	DE	0.241584	0	1	1	Increase	nonDE	1.64764	6.18799	3.77e-09	4.74e-08	Increase	DE	1.43995	3.80105	0.000110711	0.00107246	Increase	DE	1.49561	3.46823	0.000356569	0.0033606	Increase	DE	1.29687	1.84247	0.0338545	0.260562	Increase	nonDE
434	ENSG00000047315	0.0570295	0	1	1	Increase	nonDE	-0.105759	0	1	1	Decrease	nonDE	-0.000431456	0	1	1	Decrease	nonDE	0.0422618	0	1	1	Increase	nonDE	-0.139185	0	1	1	Decrease	nonDE	-0.14933	0	1	1	Decrease	nonDE	-0.285409	0	1	1	Decrease	nonDE	-0.0806121	0	1	1	Decrease	nonDE
435	ENSG00000047346	-0.162153	0	1	1	Decrease	nonDE	-0.013582	0	1	1	Decrease	nonDE	-0.150615	0	1	1	Decrease	nonDE	-0.0583691	0	1	1	Decrease	nonDE	0.175511	0	1	1	Increase	nonDE	0.25673	0	0.999996	1	Increase	nonDE	-0.00378112	0	1	1	Decrease	nonDE	-0.0451157	0	0.999979	1	Decrease	nonDE
436	ENSG00000047365	0.136512	0	0.999993	1	Increase	nonDE	-0.0557374	0	0.999999	1	Decrease	nonDE	-0.234475	0	0.999923	1	Decrease	nonDE	-0.0783256	0	0.999911	1	Decrease	nonDE	-0.424148	0	0.996073	1	Decrease	nonDE	-0.30493	0	0.998697	1	Decrease	nonDE	-0.155667	0	0.997879	1	Decrease	nonDE	-0.277843	0	0.985338	1	Decrease	nonDE
437	ENSG00000047410	-0.0679564	0	1	1	Decrease	nonDE	-0.0935849	0	1	1	Decrease	nonDE	-0.234106	0	1	1	Decrease	nonDE	-0.185641	0	1	1	Decrease	nonDE	-0.0743766	0	1	1	Decrease	nonDE	-0.166247	0	1	1	Decrease	nonDE	-0.0488773	0	1	1	Decrease	nonDE	-0.315903	0	1	1	Decrease	nonDE
438	ENSG00000047578	0.0934347	0	0.999999	1	Increase	nonDE	0.79448	0	0.909667	1	Increase	nonDE	0.810054	0	0.894247	1	Increase	nonDE	0.367468	0	0.998806	1	Increase	nonDE	0.629493	0	0.986969	1	Increase	nonDE	0.520287	0	0.995693	1	Increase	nonDE	0.535788	0	0.986522	1	Increase	nonDE	0.457744	0	0.989382	1	Increase	nonDE
439	ENSG00000047579	-0.10318	0	1	1	Decrease	nonDE	-0.542421	0	0.999343	1	Decrease	nonDE	-0.628451	0	0.995103	1	Decrease	nonDE	-0.150547	0	0.999998	1	Decrease	nonDE	-0.277046	0	0.999998	1	Decrease	nonDE	-0.37535	0	0.999876	1	Decrease	nonDE	-0.262282	0	0.999782	1	Decrease	nonDE	-0.214559	0	0.999618	1	Decrease	nonDE
440	ENSG00000047621	0.0876538	0	1	1	Increase	nonDE	-1.15633	-1.0785	0.141414	0.493793	Decrease	nonDE	-0.946504	0	0.652418	1	Decrease	nonDE	-0.00655823	0	1	1	Decrease	nonDE	-1.27617	-1.76894	0.0396372	0.172938	Decrease	nonDE	-0.765963	0	0.937702	1	Decrease	nonDE	-1.07467	-0.365053	0.357836	1	Decrease	nonDE	-0.485841	0	0.993593	1	Decrease	nonDE
441	ENSG00000047634	0.0321094	0	1	1	Increase	nonDE	1.05001	0.338599	0.367732	1	Increase	nonDE	0.975108	0	0.565893	1	Increase	nonDE	-0.543118	0	0.966901	1	Decrease	nonDE	1.02543	0.159381	0.436809	1	Increase	nonDE	0.989143	0	0.525138	1	Increase	nonDE	1.64999	2.67241	0.00425299	0.0301024	Increase	DE	1.26699	0.984185	0.163436	0.809751	Increase	nonDE
442	ENSG00000047644	0.00616785	0	1	1	Increase	nonDE	-0.386612	0	0.999999	1	Decrease	nonDE	-0.308734	0	1	1	Decrease	nonDE	-0.0845375	0	1	1	Decrease	nonDE	-0.438891	0	0.999973	1	Decrease	nonDE	-0.35284	0	0.999991	1	Decrease	nonDE	-0.0844594	0	1	1	Decrease	nonDE	-0.320723	0	0.999371	1	Decrease	nonDE
443	ENSG00000047648	-0.721933	0	0.780464	1	Decrease	nonDE	-3.57794	-5.51284	9.28e-08	9.32e-07	Decrease	DE	-2.32196	-3.14146	0.00104325	0.0070994	Decrease	DE	-0.449484	0	0.899093	1	Decrease	nonDE	-3.15602	-4.13426	3.19e-05	0.000245766	Decrease	DE	-1.65746	-1.25441	0.105984	0.453571	Decrease	nonDE	-3.35353	-3.30525	0.000614906	0.00545495	Decrease	DE	-2.19274	-1.55309	0.0614591	0.403155	Decrease	nonDE
444	ENSG00000047849	-0.0265313	0	1	1	Decrease	nonDE	0.376264	0	1	1	Increase	nonDE	0.216122	0	1	1	Increase	nonDE	-0.320029	0	1	1	Decrease	nonDE	0.427832	0	1	1	Increase	nonDE	0.306124	0	1	1	Increase	nonDE	0.490348	0	0.999877	1	Increase	nonDE	0.56132	0	0.998063	1	Increase	nonDE
445	ENSG00000047932	-0.0815706	0	1	1	Decrease	nonDE	-0.0714133	0	1	1	Decrease	nonDE	-0.230373	0	1	1	Decrease	nonDE	-0.204992	0	1	1	Decrease	nonDE	0.132037	0	1	1	Increase	nonDE	-0.140729	0	1	1	Decrease	nonDE	0.186451	0	1	1	Increase	nonDE	0.225651	0	1	1	Increase	nonDE
446	ENSG00000048028	-0.385762	0	0.999946	1	Decrease	nonDE	-1.15389	-0.848808	0.198783	0.655721	Decrease	nonDE	-1.19574	-1.08173	0.140699	0.54738	Decrease	nonDE	-0.169476	0	0.999994	1	Decrease	nonDE	-0.810169	0	0.825943	1	Decrease	nonDE	-1.18516	-0.758867	0.22466	0.822224	Decrease	nonDE	-1.52023	-1.73036	0.0429825	0.219018	Decrease	nonDE	-0.966759	0	0.543987	1	Decrease	nonDE
447	ENSG00000048052	0.0592861	0	0.99901	1	Increase	nonDE	0.928374	0	0.608882	1	Increase	nonDE	-1.08937	-0.233573	0.407844	1	Decrease	nonDE	0.270594	0	0.976612	1	Increase	nonDE	1.35766	1.35212	0.0893548	0.347845	Increase	nonDE	-0.605238	0	0.84346	1	Decrease	nonDE	1.16095	0.458819	0.323569	1	Increase	nonDE	-0.882059	0	0.58892	1	Decrease	nonDE
448	ENSG00000048140	-0.16957	0	0.999999	1	Decrease	nonDE	0.153593	0	1	1	Increase	nonDE	0.347215	0	0.999991	1	Increase	nonDE	-0.358115	0	0.998627	1	Decrease	nonDE	0.658572	0	0.983827	1	Increase	nonDE	0.355705	0	0.999807	1	Increase	nonDE	0.855753	0	0.743911	1	Increase	nonDE	0.805183	0	0.790176	1	Increase	nonDE
449	ENSG00000048162	-0.0697852	0	0.999999	1	Decrease	nonDE	-1.23271	-1.00897	0.157442	0.53966	Decrease	nonDE	-2.42886	-4.89512	1.44e-06	1.57e-05	Decrease	DE	-0.00873624	0	0.999998	1	Decrease	nonDE	-1.06996	-0.292834	0.38506	1	Decrease	nonDE	-1.80779	-2.57918	0.00551404	0.0363017	Decrease	DE	-2.01392	-2.58419	0.00543845	0.0375391	Decrease	DE	-2.67543	-3.24587	0.000746448	0.0115944	Decrease	DE
450	ENSG00000048392	-0.0531361	0	1	1	Decrease	nonDE	0.433278	0	1	1	Increase	nonDE	0.518738	0	0.999997	1	Increase	nonDE	-0.22118	0	1	1	Decrease	nonDE	0.357919	0	1	1	Increase	nonDE	0.532345	0	0.999916	1	Increase	nonDE	0.514741	0	0.998889	1	Increase	nonDE	0.39052	0	0.99968	1	Increase	nonDE
451	ENSG00000048405	0.0344733	0	1	1	Increase	nonDE	-0.0797143	0	1	1	Decrease	nonDE	-0.126765	0	1	1	Decrease	nonDE	-0.212447	0	1	1	Decrease	nonDE	-0.0436858	0	1	1	Decrease	nonDE	-0.204668	0	1	1	Decrease	nonDE	0.1487	0	1	1	Increase	nonDE	0.0532257	0	1	1	Increase	nonDE
452	ENSG00000048471	-0.019367	0	1	1	Decrease	nonDE	-1.8217	-4.96659	1.06e-06	9.47e-06	Decrease	DE	-1.1372	-0.98632	0.162914	0.620142	Decrease	nonDE	-0.156373	0	1	1	Decrease	nonDE	-2.14946	-5.91755	1.39e-08	1.63e-07	Decrease	DE	-0.832215	0	0.857777	1	Decrease	nonDE	-1.51949	-2.27045	0.0124218	0.0765898	Decrease	nonDE	-0.529043	0	0.984588	1	Decrease	nonDE
453	ENSG00000048544	0.0857745	0	1	1	Increase	nonDE	0.328918	0	1	1	Increase	nonDE	0.145846	0	1	1	Increase	nonDE	-0.00764267	0	1	1	Decrease	nonDE	0.156246	0	1	1	Increase	nonDE	0.107503	0	1	1	Increase	nonDE	0.275706	0	1	1	Increase	nonDE	-0.0906383	0	1	1	Decrease	nonDE
454	ENSG00000048649	-0.102152	0	1	1	Decrease	nonDE	0.674981	0	0.999998	1	Increase	nonDE	0.42736	0	1	1	Increase	nonDE	-0.0867103	0	1	1	Decrease	nonDE	0.711604	0	0.999899	1	Increase	nonDE	0.433417	0	1	1	Increase	nonDE	0.682667	0	0.998726	1	Increase	nonDE	0.178257	0	1	1	Increase	nonDE
455	ENSG00000048707	-0.0815078	0	1	1	Decrease	nonDE	0.182175	0	1	1	Increase	nonDE	0.0851549	0	1	1	Increase	nonDE	-0.141262	0	1	1	Decrease	nonDE	0.0863748	0	1	1	Increase	nonDE	-0.13298	0	1	1	Decrease	nonDE	0.353366	0	0.999957	1	Increase	nonDE	0.125403	0	0.999998	1	Increase	nonDE
456	ENSG00000048740	0.1691	0	1	1	Increase	nonDE	-2.54649	-11.434	1.27e-21	4.95e-20	Decrease	DE	-1.15898	-1.27439	0.102412	0.415987	Decrease	nonDE	-0.0344495	0	1	1	Decrease	nonDE	-2.76488	-11.8956	9.09e-23	5.11e-21	Decrease	DE	-1.09625	-0.655183	0.25676	0.911752	Decrease	nonDE	-2.5684	-7.74766	1.23e-12	5.45e-11	Decrease	DE	-0.617517	0	0.968714	1	Decrease	nonDE
457	ENSG00000048828	0.0518682	0	1	1	Increase	nonDE	-0.961013	0	0.714985	1	Decrease	nonDE	-0.66319	0	0.999998	1	Decrease	nonDE	-0.133378	0	1	1	Decrease	nonDE	-1.13719	-1.81494	0.0359319	0.158149	Decrease	nonDE	-0.749081	0	0.998477	1	Decrease	nonDE	-0.992889	0	0.527221	1	Decrease	nonDE	-0.397529	0	1	1	Decrease	nonDE
458	ENSG00000048991	0.406736	0	0.999996	1	Increase	nonDE	-0.487559	0	0.999789	1	Decrease	nonDE	-0.112139	0	1	1	Decrease	nonDE	0.0977002	0	1	1	Increase	nonDE	-0.658037	0	0.991764	1	Decrease	nonDE	-0.594924	0	0.996118	1	Decrease	nonDE	-0.367036	0	0.99929	1	Decrease	nonDE	-0.479445	0	0.989113	1	Decrease	nonDE
459	ENSG00000049130	-0.0736442	0	0.986693	1	Decrease	nonDE	-1.91505	-1.72306	0.043641	0.178947	Decrease	nonDE	-1.61252	-1.16563	0.122961	0.486987	Decrease	nonDE	-0.350629	0	0.870874	1	Decrease	nonDE	-0.817676	0	0.635883	1	Decrease	nonDE	-0.443854	0	0.847519	1	Decrease	nonDE	-1.45142	-0.566704	0.287227	0.931324	Decrease	nonDE	-0.306024	0	0.8589	1	Decrease	nonDE
460	ENSG00000049167	-1.01784	-0.0395406	0.484269	1	Decrease	nonDE	-1.26073	-0.617403	0.269031	0.835969	Decrease	nonDE	-1.73575	-1.62519	0.0532845	0.240346	Decrease	nonDE	-0.28056	0	0.924868	1	Decrease	nonDE	0.040039	0	0.992158	1	Increase	nonDE	-0.832005	0	0.616699	1	Decrease	nonDE	-1.09335	-0.145023	0.443192	1	Decrease	nonDE	-1.98787	-1.21744	0.113003	0.630392	Decrease	nonDE
461	ENSG00000049239	-0.115206	0	1	1	Decrease	nonDE	-0.337695	0	0.999983	1	Decrease	nonDE	0.105412	0	1	1	Increase	nonDE	0.115016	0	0.999998	1	Increase	nonDE	-0.145999	0	1	1	Decrease	nonDE	0.357864	0	0.999924	1	Increase	nonDE	-0.251547	0	0.999634	1	Decrease	nonDE	0.0645465	0	0.999961	1	Increase	nonDE
462	ENSG00000049245	-0.0348763	0	1	1	Decrease	nonDE	0.390217	0	1	1	Increase	nonDE	0.293825	0	1	1	Increase	nonDE	-0.102376	0	1	1	Decrease	nonDE	0.491299	0	1	1	Increase	nonDE	0.370463	0	1	1	Increase	nonDE	0.596193	0	0.999863	1	Increase	nonDE	0.347945	0	1	1	Increase	nonDE
463	ENSG00000049246	-0.494978	0	0.885712	1	Decrease	nonDE	-1.39746	-0.910922	0.18202	0.610387	Decrease	nonDE	-1.314	-0.708081	0.240089	0.850144	Decrease	nonDE	-0.411863	0	0.875237	1	Decrease	nonDE	-0.944923	0	0.544008	1	Decrease	nonDE	-0.668976	0	0.730862	1	Decrease	nonDE	-1.42307	-0.603079	0.274133	0.897899	Decrease	nonDE	-1.00356	-0.00458778	0.503595	1	Decrease	nonDE
464	ENSG00000049249	0.550076	0	0.790143	1	Increase	nonDE	3.13112	5.06142	7.03e-07	6.39e-06	Increase	DE	2.14637	2.53619	0.00620152	0.0358396	Increase	DE	-0.112122	0	0.950847	1	Decrease	nonDE	2.88894	4.55682	5.96e-06	5.09e-05	Increase	DE	1.63751	1.36256	0.0877012	0.389973	Increase	nonDE	2.74892	2.61229	0.00503208	0.0351405	Increase	DE	2.53678	2.17289	0.0158114	0.14269	Increase	nonDE
465	ENSG00000049449	-0.457683	0	0.871612	1	Decrease	nonDE	2.12379	3.25163	0.000732615	0.00441931	Increase	DE	0.0425398	0	0.994627	1	Increase	nonDE	-0.766684	0	0.650165	1	Decrease	nonDE	2.45705	3.62772	0.000205497	0.00139919	Increase	DE	0.394001	0	0.879804	1	Increase	nonDE	2.14019	1.9096	0.0292059	0.157664	Increase	nonDE	0.30686	0	0.861692	1	Increase	nonDE
466	ENSG00000049541	0.0569469	0	0.999985	1	Increase	nonDE	0.137915	0	0.999965	1	Increase	nonDE	0.0734588	0	0.999988	1	Increase	nonDE	-0.247884	0	0.995829	1	Decrease	nonDE	0.176864	0	0.999862	1	Increase	nonDE	0.0717862	0	0.999929	1	Increase	nonDE	0.341598	0	0.981253	1	Increase	nonDE	0.240495	0	0.983745	1	Increase	nonDE
467	ENSG00000049618	-0.08276	0	1	1	Decrease	nonDE	-0.392807	0	1	1	Decrease	nonDE	-0.377579	0	1	1	Decrease	nonDE	-0.123255	0	1	1	Decrease	nonDE	-0.469789	0	1	1	Decrease	nonDE	-0.247285	0	1	1	Decrease	nonDE	-0.49893	0	0.999964	1	Decrease	nonDE	-0.16176	0	1	1	Decrease	nonDE
468	ENSG00000049656	0.0774034	0	1	1	Increase	nonDE	-0.224246	0	1	1	Decrease	nonDE	-0.113211	0	1	1	Decrease	nonDE	-0.0327758	0	1	1	Decrease	nonDE	-0.286391	0	1	1	Decrease	nonDE	-0.129648	0	1	1	Decrease	nonDE	-0.105904	0	1	1	Decrease	nonDE	0.0979723	0	1	1	Increase	nonDE
469	ENSG00000049759	-0.267242	0	0.992749	1	Decrease	nonDE	2.15701	5.52852	8.63e-08	8.7e-07	Increase	DE	1.38056	1.71172	0.0446793	0.205903	Increase	nonDE	-0.0188411	0	0.999237	1	Decrease	nonDE	1.80296	3.20264	0.000858241	0.00524482	Increase	DE	1.12375	0.437715	0.331164	1	Increase	nonDE	1.82224	2.5796	0.00550758	0.0379119	Increase	DE	0.866931	0	0.637563	1	Increase	nonDE
470	ENSG00000049769	-0.455622	0	0.926423	1	Decrease	nonDE	0.841633	0	0.698355	1	Increase	nonDE	0.6543	0	0.868698	1	Increase	nonDE	0.143667	0	0.981206	1	Increase	nonDE	1.24506	0.707766	0.240186	0.776962	Increase	nonDE	0.670576	0	0.797871	1	Increase	nonDE	0.916013	0	0.578421	1	Increase	nonDE	0.405296	0	0.88624	1	Increase	nonDE
471	ENSG00000049860	-0.026669	0	1	1	Decrease	nonDE	-1.32223	-3.2485	0.000740116	0.00445384	Decrease	DE	-0.417545	0	1	1	Decrease	nonDE	0.00331955	0	1	1	Increase	nonDE	-1.2398	-2.20126	0.0147508	0.0720582	Decrease	nonDE	-0.256119	0	1	1	Decrease	nonDE	-0.888461	0	0.774667	1	Decrease	nonDE	0.150988	0	1	1	Increase	nonDE
472	ENSG00000049883	-0.270026	0	0.973394	1	Decrease	nonDE	-1.41862	-1.05804	0.14601	0.50727	Decrease	nonDE	-1.7605	-1.82171	0.0354112	0.166935	Decrease	nonDE	-0.193042	0	0.966223	1	Decrease	nonDE	-1.61431	-1.35357	0.0891238	0.347054	Decrease	nonDE	-1.22313	-0.457546	0.324031	1	Decrease	nonDE	-0.169908	0	0.954856	1	Decrease	nonDE	-2.58475	-2.07469	0.020008	0.171899	Decrease	nonDE
473	ENSG00000050130	0.0727191	0	1	1	Increase	nonDE	0.341849	0	1	1	Increase	nonDE	0.641756	0	0.999981	1	Increase	nonDE	0.16944	0	1	1	Increase	nonDE	0.39125	0	1	1	Increase	nonDE	0.694856	0	0.998811	1	Increase	nonDE	0.317731	0	1	1	Increase	nonDE	0.49454	0	0.999827	1	Increase	nonDE
474	ENSG00000050344	0.65988	0	0.842273	1	Increase	nonDE	-1.64237	-1.27919	0.101567	0.373464	Decrease	nonDE	-1.66752	-1.33714	0.0917691	0.37952	Decrease	nonDE	-0.168316	0	0.965488	1	Decrease	nonDE	-2.33427	-2.5425	0.00609595	0.0320792	Decrease	DE	-2.38687	-2.30568	0.0113645	0.0676417	Decrease	nonDE	-2.13427	-1.35697	0.0887175	0.3913	Decrease	nonDE	-2.27114	-1.19695	0.118029	0.647932	Decrease	nonDE
475	ENSG00000050393	0.174468	0	1	1	Increase	nonDE	-0.208761	0	1	1	Decrease	nonDE	-0.574867	0	0.998319	1	Decrease	nonDE	0.0387977	0	1	1	Increase	nonDE	-0.376588	0	0.999988	1	Decrease	nonDE	-0.881667	0	0.753354	1	Decrease	nonDE	-0.27988	0	0.999827	1	Decrease	nonDE	-0.477911	0	0.987863	1	Decrease	nonDE
476	ENSG00000050405	0.550394	0	0.946984	1	Increase	nonDE	-0.46402	0	0.953832	1	Decrease	nonDE	0.445485	0	0.979679	1	Increase	nonDE	0.505298	0	0.931922	1	Increase	nonDE	-1.11244	-0.338443	0.367791	1	Decrease	nonDE	0.0347409	0	0.999743	1	Increase	nonDE	-0.660609	0	0.796292	1	Decrease	nonDE	0.490419	0	0.916615	1	Increase	nonDE
477	ENSG00000050426	0.16909	0	0.999951	1	Increase	nonDE	-0.86267	0	0.712108	1	Decrease	nonDE	-1.05459	-0.217222	0.41419	1	Decrease	nonDE	0.524663	0	0.977488	1	Increase	nonDE	-0.725653	0	0.871121	1	Decrease	nonDE	-0.999767	0	0.500332	1	Decrease	nonDE	-1.05609	-0.174571	0.430846	1	Decrease	nonDE	-1.02366	-0.0663985	0.473582	1	Decrease	nonDE
478	ENSG00000050438	0.484937	0	0.92525	1	Increase	nonDE	1.76172	2.62097	0.00491211	0.0253597	Increase	DE	2.75942	6.45599	1e-09	1.66e-08	Increase	DE	0.901576	0	0.598841	1	Increase	nonDE	0.920591	0	0.604288	1	Increase	nonDE	2.37013	5.03561	7.87e-07	1.14e-05	Increase	DE	1.02819	0.080653	0.467922	1	Increase	nonDE	2.1908	3.52068	0.000298044	0.0052397	Increase	DE
479	ENSG00000050730	0.76724	0	0.644978	1	Increase	nonDE	9.75657	18.0705	2.08e-37	4.21e-35	Increase	DE	9.09168	16.6582	3.26e-34	7.05e-32	Increase	DE	0.723169	0	0.651759	1	Increase	nonDE	9.25685	19.6014	9.5e-41	3.61e-38	Increase	DE	8.50968	17.5374	3.25e-36	1.51e-33	Increase	DE	9.16005	12.921	2.68e-25	9.08e-23	Increase	DE	8.10621	11.0756	9.82e-21	4.4e-18	Increase	DE
480	ENSG00000050748	0.0523348	0	1	1	Increase	nonDE	-0.519377	0	0.999995	1	Decrease	nonDE	0.0223949	0	1	1	Increase	nonDE	0.00145123	0	1	1	Increase	nonDE	-0.536035	0	0.999966	1	Decrease	nonDE	-0.0468998	0	1	1	Decrease	nonDE	-0.392204	0	0.999955	1	Decrease	nonDE	0.0192535	0	1	1	Increase	nonDE
481	ENSG00000050767	-0.428501	0	0.902156	1	Decrease	nonDE	-2.89666	-3.95429	6.3e-05	0.000447611	Decrease	DE	-0.190717	0	0.979331	1	Decrease	nonDE	1.2959	0.715501	0.237798	1	Increase	nonDE	-2.05379	-1.97574	0.0251625	0.11562	Decrease	nonDE	0.0605797	0	0.986741	1	Increase	nonDE	-3.87015	-4.25795	1.97e-05	0.000246734	Decrease	DE	-0.959924	0	0.528735	1	Decrease	nonDE
482	ENSG00000051009	-0.117508	0	1	1	Decrease	nonDE	1.04492	0.3837	0.350917	1	Increase	nonDE	0.94826	0	0.668811	1	Increase	nonDE	-0.228672	0	0.99998	1	Decrease	nonDE	1.07334	0.563201	0.287139	0.891796	Increase	nonDE	0.989501	0	0.529855	1	Increase	nonDE	1.30392	1.68768	0.0469478	0.234833	Increase	nonDE	1.10222	0.514408	0.303925	1	Increase	nonDE
483	ENSG00000051108	0.145333	0	1	1	Increase	nonDE	-0.584302	0	0.999999	1	Decrease	nonDE	-0.226653	0	1	1	Decrease	nonDE	0.00346582	0	1	1	Increase	nonDE	-0.846317	0	0.94927	1	Decrease	nonDE	-0.328652	0	1	1	Decrease	nonDE	-0.50175	0	0.999931	1	Decrease	nonDE	0.20691	0	1	1	Increase	nonDE
484	ENSG00000051128	-0.118412	0	1	1	Decrease	nonDE	-1.60222	-5.24488	3.12e-07	2.97e-06	Decrease	DE	-1.07761	-0.734549	0.231976	0.827023	Decrease	nonDE	-0.0771119	0	1	1	Decrease	nonDE	-1.52213	-4.16557	2.83e-05	0.000219068	Decrease	DE	-1.1737	-1.33863	0.0915254	0.403542	Decrease	nonDE	-1.36776	-2.25124	0.0130337	0.0799692	Decrease	nonDE	-0.979743	0	0.545679	1	Decrease	nonDE
485	ENSG00000051382	-0.0463261	0	1	1	Decrease	nonDE	0.835786	0	0.96715	1	Increase	nonDE	0.709644	0	0.999146	1	Increase	nonDE	0.155396	0	1	1	Increase	nonDE	0.786736	0	0.984591	1	Increase	nonDE	0.71349	0	0.995775	1	Increase	nonDE	0.580699	0	0.999107	1	Increase	nonDE	0.436005	0	0.999887	1	Increase	nonDE
486	ENSG00000051523	-0.173114	0	1	1	Decrease	nonDE	0.567616	0	0.999872	1	Increase	nonDE	0.665776	0	0.997862	1	Increase	nonDE	0.0699444	0	1	1	Increase	nonDE	0.923324	0	0.728821	1	Increase	nonDE	0.723929	0	0.976307	1	Increase	nonDE	0.556631	0	0.995259	1	Increase	nonDE	0.43986	0	0.998163	1	Increase	nonDE
487	ENSG00000051596	-0.00821215	0	0.999981	1	Decrease	nonDE	-1.77928	-2.44947	0.0078262	0.0385986	Decrease	DE	-2.0281	-3.08429	0.00124897	0.0083438	Decrease	DE	-0.431591	0	0.952926	1	Decrease	nonDE	-1.17322	-0.542599	0.294172	0.906453	Decrease	nonDE	-1.85045	-2.18832	0.0152262	0.0867545	Decrease	nonDE	-1.49193	-1.01999	0.154825	0.598068	Decrease	nonDE	-0.557888	0	0.816397	1	Decrease	nonDE
488	ENSG00000051620	-0.0927361	0	1	1	Decrease	nonDE	0.53001	0	0.999985	1	Increase	nonDE	0.425698	0	1	1	Increase	nonDE	0.112387	0	1	1	Increase	nonDE	0.692014	0	0.995046	1	Increase	nonDE	0.548889	0	0.999661	1	Increase	nonDE	0.44382	0	0.999706	1	Increase	nonDE	0.312679	0	0.999912	1	Increase	nonDE
489	ENSG00000051825	0.0598251	0	1	1	Increase	nonDE	-1.08257	-0.385443	0.350273	1	Decrease	nonDE	-1.33943	-1.51514	0.0660948	0.288978	Decrease	nonDE	-0.0652513	0	0.999986	1	Decrease	nonDE	-1.37006	-1.5397	0.0630454	0.258936	Decrease	nonDE	-0.883446	0	0.687382	1	Decrease	nonDE	-1.43782	-1.27827	0.101729	0.436403	Decrease	nonDE	-1.36065	-0.955728	0.170501	0.830316	Decrease	nonDE
490	ENSG00000052126	-0.488597	0	0.893961	1	Decrease	nonDE	1.3256	1.07623	0.14192	0.494922	Increase	nonDE	0.7471	0	0.780541	1	Increase	nonDE	-0.966247	0	0.52531	1	Decrease	nonDE	2.0246	2.91019	0.00212897	0.0121303	Increase	DE	1.2149	0.539146	0.295359	1	Increase	nonDE	1.96317	1.82364	0.0352639	0.185209	Increase	nonDE	2.24279	2.28302	0.0120351	0.112834	Increase	nonDE
491	ENSG00000052723	0.0964484	0	1	1	Increase	nonDE	-0.228166	0	1	1	Decrease	nonDE	-0.343238	0	1	1	Decrease	nonDE	-0.032136	0	1	1	Decrease	nonDE	-0.387749	0	0.999999	1	Decrease	nonDE	-0.376286	0	0.999997	1	Decrease	nonDE	-0.105264	0	1	1	Decrease	nonDE	-0.264406	0	0.999944	1	Decrease	nonDE
492	ENSG00000052749	0.247381	0	0.965222	1	Increase	nonDE	-0.510759	0	0.879624	1	Decrease	nonDE	-0.812316	0	0.667774	1	Decrease	nonDE	-0.182124	0	0.949754	1	Decrease	nonDE	-0.517303	0	0.868976	1	Decrease	nonDE	-0.979811	0	0.516267	1	Decrease	nonDE	-0.324172	0	0.878089	1	Decrease	nonDE	-0.523827	0	0.76476	1	Decrease	nonDE
493	ENSG00000052795	-0.0871441	0	0.999999	1	Decrease	nonDE	2.33985	8.60568	1.14e-14	2.36e-13	Increase	DE	1.67068	4.15097	2.99e-05	0.000264809	Increase	DE	-0.158716	0	0.999825	1	Decrease	nonDE	2.58543	9.21394	3.84e-16	1.09e-14	Increase	DE	1.98248	5.14951	4.77e-07	7.28e-06	Increase	DE	2.57315	6.63725	4.04e-10	1.23e-08	Increase	DE	1.98854	3.69635	0.000161251	0.0031018	Increase	DE
494	ENSG00000052802	-0.118626	0	0.999342	1	Decrease	nonDE	1.89076	4.23855	2.13e-05	0.000161808	Increase	DE	2.19747	5.67674	4.34e-08	5.79e-07	Increase	DE	-0.130018	0	0.995583	1	Decrease	nonDE	2.15076	4.92409	1.28e-06	1.18e-05	Increase	DE	2.23716	4.94304	1.18e-06	1.66e-05	Increase	DE	1.87105	2.68748	0.00407569	0.0289455	Increase	DE	2.14142	3.25719	0.000719508	0.0112457	Increase	DE
495	ENSG00000052841	0.0205821	0	1	1	Increase	nonDE	0.173707	0	1	1	Increase	nonDE	0.128223	0	1	1	Increase	nonDE	-0.066641	0	1	1	Decrease	nonDE	0.105153	0	1	1	Increase	nonDE	-0.00984965	0	1	1	Decrease	nonDE	0.158023	0	1	1	Increase	nonDE	0.176669	0	1	1	Increase	nonDE
496	ENSG00000053254	-0.14443	0	1	1	Decrease	nonDE	-2.62933	-14.2625	1.45e-28	1.2e-26	Decrease	DE	-1.57139	-5.72514	3.46e-08	4.68e-07	Decrease	DE	-0.228683	0	1	1	Decrease	nonDE	-2.61657	-12.6739	1.09e-24	7.82e-23	Decrease	DE	-1.39412	-3.32273	0.000580503	0.00482534	Decrease	DE	-2.34826	-8.1583	1.33e-13	7.05e-12	Decrease	DE	-0.905788	0	0.720029	1	Decrease	nonDE
497	ENSG00000053371	0.203983	0	1	1	Increase	nonDE	-1.28668	-1.42001	0.0790127	0.301283	Decrease	nonDE	-1.1045	-0.546299	0.292903	0.99716	Decrease	nonDE	0.146779	0	0.999995	1	Increase	nonDE	-1.13151	-0.664132	0.253897	0.808382	Decrease	nonDE	-1.0114	-0.0546531	0.47825	1	Decrease	nonDE	-1.1314	-0.487662	0.31331	0.989752	Decrease	nonDE	-0.843592	0	0.708832	1	Decrease	nonDE
498	ENSG00000053372	0.0495731	0	0.999929	1	Increase	nonDE	-2.06967	-3.32769	0.000571088	0.00350869	Decrease	DE	-2.40022	-4.1149	3.44e-05	0.000300337	Decrease	DE	0.132579	0	0.998371	1	Increase	nonDE	-1.97169	-2.85365	0.00251944	0.0142257	Decrease	DE	-1.97829	-2.56042	0.0058051	0.0379786	Decrease	DE	-1.71756	-1.63211	0.0525507	0.256811	Decrease	nonDE	-3.74515	-4.20102	2.47e-05	0.000620482	Decrease	DE
499	ENSG00000053501	-0.20246	0	0.99919	1	Decrease	nonDE	-0.0917671	0	0.999919	1	Decrease	nonDE	0.179382	0	0.99981	1	Increase	nonDE	-0.0950486	0	0.998605	1	Decrease	nonDE	-0.0279583	0	0.99992	1	Decrease	nonDE	-0.450376	0	0.965486	1	Decrease	nonDE	-0.210109	0	0.98619	1	Decrease	nonDE	0.189931	0	0.983288	1	Increase	nonDE
500	ENSG00000053770	-0.123639	0	1	1	Decrease	nonDE	-0.152873	0	1	1	Decrease	nonDE	0.132492	0	1	1	Increase	nonDE	-0.3204	0	1	1	Decrease	nonDE	0.16382	0	1	1	Increase	nonDE	0.277825	0	1	1	Increase	nonDE	0.548726	0	0.99997	1	Increase	nonDE	0.478244	0	0.999982	1	Increase	nonDE
501	ENSG00000053900	0.0531421	0	1	1	Increase	nonDE	-0.204005	0	1	1	Decrease	nonDE	-0.103473	0	1	1	Decrease	nonDE	0.035878	0	1	1	Increase	nonDE	-0.408769	0	1	1	Decrease	nonDE	-0.17563	0	1	1	Decrease	nonDE	-0.313935	0	0.999997	1	Decrease	nonDE	-0.120407	0	1	1	Decrease	nonDE
502	ENSG00000053918	0.206659	0	0.999919	1	Increase	nonDE	-4.21093	-6.81647	1.63e-10	2.19e-09	Decrease	DE	-2.8376	-4.74635	2.71e-06	2.84e-05	Decrease	DE	0.356319	0	0.995933	1	Increase	nonDE	-4.24079	-6.62368	4.33e-10	6.01e-09	Decrease	DE	-3.10108	-4.60901	4.81e-06	6.1e-05	Decrease	DE	-4.23829	-4.98515	9.8e-07	1.58e-05	Decrease	DE	-2.76178	-2.97467	0.00175194	0.0237926	Decrease	DE
503	ENSG00000054116	0.0196151	0	1	1	Increase	nonDE	0.433115	0	1	1	Increase	nonDE	0.452243	0	1	1	Increase	nonDE	0.0831249	0	1	1	Increase	nonDE	0.469215	0	1	1	Increase	nonDE	0.352505	0	1	1	Increase	nonDE	0.40324	0	0.999987	1	Increase	nonDE	0.254294	0	0.999998	1	Increase	nonDE
504	ENSG00000054118	-0.0232675	0	1	1	Decrease	nonDE	0.0481836	0	1	1	Increase	nonDE	-0.293176	0	1	1	Decrease	nonDE	-0.0368783	0	1	1	Decrease	nonDE	0.153903	0	1	1	Increase	nonDE	-0.250684	0	1	1	Decrease	nonDE	-0.0466992	0	1	1	Decrease	nonDE	-0.496372	0	0.999998	1	Decrease	nonDE
505	ENSG00000054148	0.0362365	0	0.9995	1	Increase	nonDE	-2.11966	-2.98257	0.00171021	0.00963916	Decrease	DE	-1.97385	-2.57651	0.00555466	0.0325059	Decrease	DE	0.0317396	0	0.998065	1	Increase	nonDE	-2.458	-3.50514	0.000314367	0.00207618	Decrease	DE	-2.16035	-2.54951	0.00598065	0.0388835	Decrease	DE	-1.48376	-0.9444	0.17337	0.64794	Decrease	nonDE	-1.49065	-0.81287	0.20893	0.948891	Decrease	nonDE
506	ENSG00000054219	0.308723	0	0.998505	1	Increase	nonDE	0.352497	0	0.998145	1	Increase	nonDE	0.3892	0	0.997232	1	Increase	nonDE	0.323848	0	0.992399	1	Increase	nonDE	0.145104	0	0.999912	1	Increase	nonDE	0.489604	0	0.987706	1	Increase	nonDE	-0.090745	0	0.998149	1	Decrease	nonDE	-0.059916	0	0.997604	1	Decrease	nonDE
507	ENSG00000054267	-2.23e-05	0	1	1	Decrease	nonDE	0.843243	0	0.981841	1	Increase	nonDE	0.75193	0	0.999271	1	Increase	nonDE	-0.158374	0	1	1	Decrease	nonDE	0.772781	0	0.996848	1	Increase	nonDE	0.716795	0	0.9989	1	Increase	nonDE	0.772936	0	0.976736	1	Increase	nonDE	0.759481	0	0.969395	1	Increase	nonDE
508	ENSG00000054277	0.0663296	0	1	1	Increase	nonDE	-0.945064	0	0.690986	1	Decrease	nonDE	-0.787101	0	0.973577	1	Decrease	nonDE	0.122031	0	1	1	Increase	nonDE	-1.17404	-1.4268	0.0780297	0.309526	Decrease	nonDE	-0.992936	0	0.52145	1	Decrease	nonDE	-1.08506	-0.524012	0.300586	0.959902	Decrease	nonDE	-0.727645	0	0.936891	1	Decrease	nonDE
509	ENSG00000054282	0.0175534	0	1	1	Increase	nonDE	0.306597	0	1	1	Increase	nonDE	1.01511	0.131977	0.447604	1	Increase	nonDE	0.0189497	0	1	1	Increase	nonDE	0.326234	0	1	1	Increase	nonDE	1.14737	1.10293	0.136059	0.555536	Increase	nonDE	0.334039	0	0.999894	1	Increase	nonDE	1.03606	0.192621	0.42378	1	Increase	nonDE
510	ENSG00000054392	0.621297	0	0.794433	1	Increase	nonDE	-0.228195	0	0.959511	1	Decrease	nonDE	-0.245588	0	0.95255	1	Decrease	nonDE	-0.558867	0	0.766883	1	Decrease	nonDE	-0.501493	0	0.861184	1	Decrease	nonDE	-1.20898	-0.386604	0.349883	1	Decrease	nonDE	-0.0870049	0	0.963538	1	Decrease	nonDE	0.213038	0	0.903863	1	Increase	nonDE
511	ENSG00000054523	-0.191198	0	1	1	Decrease	nonDE	0.408081	0	1	1	Increase	nonDE	0.624704	0	0.999366	1	Increase	nonDE	-0.325698	0	0.999973	1	Decrease	nonDE	0.485331	0	0.999957	1	Increase	nonDE	0.834874	0	0.886589	1	Increase	nonDE	0.666481	0	0.971373	1	Increase	nonDE	1.05367	0.282955	0.388833	1	Increase	nonDE
512	ENSG00000054611	-0.0185698	0	1	1	Decrease	nonDE	-0.717181	0	0.983048	1	Decrease	nonDE	-0.380084	0	0.999999	1	Decrease	nonDE	0.093801	0	1	1	Increase	nonDE	-0.69834	0	0.98248	1	Decrease	nonDE	-0.469288	0	0.999803	1	Decrease	nonDE	-0.716022	0	0.937425	1	Decrease	nonDE	-0.572415	0	0.980379	1	Decrease	nonDE
513	ENSG00000054654	-0.0498303	0	0.996452	1	Decrease	nonDE	0.756273	0	0.772612	1	Increase	nonDE	0.380419	0	0.962281	1	Increase	nonDE	0.0412073	0	0.993189	1	Increase	nonDE	0.40013	0	0.940131	1	Increase	nonDE	0.180866	0	0.973465	1	Increase	nonDE	0.553847	0	0.819469	1	Increase	nonDE	-0.192589	0	0.929871	1	Decrease	nonDE
514	ENSG00000054965	0.184844	0	1	1	Increase	nonDE	-0.479744	0	0.999784	1	Decrease	nonDE	0.272461	0	1	1	Increase	nonDE	0.275049	0	0.999993	1	Increase	nonDE	-0.777924	0	0.922042	1	Decrease	nonDE	0.274742	0	1	1	Increase	nonDE	-0.487175	0	0.995532	1	Decrease	nonDE	0.0632473	0	0.999997	1	Increase	nonDE
515	ENSG00000054967	0.19282	0	1	1	Increase	nonDE	0.735332	0	0.988618	1	Increase	nonDE	1.21766	1.96034	0.0260591	0.127798	Increase	nonDE	0.127406	0	1	1	Increase	nonDE	0.636242	0	0.998373	1	Increase	nonDE	0.935198	0	0.694092	1	Increase	nonDE	0.738029	0	0.942331	1	Increase	nonDE	1.06908	0.38903	0.348949	1	Increase	nonDE
516	ENSG00000054983	0.0933878	0	1	1	Increase	nonDE	-0.99491	0	0.517061	1	Decrease	nonDE	-0.0288435	0	1	1	Decrease	nonDE	0.278985	0	0.999998	1	Increase	nonDE	-1.24139	-1.83623	0.0343161	0.151997	Decrease	nonDE	-0.073689	0	1	1	Decrease	nonDE	-1.05019	-0.290326	0.386017	1	Decrease	nonDE	0.306056	0	0.99988	1	Increase	nonDE
517	ENSG00000055044	0.0894926	0	1	1	Increase	nonDE	-0.901877	0	0.792596	1	Decrease	nonDE	-1.42183	-3.13081	0.00107901	0.00731892	Decrease	DE	-0.128792	0	1	1	Decrease	nonDE	-0.654955	0	0.997543	1	Decrease	nonDE	-1.54428	-3.35388	0.000523649	0.00439353	Decrease	DE	-0.890303	0	0.728297	1	Decrease	nonDE	-1.31074	-1.37706	0.0854421	0.514912	Decrease	nonDE
518	ENSG00000055070	0.0180292	0	1	1	Increase	nonDE	0.426775	0	1	1	Increase	nonDE	0.208451	0	1	1	Increase	nonDE	0.140698	0	1	1	Increase	nonDE	0.527432	0	0.999997	1	Increase	nonDE	0.195577	0	1	1	Increase	nonDE	0.37312	0	0.999996	1	Increase	nonDE	0.0337841	0	1	1	Increase	nonDE
519	ENSG00000055130	0.0680835	0	1	1	Increase	nonDE	0.648403	0	0.999464	1	Increase	nonDE	0.147549	0	1	1	Increase	nonDE	-0.0778082	0	1	1	Decrease	nonDE	0.676151	0	0.997615	1	Increase	nonDE	0.0792465	0	1	1	Increase	nonDE	0.548507	0	0.997333	1	Increase	nonDE	-0.115419	0	0.999995	1	Decrease	nonDE
520	ENSG00000055147	-0.0639533	0	1	1	Decrease	nonDE	0.271681	0	1	1	Increase	nonDE	0.389532	0	0.999999	1	Increase	nonDE	-0.0380863	0	1	1	Decrease	nonDE	0.524758	0	0.999814	1	Increase	nonDE	0.581645	0	0.998357	1	Increase	nonDE	0.347669	0	0.999801	1	Increase	nonDE	0.470128	0	0.996025	1	Increase	nonDE
521	ENSG00000055163	0.398571	0	0.99064	1	Increase	nonDE	-0.118623	0	0.999332	1	Decrease	nonDE	-0.212604	0	0.997693	1	Decrease	nonDE	0.536832	0	0.939576	1	Increase	nonDE	-0.35539	0	0.990805	1	Decrease	nonDE	-0.57208	0	0.914919	1	Decrease	nonDE	-0.263858	0	0.982254	1	Decrease	nonDE	-0.528632	0	0.869371	1	Decrease	nonDE
522	ENSG00000055208	0.0787792	0	1	1	Increase	nonDE	1.12009	1.7916	0.0377743	0.1571	Increase	nonDE	0.893757	0	0.936675	1	Increase	nonDE	0.041519	0	1	1	Increase	nonDE	1.1081	1.4726	0.0716509	0.287959	Increase	nonDE	0.820843	0	0.985094	1	Increase	nonDE	0.966251	0	0.630345	1	Increase	nonDE	0.712711	0	0.993261	1	Increase	nonDE
523	ENSG00000055211	0.0480035	0	1	1	Increase	nonDE	0.859165	0	0.910666	1	Increase	nonDE	1.11936	1.15808	0.124489	0.491797	Increase	nonDE	-0.0460212	0	1	1	Decrease	nonDE	0.947441	0	0.680168	1	Increase	nonDE	0.959399	0	0.631112	1	Increase	nonDE	0.925853	0	0.683966	1	Increase	nonDE	1.10419	0.619821	0.268236	1	Increase	nonDE
524	ENSG00000055332	0.412816	0	0.998033	1	Increase	nonDE	0.78753	0	0.884122	1	Increase	nonDE	-0.831328	0	0.787525	1	Decrease	nonDE	0.0276083	0	0.999956	1	Increase	nonDE	0.53292	0	0.992902	1	Increase	nonDE	-0.978895	0	0.535565	1	Decrease	nonDE	0.574375	0	0.94324	1	Increase	nonDE	-1.01213	-0.0341256	0.486415	1	Decrease	nonDE
525	ENSG00000055483	0.0523129	0	1	1	Increase	nonDE	-0.777399	0	0.905716	1	Decrease	nonDE	-1.2799	-1.49286	0.0689612	0.298825	Decrease	nonDE	-0.131011	0	0.999997	1	Decrease	nonDE	-0.632811	0	0.983953	1	Decrease	nonDE	-1.71378	-2.88531	0.0022934	0.0166365	Decrease	DE	-1.11364	-0.417746	0.338415	1	Decrease	nonDE	-1.69542	-1.94446	0.0270116	0.217743	Decrease	nonDE
526	ENSG00000055609	0.021961	0	1	1	Increase	nonDE	-0.232107	0	1	1	Decrease	nonDE	-0.12487	0	1	1	Decrease	nonDE	-0.0441159	0	1	1	Decrease	nonDE	-0.401093	0	1	1	Decrease	nonDE	-0.233897	0	1	1	Decrease	nonDE	-0.375102	0	1	1	Decrease	nonDE	-0.197434	0	1	1	Decrease	nonDE
527	ENSG00000055917	-0.0427412	0	1	1	Decrease	nonDE	0.328255	0	1	1	Increase	nonDE	0.101466	0	1	1	Increase	nonDE	-0.105204	0	1	1	Decrease	nonDE	0.290175	0	1	1	Increase	nonDE	0.104934	0	1	1	Increase	nonDE	0.452295	0	1	1	Increase	nonDE	0.254625	0	1	1	Increase	nonDE
528	ENSG00000055950	-0.0615716	0	1	1	Decrease	nonDE	-0.528486	0	0.999978	1	Decrease	nonDE	-0.0804124	0	1	1	Decrease	nonDE	0.197269	0	1	1	Increase	nonDE	-0.345994	0	1	1	Decrease	nonDE	-0.236628	0	1	1	Decrease	nonDE	-0.352875	0	0.999982	1	Decrease	nonDE	-0.144072	0	1	1	Decrease	nonDE
529	ENSG00000056050	0.125707	0	1	1	Increase	nonDE	-0.357264	0	0.99994	1	Decrease	nonDE	0.0901153	0	1	1	Increase	nonDE	-0.0442743	0	0.999999	1	Decrease	nonDE	-0.255558	0	0.999993	1	Decrease	nonDE	-0.114909	0	0.999999	1	Decrease	nonDE	-0.0389023	0	0.999988	1	Decrease	nonDE	0.371356	0	0.996544	1	Increase	nonDE
530	ENSG00000056097	0.00353089	0	1	1	Increase	nonDE	0.313737	0	1	1	Increase	nonDE	0.311507	0	1	1	Increase	nonDE	-0.122469	0	1	1	Decrease	nonDE	0.258625	0	1	1	Increase	nonDE	0.264308	0	1	1	Increase	nonDE	0.34309	0	1	1	Increase	nonDE	0.124276	0	1	1	Increase	nonDE
531	ENSG00000056277	0.00832755	0	0.998888	1	Increase	nonDE	-0.52081	0	0.874726	1	Decrease	nonDE	-0.334744	0	0.945274	1	Decrease	nonDE	-0.308764	0	0.90615	1	Decrease	nonDE	-0.651613	0	0.775877	1	Decrease	nonDE	-0.0635723	0	0.987821	1	Decrease	nonDE	0.160248	0	0.943856	1	Increase	nonDE	0.470508	0	0.803117	1	Increase	nonDE
532	ENSG00000056558	0.185558	0	0.987382	1	Increase	nonDE	4.81828	14.7711	8.72e-30	8.35e-28	Increase	DE	3.86415	10.9124	2.49e-20	1.29e-18	Increase	DE	0.581662	0	0.846537	1	Increase	nonDE	4.73017	13.8614	1.35e-27	1.38e-25	Increase	DE	3.53376	8.98044	1.42e-15	6.64e-14	Increase	DE	4.02971	9.07633	8.31e-16	6.55e-14	Increase	DE	2.55506	4.28202	1.8e-05	0.000467163	Increase	DE
533	ENSG00000056586	-0.124612	0	1	1	Decrease	nonDE	0.974327	0	0.620962	1	Increase	nonDE	0.73938	0	0.998564	1	Increase	nonDE	0.0827458	0	1	1	Increase	nonDE	0.98777	0	0.552482	1	Increase	nonDE	0.83086	0	0.950209	1	Increase	nonDE	0.879952	0	0.832722	1	Increase	nonDE	0.476684	0	0.999834	1	Increase	nonDE
534	ENSG00000056972	-0.602196	0	0.806654	1	Decrease	nonDE	5.72462	16.3247	1.92e-33	2.7e-31	Increase	DE	5.24649	14.6058	2.17e-29	2.83e-27	Increase	DE	0.369802	0	0.898389	1	Increase	nonDE	6.46686	15.3018	4.77e-31	6.87e-29	Increase	DE	5.83215	13.3575	2.28e-26	3.62e-24	Increase	DE	5.40129	10.7679	5.69e-20	8.11e-18	Increase	DE	4.5121	8.38306	3.89e-14	6.25e-12	Increase	DE
535	ENSG00000057019	-0.581219	0	0.869325	1	Decrease	nonDE	-2.54323	-3.57993	0.000242841	0.00157476	Decrease	DE	-1.82284	-2.01737	0.022869	0.114574	Decrease	nonDE	-0.816297	0	0.64889	1	Decrease	nonDE	-0.963158	0	0.53359	1	Decrease	nonDE	-1.73636	-1.39112	0.0832956	0.372365	Decrease	nonDE	-1.25891	-0.408849	0.341919	1	Decrease	nonDE	-1.14692	-0.205584	0.420322	1	Decrease	nonDE
536	ENSG00000057252	0.0274415	0	1	1	Increase	nonDE	0.738173	0	0.984474	1	Increase	nonDE	0.545125	0	0.999826	1	Increase	nonDE	-0.156462	0	0.999999	1	Decrease	nonDE	0.924703	0	0.717089	1	Increase	nonDE	0.685531	0	0.983946	1	Increase	nonDE	0.97918	0	0.545623	1	Increase	nonDE	0.763867	0	0.874677	1	Increase	nonDE
537	ENSG00000057608	0.164081	0	1	1	Increase	nonDE	-0.178309	0	1	1	Decrease	nonDE	-0.096841	0	1	1	Decrease	nonDE	0.0647092	0	1	1	Increase	nonDE	-0.216181	0	1	1	Decrease	nonDE	-0.0643176	0	1	1	Decrease	nonDE	-0.276479	0	1	1	Decrease	nonDE	-0.0390213	0	1	1	Decrease	nonDE
538	ENSG00000057657	0.16852	0	1	1	Increase	nonDE	0.472925	0	0.999998	1	Increase	nonDE	0.432119	0	0.999999	1	Increase	nonDE	-0.0323859	0	1	1	Decrease	nonDE	0.431102	0	0.999998	1	Increase	nonDE	0.266011	0	1	1	Increase	nonDE	0.317256	0	0.999971	1	Increase	nonDE	0.081062	0	0.999999	1	Increase	nonDE
539	ENSG00000057663	0.104585	0	1	1	Increase	nonDE	0.268172	0	1	1	Increase	nonDE	0.206065	0	1	1	Increase	nonDE	-0.0124389	0	1	1	Decrease	nonDE	0.234767	0	1	1	Increase	nonDE	0.0242542	0	1	1	Increase	nonDE	0.403358	0	1	1	Increase	nonDE	0.206005	0	1	1	Increase	nonDE
540	ENSG00000057704	-0.0208901	0	0.999866	1	Decrease	nonDE	1.30566	1.38567	0.0841221	0.317612	Increase	nonDE	2.40714	6.92624	9.26e-11	1.73e-09	Increase	DE	-0.312187	0	0.969859	1	Decrease	nonDE	0.902364	0	0.647179	1	Increase	nonDE	2.38175	5.7935	2.51e-08	4.56e-07	Increase	DE	1.47785	1.34754	0.0900877	0.395534	Increase	nonDE	2.56942	4.47842	8.2e-06	0.000238565	Increase	DE
541	ENSG00000057757	-0.00483946	0	1	1	Decrease	nonDE	-0.414957	0	1	1	Decrease	nonDE	-0.548456	0	0.999959	1	Decrease	nonDE	0.0771835	0	1	1	Increase	nonDE	-0.493294	0	0.99998	1	Decrease	nonDE	-0.630202	0	0.996948	1	Decrease	nonDE	-0.568832	0	0.995887	1	Decrease	nonDE	-0.819047	0	0.832311	1	Decrease	nonDE
542	ENSG00000057935	0.0527402	0	0.989919	1	Increase	nonDE	-0.468303	0	0.878402	1	Decrease	nonDE	-0.51203	0	0.852593	1	Decrease	nonDE	0.530015	0	0.805312	1	Increase	nonDE	-0.352756	0	0.908059	1	Decrease	nonDE	-0.0430622	0	0.98894	1	Decrease	nonDE	-1.10234	-0.154191	0.439811	1	Decrease	nonDE	-0.574804	0	0.735861	1	Decrease	nonDE
543	ENSG00000058056	-0.133412	0	0.983105	1	Decrease	nonDE	1.4436	1.36472	0.0873615	0.328359	Increase	nonDE	1.30578	0.931174	0.176754	0.661179	Increase	nonDE	-0.34981	0	0.896946	1	Decrease	nonDE	1.7446	2.06276	0.0205738	0.0970615	Increase	nonDE	1.68629	1.81055	0.036272	0.184825	Increase	nonDE	1.30949	0.584758	0.27988	0.911039	Increase	nonDE	1.92002	1.74301	0.0418612	0.304545	Increase	nonDE
544	ENSG00000058063	0.0568901	0	1	1	Increase	nonDE	0.845245	0	0.960652	1	Increase	nonDE	0.844881	0	0.958502	1	Increase	nonDE	-0.00925645	0	1	1	Decrease	nonDE	0.773378	0	0.990405	1	Increase	nonDE	0.792344	0	0.975769	1	Increase	nonDE	0.928564	0	0.707597	1	Increase	nonDE	0.666416	0	0.987216	1	Increase	nonDE
545	ENSG00000058085	-0.21168	0	0.931891	1	Decrease	nonDE	2.91705	4.12081	3.36e-05	0.00024756	Increase	DE	2.47015	3.03299	0.00146491	0.00962907	Increase	DE	0.187591	0	0.921404	1	Increase	nonDE	2.7733	3.39031	0.000463774	0.00298123	Increase	DE	2.21008	2.05142	0.0211282	0.115601	Increase	nonDE	1.68939	0.924277	0.178758	0.663332	Increase	nonDE	3.79298	3.90411	7.59e-05	0.00159505	Increase	DE
546	ENSG00000058091	0.0367518	0	1	1	Increase	nonDE	1.0359	0.270382	0.39365	1	Increase	nonDE	1.28931	2.19966	0.0148087	0.0784562	Increase	nonDE	0.271277	0	0.99993	1	Increase	nonDE	0.98027	0	0.55424	1	Increase	nonDE	1.33636	2.21575	0.0142338	0.0819195	Increase	nonDE	0.750107	0	0.903921	1	Increase	nonDE	0.971605	0	0.554425	1	Increase	nonDE
547	ENSG00000058262	0.0002174	0	1	1	Increase	nonDE	0.517484	0	1	1	Increase	nonDE	0.191838	0	1	1	Increase	nonDE	0.0634967	0	1	1	Increase	nonDE	0.538207	0	0.999998	1	Increase	nonDE	0.206874	0	1	1	Increase	nonDE	0.263603	0	1	1	Increase	nonDE	0.193904	0	1	1	Increase	nonDE
548	ENSG00000058272	-0.122522	0	1	1	Decrease	nonDE	-0.10238	0	1	1	Decrease	nonDE	-0.120399	0	1	1	Decrease	nonDE	-0.165805	0	1	1	Decrease	nonDE	-0.032567	0	1	1	Decrease	nonDE	-0.0146767	0	1	1	Decrease	nonDE	-0.102127	0	1	1	Decrease	nonDE	-0.0126362	0	1	1	Decrease	nonDE
549	ENSG00000058335	-0.0991454	0	0.981118	1	Decrease	nonDE	-1.37155	-0.817071	0.2077	0.679592	Decrease	nonDE	-1.57523	-1.21902	0.112534	0.450245	Decrease	nonDE	-0.0768125	0	0.976112	1	Decrease	nonDE	-0.469642	0	0.861817	1	Decrease	nonDE	-0.733508	0	0.6876	1	Decrease	nonDE	-1.30394	-0.444113	0.329356	1	Decrease	nonDE	-1.12973	-0.16581	0.437976	1	Decrease	nonDE
550	ENSG00000058453	0.0856446	0	0.999609	1	Increase	nonDE	-1.7323	-2.27014	0.0124312	0.0586913	Decrease	nonDE	-2.69135	-4.61108	4.77e-06	4.79e-05	Decrease	DE	0.10766	0	0.997028	1	Increase	nonDE	-2.18603	-3.30853	0.000608301	0.00383168	Decrease	DE	-1.74301	-1.92495	0.0282219	0.148328	Decrease	nonDE	-1.40705	-0.910715	0.182075	0.671859	Decrease	nonDE	-1.07817	-0.154168	0.438896	1	Decrease	nonDE
551	ENSG00000058600	0.0591519	0	0.999962	1	Increase	nonDE	-1.12459	-0.441604	0.329759	0.988645	Decrease	nonDE	-1.74565	-2.3329	0.0106028	0.0582413	Decrease	nonDE	0.0378008	0	0.999724	1	Increase	nonDE	-1.36487	-1.19118	0.117889	0.440276	Decrease	nonDE	-1.9926	-2.56263	0.00577007	0.0377888	Decrease	DE	-1.88225	-1.87977	0.0312011	0.166641	Decrease	nonDE	-2.26568	-2.1972	0.0148985	0.135427	Decrease	nonDE
552	ENSG00000058668	-0.0114351	0	0.999999	1	Decrease	nonDE	-0.805238	0	0.795218	1	Decrease	nonDE	0.150528	0	0.999987	1	Increase	nonDE	-0.224746	0	0.998057	1	Decrease	nonDE	-0.839688	0	0.732643	1	Decrease	nonDE	0.485055	0	0.98976	1	Increase	nonDE	-0.119974	0	0.997161	1	Decrease	nonDE	1.31835	1.10053	0.136578	0.716096	Increase	nonDE
553	ENSG00000058729	0.286588	0	1	1	Increase	nonDE	-0.829972	0	0.859708	1	Decrease	nonDE	-1.05068	-0.312005	0.377771	1	Decrease	nonDE	0.138186	0	1	1	Increase	nonDE	-1.58511	-3.21725	0.000818833	0.00502156	Decrease	DE	-1.34458	-1.80559	0.0366606	0.186426	Decrease	nonDE	-1.15732	-0.667406	0.252854	0.851337	Decrease	nonDE	-1.04045	-0.156238	0.438045	1	Decrease	nonDE
554	ENSG00000058799	-0.00574413	0	1	1	Decrease	nonDE	-0.0561659	0	1	1	Decrease	nonDE	0.320359	0	1	1	Increase	nonDE	0.0101568	0	1	1	Increase	nonDE	-0.00811101	0	1	1	Decrease	nonDE	0.296924	0	1	1	Increase	nonDE	0.214656	0	1	1	Increase	nonDE	0.530097	0	0.999232	1	Increase	nonDE
555	ENSG00000058804	0.0314104	0	1	1	Increase	nonDE	-2.19724	-4.4248	1.02e-05	8.05e-05	Decrease	DE	-2.25227	-4.63678	4.29e-06	4.34e-05	Decrease	DE	-0.414504	0	0.995123	1	Decrease	nonDE	-2.70175	-5.31932	2.24e-07	2.28e-06	Decrease	DE	-2.57675	-4.52148	6.89e-06	8.5e-05	Decrease	DE	-2.14709	-2.75024	0.00340697	0.0248582	Decrease	DE	-1.88957	-1.91062	0.0291397	0.232062	Decrease	nonDE
556	ENSG00000059122	-0.148107	0	0.998238	1	Decrease	nonDE	-0.347451	0	0.988542	1	Decrease	nonDE	-0.179786	0	0.998113	1	Decrease	nonDE	0.0771654	0	0.997064	1	Increase	nonDE	0.0101953	0	0.999861	1	Increase	nonDE	0.00903281	0	0.999772	1	Increase	nonDE	-0.550992	0	0.85521	1	Decrease	nonDE	-0.0134633	0	0.998211	1	Decrease	nonDE
557	ENSG00000059145	0.0915698	0	1	1	Increase	nonDE	0.364635	0	1	1	Increase	nonDE	0.295991	0	1	1	Increase	nonDE	-0.00107787	0	1	1	Decrease	nonDE	0.303401	0	1	1	Increase	nonDE	0.206145	0	1	1	Increase	nonDE	0.471916	0	0.998391	1	Increase	nonDE	0.484791	0	0.995644	1	Increase	nonDE
558	ENSG00000059377	0.135467	0	1	1	Increase	nonDE	-1.6604	-4.90712	1.37e-06	1.2e-05	Decrease	DE	-0.846678	0	0.885203	1	Decrease	nonDE	0.257419	0	0.999995	1	Increase	nonDE	-1.46395	-3.28288	0.000661688	0.00414092	Decrease	DE	-0.786622	0	0.922896	1	Decrease	nonDE	-1.72908	-3.74933	0.00013343	0.00140668	Decrease	DE	-0.744734	0	0.89106	1	Decrease	nonDE
559	ENSG00000059378	0.158928	0	0.999611	1	Increase	nonDE	1.48227	2.43987	0.0080276	0.0394457	Increase	DE	0.229497	0	0.999434	1	Increase	nonDE	-0.120246	0	0.996974	1	Decrease	nonDE	1.41346	1.99868	0.0238754	0.110435	Increase	nonDE	0.176148	0	0.999109	1	Increase	nonDE	1.49494	1.60754	0.0551935	0.267227	Increase	nonDE	0.200191	0	0.977759	1	Increase	nonDE
560	ENSG00000059573	0.458227	0	0.875426	1	Increase	nonDE	-0.163766	0	0.970949	1	Decrease	nonDE	-1.09294	-0.185052	0.426768	1	Decrease	nonDE	0.131346	0	0.956169	1	Increase	nonDE	0.120527	0	0.980007	1	Increase	nonDE	-0.430749	0	0.861739	1	Decrease	nonDE	-0.728075	0	0.65785	1	Decrease	nonDE	-0.949353	0	0.533434	1	Decrease	nonDE
561	ENSG00000059588	-0.339365	0	0.942181	1	Decrease	nonDE	-1.37138	-0.783188	0.217479	0.705513	Decrease	nonDE	-2.26281	-2.35223	0.0100896	0.0556907	Decrease	nonDE	0.267469	0	0.943467	1	Increase	nonDE	-0.61032	0	0.785192	1	Decrease	nonDE	-1.68552	-1.0869	0.139577	0.566214	Decrease	nonDE	-1.51521	-0.764044	0.223263	0.780038	Decrease	nonDE	-3.60129	-2.55986	0.00582065	0.0632251	Decrease	nonDE
562	ENSG00000059691	0.203742	0	0.976878	1	Increase	nonDE	-0.626045	0	0.820748	1	Decrease	nonDE	-0.796729	0	0.68561	1	Decrease	nonDE	0.0244505	0	0.995066	1	Increase	nonDE	-1.17791	-0.399613	0.345054	1	Decrease	nonDE	-0.0451085	0	0.993505	1	Decrease	nonDE	-0.644539	0	0.729445	1	Decrease	nonDE	-1.07436	-0.10717	0.459083	1	Decrease	nonDE
563	ENSG00000059728	0.339138	0	0.999912	1	Increase	nonDE	3.01807	14.0383	5.05e-28	3.95e-26	Increase	DE	3.49478	16.995	5.52e-35	1.26e-32	Increase	DE	0.326096	0	0.999212	1	Increase	nonDE	2.62092	10.3311	6.88e-19	2.52e-17	Increase	DE	3.29733	13.4079	1.72e-26	2.8e-24	Increase	DE	2.82866	8.50758	1.96e-14	1.22e-12	Increase	DE	3.16643	9.02904	1.08e-15	2.42e-13	Increase	DE
564	ENSG00000059758	0.011231	0	1	1	Increase	nonDE	0.469293	0	1	1	Increase	nonDE	0.428796	0	1	1	Increase	nonDE	-0.0910868	0	1	1	Decrease	nonDE	0.51619	0	0.999996	1	Increase	nonDE	0.355297	0	1	1	Increase	nonDE	0.563894	0	0.998571	1	Increase	nonDE	0.321186	0	0.999971	1	Increase	nonDE
565	ENSG00000059769	-0.0817789	0	0.999994	1	Decrease	nonDE	0.905344	0	0.714714	1	Increase	nonDE	0.617973	0	0.985525	1	Increase	nonDE	0.0701063	0	0.999925	1	Increase	nonDE	1.12643	0.696631	0.243645	0.785316	Increase	nonDE	0.958326	0	0.584003	1	Increase	nonDE	0.872514	0	0.69994	1	Increase	nonDE	0.799801	0	0.772479	1	Increase	nonDE
566	ENSG00000059804	0.0321215	0	0.999999	1	Increase	nonDE	4.02954	19.6419	7.78e-41	2.07e-38	Increase	DE	3.96858	18.8248	4.54e-39	1.46e-36	Increase	DE	-0.0941827	0	0.999858	1	Decrease	nonDE	3.89827	17.036	4.45e-35	1.01e-32	Increase	DE	3.87152	15.5758	1.08e-31	3.21e-29	Increase	DE	4.05556	12.9089	2.87e-25	9.47e-23	Increase	DE	3.60847	9.97805	5.13e-18	1.49e-15	Increase	DE
567	ENSG00000060069	-0.205848	0	1	1	Decrease	nonDE	0.289644	0	1	1	Increase	nonDE	0.222232	0	1	1	Increase	nonDE	-0.110643	0	1	1	Decrease	nonDE	0.35528	0	1	1	Increase	nonDE	0.149153	0	1	1	Increase	nonDE	0.297387	0	0.999999	1	Increase	nonDE	0.0820213	0	1	1	Increase	nonDE
568	ENSG00000060138	0.0655712	0	1	1	Increase	nonDE	0.681685	0	0.999566	1	Increase	nonDE	0.306966	0	1	1	Increase	nonDE	0.0390765	0	1	1	Increase	nonDE	0.834202	0	0.948083	1	Increase	nonDE	0.183746	0	1	1	Increase	nonDE	0.748595	0	0.963249	1	Increase	nonDE	0.210591	0	0.999999	1	Increase	nonDE
569	ENSG00000060237	-0.0654115	0	1	1	Decrease	nonDE	0.270268	0	1	1	Increase	nonDE	0.452728	0	1	1	Increase	nonDE	-0.0755663	0	1	1	Decrease	nonDE	0.255781	0	1	1	Increase	nonDE	0.501523	0	1	1	Increase	nonDE	0.294286	0	1	1	Increase	nonDE	0.473463	0	0.999995	1	Increase	nonDE
570	ENSG00000060339	0.124518	0	1	1	Increase	nonDE	-0.119821	0	1	1	Decrease	nonDE	-0.0768725	0	1	1	Decrease	nonDE	-0.0595898	0	1	1	Decrease	nonDE	-0.230383	0	1	1	Decrease	nonDE	-0.20614	0	1	1	Decrease	nonDE	-0.0789536	0	1	1	Decrease	nonDE	0.0577453	0	1	1	Increase	nonDE
571	ENSG00000060491	-0.0741601	0	1	1	Decrease	nonDE	0.295951	0	1	1	Increase	nonDE	0.0237651	0	1	1	Increase	nonDE	-0.0120676	0	1	1	Decrease	nonDE	0.232878	0	1	1	Increase	nonDE	-0.00624066	0	1	1	Decrease	nonDE	0.0264859	0	1	1	Increase	nonDE	-0.205037	0	0.99999	1	Decrease	nonDE
572	ENSG00000060558	0.184314	0	1	1	Increase	nonDE	2.18585	10.2762	9.41e-19	2.86e-17	Increase	DE	2.35916	11.6596	3.49e-22	2.23e-20	Increase	DE	0.234842	0	0.999989	1	Increase	nonDE	2.16813	9.54906	5.82e-17	1.8e-15	Increase	DE	2.27365	9.70241	2.45e-17	1.41e-15	Increase	DE	2.17242	7.06751	4.46e-11	1.55e-09	Increase	DE	1.96412	5.25236	3.02e-07	1.26e-05	Increase	DE
573	ENSG00000060642	0.216421	0	0.996238	1	Increase	nonDE	0.591512	0	0.939698	1	Increase	nonDE	0.549299	0	0.955211	1	Increase	nonDE	0.463465	0	0.946536	1	Increase	nonDE	0.28086	0	0.995107	1	Increase	nonDE	0.223555	0	0.995444	1	Increase	nonDE	-0.0416553	0	0.997827	1	Decrease	nonDE	0.0622039	0	0.994085	1	Increase	nonDE
574	ENSG00000060688	-0.154935	0	0.999923	1	Decrease	nonDE	-0.386805	0	0.996525	1	Decrease	nonDE	-0.226339	0	0.999771	1	Decrease	nonDE	0.0659528	0	0.999826	1	Increase	nonDE	-0.0880301	0	0.999928	1	Decrease	nonDE	-0.28205	0	0.996375	1	Decrease	nonDE	-0.450852	0	0.956209	1	Decrease	nonDE	-0.524711	0	0.90416	1	Decrease	nonDE
575	ENSG00000060749	0.0477214	0	1	1	Increase	nonDE	-1.3611	-2.69414	0.00399946	0.0210379	Decrease	DE	-0.950405	0	0.65718	1	Decrease	nonDE	-0.0245731	0	1	1	Decrease	nonDE	-1.78515	-4.97006	1.05e-06	9.82e-06	Decrease	DE	-1.31041	-2.01143	0.0231847	0.124988	Decrease	nonDE	-1.86461	-3.8577	9.01e-05	0.00098334	Decrease	DE	-0.820562	0	0.8166	1	Decrease	nonDE
576	ENSG00000060762	-0.101118	0	1	1	Decrease	nonDE	-1.68564	-4.72885	2.92e-06	2.47e-05	Decrease	DE	-0.602551	0	0.999718	1	Decrease	nonDE	-0.164506	0	1	1	Decrease	nonDE	-1.35595	-2.43033	0.00823218	0.0423258	Decrease	DE	-0.628036	0	0.996215	1	Decrease	nonDE	-1.07437	-0.395267	0.34665	1	Decrease	nonDE	-0.391965	0	0.999239	1	Decrease	nonDE
577	ENSG00000060971	0.0570054	0	1	1	Increase	nonDE	-1.08018	-0.659469	0.255387	0.802671	Decrease	nonDE	-0.53534	0	0.999985	1	Decrease	nonDE	0.15073	0	1	1	Increase	nonDE	-0.931825	0	0.70856	1	Decrease	nonDE	-0.464516	0	0.999987	1	Decrease	nonDE	-1.04825	-0.289114	0.38648	1	Decrease	nonDE	-0.439168	0	0.999431	1	Decrease	nonDE
578	ENSG00000060982	0.243062	0	1	1	Increase	nonDE	2.70228	15.1866	8.94e-31	9.27e-29	Increase	DE	2.79979	15.7049	5.35e-32	8.94e-30	Increase	DE	0.313201	0	0.999975	1	Increase	nonDE	2.3248	10.8533	3.5e-20	1.49e-18	Increase	DE	2.62172	12.1851	1.75e-23	2.14e-21	Increase	DE	2.46212	8.79777	3.93e-15	2.83e-13	Increase	DE	2.65041	8.92923	1.89e-15	3.82e-13	Increase	DE
579	ENSG00000061273	0.145609	0	1	1	Increase	nonDE	1.31218	3.36396	0.000506392	0.00314239	Increase	DE	0.842925	0	0.946707	1	Increase	nonDE	0.246144	0	1	1	Increase	nonDE	1.28985	2.88298	0.0023094	0.0131047	Increase	DE	0.655253	0	0.998583	1	Increase	nonDE	1.01083	0.0787106	0.468693	1	Increase	nonDE	0.61377	0	0.992421	1	Increase	nonDE
580	ENSG00000061676	-0.128153	0	0.955147	1	Decrease	nonDE	2.17324	2.38869	0.00918082	0.0445018	Increase	DE	2.18996	2.40604	0.00877447	0.049058	Increase	DE	0.0422313	0	0.981572	1	Increase	nonDE	1.74737	1.33427	0.0922376	0.356741	Increase	nonDE	2.96901	3.5256	0.000293046	0.00260151	Increase	DE	2.44222	1.98021	0.02491	0.13853	Increase	nonDE	2.03191	1.2548	0.10608	0.605242	Increase	nonDE
581	ENSG00000061794	0.0523365	0	1	1	Increase	nonDE	-1.86623	-4.70565	3.22e-06	2.71e-05	Decrease	DE	-1.75975	-4.27242	1.87e-05	0.000169805	Decrease	DE	-0.196539	0	0.999999	1	Decrease	nonDE	-1.95647	-4.99525	9.38e-07	8.84e-06	Decrease	DE	-1.89257	-4.19442	2.53e-05	0.000276149	Decrease	DE	-1.55536	-2.12596	0.0177088	0.103681	Decrease	nonDE	-2.21458	-3.53081	0.000287838	0.00509611	Decrease	DE
582	ENSG00000061918	-0.951522	0	0.532325	1	Decrease	nonDE	-0.277292	0	0.919861	1	Decrease	nonDE	-0.664017	0	0.728227	1	Decrease	nonDE	-0.536568	0	0.754309	1	Decrease	nonDE	1.52505	0.899074	0.185162	0.632694	Increase	nonDE	1.15149	0.234117	0.408209	1	Increase	nonDE	-0.256114	0	0.879929	1	Decrease	nonDE	0.525913	0	0.746486	1	Increase	nonDE
583	ENSG00000061936	-0.131232	0	1	1	Decrease	nonDE	-0.0535007	0	1	1	Decrease	nonDE	-0.313614	0	1	1	Decrease	nonDE	-0.160478	0	1	1	Decrease	nonDE	-0.0496558	0	1	1	Decrease	nonDE	-0.289491	0	1	1	Decrease	nonDE	0.0297281	0	1	1	Increase	nonDE	-0.452296	0	0.999495	1	Decrease	nonDE
584	ENSG00000061938	0.083821	0	1	1	Increase	nonDE	-0.655106	0	0.988852	1	Decrease	nonDE	-0.66928	0	0.985712	1	Decrease	nonDE	-0.0568379	0	1	1	Decrease	nonDE	-0.766076	0	0.926185	1	Decrease	nonDE	-0.691313	0	0.962669	1	Decrease	nonDE	-0.49873	0	0.989676	1	Decrease	nonDE	-0.36075	0	0.995781	1	Decrease	nonDE
585	ENSG00000061987	0.0250119	0	1	1	Increase	nonDE	0.0305244	0	1	1	Increase	nonDE	0.191307	0	1	1	Increase	nonDE	-0.0272814	0	1	1	Decrease	nonDE	-0.0246294	0	1	1	Decrease	nonDE	0.148815	0	1	1	Increase	nonDE	0.0398698	0	1	1	Increase	nonDE	0.100101	0	1	1	Increase	nonDE
586	ENSG00000062194	-0.0439918	0	1	1	Decrease	nonDE	0.851537	0	0.978348	1	Increase	nonDE	0.512411	0	1	1	Increase	nonDE	-0.100601	0	1	1	Decrease	nonDE	0.848323	0	0.969399	1	Increase	nonDE	0.551009	0	0.999999	1	Increase	nonDE	0.635552	0	0.999327	1	Increase	nonDE	0.302521	0	1	1	Increase	nonDE
587	ENSG00000062282	0.0299805	0	0.993624	1	Increase	nonDE	2.95696	5.47484	1.1e-07	1.1e-06	Increase	DE	3.23789	6.37464	1.5e-09	2.44e-08	Increase	DE	0.579164	0	0.771117	1	Increase	nonDE	3.06734	5.31106	2.32e-07	2.36e-06	Increase	DE	3.22057	5.57963	6.82e-08	1.18e-06	Increase	DE	2.48571	2.96325	0.0018139	0.0141842	Increase	DE	2.28651	2.39486	0.00903446	0.0897237	Increase	nonDE
588	ENSG00000062370	-0.507348	0	0.857661	1	Decrease	nonDE	-1.97925	-2.15494	0.0165145	0.0756338	Decrease	nonDE	-1.28586	-0.621749	0.267605	0.930958	Decrease	nonDE	0.497418	0	0.83918	1	Increase	nonDE	-1.02657	-0.0527078	0.479072	1	Decrease	nonDE	-0.55283	0	0.795776	1	Decrease	nonDE	-2.37854	-2.07866	0.0198186	0.113905	Decrease	nonDE	-1.72319	-0.980046	0.164616	0.811705	Decrease	nonDE
589	ENSG00000062485	-0.0514797	0	1	1	Decrease	nonDE	-0.61739	0	0.999962	1	Decrease	nonDE	-0.876072	0	0.896967	1	Decrease	nonDE	0.0961423	0	1	1	Increase	nonDE	-0.632703	0	0.999763	1	Decrease	nonDE	-0.541387	0	0.999971	1	Decrease	nonDE	-0.781917	0	0.942508	1	Decrease	nonDE	-0.487561	0	0.999605	1	Decrease	nonDE
590	ENSG00000062598	0.0106281	0	1	1	Increase	nonDE	1.50715	4.87169	1.6e-06	1.39e-05	Increase	DE	1.28983	2.713	0.00379061	0.0227891	Increase	DE	0.142916	0	1	1	Increase	nonDE	1.6014	5.32465	2.18e-07	2.23e-06	Increase	DE	1.33957	2.74316	0.00347699	0.0242392	Increase	DE	1.32671	2.12788	0.0176276	0.103253	Increase	nonDE	1.13281	0.773521	0.220317	0.983851	Increase	nonDE
591	ENSG00000062650	0.025025	0	1	1	Increase	nonDE	0.454626	0	1	1	Increase	nonDE	0.221555	0	1	1	Increase	nonDE	-0.0227984	0	1	1	Decrease	nonDE	0.454262	0	1	1	Increase	nonDE	0.154439	0	1	1	Increase	nonDE	0.381094	0	1	1	Increase	nonDE	0.0982361	0	1	1	Increase	nonDE
592	ENSG00000062716	0.010385	0	1	1	Increase	nonDE	0.454528	0	1	1	Increase	nonDE	0.531027	0	1	1	Increase	nonDE	-0.047665	0	1	1	Decrease	nonDE	0.296415	0	1	1	Increase	nonDE	0.446341	0	1	1	Increase	nonDE	0.439656	0	0.999997	1	Increase	nonDE	0.653936	0	0.994657	1	Increase	nonDE
593	ENSG00000062725	0.109957	0	1	1	Increase	nonDE	0.627123	0	0.999999	1	Increase	nonDE	0.507379	0	1	1	Increase	nonDE	-0.0663864	0	1	1	Decrease	nonDE	0.513353	0	1	1	Increase	nonDE	0.433149	0	1	1	Increase	nonDE	0.615221	0	0.999559	1	Increase	nonDE	0.584107	0	0.999375	1	Increase	nonDE
594	ENSG00000062822	0.185049	0	0.997574	1	Increase	nonDE	-2.6288	-4.42773	1.01e-05	7.97e-05	Decrease	DE	-2.616	-4.29035	1.74e-05	0.000158711	Decrease	DE	0.159167	0	0.993168	1	Increase	nonDE	-2.93954	-4.86286	1.66e-06	1.51e-05	Decrease	DE	-1.94651	-2.33097	0.0106553	0.0639066	Decrease	nonDE	-3.26468	-4.06045	4.23e-05	0.000495334	Decrease	DE	-2.02158	-1.76752	0.0397568	0.29384	Decrease	nonDE
595	ENSG00000063046	-0.136326	0	1	1	Decrease	nonDE	-1.03277	-0.322603	0.37376	1	Decrease	nonDE	-1.01178	-0.115108	0.45427	1	Decrease	nonDE	-0.0939367	0	1	1	Decrease	nonDE	-1.03081	-0.273163	0.392583	1	Decrease	nonDE	-0.792639	0	0.955108	1	Decrease	nonDE	-0.975377	0	0.564498	1	Decrease	nonDE	-0.828867	0	0.844343	1	Decrease	nonDE
596	ENSG00000063127	-0.465819	0	0.84739	1	Decrease	nonDE	0.462478	0	0.88448	1	Increase	nonDE	-0.314225	0	0.924418	1	Decrease	nonDE	-0.578686	0	0.749364	1	Decrease	nonDE	0.133968	0	0.964454	1	Increase	nonDE	1.48084	0.902239	0.184312	0.703518	Increase	nonDE	0.438368	0	0.80569	1	Increase	nonDE	1.87097	1.21543	0.113267	0.630742	Increase	nonDE
597	ENSG00000063169	-0.0479712	0	0.999896	1	Decrease	nonDE	0.403072	0	0.994592	1	Increase	nonDE	0.762379	0	0.862747	1	Increase	nonDE	0.115232	0	0.998223	1	Increase	nonDE	0.587426	0	0.95468	1	Increase	nonDE	0.0702027	0	0.999363	1	Increase	nonDE	0.234385	0	0.988988	1	Increase	nonDE	1.02438	0.07573	0.469876	1	Increase	nonDE
598	ENSG00000063176	0.062773	0	1	1	Increase	nonDE	-1.14175	-0.688664	0.246137	0.78011	Decrease	nonDE	-0.766094	0	0.890637	1	Decrease	nonDE	0.0811771	0	0.999995	1	Increase	nonDE	-0.987011	0	0.524727	1	Decrease	nonDE	-0.783462	0	0.840904	1	Decrease	nonDE	-0.706534	0	0.864675	1	Decrease	nonDE	-0.491509	0	0.960696	1	Decrease	nonDE
599	ENSG00000063177	-0.0561819	0	1	1	Decrease	nonDE	-0.813815	0	0.974789	1	Decrease	nonDE	-1.10086	-1.02641	0.153312	0.588298	Decrease	nonDE	-0.0189878	0	1	1	Decrease	nonDE	-0.728022	0	0.995291	1	Decrease	nonDE	-1.12814	-1.08602	0.13975	0.56673	Decrease	nonDE	-0.785417	0	0.935046	1	Decrease	nonDE	-1.28961	-1.72766	0.0432249	0.312002	Decrease	nonDE
600	ENSG00000063180	-0.499987	0	0.908751	1	Decrease	nonDE	-2.01148	-2.57402	0.00559276	0.0285677	Decrease	DE	-1.37614	-0.987663	0.162586	0.619269	Decrease	nonDE	0.476976	0	0.900646	1	Increase	nonDE	-1.53661	-1.23027	0.11042	0.417659	Decrease	nonDE	-0.7744	0	0.687668	1	Decrease	nonDE	-2.22697	-2.21161	0.0143799	0.0870045	Decrease	nonDE	-2.50461	-2.28178	0.012073	0.113106	Decrease	nonDE
601	ENSG00000063241	-0.551877	0	0.892768	1	Decrease	nonDE	-2.49764	-4.02824	4.78e-05	0.000345872	Decrease	DE	-2.42371	-3.69597	0.000161465	0.00126875	Decrease	DE	-0.587973	0	0.823713	1	Decrease	nonDE	-1.76253	-1.84228	0.0338688	0.150228	Decrease	nonDE	-1.62751	-1.34412	0.0906371	0.400471	Decrease	nonDE	-2.63912	-2.86218	0.00245659	0.0185167	Decrease	DE	-2.5753	-2.3555	0.0100051	0.0972952	Decrease	nonDE
602	ENSG00000063244	-0.044336	0	1	1	Decrease	nonDE	0.0810552	0	1	1	Increase	nonDE	-0.0641833	0	1	1	Decrease	nonDE	-0.0143725	0	1	1	Decrease	nonDE	0.131023	0	1	1	Increase	nonDE	-0.0889649	0	1	1	Decrease	nonDE	0.120518	0	1	1	Increase	nonDE	-0.15929	0	1	1	Decrease	nonDE
603	ENSG00000063245	0.0490218	0	1	1	Increase	nonDE	0.0177362	0	1	1	Increase	nonDE	0.12076	0	1	1	Increase	nonDE	0.183003	0	0.999999	1	Increase	nonDE	-0.251323	0	0.999998	1	Decrease	nonDE	-0.0227379	0	1	1	Decrease	nonDE	-0.0660626	0	0.999998	1	Decrease	nonDE	-0.253109	0	0.999331	1	Decrease	nonDE
604	ENSG00000063322	-0.00589809	0	1	1	Decrease	nonDE	-0.278328	0	1	1	Decrease	nonDE	-0.24763	0	1	1	Decrease	nonDE	-0.0568301	0	1	1	Decrease	nonDE	-0.227113	0	1	1	Decrease	nonDE	-0.269375	0	1	1	Decrease	nonDE	-0.0873295	0	1	1	Decrease	nonDE	0.0335653	0	1	1	Increase	nonDE
605	ENSG00000063438	-0.0431106	0	1	1	Decrease	nonDE	-0.552539	0	0.998043	1	Decrease	nonDE	-0.618245	0	0.992401	1	Decrease	nonDE	-0.14381	0	0.999981	1	Decrease	nonDE	-0.619286	0	0.987325	1	Decrease	nonDE	-0.551521	0	0.991795	1	Decrease	nonDE	-0.497454	0	0.984843	1	Decrease	nonDE	-1.13905	-0.500001	0.308964	1	Decrease	nonDE
606	ENSG00000063587	-0.306054	0	0.998886	1	Decrease	nonDE	-0.461403	0	0.990632	1	Decrease	nonDE	-1.10314	-0.409898	0.341281	1	Decrease	nonDE	-0.108154	0	0.999543	1	Decrease	nonDE	-0.0363854	0	0.999962	1	Decrease	nonDE	-0.241247	0	0.996923	1	Decrease	nonDE	-0.344809	0	0.975775	1	Decrease	nonDE	-0.148386	0	0.992053	1	Decrease	nonDE
607	ENSG00000063601	0.0741626	0	1	1	Increase	nonDE	-0.988615	0	0.521859	1	Decrease	nonDE	-0.74031	0	0.908856	1	Decrease	nonDE	-0.0815826	0	0.999986	1	Decrease	nonDE	-1.17509	-0.768865	0.221692	0.730906	Decrease	nonDE	-0.756573	0	0.86021	1	Decrease	nonDE	-0.96446	0	0.546656	1	Decrease	nonDE	-0.674565	0	0.840947	1	Decrease	nonDE
608	ENSG00000063761	-0.564523	0	0.872806	1	Decrease	nonDE	-2.29167	-3.24262	0.000754352	0.00452647	Decrease	DE	-3.04882	-4.92444	1.27e-06	1.39e-05	Decrease	DE	0.285083	0	0.955896	1	Increase	nonDE	-2.14301	-2.55212	0.0059383	0.0313417	Decrease	DE	-2.62531	-3.17624	0.00093398	0.00738639	Decrease	DE	-2.76617	-3.00448	0.00159933	0.0127367	Decrease	DE	-3.25238	-3.23225	0.000780129	0.0120727	Decrease	DE
609	ENSG00000063854	0.0605543	0	1	1	Increase	nonDE	0.325383	0	1	1	Increase	nonDE	0.465716	0	1	1	Increase	nonDE	0.178625	0	1	1	Increase	nonDE	0.259819	0	1	1	Increase	nonDE	0.427739	0	1	1	Increase	nonDE	0.25766	0	1	1	Increase	nonDE	0.456905	0	0.999941	1	Increase	nonDE
610	ENSG00000063978	0.147746	0	1	1	Increase	nonDE	0.306596	0	1	1	Increase	nonDE	0.220278	0	1	1	Increase	nonDE	0.120281	0	1	1	Increase	nonDE	0.203062	0	1	1	Increase	nonDE	-0.133595	0	1	1	Decrease	nonDE	0.1315	0	1	1	Increase	nonDE	-0.0119691	0	1	1	Decrease	nonDE
611	ENSG00000064012	0.221106	0	1	1	Increase	nonDE	-0.664283	0	0.99841	1	Decrease	nonDE	-0.323352	0	1	1	Decrease	nonDE	0.169297	0	1	1	Increase	nonDE	-0.830255	0	0.918768	1	Decrease	nonDE	-0.452646	0	0.999975	1	Decrease	nonDE	-0.817111	0	0.864519	1	Decrease	nonDE	-0.312686	0	0.999885	1	Decrease	nonDE
612	ENSG00000064042	-0.563264	0	0.840126	1	Decrease	nonDE	-1.46475	-1.12155	0.132071	0.467528	Decrease	nonDE	-1.45087	-1.04968	0.147917	0.570457	Decrease	nonDE	-1.41886	-0.720181	0.236389	1	Decrease	nonDE	-0.99423	0	0.50495	1	Decrease	nonDE	-0.211923	0	0.949067	1	Decrease	nonDE	-0.707827	0	0.6743	1	Decrease	nonDE	0.968844	0	0.520696	1	Increase	nonDE
613	ENSG00000064102	0.141299	0	1	1	Increase	nonDE	-0.933033	0	0.671426	1	Decrease	nonDE	-0.773736	0	0.943103	1	Decrease	nonDE	-0.0484203	0	1	1	Decrease	nonDE	-0.888135	0	0.768634	1	Decrease	nonDE	-0.921739	0	0.678985	1	Decrease	nonDE	-0.669745	0	0.944884	1	Decrease	nonDE	-0.730985	0	0.876512	1	Decrease	nonDE
614	ENSG00000064115	0.121363	0	1	1	Increase	nonDE	-2.04058	-5.76446	2.88e-08	3.05e-07	Decrease	DE	-1.29376	-2.00051	0.0237752	0.118357	Decrease	nonDE	-0.0837029	0	1	1	Decrease	nonDE	-2.34707	-6.75025	2.28e-10	3.26e-09	Decrease	DE	-1.45083	-2.56532	0.0057277	0.0375506	Decrease	DE	-2.00542	-3.87016	8.6e-05	0.000942708	Decrease	DE	-0.726485	0	0.89195	1	Decrease	nonDE
615	ENSG00000064199	-0.280629	0	0.911083	1	Decrease	nonDE	1.77422	1.75052	0.0412061	0.169852	Increase	nonDE	2.03712	2.3912	0.00912085	0.0507231	Increase	nonDE	-0.711118	0	0.665608	1	Decrease	nonDE	2.11887	2.25733	0.0128367	0.0635497	Increase	nonDE	2.74324	3.50822	0.000311067	0.00274593	Increase	DE	2.98332	2.93413	0.00198106	0.0153425	Increase	DE	3.15377	3.01281	0.00155893	0.0215431	Increase	DE
616	ENSG00000064201	-0.349892	0	0.976429	1	Decrease	nonDE	-3.43914	-6.61307	4.57e-10	5.86e-09	Decrease	DE	-3.53483	-6.57559	5.51e-10	9.35e-09	Decrease	DE	-0.835002	0	0.652232	1	Decrease	nonDE	-2.8941	-4.61135	4.76e-06	4.13e-05	Decrease	DE	-2.8007	-3.81742	0.000104323	0.00101766	Decrease	DE	-2.83476	-3.1857	0.00090617	0.00766454	Decrease	DE	-1.7108	-1.09748	0.137266	0.718806	Decrease	nonDE
617	ENSG00000064225	0.0329444	0	1	1	Increase	nonDE	-2.52231	-7.8221	8.24e-13	1.43e-11	Decrease	DE	-0.974804	0	0.570572	1	Decrease	nonDE	0.10379	0	1	1	Increase	nonDE	-2.58324	-7.55389	3.46e-12	6.27e-11	Decrease	DE	-0.781288	0	0.909702	1	Decrease	nonDE	-1.78632	-3.4524	0.000376256	0.00353022	Decrease	DE	-0.301001	0	0.999227	1	Decrease	nonDE
618	ENSG00000064313	0.0497968	0	1	1	Increase	nonDE	0.21832	0	1	1	Increase	nonDE	0.106324	0	1	1	Increase	nonDE	-0.182716	0	1	1	Decrease	nonDE	0.0428666	0	1	1	Increase	nonDE	0.048362	0	1	1	Increase	nonDE	0.119263	0	1	1	Increase	nonDE	0.327981	0	0.999994	1	Increase	nonDE
619	ENSG00000064393	-0.129402	0	1	1	Decrease	nonDE	1.50787	4.15847	2.91e-05	0.000216327	Increase	DE	2.06056	8.53876	1.65e-14	4.76e-13	Increase	DE	-0.0432255	0	1	1	Decrease	nonDE	1.48795	3.59705	0.000228781	0.0015443	Increase	DE	2.08593	7.34505	1.05e-11	2.99e-10	Increase	DE	1.67117	3.63563	0.000199865	0.00201553	Increase	DE	1.87037	4.21191	2.36e-05	0.000597168	Increase	DE
620	ENSG00000064419	-0.0741011	0	1	1	Decrease	nonDE	0.453127	0	1	1	Increase	nonDE	0.341365	0	1	1	Increase	nonDE	0.0325802	0	1	1	Increase	nonDE	0.528886	0	1	1	Increase	nonDE	0.4213	0	1	1	Increase	nonDE	0.317926	0	1	1	Increase	nonDE	0.129764	0	1	1	Increase	nonDE
621	ENSG00000064490	-0.00536422	0	0.999992	1	Decrease	nonDE	0.314151	0	0.998592	1	Increase	nonDE	0.0776907	0	0.999952	1	Increase	nonDE	0.29186	0	0.992792	1	Increase	nonDE	-0.354584	0	0.991258	1	Decrease	nonDE	0.126911	0	0.999251	1	Increase	nonDE	-0.385225	0	0.9625	1	Decrease	nonDE	0.146046	0	0.993743	1	Increase	nonDE
622	ENSG00000064545	-0.340741	0	0.99555	1	Decrease	nonDE	-0.0272772	0	0.99999	1	Decrease	nonDE	-0.52165	0	0.973926	1	Decrease	nonDE	-0.192052	0	0.996163	1	Decrease	nonDE	0.214489	0	0.998603	1	Increase	nonDE	-0.18853	0	0.996288	1	Decrease	nonDE	0.566011	0	0.91011	1	Increase	nonDE	-0.124381	0	0.988574	1	Decrease	nonDE
623	ENSG00000064547	-0.0271096	0	0.999999	1	Decrease	nonDE	-0.00567066	0	1	1	Decrease	nonDE	-0.215178	0	0.999945	1	Decrease	nonDE	0.00297663	0	0.999998	1	Increase	nonDE	-0.0275138	0	0.999997	1	Decrease	nonDE	0.0911185	0	0.99997	1	Increase	nonDE	-0.0706803	0	0.999484	1	Decrease	nonDE	0.0434409	0	0.999349	1	Increase	nonDE
624	ENSG00000064601	0.0936513	0	1	1	Increase	nonDE	-0.615396	0	0.993792	1	Decrease	nonDE	-0.668915	0	0.98323	1	Decrease	nonDE	0.381196	0	0.99956	1	Increase	nonDE	-0.555338	0	0.996865	1	Decrease	nonDE	-0.575216	0	0.991324	1	Decrease	nonDE	-0.577921	0	0.977715	1	Decrease	nonDE	-0.351756	0	0.997178	1	Decrease	nonDE
625	ENSG00000064607	0.158818	0	1	1	Increase	nonDE	-0.0636542	0	1	1	Decrease	nonDE	0.182165	0	1	1	Increase	nonDE	0.220401	0	1	1	Increase	nonDE	-0.222404	0	1	1	Decrease	nonDE	0.00461417	0	1	1	Increase	nonDE	-0.206316	0	1	1	Decrease	nonDE	0.189702	0	1	1	Increase	nonDE
626	ENSG00000064651	-0.126688	0	1	1	Decrease	nonDE	-1.35817	-1.9386	0.02737	0.118468	Decrease	nonDE	-2.32362	-5.83083	2.1e-08	2.95e-07	Decrease	DE	-0.0320361	0	1	1	Decrease	nonDE	-1.4356	-2.07483	0.0199981	0.0945591	Decrease	nonDE	-1.90163	-3.44407	0.000387024	0.00333884	Decrease	DE	-1.37151	-1.3834	0.0844692	0.377073	Decrease	nonDE	-2.19256	-3.10844	0.00115787	0.0168614	Decrease	DE
627	ENSG00000064652	0.0890545	0	1	1	Increase	nonDE	-2.04941	-4.59227	5.15e-06	4.24e-05	Decrease	DE	-1.21962	-1.23247	0.110011	0.441698	Decrease	nonDE	0.041818	0	1	1	Increase	nonDE	-2.14052	-4.71463	3.1e-06	2.75e-05	Decrease	DE	-1.24967	-1.18294	0.119508	0.498014	Decrease	nonDE	-1.75987	-2.54526	0.0060504	0.0410844	Decrease	DE	-0.805051	0	0.761337	1	Decrease	nonDE
628	ENSG00000064666	-0.0810712	0	1	1	Decrease	nonDE	-0.520226	0	0.999264	1	Decrease	nonDE	-0.383873	0	0.999982	1	Decrease	nonDE	0.126844	0	0.999999	1	Increase	nonDE	-0.352385	0	0.999966	1	Decrease	nonDE	-0.123769	0	1	1	Decrease	nonDE	-0.26002	0	0.999825	1	Decrease	nonDE	-0.10701	0	0.999952	1	Decrease	nonDE
629	ENSG00000064687	-0.02355	0	0.999998	1	Decrease	nonDE	-0.800336	0	0.800792	1	Decrease	nonDE	-0.208072	0	0.999885	1	Decrease	nonDE	0.447345	0	0.990871	1	Increase	nonDE	-0.636431	0	0.929388	1	Decrease	nonDE	-0.368051	0	0.992996	1	Decrease	nonDE	-0.778659	0	0.765652	1	Decrease	nonDE	-0.32103	0	0.985628	1	Decrease	nonDE
630	ENSG00000064703	0.160578	0	1	1	Increase	nonDE	-0.340817	0	0.999999	1	Decrease	nonDE	-0.174882	0	1	1	Decrease	nonDE	-0.0662882	0	1	1	Decrease	nonDE	-0.344527	0	0.999998	1	Decrease	nonDE	-0.318107	0	0.999997	1	Decrease	nonDE	-0.0940646	0	0.999999	1	Decrease	nonDE	-0.256866	0	0.999684	1	Decrease	nonDE
631	ENSG00000064726	0.0673132	0	1	1	Increase	nonDE	-0.197895	0	1	1	Decrease	nonDE	-0.208688	0	1	1	Decrease	nonDE	-0.0935417	0	1	1	Decrease	nonDE	-0.228058	0	1	1	Decrease	nonDE	-0.377123	0	0.999999	1	Decrease	nonDE	-0.220985	0	0.999999	1	Decrease	nonDE	-0.35757	0	0.999734	1	Decrease	nonDE
632	ENSG00000064763	-0.0831878	0	1	1	Decrease	nonDE	-0.572559	0	0.994254	1	Decrease	nonDE	-0.681771	0	0.968386	1	Decrease	nonDE	-0.291825	0	0.999734	1	Decrease	nonDE	-0.340818	0	0.999875	1	Decrease	nonDE	-1.02987	-0.135355	0.446272	1	Decrease	nonDE	-0.074459	0	0.999929	1	Decrease	nonDE	-0.393226	0	0.983678	1	Decrease	nonDE
633	ENSG00000064886	0.491323	0	0.806856	1	Increase	nonDE	3.42335	5.47253	1.12e-07	1.11e-06	Increase	DE	3.73036	6.25377	2.73e-09	4.28e-08	Increase	DE	-0.916191	0	0.551846	1	Decrease	nonDE	3.49872	5.50248	9.73e-08	1.03e-06	Increase	DE	3.37814	5.10436	5.82e-07	8.68e-06	Increase	DE	4.90045	5.25052	3.05e-07	5.38e-06	Increase	DE	4.46503	4.4702	8.48e-06	0.000244373	Increase	DE
634	ENSG00000064932	0.0638407	0	1	1	Increase	nonDE	2.2354	14.6911	1.36e-29	1.26e-27	Increase	DE	2.19064	13.8447	1.49e-27	1.62e-25	Increase	DE	0.210287	0	1	1	Increase	nonDE	2.2527	13.6117	5.48e-27	5.05e-25	Increase	DE	2.17012	11.6402	3.9e-22	4.01e-20	Increase	DE	2.16657	9.37094	1.59e-16	1.37e-14	Increase	DE	1.92443	6.63244	4.14e-10	3.18e-08	Increase	DE
635	ENSG00000064933	-0.419847	0	0.995326	1	Decrease	nonDE	-1.51287	-1.86384	0.0323124	0.137161	Decrease	nonDE	-1.33816	-1.29122	0.0994724	0.405888	Decrease	nonDE	-0.516714	0	0.956709	1	Decrease	nonDE	-1.18187	-0.58652	0.279277	0.871047	Decrease	nonDE	-1.53777	-1.47805	0.0709201	0.324802	Decrease	nonDE	-1.27243	-0.625251	0.266457	0.880348	Decrease	nonDE	-1.30454	-0.607842	0.272187	1	Decrease	nonDE
636	ENSG00000064961	-0.326214	0	0.999998	1	Decrease	nonDE	-0.864358	0	0.810995	1	Decrease	nonDE	-0.809334	0	0.899964	1	Decrease	nonDE	-0.469206	0	0.998398	1	Decrease	nonDE	-0.849881	0	0.797314	1	Decrease	nonDE	-0.585355	0	0.987079	1	Decrease	nonDE	-0.252417	0	0.999473	1	Decrease	nonDE	0.0385942	0	0.999967	1	Increase	nonDE
637	ENSG00000064989	0.130392	0	0.958022	1	Increase	nonDE	0.806837	0	0.647743	1	Increase	nonDE	1.305	0.60868	0.27191	0.941804	Increase	nonDE	0.198923	0	0.916586	1	Increase	nonDE	0.928256	0	0.552536	1	Increase	nonDE	0.776404	0	0.646305	1	Increase	nonDE	0.810535	0	0.608827	1	Increase	nonDE	0.808302	0	0.606758	1	Increase	nonDE
638	ENSG00000064995	0.0262381	0	1	1	Increase	nonDE	0.114579	0	1	1	Increase	nonDE	0.0432589	0	1	1	Increase	nonDE	0.260179	0	1	1	Increase	nonDE	0.0482448	0	1	1	Increase	nonDE	0.0332198	0	1	1	Increase	nonDE	-0.0865435	0	1	1	Decrease	nonDE	-0.130099	0	1	1	Decrease	nonDE
639	ENSG00000064999	-0.0816272	0	1	1	Decrease	nonDE	0.394433	0	0.999999	1	Increase	nonDE	0.452286	0	0.999992	1	Increase	nonDE	0.205714	0	0.999999	1	Increase	nonDE	0.74707	0	0.973857	1	Increase	nonDE	0.587681	0	0.99798	1	Increase	nonDE	0.434473	0	0.999442	1	Increase	nonDE	0.286709	0	0.999858	1	Increase	nonDE
640	ENSG00000065000	-0.095242	0	1	1	Decrease	nonDE	0.0523696	0	1	1	Increase	nonDE	0.104428	0	1	1	Increase	nonDE	-0.0340448	0	1	1	Decrease	nonDE	0.120858	0	1	1	Increase	nonDE	0.074002	0	1	1	Increase	nonDE	0.148032	0	1	1	Increase	nonDE	0.178416	0	1	1	Increase	nonDE
641	ENSG00000065029	-0.0261637	0	1	1	Decrease	nonDE	0.213067	0	0.999998	1	Increase	nonDE	0.0919544	0	1	1	Increase	nonDE	-0.115239	0	0.99996	1	Decrease	nonDE	0.282654	0	0.999961	1	Increase	nonDE	0.283869	0	0.999893	1	Increase	nonDE	0.649127	0	0.935879	1	Increase	nonDE	0.0753873	0	0.999522	1	Increase	nonDE
642	ENSG00000065060	0.524224	0	0.998888	1	Increase	nonDE	-1.96201	-3.91464	7.3e-05	0.000512516	Decrease	DE	-1.56507	-2.57017	0.00565217	0.0329841	Decrease	DE	-0.343694	0	0.999055	1	Decrease	nonDE	-1.65072	-3.16329	0.000973377	0.00590575	Decrease	DE	-1.35833	-1.71696	0.044197	0.218717	Decrease	nonDE	-1.75418	-2.09326	0.0191453	0.110746	Decrease	nonDE	-1.54165	-1.38156	0.0847517	0.512253	Decrease	nonDE
643	ENSG00000065135	0.108798	0	1	1	Increase	nonDE	0.692861	0	1	1	Increase	nonDE	0.697994	0	1	1	Increase	nonDE	0.0104433	0	1	1	Increase	nonDE	0.633329	0	1	1	Increase	nonDE	0.66353	0	1	1	Increase	nonDE	0.68094	0	0.999941	1	Increase	nonDE	0.688904	0	0.999605	1	Increase	nonDE
644	ENSG00000065150	0.272688	0	0.999999	1	Increase	nonDE	0.0648373	0	1	1	Increase	nonDE	-0.676312	0	0.979402	1	Decrease	nonDE	-0.0168251	0	1	1	Decrease	nonDE	-0.089865	0	1	1	Decrease	nonDE	-0.717058	0	0.945629	1	Decrease	nonDE	-0.275729	0	0.999541	1	Decrease	nonDE	-0.8998	0	0.644004	1	Decrease	nonDE
645	ENSG00000065154	0.209989	0	1	1	Increase	nonDE	-0.163961	0	1	1	Decrease	nonDE	0.219796	0	1	1	Increase	nonDE	0.265032	0	0.999999	1	Increase	nonDE	-0.446637	0	0.999989	1	Decrease	nonDE	0.0656642	0	1	1	Increase	nonDE	-0.490875	0	0.998367	1	Decrease	nonDE	-0.0840929	0	0.999999	1	Decrease	nonDE
646	ENSG00000065183	-0.0125931	0	1	1	Decrease	nonDE	-1.55721	-2.29385	0.0117102	0.0555594	Decrease	nonDE	-1.3198	-1.40711	0.0809027	0.34307	Decrease	nonDE	0.323792	0	0.999469	1	Increase	nonDE	-0.919835	0	0.639096	1	Decrease	nonDE	-1.44708	-1.59164	0.0569601	0.269942	Decrease	nonDE	-1.43935	-1.41863	0.0792133	0.358074	Decrease	nonDE	-1.82218	-2.12275	0.0178454	0.15717	Decrease	nonDE
647	ENSG00000065243	-0.0468892	0	1	1	Decrease	nonDE	-0.78991	0	0.979137	1	Decrease	nonDE	-0.794453	0	0.976674	1	Decrease	nonDE	-0.314378	0	1	1	Decrease	nonDE	-0.616468	0	0.999698	1	Decrease	nonDE	-0.763692	0	0.97244	1	Decrease	nonDE	-0.550954	0	0.997856	1	Decrease	nonDE	-0.727347	0	0.935992	1	Decrease	nonDE
648	ENSG00000065268	-0.233607	0	0.999794	1	Decrease	nonDE	-1.41864	-1.55954	0.060663	0.239499	Decrease	nonDE	-2.43286	-4.4326	9.87e-06	9.36e-05	Decrease	DE	0.0273686	0	0.999963	1	Increase	nonDE	-1.54646	-1.76709	0.0397927	0.173376	Decrease	nonDE	-2.30669	-3.32346	0.000579119	0.00481703	Decrease	DE	-1.31823	-0.847328	0.199193	0.716114	Decrease	nonDE	-2.70604	-3.03642	0.00144945	0.0203231	Decrease	DE
649	ENSG00000065308	0.137831	0	0.999997	1	Increase	nonDE	-1.46366	-1.85466	0.0329674	0.13961	Decrease	nonDE	-1.14254	-0.612679	0.270585	0.937775	Decrease	nonDE	-0.241868	0	0.998954	1	Decrease	nonDE	-1.39964	-1.58083	0.0581859	0.240952	Decrease	nonDE	-0.875309	0	0.699287	1	Decrease	nonDE	-1.32081	-0.85459	0.197184	0.712099	Decrease	nonDE	-0.548323	0	0.894215	1	Decrease	nonDE
650	ENSG00000065357	-0.196394	0	0.999998	1	Decrease	nonDE	-0.276676	0	0.999987	1	Decrease	nonDE	-0.0621431	0	1	1	Decrease	nonDE	0.256108	0	0.999933	1	Increase	nonDE	-0.477059	0	0.995172	1	Decrease	nonDE	0.0574141	0	0.999998	1	Increase	nonDE	-0.275617	0	0.999272	1	Decrease	nonDE	-0.101322	0	0.999824	1	Decrease	nonDE
651	ENSG00000065413	0.0785206	0	1	1	Increase	nonDE	-1.48857	-4.37232	1.26e-05	9.87e-05	Decrease	DE	-0.871563	0	0.887215	1	Decrease	nonDE	0.152109	0	1	1	Increase	nonDE	-1.58661	-4.82554	1.94e-06	1.76e-05	Decrease	DE	-0.945977	0	0.666737	1	Decrease	nonDE	-1.72977	-4.37541	1.24e-05	0.000160698	Decrease	DE	-0.989779	0	0.523408	1	Decrease	nonDE
652	ENSG00000065427	0.0543149	0	1	1	Increase	nonDE	-0.444407	0	1	1	Decrease	nonDE	-0.836132	0	0.969789	1	Decrease	nonDE	0.110696	0	1	1	Increase	nonDE	-0.331825	0	1	1	Decrease	nonDE	-0.780312	0	0.984415	1	Decrease	nonDE	-0.610199	0	0.999182	1	Decrease	nonDE	-0.840734	0	0.870223	1	Decrease	nonDE
653	ENSG00000065457	0.0736045	0	1	1	Increase	nonDE	-0.672791	0	0.954266	1	Decrease	nonDE	-0.578051	0	0.987055	1	Decrease	nonDE	-0.185299	0	0.999845	1	Decrease	nonDE	-0.525609	0	0.992214	1	Decrease	nonDE	-0.46584	0	0.994986	1	Decrease	nonDE	-0.310805	0	0.993693	1	Decrease	nonDE	-0.736933	0	0.773734	1	Decrease	nonDE
654	ENSG00000065485	0.00144635	0	1	1	Increase	nonDE	-0.449589	0	0.989893	1	Decrease	nonDE	-1.1887	-0.7015	0.242129	0.855269	Decrease	nonDE	-0.139038	0	0.998921	1	Decrease	nonDE	-0.314201	0	0.997323	1	Decrease	nonDE	-1.40605	-1.23553	0.109442	0.464722	Decrease	nonDE	-0.852378	0	0.649018	1	Decrease	nonDE	-1.16921	-0.365888	0.357528	1	Decrease	nonDE
655	ENSG00000065491	-0.0933885	0	0.99393	1	Decrease	nonDE	0.775504	0	0.758715	1	Increase	nonDE	1.22259	0.7421	0.22969	0.820508	Increase	nonDE	-0.4367	0	0.877254	1	Decrease	nonDE	1.04394	0.129807	0.448461	1	Increase	nonDE	1.45926	1.36328	0.0875879	0.389608	Increase	nonDE	1.38038	0.781748	0.217901	0.765738	Increase	nonDE	1.93461	1.90042	0.0298078	0.236034	Increase	nonDE
656	ENSG00000065518	-0.00339241	0	1	1	Decrease	nonDE	0.361148	0	1	1	Increase	nonDE	0.202384	0	1	1	Increase	nonDE	0.0771001	0	1	1	Increase	nonDE	0.471442	0	1	1	Increase	nonDE	0.121663	0	1	1	Increase	nonDE	0.385805	0	1	1	Increase	nonDE	-0.0426652	0	1	1	Decrease	nonDE
657	ENSG00000065526	-0.144936	0	1	1	Decrease	nonDE	0.855683	0	0.966921	1	Increase	nonDE	0.825131	0	0.984856	1	Increase	nonDE	-0.126998	0	1	1	Decrease	nonDE	0.833347	0	0.971609	1	Increase	nonDE	0.834545	0	0.957333	1	Increase	nonDE	0.936014	0	0.705466	1	Increase	nonDE	0.596696	0	0.998365	1	Increase	nonDE
658	ENSG00000065534	0.262352	0	0.903798	1	Increase	nonDE	2.66517	3.40704	0.000438476	0.00274815	Increase	DE	1.01841	0.0336441	0.486772	1	Increase	nonDE	0.343345	0	0.845991	1	Increase	nonDE	2.70184	3.26537	0.000700611	0.00436056	Increase	DE	0.927755	0	0.546978	1	Increase	nonDE	2.49405	2.08657	0.0194526	0.112213	Increase	nonDE	0.162064	0	0.922315	1	Increase	nonDE
659	ENSG00000065548	-0.080845	0	1	1	Decrease	nonDE	-0.266146	0	1	1	Decrease	nonDE	-0.4329	0	1	1	Decrease	nonDE	-0.168305	0	1	1	Decrease	nonDE	-0.0883175	0	1	1	Decrease	nonDE	-0.300485	0	1	1	Decrease	nonDE	-0.151851	0	1	1	Decrease	nonDE	-0.254027	0	1	1	Decrease	nonDE
660	ENSG00000065559	0.0795241	0	1	1	Increase	nonDE	0.486029	0	1	1	Increase	nonDE	0.309637	0	1	1	Increase	nonDE	0.17762	0	1	1	Increase	nonDE	0.278219	0	1	1	Increase	nonDE	0.505539	0	0.999999	1	Increase	nonDE	0.320148	0	1	1	Increase	nonDE	0.382693	0	0.999995	1	Increase	nonDE
661	ENSG00000065600	-0.244197	0	0.999984	1	Decrease	nonDE	1.28121	2.0384	0.0217799	0.0971223	Increase	nonDE	0.862008	0	0.829726	1	Increase	nonDE	0.0778951	0	0.999993	1	Increase	nonDE	1.53645	3.43066	0.000404972	0.00263022	Increase	DE	1.13054	0.755624	0.225628	0.824562	Increase	nonDE	1.15727	0.773363	0.220363	0.772659	Increase	nonDE	0.487719	0	0.983	1	Increase	nonDE
662	ENSG00000065613	-0.125008	0	1	1	Decrease	nonDE	0.528543	0	1	1	Increase	nonDE	0.463032	0	1	1	Increase	nonDE	-0.170744	0	1	1	Decrease	nonDE	0.59522	0	0.999999	1	Increase	nonDE	0.59247	0	0.999994	1	Increase	nonDE	0.469206	0	0.999997	1	Increase	nonDE	0.503656	0	0.999936	1	Increase	nonDE
663	ENSG00000065615	-0.0780791	0	1	1	Decrease	nonDE	0.0876541	0	1	1	Increase	nonDE	0.167163	0	1	1	Increase	nonDE	-0.0785217	0	1	1	Decrease	nonDE	0.27373	0	1	1	Increase	nonDE	0.244992	0	1	1	Increase	nonDE	0.245151	0	1	1	Increase	nonDE	0.407401	0	1	1	Increase	nonDE
664	ENSG00000065665	-0.582973	0	0.819717	1	Decrease	nonDE	1.12317	0.340318	0.367086	1	Increase	nonDE	1.3715	1.05167	0.14746	0.569269	Increase	nonDE	0.330958	0	0.90913	1	Increase	nonDE	1.52689	1.25536	0.105812	0.402534	Increase	nonDE	1.66618	1.51185	0.0665126	0.308448	Increase	nonDE	1.27353	0.55493	0.289958	0.936758	Increase	nonDE	0.577787	0	0.765993	1	Increase	nonDE
665	ENSG00000065675	-0.0153605	0	0.996571	1	Decrease	nonDE	-0.463075	0	0.86982	1	Decrease	nonDE	-0.476824	0	0.860485	1	Decrease	nonDE	-0.248041	0	0.90684	1	Decrease	nonDE	0.281135	0	0.930601	1	Increase	nonDE	-0.210505	0	0.932971	1	Decrease	nonDE	0.325446	0	0.86167	1	Increase	nonDE	-0.434272	0	0.794288	1	Decrease	nonDE
666	ENSG00000065802	-0.0664132	0	1	1	Decrease	nonDE	0.570499	0	0.99691	1	Increase	nonDE	0.713341	0	0.970328	1	Increase	nonDE	-0.613155	0	0.943344	1	Decrease	nonDE	0.571502	0	0.993777	1	Increase	nonDE	0.880592	0	0.754904	1	Increase	nonDE	1.28635	1.15715	0.124678	0.509734	Increase	nonDE	0.966402	0	0.547933	1	Increase	nonDE
667	ENSG00000065809	0.043228	0	1	1	Increase	nonDE	0.358737	0	1	1	Increase	nonDE	0.524598	0	1	1	Increase	nonDE	0.125541	0	1	1	Increase	nonDE	0.29654	0	1	1	Increase	nonDE	0.48895	0	1	1	Increase	nonDE	0.198649	0	1	1	Increase	nonDE	0.521955	0	0.999968	1	Increase	nonDE
668	ENSG00000065833	-0.466864	0	0.99968	1	Decrease	nonDE	-4.6275	-10.1085	2.44e-18	7.09e-17	Decrease	DE	-4.58319	-10.4199	4.15e-19	1.88e-17	Decrease	DE	-0.367692	0	0.999609	1	Decrease	nonDE	-4.55529	-8.67559	7.75e-15	1.88e-13	Decrease	DE	-4.72746	-7.48081	5.11e-12	1.54e-10	Decrease	DE	-4.96185	-6.76669	2.1e-10	6.7e-09	Decrease	DE	-3.53577	-5.24883	3.07e-07	1.27e-05	Decrease	DE
669	ENSG00000065882	-0.032086	0	1	1	Decrease	nonDE	-0.804878	0	0.94912	1	Decrease	nonDE	-0.932909	0	0.709847	1	Decrease	nonDE	-0.180383	0	1	1	Decrease	nonDE	-0.616862	0	0.998718	1	Decrease	nonDE	-0.9167	0	0.720391	1	Decrease	nonDE	-0.774771	0	0.893928	1	Decrease	nonDE	-0.75791	0	0.885212	1	Decrease	nonDE
670	ENSG00000065883	-0.0783469	0	1	1	Decrease	nonDE	0.0197632	0	1	1	Increase	nonDE	-0.124072	0	1	1	Decrease	nonDE	-0.205577	0	1	1	Decrease	nonDE	0.00136768	0	1	1	Increase	nonDE	-0.172571	0	1	1	Decrease	nonDE	0.0530136	0	1	1	Increase	nonDE	-0.142513	0	1	1	Decrease	nonDE
671	ENSG00000065911	-0.0246523	0	1	1	Decrease	nonDE	0.529138	0	0.999958	1	Increase	nonDE	0.397299	0	0.999999	1	Increase	nonDE	-0.220926	0	0.999997	1	Decrease	nonDE	0.892048	0	0.802409	1	Increase	nonDE	0.694231	0	0.984337	1	Increase	nonDE	0.55976	0	0.992954	1	Increase	nonDE	0.602446	0	0.976206	1	Increase	nonDE
672	ENSG00000065923	-0.346797	0	0.999051	1	Decrease	nonDE	-3.74151	-7.32262	1.18e-11	1.79e-10	Decrease	DE	-2.8278	-5.44891	1.24e-07	1.56e-06	Decrease	DE	-0.669122	0	0.889168	1	Decrease	nonDE	-2.98199	-5.15875	4.58e-07	4.46e-06	Decrease	DE	-2.76224	-4.13036	3.24e-05	0.000346924	Decrease	DE	-2.08088	-2.22599	0.013878	0.0843243	Decrease	nonDE	-1.39398	-0.772296	0.220681	0.984451	Decrease	nonDE
673	ENSG00000065970	0.0193734	0	1	1	Increase	nonDE	-0.505104	0	0.999992	1	Decrease	nonDE	-0.0648422	0	1	1	Decrease	nonDE	-0.0328723	0	1	1	Decrease	nonDE	-0.333361	0	1	1	Decrease	nonDE	-0.327787	0	1	1	Decrease	nonDE	-0.291654	0	0.999993	1	Decrease	nonDE	-0.301479	0	0.999941	1	Decrease	nonDE
674	ENSG00000065978	-0.0267368	0	1	1	Decrease	nonDE	-1.05132	-0.682321	0.248132	0.783527	Decrease	nonDE	-1.09963	-1.2924	0.0992685	0.405459	Decrease	nonDE	-0.149893	0	1	1	Decrease	nonDE	-0.973809	0	0.624527	1	Decrease	nonDE	-1.07813	-0.850808	0.198229	0.744843	Decrease	nonDE	-0.935217	0	0.715783	1	Decrease	nonDE	-0.999174	0	0.502548	1	Decrease	nonDE
675	ENSG00000065989	-0.188332	0	1	1	Decrease	nonDE	1.89432	8.42753	3.05e-14	6.05e-13	Increase	DE	2.06967	9.98057	5.05e-18	2.04e-16	Increase	DE	0.209557	0	0.999999	1	Increase	nonDE	1.9109	7.5809	3e-12	5.46e-11	Increase	DE	2.2016	9.39684	1.37e-16	7.03e-15	Increase	DE	1.89808	5.83792	2.03e-08	4.49e-07	Increase	DE	1.8176	4.81186	2.06e-06	7.11e-05	Increase	DE
676	ENSG00000066027	-0.174653	0	1	1	Decrease	nonDE	-0.45408	0	1	1	Decrease	nonDE	-0.1208	0	1	1	Decrease	nonDE	-0.313998	0	1	1	Decrease	nonDE	-0.363418	0	1	1	Decrease	nonDE	0.0304972	0	1	1	Increase	nonDE	-0.200884	0	1	1	Decrease	nonDE	0.446321	0	0.999917	1	Increase	nonDE
677	ENSG00000066044	-0.0854509	0	1	1	Decrease	nonDE	0.277351	0	1	1	Increase	nonDE	0.13008	0	1	1	Increase	nonDE	0.0741012	0	1	1	Increase	nonDE	0.194757	0	1	1	Increase	nonDE	0.143875	0	1	1	Increase	nonDE	0.198695	0	1	1	Increase	nonDE	0.104504	0	1	1	Increase	nonDE
678	ENSG00000066084	-0.00538691	0	1	1	Decrease	nonDE	-0.00720394	0	1	1	Decrease	nonDE	0.0310297	0	1	1	Increase	nonDE	-0.109256	0	1	1	Decrease	nonDE	0.189069	0	1	1	Increase	nonDE	0.0114238	0	1	1	Increase	nonDE	-0.0216281	0	1	1	Decrease	nonDE	0.0273885	0	1	1	Increase	nonDE
679	ENSG00000066117	0.0279566	0	1	1	Increase	nonDE	0.387077	0	0.999879	1	Increase	nonDE	-0.165757	0	0.999996	1	Decrease	nonDE	-0.00460608	0	0.999999	1	Decrease	nonDE	0.520501	0	0.997549	1	Increase	nonDE	-0.0768652	0	0.999995	1	Decrease	nonDE	0.616368	0	0.95219	1	Increase	nonDE	-0.226105	0	0.993985	1	Decrease	nonDE
680	ENSG00000066135	0.090177	0	1	1	Increase	nonDE	0.370911	0	1	1	Increase	nonDE	0.431137	0	1	1	Increase	nonDE	-0.0216102	0	1	1	Decrease	nonDE	0.308018	0	1	1	Increase	nonDE	0.278667	0	1	1	Increase	nonDE	0.684321	0	0.996816	1	Increase	nonDE	0.137815	0	1	1	Increase	nonDE
681	ENSG00000066136	0.00834528	0	1	1	Increase	nonDE	-0.135493	0	1	1	Decrease	nonDE	0.00142639	0	1	1	Increase	nonDE	0.0843726	0	1	1	Increase	nonDE	-0.236085	0	1	1	Decrease	nonDE	-0.0272747	0	1	1	Decrease	nonDE	-0.0103261	0	1	1	Decrease	nonDE	-0.283271	0	0.999909	1	Decrease	nonDE
682	ENSG00000066279	-0.660385	0	0.744397	1	Decrease	nonDE	-0.0629965	0	0.989905	1	Decrease	nonDE	-0.237284	0	0.95174	1	Decrease	nonDE	-0.807648	0	0.619338	1	Decrease	nonDE	0.511382	0	0.828618	1	Increase	nonDE	0.437826	0	0.842138	1	Increase	nonDE	-0.336444	0	0.850701	1	Decrease	nonDE	-0.628815	0	0.697392	1	Decrease	nonDE
683	ENSG00000066294	-0.0164815	0	1	1	Decrease	nonDE	-4.36772	-15.5695	1.11e-31	1.27e-29	Decrease	DE	-3.47763	-12.8504	3.99e-25	3.48e-23	Decrease	DE	-0.00249808	0	0.999999	1	Decrease	nonDE	-3.75386	-12.9073	2.89e-25	2.25e-23	Decrease	DE	-2.95731	-8.89169	2.33e-15	1.07e-13	Decrease	DE	-4.46853	-10.6268	1.27e-19	1.7e-17	Decrease	DE	-2.39091	-4.67195	3.71e-06	0.000121922	Decrease	DE
684	ENSG00000066322	-0.0601524	0	1	1	Decrease	nonDE	-0.419144	0	1	1	Decrease	nonDE	-0.078443	0	1	1	Decrease	nonDE	-0.0213478	0	1	1	Decrease	nonDE	-0.34704	0	1	1	Decrease	nonDE	-0.120456	0	1	1	Decrease	nonDE	-0.346734	0	0.999993	1	Decrease	nonDE	-0.00181369	0	1	1	Decrease	nonDE
685	ENSG00000066336	-0.126449	0	1	1	Decrease	nonDE	-0.0616791	0	1	1	Decrease	nonDE	0.344017	0	1	1	Increase	nonDE	-0.00297377	0	1	1	Decrease	nonDE	0.032412	0	1	1	Increase	nonDE	0.433472	0	0.999998	1	Increase	nonDE	0.0254272	0	1	1	Increase	nonDE	0.442639	0	0.999645	1	Increase	nonDE
686	ENSG00000066379	0.109702	0	1	1	Increase	nonDE	0.20398	0	1	1	Increase	nonDE	0.0804557	0	1	1	Increase	nonDE	0.000736614	0	1	1	Increase	nonDE	0.0795758	0	1	1	Increase	nonDE	-0.108197	0	1	1	Decrease	nonDE	0.255877	0	0.999874	1	Increase	nonDE	0.0333089	0	0.999987	1	Increase	nonDE
687	ENSG00000066422	0.0349256	0	1	1	Increase	nonDE	-0.971683	0	0.606068	1	Decrease	nonDE	-0.919912	0	0.779428	1	Decrease	nonDE	-0.0914219	0	1	1	Decrease	nonDE	-1.35963	-2.94675	0.00190697	0.0109802	Decrease	DE	-1.05337	-0.426011	0.335406	1	Decrease	nonDE	-0.896123	0	0.748213	1	Decrease	nonDE	-0.947907	0	0.615858	1	Decrease	nonDE
688	ENSG00000066427	-0.00320813	0	1	1	Decrease	nonDE	-0.0976855	0	1	1	Decrease	nonDE	-0.335633	0	1	1	Decrease	nonDE	-0.129364	0	1	1	Decrease	nonDE	-0.296305	0	1	1	Decrease	nonDE	-0.390635	0	1	1	Decrease	nonDE	-0.0648267	0	1	1	Decrease	nonDE	-0.295847	0	0.999989	1	Decrease	nonDE
689	ENSG00000066455	0.000291028	0	1	1	Increase	nonDE	0.655602	0	0.997131	1	Increase	nonDE	0.541625	0	0.999832	1	Increase	nonDE	-0.163609	0	0.999997	1	Decrease	nonDE	0.643743	0	0.995816	1	Increase	nonDE	0.538795	0	0.999076	1	Increase	nonDE	0.753485	0	0.906042	1	Increase	nonDE	0.427339	0	0.995907	1	Increase	nonDE
690	ENSG00000066557	0.104157	0	1	1	Increase	nonDE	0.504202	0	0.999912	1	Increase	nonDE	0.496659	0	0.999932	1	Increase	nonDE	-0.051443	0	1	1	Decrease	nonDE	0.338895	0	0.999997	1	Increase	nonDE	0.409342	0	0.999944	1	Increase	nonDE	0.50177	0	0.995108	1	Increase	nonDE	0.448954	0	0.995124	1	Increase	nonDE
691	ENSG00000066583	0.100069	0	1	1	Increase	nonDE	-0.0771459	0	1	1	Decrease	nonDE	-0.623591	0	0.996628	1	Decrease	nonDE	-0.177341	0	0.999999	1	Decrease	nonDE	-0.148912	0	1	1	Decrease	nonDE	-0.731377	0	0.95005	1	Decrease	nonDE	0.268442	0	0.999945	1	Increase	nonDE	-0.0404354	0	0.999994	1	Decrease	nonDE
692	ENSG00000066651	-0.0347977	0	1	1	Decrease	nonDE	0.0943821	0	0.999999	1	Increase	nonDE	-0.186144	0	0.99999	1	Decrease	nonDE	-0.430436	0	0.990268	1	Decrease	nonDE	0.231398	0	0.999972	1	Increase	nonDE	-0.237329	0	0.999658	1	Decrease	nonDE	0.793981	0	0.7889	1	Increase	nonDE	-0.118134	0	0.996352	1	Decrease	nonDE
693	ENSG00000066654	0.068465	0	1	1	Increase	nonDE	-0.220639	0	1	1	Decrease	nonDE	-0.375398	0	1	1	Decrease	nonDE	-0.0348886	0	1	1	Decrease	nonDE	-0.389488	0	1	1	Decrease	nonDE	-0.448716	0	1	1	Decrease	nonDE	-0.229299	0	1	1	Decrease	nonDE	-0.577403	0	0.999198	1	Decrease	nonDE
694	ENSG00000066697	-0.379354	0	0.969486	1	Decrease	nonDE	4.58528	17.0209	4.82e-35	7.85e-33	Increase	DE	4.34729	15.7721	3.72e-32	6.39e-30	Increase	DE	0.0738012	0	0.995515	1	Increase	nonDE	5.09441	15.8463	2.5e-32	4.23e-30	Increase	DE	4.81293	14.4264	5.85e-29	1.31e-26	Increase	DE	4.59854	11.6103	4.63e-22	8.66e-20	Increase	DE	3.92918	9.08219	8.04e-16	1.83e-13	Increase	DE
695	ENSG00000066739	-0.161068	0	1	1	Decrease	nonDE	0.2691	0	1	1	Increase	nonDE	0.290473	0	1	1	Increase	nonDE	-0.0875417	0	1	1	Decrease	nonDE	0.360351	0	1	1	Increase	nonDE	0.438928	0	0.999999	1	Increase	nonDE	0.263331	0	0.999999	1	Increase	nonDE	0.534863	0	0.998394	1	Increase	nonDE
696	ENSG00000066777	0.0367776	0	1	1	Increase	nonDE	0.443603	0	1	1	Increase	nonDE	0.52347	0	1	1	Increase	nonDE	-0.0541041	0	1	1	Decrease	nonDE	0.530451	0	1	1	Increase	nonDE	0.47925	0	1	1	Increase	nonDE	0.59787	0	0.99964	1	Increase	nonDE	0.448108	0	0.999977	1	Increase	nonDE
697	ENSG00000066827	0.0871809	0	1	1	Increase	nonDE	-0.118948	0	1	1	Decrease	nonDE	0.0106428	0	1	1	Increase	nonDE	0.142883	0	0.999986	1	Increase	nonDE	-0.503861	0	0.995446	1	Decrease	nonDE	-0.621122	0	0.964853	1	Decrease	nonDE	-0.0807382	0	0.999948	1	Decrease	nonDE	-0.744232	0	0.801414	1	Decrease	nonDE
698	ENSG00000066855	-0.153434	0	0.999995	1	Decrease	nonDE	-0.246834	0	0.999965	1	Decrease	nonDE	-0.576777	0	0.985646	1	Decrease	nonDE	-0.617259	0	0.938181	1	Decrease	nonDE	-0.145593	0	0.99998	1	Decrease	nonDE	-0.109893	0	0.999965	1	Decrease	nonDE	0.489096	0	0.966409	1	Increase	nonDE	0.0207325	0	0.999278	1	Increase	nonDE
699	ENSG00000066923	-0.0591023	0	0.981898	1	Decrease	nonDE	1.02831	0.0579455	0.476971	1	Increase	nonDE	1.27177	0.555656	0.28971	0.989243	Increase	nonDE	-0.588522	0	0.729256	1	Decrease	nonDE	1.60699	1.16252	0.123589	0.456989	Increase	nonDE	1.03199	0.0542926	0.478774	1	Increase	nonDE	1.66392	0.879205	0.190756	0.693751	Increase	nonDE	1.86537	1.05087	0.147988	0.755234	Increase	nonDE
700	ENSG00000066926	0.0820836	0	1	1	Increase	nonDE	-1.70134	-3.24263	0.000754346	0.00452647	Decrease	DE	-1.95866	-4.14155	3.1e-05	0.000273233	Decrease	DE	-0.140896	0	0.999993	1	Decrease	nonDE	-1.48776	-2.2769	0.0122217	0.0607934	Decrease	nonDE	-2.07246	-3.92028	7.15e-05	0.000718314	Decrease	DE	-1.4364	-1.43362	0.0770529	0.350076	Decrease	nonDE	-1.49721	-1.39925	0.0820718	0.499949	Decrease	nonDE
701	ENSG00000066933	0.145521	0	1	1	Increase	nonDE	0.0983245	0	1	1	Increase	nonDE	0.295204	0	1	1	Increase	nonDE	0.165357	0	1	1	Increase	nonDE	0.0923689	0	1	1	Increase	nonDE	0.235465	0	1	1	Increase	nonDE	0.206318	0	0.999992	1	Increase	nonDE	0.0598231	0	0.999996	1	Increase	nonDE
702	ENSG00000067048	0.0308592	0	1	1	Increase	nonDE	0.524751	0	1	1	Increase	nonDE	0.217559	0	1	1	Increase	nonDE	0.060825	0	1	1	Increase	nonDE	0.432698	0	1	1	Increase	nonDE	0.191463	0	1	1	Increase	nonDE	0.31121	0	1	1	Increase	nonDE	-0.0347805	0	1	1	Decrease	nonDE
703	ENSG00000067057	0.139606	0	0.993542	1	Increase	nonDE	0.444453	0	0.958147	1	Increase	nonDE	0.89122	0	0.640731	1	Increase	nonDE	0.0423386	0	0.994193	1	Increase	nonDE	0.15259	0	0.993287	1	Increase	nonDE	0.568546	0	0.889251	1	Increase	nonDE	0.446034	0	0.88144	1	Increase	nonDE	0.748812	0	0.693372	1	Increase	nonDE
704	ENSG00000067064	0.0947618	0	1	1	Increase	nonDE	1.15715	1.30492	0.0971242	0.359873	Increase	nonDE	1.43625	3.59348	0.000231644	0.00176729	Increase	DE	-0.144601	0	0.999998	1	Decrease	nonDE	1.24028	1.84438	0.0337143	0.149649	Increase	nonDE	1.32768	2.30629	0.0113469	0.0675943	Increase	nonDE	1.33014	1.80513	0.0366966	0.191424	Increase	nonDE	1.44265	2.18207	0.0154605	0.139829	Increase	nonDE
705	ENSG00000067066	0.156717	0	1	1	Increase	nonDE	0.886733	0	0.919661	1	Increase	nonDE	0.520483	0	1	1	Increase	nonDE	-0.00829501	0	1	1	Decrease	nonDE	0.800978	0	0.987508	1	Increase	nonDE	0.431668	0	1	1	Increase	nonDE	0.784089	0	0.961044	1	Increase	nonDE	0.50221	0	0.999777	1	Increase	nonDE
706	ENSG00000067082	0.036761	0	1	1	Increase	nonDE	1.82533	10.0113	4.24e-18	1.21e-16	Increase	DE	1.53882	6.33393	1.84e-09	2.94e-08	Increase	DE	0.0924076	0	1	1	Increase	nonDE	1.88584	9.76151	1.75e-17	5.63e-16	Increase	DE	1.5576	5.54068	8.16e-08	1.4e-06	Increase	DE	1.61943	4.96851	1.05e-06	1.7e-05	Increase	DE	1.28284	2.00467	0.0235489	0.196659	Increase	nonDE
707	ENSG00000067113	0.108632	0	0.985685	1	Increase	nonDE	1.33311	0.930039	0.177047	0.59642	Increase	nonDE	0.691599	0	0.78828	1	Increase	nonDE	-0.833166	0	0.612963	1	Decrease	nonDE	1.23322	0.613312	0.270377	0.848475	Increase	nonDE	0.983578	0	0.515498	1	Increase	nonDE	2.27916	2.24708	0.0131697	0.0806853	Increase	nonDE	1.6511	0.982241	0.163966	0.810135	Increase	nonDE
708	ENSG00000067167	-0.0390556	0	1	1	Decrease	nonDE	-0.0347337	0	1	1	Decrease	nonDE	-0.0207446	0	1	1	Decrease	nonDE	-0.0593666	0	1	1	Decrease	nonDE	0.0150249	0	1	1	Increase	nonDE	-0.011864	0	1	1	Decrease	nonDE	-0.0658926	0	1	1	Decrease	nonDE	0.0987153	0	1	1	Increase	nonDE
709	ENSG00000067182	0.0893265	0	1	1	Increase	nonDE	0.679195	0	0.99991	1	Increase	nonDE	0.794139	0	0.991825	1	Increase	nonDE	0.155185	0	1	1	Increase	nonDE	0.719367	0	0.998805	1	Increase	nonDE	0.735405	0	0.99555	1	Increase	nonDE	0.655287	0	0.996965	1	Increase	nonDE	0.766372	0	0.9531	1	Increase	nonDE
710	ENSG00000067191	-1.05974	-0.187363	0.425836	1	Decrease	nonDE	-0.710556	0	0.843506	1	Decrease	nonDE	-0.199725	0	0.997891	1	Decrease	nonDE	-0.516064	0	0.899214	1	Decrease	nonDE	-0.46074	0	0.932697	1	Decrease	nonDE	0.484076	0	0.92195	1	Increase	nonDE	-0.568557	0	0.826369	1	Decrease	nonDE	-0.295013	0	0.919506	1	Decrease	nonDE
711	ENSG00000067208	-0.129013	0	1	1	Decrease	nonDE	-0.494715	0	1	1	Decrease	nonDE	-0.359481	0	1	1	Decrease	nonDE	-0.161204	0	1	1	Decrease	nonDE	-0.625449	0	0.999709	1	Decrease	nonDE	-0.225572	0	1	1	Decrease	nonDE	-0.533714	0	0.99928	1	Decrease	nonDE	-0.451596	0	0.999592	1	Decrease	nonDE
712	ENSG00000067221	-0.372412	0	0.909102	1	Decrease	nonDE	-0.248742	0	0.961591	1	Decrease	nonDE	-0.499386	0	0.869279	1	Decrease	nonDE	0.319661	0	0.902126	1	Increase	nonDE	0.171309	0	0.965967	1	Increase	nonDE	-0.275885	0	0.919916	1	Decrease	nonDE	-0.99265	0	0.505752	1	Decrease	nonDE	-0.392149	0	0.832162	1	Decrease	nonDE
713	ENSG00000067225	-0.0645603	0	1	1	Decrease	nonDE	0.359266	0	1	1	Increase	nonDE	0.466284	0	1	1	Increase	nonDE	0.0896694	0	1	1	Increase	nonDE	0.351887	0	1	1	Increase	nonDE	0.483307	0	1	1	Increase	nonDE	0.293666	0	1	1	Increase	nonDE	0.350459	0	0.999999	1	Increase	nonDE
714	ENSG00000067248	-0.159448	0	1	1	Decrease	nonDE	-0.352627	0	1	1	Decrease	nonDE	-0.114774	0	1	1	Decrease	nonDE	-0.172746	0	1	1	Decrease	nonDE	-0.134962	0	1	1	Decrease	nonDE	-0.0997173	0	1	1	Decrease	nonDE	-0.0651022	0	1	1	Decrease	nonDE	0.1323	0	0.999999	1	Increase	nonDE
715	ENSG00000067334	-0.0665167	0	1	1	Decrease	nonDE	0.699868	0	0.999364	1	Increase	nonDE	0.392295	0	1	1	Increase	nonDE	0.0272402	0	1	1	Increase	nonDE	0.838177	0	0.94575	1	Increase	nonDE	0.454354	0	0.999998	1	Increase	nonDE	0.470378	0	0.999905	1	Increase	nonDE	0.140226	0	1	1	Increase	nonDE
716	ENSG00000067365	-0.21282	0	0.997767	1	Decrease	nonDE	0.0321961	0	0.999949	1	Increase	nonDE	-0.500785	0	0.966723	1	Decrease	nonDE	-0.00964895	0	0.999789	1	Decrease	nonDE	-0.178589	0	0.997444	1	Decrease	nonDE	-0.680307	0	0.825116	1	Decrease	nonDE	0.134296	0	0.992369	1	Increase	nonDE	-0.529982	0	0.852378	1	Decrease	nonDE
717	ENSG00000067369	-0.0949659	0	1	1	Decrease	nonDE	1.63787	6.20513	3.47e-09	4.07e-08	Increase	DE	1.40011	3.79467	0.000113302	0.00091721	Increase	DE	-0.030339	0	1	1	Decrease	nonDE	1.63971	5.57831	6.86e-08	7.36e-07	Increase	DE	1.40744	3.25807	0.000717457	0.00584361	Increase	DE	1.40672	2.60645	0.00511423	0.0355952	Increase	DE	0.827184	0	0.831461	1	Increase	nonDE
718	ENSG00000067533	-0.0636392	0	0.999999	1	Decrease	nonDE	-1.57378	-2.21677	0.0141979	0.0662584	Decrease	nonDE	-2.8149	-5.47185	1.12e-07	1.42e-06	Decrease	DE	0.0773208	0	0.999969	1	Increase	nonDE	-1.39352	-1.46619	0.0725192	0.290703	Decrease	nonDE	-1.93361	-2.82407	0.00274883	0.0195665	Decrease	DE	-2.13561	-2.7506	0.00340337	0.0248464	Decrease	DE	-3.03702	-3.60962	0.000218949	0.00400912	Decrease	DE
719	ENSG00000067560	0.00712238	0	1	1	Increase	nonDE	-0.0726214	0	1	1	Decrease	nonDE	0.067217	0	1	1	Increase	nonDE	-0.0208329	0	1	1	Decrease	nonDE	-0.0771597	0	1	1	Decrease	nonDE	0.0779357	0	1	1	Increase	nonDE	-0.072447	0	1	1	Decrease	nonDE	0.0387231	0	1	1	Increase	nonDE
720	ENSG00000067596	-0.18153	0	1	1	Decrease	nonDE	0.206908	0	1	1	Increase	nonDE	0.00518665	0	1	1	Increase	nonDE	-0.0647088	0	1	1	Decrease	nonDE	0.203438	0	1	1	Increase	nonDE	0.249626	0	1	1	Increase	nonDE	0.136284	0	1	1	Increase	nonDE	0.291418	0	0.999967	1	Increase	nonDE
721	ENSG00000067646	-0.0255577	0	1	1	Decrease	nonDE	0.434993	0	0.999999	1	Increase	nonDE	0.338483	0	1	1	Increase	nonDE	-0.585493	0	0.993396	1	Decrease	nonDE	0.417558	0	0.999996	1	Increase	nonDE	0.185866	0	1	1	Increase	nonDE	0.835195	0	0.818367	1	Increase	nonDE	0.703458	0	0.922182	1	Increase	nonDE
722	ENSG00000067704	0.0475587	0	1	1	Increase	nonDE	-0.411667	0	1	1	Decrease	nonDE	-0.280573	0	1	1	Decrease	nonDE	0.0207097	0	1	1	Increase	nonDE	-0.478787	0	1	1	Decrease	nonDE	-0.3132	0	1	1	Decrease	nonDE	-0.354856	0	0.999999	1	Decrease	nonDE	-0.26765	0	1	1	Decrease	nonDE
723	ENSG00000067715	-0.82992	0	0.604612	1	Decrease	nonDE	0.456164	0	0.840655	1	Increase	nonDE	0.666507	0	0.729292	1	Increase	nonDE	-0.278495	0	0.872688	1	Decrease	nonDE	1.07926	0.122994	0.451946	1	Increase	nonDE	1.57922	0.856415	0.196786	0.741423	Increase	nonDE	0.154306	0	0.927023	1	Increase	nonDE	0.504778	0	0.756296	1	Increase	nonDE
724	ENSG00000067829	-0.332702	0	0.999964	1	Decrease	nonDE	-0.963473	0	0.579337	1	Decrease	nonDE	-0.586175	0	0.992825	1	Decrease	nonDE	-0.459383	0	0.994721	1	Decrease	nonDE	-0.392157	0	0.999055	1	Decrease	nonDE	-0.422563	0	0.99676	1	Decrease	nonDE	-0.417546	0	0.982688	1	Decrease	nonDE	-0.33123	0	0.984703	1	Decrease	nonDE
725	ENSG00000067836	-0.384765	0	0.994105	1	Decrease	nonDE	-1.48478	-1.77656	0.0390022	0.161724	Decrease	nonDE	-0.613297	0	0.94223	1	Decrease	nonDE	-0.314749	0	0.988165	1	Decrease	nonDE	-0.945893	0	0.571947	1	Decrease	nonDE	-0.567469	0	0.911929	1	Decrease	nonDE	0.0711122	0	0.997015	1	Increase	nonDE	-0.0495147	0	0.995042	1	Decrease	nonDE
726	ENSG00000067900	0.0391179	0	1	1	Increase	nonDE	0.265297	0	1	1	Increase	nonDE	0.345263	0	1	1	Increase	nonDE	-0.144041	0	1	1	Decrease	nonDE	0.182003	0	1	1	Increase	nonDE	0.295109	0	1	1	Increase	nonDE	0.214467	0	1	1	Increase	nonDE	0.38203	0	1	1	Increase	nonDE
727	ENSG00000067955	0.0601187	0	1	1	Increase	nonDE	0.188107	0	1	1	Increase	nonDE	0.180861	0	1	1	Increase	nonDE	0.106758	0	1	1	Increase	nonDE	0.118391	0	1	1	Increase	nonDE	0.171892	0	1	1	Increase	nonDE	0.063964	0	1	1	Increase	nonDE	-0.0456457	0	1	1	Decrease	nonDE
728	ENSG00000067992	-0.03146	0	0.999999	1	Decrease	nonDE	-1.83001	-3.03479	0.00145675	0.00832285	Decrease	DE	-1.26561	-1.0833	0.140352	0.54654	Decrease	nonDE	0.103523	0	0.99992	1	Increase	nonDE	-1.97311	-3.22905	0.000788241	0.0048625	Decrease	DE	-0.974357	0	0.537155	1	Decrease	nonDE	-1.50605	-1.39057	0.0833786	0.373268	Decrease	nonDE	-0.241856	0	0.991648	1	Decrease	nonDE
729	ENSG00000068001	0.064961	0	1	1	Increase	nonDE	-0.851888	0	0.800295	1	Decrease	nonDE	-0.743728	0	0.934905	1	Decrease	nonDE	0.298582	0	0.999954	1	Increase	nonDE	-0.984109	0	0.53344	1	Decrease	nonDE	-0.752821	0	0.897904	1	Decrease	nonDE	-1.26723	-1.06066	0.145415	0.569618	Decrease	nonDE	-0.782346	0	0.79679	1	Decrease	nonDE
730	ENSG00000068024	-0.061382	0	1	1	Decrease	nonDE	-0.988723	0	0.525685	1	Decrease	nonDE	-0.184018	0	1	1	Decrease	nonDE	-0.124581	0	0.999999	1	Decrease	nonDE	-0.865657	0	0.766348	1	Decrease	nonDE	0.333864	0	0.999983	1	Increase	nonDE	-0.659363	0	0.922024	1	Decrease	nonDE	0.720501	0	0.909883	1	Increase	nonDE
731	ENSG00000068028	0.0933218	0	1	1	Increase	nonDE	-1.21206	-1.079	0.141304	0.493793	Decrease	nonDE	-0.980152	0	0.543441	1	Decrease	nonDE	-0.0184646	0	1	1	Decrease	nonDE	-1.21959	-1.07769	0.141594	0.509437	Decrease	nonDE	-1.05723	-0.267492	0.39476	1	Decrease	nonDE	-1.59425	-1.89975	0.0298521	0.160737	Decrease	nonDE	-0.954225	0	0.562698	1	Decrease	nonDE
732	ENSG00000068079	0.474256	0	0.961706	1	Increase	nonDE	0.914125	0	0.625755	1	Increase	nonDE	-0.498555	0	0.93383	1	Decrease	nonDE	-0.150208	0	0.983223	1	Decrease	nonDE	0.781629	0	0.807039	1	Increase	nonDE	-0.647446	0	0.840721	1	Decrease	nonDE	1.1401	0.346895	0.364619	1	Increase	nonDE	-0.255659	0	0.922686	1	Decrease	nonDE
733	ENSG00000068097	-0.0266345	0	1	1	Decrease	nonDE	0.545586	0	0.999284	1	Increase	nonDE	0.610348	0	0.997296	1	Increase	nonDE	0.338473	0	0.999815	1	Increase	nonDE	0.626118	0	0.992966	1	Increase	nonDE	0.666026	0	0.980789	1	Increase	nonDE	0.284118	0	0.999854	1	Increase	nonDE	-0.0827587	0	0.999954	1	Decrease	nonDE
734	ENSG00000068120	-0.298964	0	0.999955	1	Decrease	nonDE	-0.874362	0	0.744179	1	Decrease	nonDE	-0.572053	0	0.991498	1	Decrease	nonDE	-0.912301	0	0.643267	1	Decrease	nonDE	-0.479399	0	0.993586	1	Decrease	nonDE	-0.119219	0	0.999984	1	Decrease	nonDE	0.149	0	0.997971	1	Increase	nonDE	0.274906	0	0.987835	1	Increase	nonDE
735	ENSG00000068305	0.0869515	0	1	1	Increase	nonDE	-0.896264	0	0.888998	1	Decrease	nonDE	-0.993957	0	0.527755	1	Decrease	nonDE	-0.205699	0	1	1	Decrease	nonDE	-1.00985	-0.106621	0.457628	1	Decrease	nonDE	-1.01329	-0.130281	0.448274	1	Decrease	nonDE	-0.714985	0	0.986732	1	Decrease	nonDE	-0.674652	0	0.987799	1	Decrease	nonDE
736	ENSG00000068308	-0.06019	0	1	1	Decrease	nonDE	0.605215	0	0.999987	1	Increase	nonDE	0.327804	0	1	1	Increase	nonDE	-0.214819	0	1	1	Decrease	nonDE	0.488124	0	0.999999	1	Increase	nonDE	0.329709	0	1	1	Increase	nonDE	0.74091	0	0.968677	1	Increase	nonDE	0.386199	0	0.999906	1	Increase	nonDE
737	ENSG00000068323	0.0468311	0	1	1	Increase	nonDE	0.972456	0	0.612124	1	Increase	nonDE	0.955642	0	0.673249	1	Increase	nonDE	0.24325	0	1	1	Increase	nonDE	0.960731	0	0.644683	1	Increase	nonDE	0.980631	0	0.566234	1	Increase	nonDE	0.728348	0	0.970025	1	Increase	nonDE	0.847264	0	0.829354	1	Increase	nonDE
738	ENSG00000068354	-0.0217618	0	0.999998	1	Decrease	nonDE	0.538455	0	0.992723	1	Increase	nonDE	0.255891	0	0.999911	1	Increase	nonDE	-0.317087	0	0.993421	1	Decrease	nonDE	0.569933	0	0.983641	1	Increase	nonDE	0.197298	0	0.999734	1	Increase	nonDE	0.862286	0	0.68545	1	Increase	nonDE	0.0992933	0	0.995488	1	Increase	nonDE
739	ENSG00000068366	0.160307	0	1	1	Increase	nonDE	2.12968	12.5754	1.9e-24	1.02e-22	Increase	DE	1.73653	7.9367	4.44e-13	1.1e-11	Increase	DE	0.150908	0	1	1	Increase	nonDE	1.96001	9.72976	2.1e-17	6.7e-16	Increase	DE	1.66028	6.03806	7.8e-09	1.5e-07	Increase	DE	1.75537	5.56279	7.37e-08	1.48e-06	Increase	DE	1.41881	2.72729	0.00363893	0.042951	Increase	DE
740	ENSG00000068383	-0.0750864	0	1	1	Decrease	nonDE	-0.0718794	0	1	1	Decrease	nonDE	0.373864	0	0.999938	1	Increase	nonDE	0.138517	0	0.99997	1	Increase	nonDE	-0.000695202	0	1	1	Decrease	nonDE	0.367303	0	0.999531	1	Increase	nonDE	-0.587865	0	0.936829	1	Decrease	nonDE	-0.212613	0	0.997168	1	Decrease	nonDE
741	ENSG00000068394	0.335721	0	0.992168	1	Increase	nonDE	1.05045	0.211675	0.416348	1	Increase	nonDE	0.669984	0	0.905134	1	Increase	nonDE	0.679259	0	0.850948	1	Increase	nonDE	0.936281	0	0.607954	1	Increase	nonDE	0.267628	0	0.995502	1	Increase	nonDE	0.390821	0	0.97454	1	Increase	nonDE	-0.201255	0	0.98047	1	Decrease	nonDE
742	ENSG00000068400	0.0247682	0	1	1	Increase	nonDE	0.436146	0	1	1	Increase	nonDE	0.316766	0	1	1	Increase	nonDE	-0.174571	0	1	1	Decrease	nonDE	0.325838	0	1	1	Increase	nonDE	0.251943	0	1	1	Increase	nonDE	0.71305	0	0.990716	1	Increase	nonDE	0.292872	0	0.999999	1	Increase	nonDE
743	ENSG00000068438	-0.0683196	0	1	1	Decrease	nonDE	-0.688201	0	0.974799	1	Decrease	nonDE	-0.517104	0	0.99921	1	Decrease	nonDE	-0.0751056	0	1	1	Decrease	nonDE	-0.701563	0	0.957232	1	Decrease	nonDE	-0.469592	0	0.998266	1	Decrease	nonDE	-0.578804	0	0.965388	1	Decrease	nonDE	-0.314453	0	0.996365	1	Decrease	nonDE
744	ENSG00000068489	-0.068378	0	0.999983	1	Decrease	nonDE	-4.14959	-7.58029	3.01e-12	4.89e-11	Decrease	DE	-3.36351	-6.14267	4.7e-09	7.18e-08	Decrease	DE	-0.0318144	0	0.999916	1	Decrease	nonDE	-3.17845	-5.43572	1.32e-07	1.38e-06	Decrease	DE	-2.64885	-3.86636	8.72e-05	0.00086452	Decrease	DE	-3.63872	-4.58188	5.38e-06	7.43e-05	Decrease	DE	-2.66487	-2.82866	0.00271202	0.0340292	Decrease	DE
745	ENSG00000068650	0.0774943	0	1	1	Increase	nonDE	0.621787	0	1	1	Increase	nonDE	0.787027	0	0.997718	1	Increase	nonDE	0.12036	0	1	1	Increase	nonDE	0.663667	0	0.999979	1	Increase	nonDE	0.621527	0	0.999986	1	Increase	nonDE	0.775435	0	0.980854	1	Increase	nonDE	0.705942	0	0.991911	1	Increase	nonDE
746	ENSG00000068654	0.352491	0	0.989812	1	Increase	nonDE	-1.81942	-2.3438	0.0103105	0.049461	Decrease	DE	-2.03362	-2.8123	0.00284532	0.0175868	Decrease	DE	-0.394546	0	0.939091	1	Decrease	nonDE	-1.81538	-2.30467	0.0113937	0.0571281	Decrease	nonDE	-2.91746	-4.20473	2.43e-05	0.000266468	Decrease	DE	-2.10653	-1.94288	0.0271078	0.148253	Decrease	nonDE	-1.62397	-0.992594	0.161413	0.803859	Decrease	nonDE
747	ENSG00000068697	0.159853	0	1	1	Increase	nonDE	0.136531	0	1	1	Increase	nonDE	0.388683	0	1	1	Increase	nonDE	0.0751487	0	1	1	Increase	nonDE	-0.0145644	0	1	1	Decrease	nonDE	0.278179	0	1	1	Increase	nonDE	0.037516	0	1	1	Increase	nonDE	0.501317	0	0.999756	1	Increase	nonDE
748	ENSG00000068724	0.13868	0	1	1	Increase	nonDE	-1.82215	-5.11047	5.67e-07	5.21e-06	Decrease	DE	-0.918143	0	0.739265	1	Decrease	nonDE	-0.0962203	0	1	1	Decrease	nonDE	-1.60803	-3.90269	7.63e-05	0.000551732	Decrease	DE	-0.786195	0	0.933478	1	Decrease	nonDE	-1.48205	-2.21772	0.0141647	0.0858999	Decrease	nonDE	-0.539176	0	0.988469	1	Decrease	nonDE
749	ENSG00000068745	-0.0285999	0	1	1	Decrease	nonDE	0.595103	0	0.999998	1	Increase	nonDE	0.322353	0	1	1	Increase	nonDE	0.278311	0	1	1	Increase	nonDE	0.597255	0	0.999988	1	Increase	nonDE	0.260627	0	1	1	Increase	nonDE	0.309781	0	1	1	Increase	nonDE	-0.177156	0	1	1	Decrease	nonDE
750	ENSG00000068784	0.211886	0	1	1	Increase	nonDE	-0.420721	0	0.999905	1	Decrease	nonDE	-0.429984	0	0.999888	1	Decrease	nonDE	0.267118	0	0.999989	1	Increase	nonDE	-0.639161	0	0.987075	1	Decrease	nonDE	-0.469981	0	0.999105	1	Decrease	nonDE	-0.74434	0	0.880183	1	Decrease	nonDE	-0.528133	0	0.976086	1	Decrease	nonDE
751	ENSG00000068796	0.203385	0	1	1	Increase	nonDE	0.0871936	0	1	1	Increase	nonDE	-0.047528	0	1	1	Decrease	nonDE	0.0585335	0	1	1	Increase	nonDE	-0.00817553	0	1	1	Decrease	nonDE	-0.27406	0	0.999998	1	Decrease	nonDE	-0.172277	0	0.999984	1	Decrease	nonDE	-0.397004	0	0.996219	1	Decrease	nonDE
752	ENSG00000068831	0.297749	0	0.999982	1	Increase	nonDE	0.117444	0	1	1	Increase	nonDE	-0.0308138	0	1	1	Decrease	nonDE	0.0645202	0	0.999994	1	Increase	nonDE	-0.0152323	0	1	1	Decrease	nonDE	-0.408592	0	0.998763	1	Decrease	nonDE	0.229208	0	0.999505	1	Increase	nonDE	-0.0832686	0	0.999691	1	Decrease	nonDE
753	ENSG00000068878	0.0674618	0	1	1	Increase	nonDE	0.0274159	0	1	1	Increase	nonDE	-0.153147	0	1	1	Decrease	nonDE	-0.143692	0	1	1	Decrease	nonDE	0.0265124	0	1	1	Increase	nonDE	-0.35286	0	1	1	Decrease	nonDE	0.123739	0	1	1	Increase	nonDE	-0.275908	0	0.999995	1	Decrease	nonDE
754	ENSG00000068885	0.429719	0	0.981667	1	Increase	nonDE	0.728635	0	0.861122	1	Increase	nonDE	1.51075	2.26232	0.0126773	0.0682262	Increase	nonDE	0.801987	0	0.743795	1	Increase	nonDE	0.0112989	0	0.999968	1	Increase	nonDE	0.882622	0	0.68493	1	Increase	nonDE	-0.0641814	0	0.998513	1	Decrease	nonDE	0.754672	0	0.786485	1	Increase	nonDE
755	ENSG00000068903	-0.198168	0	1	1	Decrease	nonDE	-0.275752	0	0.999999	1	Decrease	nonDE	-0.0482926	0	1	1	Decrease	nonDE	-0.0938067	0	1	1	Decrease	nonDE	0.127626	0	1	1	Increase	nonDE	0.226845	0	0.999998	1	Increase	nonDE	0.0192662	0	0.999999	1	Increase	nonDE	0.492928	0	0.991476	1	Increase	nonDE
756	ENSG00000068912	-0.0617492	0	1	1	Decrease	nonDE	1.2069	2.65747	0.00443572	0.0231725	Increase	DE	0.910945	0	0.86485	1	Increase	nonDE	0.0404954	0	1	1	Increase	nonDE	1.16995	1.97088	0.0254427	0.116737	Increase	nonDE	1.0551	0.58237	0.280668	0.975375	Increase	nonDE	1.07014	0.599854	0.274829	0.899489	Increase	nonDE	0.762173	0	0.962548	1	Increase	nonDE
757	ENSG00000068971	0.263496	0	0.996778	1	Increase	nonDE	0.166579	0	0.9993	1	Increase	nonDE	-0.119656	0	0.999433	1	Decrease	nonDE	0.299625	0	0.9853	1	Increase	nonDE	-0.364841	0	0.988297	1	Decrease	nonDE	-0.263665	0	0.992572	1	Decrease	nonDE	-0.228732	0	0.982227	1	Decrease	nonDE	-0.876911	0	0.606018	1	Decrease	nonDE
758	ENSG00000069020	0.165266	0	0.936306	1	Increase	nonDE	3.31086	4.97677	1.02e-06	9.08e-06	Increase	DE	2.0111	1.96452	0.0258127	0.126713	Increase	nonDE	0.448647	0	0.792771	1	Increase	nonDE	3.87707	5.78764	2.58e-08	2.94e-07	Increase	DE	2.53512	2.81484	0.00282425	0.0200237	Increase	DE	2.64239	2.41725	0.00852051	0.0555117	Increase	nonDE	0.772992	0	0.624511	1	Increase	nonDE
759	ENSG00000069248	0.289477	0	1	1	Increase	nonDE	-0.442729	0	1	1	Decrease	nonDE	-0.217316	0	1	1	Decrease	nonDE	0.197671	0	1	1	Increase	nonDE	-0.57238	0	0.999914	1	Decrease	nonDE	-0.425303	0	0.999999	1	Decrease	nonDE	-0.387275	0	0.999973	1	Decrease	nonDE	-0.407785	0	0.999708	1	Decrease	nonDE
760	ENSG00000069275	-0.0480986	0	1	1	Decrease	nonDE	-0.498388	0	1	1	Decrease	nonDE	-0.331225	0	1	1	Decrease	nonDE	-0.178972	0	1	1	Decrease	nonDE	-0.533496	0	1	1	Decrease	nonDE	-0.309493	0	1	1	Decrease	nonDE	-0.403696	0	1	1	Decrease	nonDE	-0.129395	0	1	1	Decrease	nonDE
761	ENSG00000069329	0.0901013	0	1	1	Increase	nonDE	-0.35699	0	1	1	Decrease	nonDE	-0.000895326	0	1	1	Decrease	nonDE	0.121902	0	1	1	Increase	nonDE	-0.53515	0	1	1	Decrease	nonDE	-0.0622423	0	1	1	Decrease	nonDE	-0.528315	0	0.999999	1	Decrease	nonDE	0.0718915	0	1	1	Increase	nonDE
762	ENSG00000069345	0.0671636	0	1	1	Increase	nonDE	0.518106	0	1	1	Increase	nonDE	0.351984	0	1	1	Increase	nonDE	0.0870155	0	1	1	Increase	nonDE	0.480536	0	1	1	Increase	nonDE	0.231873	0	1	1	Increase	nonDE	0.338707	0	1	1	Increase	nonDE	0.317552	0	0.999998	1	Increase	nonDE
763	ENSG00000069399	0.0751508	0	1	1	Increase	nonDE	1.78251	6.57318	5.58e-10	7.1e-09	Increase	DE	1.83342	6.87921	1.18e-10	2.18e-09	Increase	DE	0.248737	0	0.999985	1	Increase	nonDE	1.75913	5.85049	1.92e-08	2.21e-07	Increase	DE	1.78575	5.56964	7.14e-08	1.24e-06	Increase	DE	1.73606	4.23078	2.2e-05	0.000271413	Increase	DE	1.36889	1.88067	0.031139	0.245489	Increase	nonDE
764	ENSG00000069424	-0.176931	0	1	1	Decrease	nonDE	-2.02427	-6.92269	9.43e-11	1.3e-09	Decrease	DE	-1.48164	-3.71967	0.00014839	0.00117651	Decrease	DE	-0.147648	0	1	1	Decrease	nonDE	-2.03237	-6.18941	3.74e-09	4.71e-08	Decrease	DE	-1.47151	-2.95929	0.0018358	0.0135763	Decrease	DE	-1.75879	-3.67638	0.000173094	0.00176688	Decrease	DE	-1.26646	-1.25023	0.106742	0.60791	Decrease	nonDE
765	ENSG00000069493	-0.00414655	0	1	1	Decrease	nonDE	1.29297	1.80228	0.0369213	0.154115	Increase	nonDE	0.51383	0	0.997251	1	Increase	nonDE	-0.00843306	0	0.999994	1	Decrease	nonDE	1.46083	2.59629	0.00526002	0.0279383	Increase	DE	0.57064	0	0.982107	1	Increase	nonDE	1.21955	0.896223	0.185904	0.681975	Increase	nonDE	0.323625	0	0.990276	1	Increase	nonDE
766	ENSG00000069509	0.0359479	0	1	1	Increase	nonDE	-0.390397	0	0.999901	1	Decrease	nonDE	-0.239036	0	0.999999	1	Decrease	nonDE	-0.206051	0	0.999971	1	Decrease	nonDE	-0.0249066	0	1	1	Decrease	nonDE	-0.213954	0	0.999994	1	Decrease	nonDE	-0.683309	0	0.890477	1	Decrease	nonDE	-0.195162	0	0.998892	1	Decrease	nonDE
767	ENSG00000069667	-0.228568	0	0.985266	1	Decrease	nonDE	-0.0457969	0	0.998451	1	Decrease	nonDE	-0.225968	0	0.987078	1	Decrease	nonDE	0.161475	0	0.981535	1	Increase	nonDE	0.17638	0	0.986256	1	Increase	nonDE	-0.320114	0	0.933327	1	Decrease	nonDE	-0.336888	0	0.91123	1	Decrease	nonDE	-0.180405	0	0.949818	1	Decrease	nonDE
768	ENSG00000069702	-0.293509	0	0.913842	1	Decrease	nonDE	-0.133603	0	0.970133	1	Decrease	nonDE	-0.482768	0	0.841043	1	Decrease	nonDE	-0.42734	0	0.816998	1	Decrease	nonDE	-0.20394	0	0.936079	1	Decrease	nonDE	-0.798357	0	0.622429	1	Decrease	nonDE	0.0927968	0	0.958213	1	Increase	nonDE	-0.179901	0	0.913776	1	Decrease	nonDE
769	ENSG00000069849	-0.0663163	0	1	1	Decrease	nonDE	1.35082	4.46285	8.74e-06	6.97e-05	Increase	DE	1.3242	4.00894	5.14e-05	0.000441614	Increase	DE	-0.0095266	0	1	1	Decrease	nonDE	1.43753	5.03819	7.78e-07	7.4e-06	Increase	DE	1.30518	3.17048	0.000951327	0.00750937	Increase	DE	1.23911	2.00511	0.0235253	0.131824	Increase	nonDE	1.09624	0.713617	0.238379	1	Increase	nonDE
770	ENSG00000069869	-0.17303	0	0.992883	1	Decrease	nonDE	2.62134	6.9166	9.73e-11	1.34e-09	Increase	DE	1.65504	2.59073	0.00534135	0.0314042	Increase	DE	-0.58825	0	0.825004	1	Decrease	nonDE	3.20486	8.43227	2.97e-14	6.7e-13	Increase	DE	2.37672	4.88143	1.53e-06	2.12e-05	Increase	DE	3.12383	5.40762	1.5e-07	2.84e-06	Increase	DE	1.4235	0.888546	0.187954	0.887382	Increase	nonDE
771	ENSG00000069943	0.206725	0	0.998507	1	Increase	nonDE	0.0186874	0	0.99994	1	Increase	nonDE	0.360631	0	0.994574	1	Increase	nonDE	0.0993162	0	0.997252	1	Increase	nonDE	-0.00530936	0	0.999985	1	Decrease	nonDE	0.344016	0	0.993315	1	Increase	nonDE	0.205124	0	0.987147	1	Increase	nonDE	0.666327	0	0.822262	1	Increase	nonDE
772	ENSG00000069956	0.0537685	0	1	1	Increase	nonDE	1.2338	2.71819	0.00373482	0.0197786	Increase	DE	0.853856	0	0.948314	1	Increase	nonDE	-0.00756558	0	1	1	Decrease	nonDE	1.10542	1.11512	0.133439	0.487087	Increase	nonDE	0.869403	0	0.89278	1	Increase	nonDE	1.12038	0.926747	0.177897	0.660918	Increase	nonDE	0.687227	0	0.981854	1	Increase	nonDE
773	ENSG00000069966	-0.17877	0	0.999773	1	Decrease	nonDE	0.109603	0	0.999981	1	Increase	nonDE	-0.412783	0	0.994302	1	Decrease	nonDE	-0.172996	0	0.998354	1	Decrease	nonDE	-0.138735	0	0.999641	1	Decrease	nonDE	0.15515	0	0.999438	1	Increase	nonDE	0.215199	0	0.993315	1	Increase	nonDE	-0.289603	0	0.965349	1	Decrease	nonDE
774	ENSG00000069974	-0.0699348	0	1	1	Decrease	nonDE	0.971841	0	0.599132	1	Increase	nonDE	1.77883	7.02784	5.48e-11	1.05e-09	Increase	DE	-0.235634	0	0.999996	1	Decrease	nonDE	1.15652	1.27387	0.102503	0.391679	Increase	nonDE	1.96789	7.41912	7.08e-12	2.09e-10	Increase	DE	1.5369	3.17992	0.000923081	0.0077918	Increase	DE	2.21889	6.64853	3.82e-10	3.01e-08	Increase	DE
775	ENSG00000069998	-0.107328	0	1	1	Decrease	nonDE	-1.18825	-1.27126	0.102966	0.377281	Decrease	nonDE	-1.02412	-0.172092	0.431818	1	Decrease	nonDE	-0.269486	0	0.999996	1	Decrease	nonDE	-1.07484	-0.473729	0.318248	0.96312	Decrease	nonDE	-1.03749	-0.219911	0.413144	1	Decrease	nonDE	-1.29837	-1.26688	0.103743	0.442621	Decrease	nonDE	-0.306111	0	0.999325	1	Decrease	nonDE
776	ENSG00000070010	-0.0314856	0	1	1	Decrease	nonDE	1.19129	1.9807	0.024879	0.109071	Increase	nonDE	0.992545	0	0.529939	1	Increase	nonDE	0.165284	0	1	1	Increase	nonDE	1.20355	1.91695	0.0287312	0.130582	Increase	nonDE	0.989466	0	0.535957	1	Increase	nonDE	1.13516	0.967323	0.167599	0.634061	Increase	nonDE	0.914937	0	0.705219	1	Increase	nonDE
777	ENSG00000070047	0.0287999	0	1	1	Increase	nonDE	0.219249	0	1	1	Increase	nonDE	0.176221	0	1	1	Increase	nonDE	0.21799	0	1	1	Increase	nonDE	0.105598	0	1	1	Increase	nonDE	0.209384	0	1	1	Increase	nonDE	-0.0719075	0	1	1	Decrease	nonDE	-0.128739	0	1	1	Decrease	nonDE
778	ENSG00000070061	-0.0590258	0	1	1	Decrease	nonDE	-0.744038	0	0.906645	1	Decrease	nonDE	-0.134897	0	1	1	Decrease	nonDE	-0.0208035	0	0.999998	1	Decrease	nonDE	-0.551158	0	0.98564	1	Decrease	nonDE	-0.2324	0	0.999863	1	Decrease	nonDE	-0.767235	0	0.791705	1	Decrease	nonDE	-0.281829	0	0.993078	1	Decrease	nonDE
779	ENSG00000070081	-0.109954	0	1	1	Decrease	nonDE	0.908185	0	0.788464	1	Increase	nonDE	0.940007	0	0.696577	1	Increase	nonDE	0.028733	0	1	1	Increase	nonDE	0.836571	0	0.898415	1	Increase	nonDE	0.942009	0	0.661589	1	Increase	nonDE	0.608853	0	0.986996	1	Increase	nonDE	0.986193	0	0.528755	1	Increase	nonDE
780	ENSG00000070087	0.107736	0	0.954771	1	Increase	nonDE	5.41728	9.14048	5.8e-16	1.35e-14	Increase	DE	4.59943	7.28909	1.4e-11	2.91e-10	Increase	DE	0.41462	0	0.802948	1	Increase	nonDE	5.34826	8.10953	1.74e-13	3.63e-12	Increase	DE	4.89453	7.08999	3.97e-11	1.06e-09	Increase	DE	4.69867	5.17835	4.2e-07	7.15e-06	Increase	DE	4.38724	4.60691	4.85e-06	0.000155149	Increase	DE
781	ENSG00000070190	0.194011	0	1	1	Increase	nonDE	-0.591267	0	0.995704	1	Decrease	nonDE	-0.644587	0	0.988048	1	Decrease	nonDE	0.206446	0	0.999983	1	Increase	nonDE	-0.524126	0	0.998377	1	Decrease	nonDE	-0.679722	0	0.962776	1	Decrease	nonDE	-0.954736	0	0.578184	1	Decrease	nonDE	-0.589929	0	0.951384	1	Decrease	nonDE
782	ENSG00000070214	-0.180636	0	1	1	Decrease	nonDE	-0.671357	0	0.999606	1	Decrease	nonDE	-0.260483	0	1	1	Decrease	nonDE	-0.0888839	0	1	1	Decrease	nonDE	-0.510228	0	0.999996	1	Decrease	nonDE	0.0529777	0	1	1	Increase	nonDE	-0.437516	0	0.999935	1	Decrease	nonDE	-0.132591	0	1	1	Decrease	nonDE
783	ENSG00000070269	0.119032	0	1	1	Increase	nonDE	-0.399827	0	0.999327	1	Decrease	nonDE	0.121806	0	1	1	Increase	nonDE	-0.443046	0	0.99203	1	Decrease	nonDE	-0.567969	0	0.985011	1	Decrease	nonDE	0.136296	0	0.999997	1	Increase	nonDE	0.18404	0	0.998655	1	Increase	nonDE	0.418277	0	0.979182	1	Increase	nonDE
784	ENSG00000070366	-0.0622258	0	1	1	Decrease	nonDE	-0.113739	0	1	1	Decrease	nonDE	0.15326	0	1	1	Increase	nonDE	-0.463139	0	0.997719	1	Decrease	nonDE	0.0954998	0	1	1	Increase	nonDE	0.0701378	0	1	1	Increase	nonDE	0.256679	0	0.999633	1	Increase	nonDE	0.515996	0	0.982296	1	Increase	nonDE
785	ENSG00000070367	0.137097	0	1	1	Increase	nonDE	0.751486	0	0.999857	1	Increase	nonDE	0.694449	0	0.999992	1	Increase	nonDE	0.000699562	0	1	1	Increase	nonDE	0.634986	0	0.999999	1	Increase	nonDE	0.628617	0	0.999996	1	Increase	nonDE	0.688513	0	0.998834	1	Increase	nonDE	0.71191	0	0.994256	1	Increase	nonDE
786	ENSG00000070413	0.00038526	0	1	1	Increase	nonDE	-0.118151	0	1	1	Decrease	nonDE	0.0350977	0	1	1	Increase	nonDE	-0.122143	0	1	1	Decrease	nonDE	-0.250925	0	1	1	Decrease	nonDE	0.0254252	0	1	1	Increase	nonDE	-0.0762095	0	1	1	Decrease	nonDE	0.160838	0	1	1	Increase	nonDE
787	ENSG00000070423	-0.0993728	0	1	1	Decrease	nonDE	-0.118783	0	1	1	Decrease	nonDE	-0.292536	0	1	1	Decrease	nonDE	0.121215	0	1	1	Increase	nonDE	0.0956222	0	1	1	Increase	nonDE	-0.0449529	0	1	1	Decrease	nonDE	-0.173763	0	0.999999	1	Decrease	nonDE	-0.607404	0	0.97494	1	Decrease	nonDE
788	ENSG00000070444	-0.0621705	0	1	1	Decrease	nonDE	-0.576965	0	0.998884	1	Decrease	nonDE	0.020186	0	1	1	Increase	nonDE	-0.213606	0	0.999999	1	Decrease	nonDE	-0.63479	0	0.992006	1	Decrease	nonDE	-0.00914558	0	1	1	Decrease	nonDE	-0.172878	0	0.999986	1	Decrease	nonDE	0.44227	0	0.997766	1	Increase	nonDE
789	ENSG00000070476	0.218678	0	1	1	Increase	nonDE	0.273702	0	1	1	Increase	nonDE	0.31913	0	1	1	Increase	nonDE	0.330018	0	0.999994	1	Increase	nonDE	0.105074	0	1	1	Increase	nonDE	0.118893	0	1	1	Increase	nonDE	-0.0288376	0	1	1	Decrease	nonDE	-0.0752828	0	0.999999	1	Decrease	nonDE
790	ENSG00000070495	0.0454877	0	1	1	Increase	nonDE	1.73395	5.97797	1.04e-08	1.16e-07	Increase	DE	1.78743	6.39672	1.35e-09	2.21e-08	Increase	DE	0.286541	0	0.999919	1	Increase	nonDE	1.5274	3.9043	7.59e-05	0.000548781	Increase	DE	1.67831	4.78603	2.3e-06	3.08e-05	Increase	DE	1.51193	2.94844	0.00189724	0.0147805	Increase	DE	1.26092	1.35389	0.0890732	0.531429	Increase	nonDE
791	ENSG00000070501	-0.123708	0	1	1	Decrease	nonDE	-1.82169	-3.8859	8.12e-05	0.00056552	Decrease	DE	-1.87098	-4.05859	4.26e-05	0.000369124	Decrease	DE	-0.354892	0	0.999594	1	Decrease	nonDE	-1.67302	-2.96606	0.00179846	0.0104218	Decrease	DE	-1.53198	-2.18848	0.0152202	0.0867545	Decrease	nonDE	-1.81741	-2.42788	0.00828547	0.0540366	Decrease	nonDE	-1.16375	-0.512914	0.304446	1	Decrease	nonDE
792	ENSG00000070540	0.111107	0	0.999997	1	Increase	nonDE	1.50438	3.27805	0.000672208	0.00408242	Increase	DE	1.98428	6.48853	8.53e-10	1.43e-08	Increase	DE	-0.150432	0	0.999712	1	Decrease	nonDE	1.23973	1.43421	0.076969	0.305609	Increase	nonDE	1.9606	5.56868	7.17e-08	1.24e-06	Increase	DE	1.77407	3.30887	0.000607625	0.00540183	Increase	DE	2.44381	5.84812	1.94e-08	1.03e-06	Increase	DE
793	ENSG00000070610	-0.104739	0	1	1	Decrease	nonDE	0.53992	0	0.999923	1	Increase	nonDE	0.432924	0	0.999997	1	Increase	nonDE	0.0337902	0	1	1	Increase	nonDE	0.551923	0	0.999564	1	Increase	nonDE	0.321831	0	0.999996	1	Increase	nonDE	0.515809	0	0.997323	1	Increase	nonDE	0.206584	0	0.999944	1	Increase	nonDE
794	ENSG00000070614	-0.0984933	0	1	1	Decrease	nonDE	1.10263	0.731012	0.233051	0.747516	Increase	nonDE	1.76266	5.50262	9.72e-08	1.24e-06	Increase	DE	-0.0162898	0	0.999999	1	Decrease	nonDE	0.961861	0	0.595664	1	Increase	nonDE	1.75024	4.57042	5.64e-06	7.05e-05	Increase	DE	1.4793	2.32371	0.0108549	0.0683749	Increase	nonDE	1.99314	4.43593	9.74e-06	0.000277416	Increase	DE
795	ENSG00000070718	0.0347661	0	0.999994	1	Increase	nonDE	-0.974327	0	0.539491	1	Decrease	nonDE	-0.50826	0	0.983175	1	Decrease	nonDE	-0.00400982	0	0.999988	1	Decrease	nonDE	-0.764546	0	0.813828	1	Decrease	nonDE	-0.367572	0	0.991819	1	Decrease	nonDE	-0.944323	0	0.559933	1	Decrease	nonDE	-0.0342838	0	0.998865	1	Decrease	nonDE
796	ENSG00000070756	-0.0199577	0	1	1	Decrease	nonDE	-1.14486	-1.82068	0.0354899	0.148984	Decrease	nonDE	-1.1497	-1.82762	0.0349623	0.165129	Decrease	nonDE	-0.124079	0	1	1	Decrease	nonDE	-1.17024	-1.93902	0.0273441	0.124775	Decrease	nonDE	-1.10424	-1.06864	0.143617	0.580699	Decrease	nonDE	-1.15854	-1.31292	0.0957734	0.415405	Decrease	nonDE	-1.00723	-0.0528428	0.47897	1	Decrease	nonDE
797	ENSG00000070759	0.163478	0	0.998367	1	Increase	nonDE	-1.80668	-2.122	0.0178778	0.0813423	Decrease	nonDE	-1.50367	-1.35998	0.0881078	0.368059	Decrease	nonDE	-0.0160753	0	0.999275	1	Decrease	nonDE	-1.76365	-1.91472	0.0288742	0.131137	Decrease	nonDE	-1.74379	-1.67533	0.0481493	0.234571	Decrease	nonDE	-1.49243	-0.909786	0.182323	0.672184	Decrease	nonDE	-1.22894	-0.387072	0.349796	1	Decrease	nonDE
798	ENSG00000070761	0.0718369	0	1	1	Increase	nonDE	0.818996	0	0.951061	1	Increase	nonDE	0.866602	0	0.890583	1	Increase	nonDE	0.34528	0	0.999992	1	Increase	nonDE	0.809526	0	0.949308	1	Increase	nonDE	0.784088	0	0.958116	1	Increase	nonDE	0.363944	0	0.999968	1	Increase	nonDE	0.468406	0	0.999052	1	Increase	nonDE
799	ENSG00000070770	-0.0709138	0	1	1	Decrease	nonDE	0.290547	0	1	1	Increase	nonDE	0.271886	0	1	1	Increase	nonDE	-0.104629	0	1	1	Decrease	nonDE	0.263954	0	1	1	Increase	nonDE	0.437033	0	1	1	Increase	nonDE	0.421211	0	1	1	Increase	nonDE	0.400909	0	0.999999	1	Increase	nonDE
800	ENSG00000070785	0.330752	0	0.987309	1	Increase	nonDE	-1.96603	-2.51986	0.00648217	0.0325146	Decrease	DE	-2.23877	-3.08418	0.00124941	0.0083438	Decrease	DE	-0.0549773	0	0.995147	1	Decrease	nonDE	-2.60877	-3.79021	0.000115147	0.000810882	Decrease	DE	-3.25824	-4.3969	1.14e-05	0.00013317	Decrease	DE	-3.00225	-3.11626	0.00112973	0.00932883	Decrease	DE	-3.19478	-2.87324	0.0023774	0.030516	Decrease	DE
801	ENSG00000070814	0.11641	0	1	1	Increase	nonDE	-0.388504	0	0.999979	1	Decrease	nonDE	-0.627783	0	0.993094	1	Decrease	nonDE	-0.0398907	0	1	1	Decrease	nonDE	-0.608117	0	0.993635	1	Decrease	nonDE	-0.883946	0	0.739205	1	Decrease	nonDE	-0.112325	0	0.999991	1	Decrease	nonDE	-0.733035	0	0.8551	1	Decrease	nonDE
802	ENSG00000070831	-0.1845	0	0.979573	1	Decrease	nonDE	2.10201	3.67444	0.000174286	0.00115165	Increase	DE	2.34665	4.58931	5.22e-06	5.21e-05	Increase	DE	0.0875953	0	0.982424	1	Increase	nonDE	2.47501	4.4714	8.44e-06	7.06e-05	Increase	DE	2.69526	5.02189	8.35e-07	1.21e-05	Increase	DE	2.46879	3.40623	0.00043967	0.00406136	Increase	DE	2.09738	2.34068	0.0103934	0.100217	Increase	nonDE
803	ENSG00000070882	-0.0339684	0	1	1	Decrease	nonDE	-3.65931	-9.0845	7.94e-16	1.83e-14	Decrease	DE	-2.60665	-6.85259	1.35e-10	2.49e-09	Decrease	DE	-0.133871	0	1	1	Decrease	nonDE	-2.79612	-6.72427	2.6e-10	3.7e-09	Decrease	DE	-2.57008	-5.6319	5.35e-08	9.41e-07	Decrease	DE	-3.80063	-6.25875	2.66e-09	7.02e-08	Decrease	DE	-2.65801	-3.9358	6.75e-05	0.00145662	Decrease	DE
804	ENSG00000070950	-0.231709	0	0.99647	1	Decrease	nonDE	0.0170133	0	0.999958	1	Increase	nonDE	-0.0559462	0	0.999832	1	Decrease	nonDE	-0.975503	0	0.523719	1	Decrease	nonDE	-0.320082	0	0.981944	1	Decrease	nonDE	0.207863	0	0.99343	1	Increase	nonDE	1.00898	0.0202906	0.491928	1	Increase	nonDE	0.809503	0	0.646873	1	Increase	nonDE
805	ENSG00000070961	-0.0235245	0	1	1	Decrease	nonDE	1.29913	2.00757	0.0233921	0.103247	Increase	nonDE	0.584544	0	0.995815	1	Increase	nonDE	0.0565711	0	0.999992	1	Increase	nonDE	1.19985	1.21296	0.113684	0.427681	Increase	nonDE	0.335506	0	0.999757	1	Increase	nonDE	0.920212	0	0.637557	1	Increase	nonDE	-0.0135185	0	0.999962	1	Decrease	nonDE
806	ENSG00000071051	-0.457216	0	0.99743	1	Decrease	nonDE	1.06164	0.422092	0.336831	1	Increase	nonDE	0.801358	0	0.905531	1	Increase	nonDE	-0.0654155	0	0.999981	1	Decrease	nonDE	1.66812	3.92086	7.14e-05	0.000518487	Increase	DE	1.27299	1.45957	0.0734228	0.335284	Increase	nonDE	1.11871	0.537764	0.295835	0.949625	Increase	nonDE	0.49036	0	0.973519	1	Increase	nonDE
807	ENSG00000071054	-0.228219	0	1	1	Decrease	nonDE	1.2846	2.37923	0.00940941	0.0454867	Increase	DE	1.15311	1.24668	0.107391	0.432288	Increase	nonDE	-0.438628	0	0.998973	1	Decrease	nonDE	1.32273	2.40628	0.00876889	0.0448645	Increase	DE	1.2108	1.42995	0.0775774	0.351439	Increase	nonDE	1.30538	1.62941	0.0528367	0.257808	Increase	nonDE	1.19787	0.945904	0.172986	0.837534	Increase	nonDE
808	ENSG00000071073	0.337488	0	0.999657	1	Increase	nonDE	-0.26592	0	0.999968	1	Decrease	nonDE	0.751819	0	0.925038	1	Increase	nonDE	0.0414049	0	0.999969	1	Increase	nonDE	-0.687499	0	0.945266	1	Decrease	nonDE	0.728412	0	0.913566	1	Increase	nonDE	-0.0830239	0	0.999721	1	Decrease	nonDE	1.26471	0.952993	0.171191	0.832057	Increase	nonDE
809	ENSG00000071082	0.0150883	0	1	1	Increase	nonDE	-0.733763	0	0.999116	1	Decrease	nonDE	-0.986591	0	0.561655	1	Decrease	nonDE	0.0591314	0	1	1	Increase	nonDE	-0.630434	0	0.999953	1	Decrease	nonDE	-0.987127	0	0.549799	1	Decrease	nonDE	-0.797851	0	0.944621	1	Decrease	nonDE	-0.973572	0	0.572895	1	Decrease	nonDE
810	ENSG00000071127	0.030084	0	1	1	Increase	nonDE	0.767116	0	0.999811	1	Increase	nonDE	0.681401	0	0.999998	1	Increase	nonDE	0.0964676	0	1	1	Increase	nonDE	0.778476	0	0.999031	1	Increase	nonDE	0.744454	0	0.999392	1	Increase	nonDE	0.680696	0	0.999444	1	Increase	nonDE	0.433546	0	1	1	Increase	nonDE
811	ENSG00000071189	0.00473442	0	1	1	Increase	nonDE	0.148553	0	1	1	Increase	nonDE	0.185686	0	1	1	Increase	nonDE	0.122957	0	1	1	Increase	nonDE	0.0189516	0	1	1	Increase	nonDE	0.224964	0	1	1	Increase	nonDE	-0.0587414	0	1	1	Decrease	nonDE	0.186189	0	1	1	Increase	nonDE
812	ENSG00000071205	-0.203422	0	1	1	Decrease	nonDE	-1.97347	-5.2527	3.02e-07	2.87e-06	Decrease	DE	-1.82729	-4.70195	3.27e-06	3.37e-05	Decrease	DE	-0.296457	0	0.999931	1	Decrease	nonDE	-1.54927	-2.91049	0.00212706	0.0121249	Decrease	DE	-1.51137	-2.52006	0.00647858	0.0416457	Decrease	DE	-2.16751	-3.83332	9.85e-05	0.00107032	Decrease	DE	-1.38248	-1.33998	0.0913066	0.542173	Decrease	nonDE
813	ENSG00000071242	-0.231529	0	0.999999	1	Decrease	nonDE	-5.13434	-10.111	2.41e-18	7e-17	Decrease	DE	-4.34322	-9.09668	7.42e-16	2.44e-14	Decrease	DE	-0.0347355	0	1	1	Decrease	nonDE	-5.25157	-9.2704	2.8e-16	8.04e-15	Decrease	DE	-3.67095	-6.57193	5.62e-10	1.28e-08	Decrease	DE	-4.89878	-6.67853	3.28e-10	1.02e-08	Decrease	DE	-2.90518	-3.95566	6.27e-05	0.00136461	Decrease	DE
814	ENSG00000071243	0.0713033	0	1	1	Increase	nonDE	0.308368	0	1	1	Increase	nonDE	0.173831	0	1	1	Increase	nonDE	-0.123666	0	1	1	Decrease	nonDE	0.218873	0	1	1	Increase	nonDE	0.119271	0	1	1	Increase	nonDE	0.319074	0	1	1	Increase	nonDE	0.151229	0	1	1	Increase	nonDE
815	ENSG00000071246	0.0472068	0	1	1	Increase	nonDE	-3.00665	-7.63424	2.26e-12	3.73e-11	Decrease	DE	-0.953754	0	0.613565	1	Decrease	nonDE	0.274305	0	0.99992	1	Increase	nonDE	-3.40848	-7.7335	1.33e-12	2.52e-11	Decrease	DE	-0.739415	0	0.921932	1	Decrease	nonDE	-2.85054	-5.57517	6.96e-08	1.4e-06	Decrease	DE	-0.490768	0	0.980762	1	Decrease	nonDE
816	ENSG00000071462	0.0083639	0	1	1	Increase	nonDE	-0.652401	0	0.973976	1	Decrease	nonDE	-0.583485	0	0.991725	1	Decrease	nonDE	-0.130583	0	0.999987	1	Decrease	nonDE	-0.777347	0	0.872302	1	Decrease	nonDE	-0.620503	0	0.968341	1	Decrease	nonDE	-0.715543	0	0.854794	1	Decrease	nonDE	-0.434951	0	0.977609	1	Decrease	nonDE
817	ENSG00000071537	0.0506815	0	1	1	Increase	nonDE	-0.191831	0	1	1	Decrease	nonDE	0.0671852	0	1	1	Increase	nonDE	-0.0404686	0	1	1	Decrease	nonDE	-0.246179	0	1	1	Decrease	nonDE	0.0212634	0	1	1	Increase	nonDE	-0.254692	0	1	1	Decrease	nonDE	0.320202	0	1	1	Increase	nonDE
818	ENSG00000071553	-0.162253	0	1	1	Decrease	nonDE	-0.0861265	0	1	1	Decrease	nonDE	0.0242187	0	1	1	Increase	nonDE	-0.0192589	0	1	1	Decrease	nonDE	0.207268	0	1	1	Increase	nonDE	0.300716	0	1	1	Increase	nonDE	-0.0579344	0	1	1	Decrease	nonDE	0.328207	0	0.999996	1	Increase	nonDE
819	ENSG00000071564	0.0287992	0	1	1	Increase	nonDE	-1.04473	-0.34744	0.364414	1	Decrease	nonDE	-0.902089	0	0.786484	1	Decrease	nonDE	-0.065846	0	1	1	Decrease	nonDE	-1.01589	-0.116262	0.453813	1	Decrease	nonDE	-1.20843	-1.33395	0.0922887	0.406193	Decrease	nonDE	-1.04109	-0.215252	0.414956	1	Decrease	nonDE	-0.766228	0	0.87561	1	Decrease	nonDE
820	ENSG00000071575	0.355515	0	0.966945	1	Increase	nonDE	0.212255	0	0.988027	1	Increase	nonDE	-0.14258	0	0.990267	1	Decrease	nonDE	0.567864	0	0.846732	1	Increase	nonDE	-0.298923	0	0.970957	1	Decrease	nonDE	-0.310655	0	0.952406	1	Decrease	nonDE	-0.807243	0	0.642469	1	Decrease	nonDE	-0.395549	0	0.868203	1	Decrease	nonDE
821	ENSG00000071626	-0.0978104	0	1	1	Decrease	nonDE	0.352812	0	1	1	Increase	nonDE	0.184052	0	1	1	Increase	nonDE	0.0588184	0	1	1	Increase	nonDE	0.391148	0	1	1	Increase	nonDE	0.185713	0	1	1	Increase	nonDE	0.258634	0	1	1	Increase	nonDE	-0.130777	0	1	1	Decrease	nonDE
822	ENSG00000071655	-0.238105	0	0.999987	1	Decrease	nonDE	-0.592393	0	0.98465	1	Decrease	nonDE	-0.417847	0	0.999297	1	Decrease	nonDE	-0.100647	0	0.99998	1	Decrease	nonDE	-0.358919	0	0.999011	1	Decrease	nonDE	-0.288947	0	0.999359	1	Decrease	nonDE	-0.323381	0	0.99426	1	Decrease	nonDE	-0.726121	0	0.799638	1	Decrease	nonDE
823	ENSG00000071794	0.248851	0	0.998552	1	Increase	nonDE	-1.69422	-2.11499	0.01818	0.0825077	Decrease	nonDE	-0.773879	0	0.782354	1	Decrease	nonDE	-0.385468	0	0.966401	1	Decrease	nonDE	-1.95265	-2.72052	0.00371011	0.0202642	Decrease	DE	-1.88597	-2.2362	0.0135309	0.0783779	Decrease	nonDE	-1.4205	-0.849007	0.198729	0.715207	Decrease	nonDE	-0.331301	0	0.923512	1	Decrease	nonDE
824	ENSG00000071859	-0.0601345	0	1	1	Decrease	nonDE	-0.19663	0	1	1	Decrease	nonDE	-0.132333	0	1	1	Decrease	nonDE	0.134336	0	0.999999	1	Increase	nonDE	-0.0397887	0	1	1	Decrease	nonDE	-0.338882	0	0.999861	1	Decrease	nonDE	-0.377559	0	0.998182	1	Decrease	nonDE	-0.777458	0	0.80069	1	Decrease	nonDE
825	ENSG00000071889	-0.36152	0	0.985581	1	Decrease	nonDE	-1.33308	-1.0971	0.137324	0.482549	Decrease	nonDE	-1.16341	-0.542202	0.294309	1	Decrease	nonDE	0.0339639	0	0.999005	1	Increase	nonDE	-0.153285	0	0.996556	1	Decrease	nonDE	-0.456365	0	0.938422	1	Decrease	nonDE	-0.444582	0	0.916554	1	Decrease	nonDE	-0.622072	0	0.788419	1	Decrease	nonDE
826	ENSG00000071894	-0.30383	0	0.999745	1	Decrease	nonDE	-1.49175	-2.05658	0.0208742	0.0934494	Decrease	nonDE	-1.5736	-2.32621	0.0107857	0.0590904	Decrease	nonDE	-0.233477	0	0.999158	1	Decrease	nonDE	-0.810581	0	0.778536	1	Decrease	nonDE	-1.1825	-0.624362	0.266748	0.93888	Decrease	nonDE	-1.28426	-0.799117	0.212848	0.753686	Decrease	nonDE	-1.63535	-1.4113	0.0802848	0.493077	Decrease	nonDE
827	ENSG00000071967	-0.132417	0	1	1	Decrease	nonDE	-2.54975	-6.42965	1.14e-09	1.4e-08	Decrease	DE	-1.83952	-4.30357	1.65e-05	0.000151315	Decrease	DE	0.113561	0	0.999999	1	Increase	nonDE	-2.17878	-4.81615	2.02e-06	1.82e-05	Decrease	DE	-1.58521	-2.6006	0.00519772	0.0345275	Decrease	DE	-2.43645	-4.37332	1.25e-05	0.000161875	Decrease	DE	-0.827543	0	0.750239	1	Decrease	nonDE
828	ENSG00000071994	0.112445	0	1	1	Increase	nonDE	-0.433892	0	1	1	Decrease	nonDE	-0.677834	0	0.999557	1	Decrease	nonDE	-0.0902085	0	1	1	Decrease	nonDE	-0.5398	0	0.999997	1	Decrease	nonDE	-0.685533	0	0.997544	1	Decrease	nonDE	-0.275322	0	1	1	Decrease	nonDE	-0.700853	0	0.968957	1	Decrease	nonDE
829	ENSG00000072042	0.111029	0	1	1	Increase	nonDE	-0.0651681	0	1	1	Decrease	nonDE	0.304766	0	1	1	Increase	nonDE	0.249023	0	1	1	Increase	nonDE	-0.124638	0	1	1	Decrease	nonDE	0.307004	0	1	1	Increase	nonDE	-0.195091	0	1	1	Decrease	nonDE	0.190432	0	1	1	Increase	nonDE
830	ENSG00000072062	-0.0170203	0	1	1	Decrease	nonDE	-0.520998	0	0.999971	1	Decrease	nonDE	0.0990859	0	1	1	Increase	nonDE	0.156981	0	1	1	Increase	nonDE	-0.679911	0	0.99315	1	Decrease	nonDE	0.111779	0	1	1	Increase	nonDE	-0.530784	0	0.997078	1	Decrease	nonDE	-0.110267	0	0.999998	1	Decrease	nonDE
831	ENSG00000072071	-0.362689	0	0.913554	1	Decrease	nonDE	-0.831127	0	0.646497	1	Decrease	nonDE	-1.95939	-1.89815	0.0299586	0.144379	Decrease	nonDE	0.810552	0	0.650816	1	Increase	nonDE	-0.685294	0	0.730249	1	Decrease	nonDE	-1.08036	-0.134674	0.446875	1	Decrease	nonDE	-1.88306	-1.36997	0.0865497	0.384171	Decrease	nonDE	-2.50939	-1.8548	0.0329734	0.255768	Decrease	nonDE
832	ENSG00000072110	-0.087604	0	1	1	Decrease	nonDE	1.58552	6.34928	1.71e-09	2.06e-08	Increase	DE	2.14264	12.2104	1.51e-23	1.14e-21	Increase	DE	0.123985	0	1	1	Increase	nonDE	1.47112	4.59599	5.08e-06	4.39e-05	Increase	DE	2.31318	11.8563	1.14e-22	1.26e-20	Increase	DE	1.50729	3.66157	0.000182406	0.00185288	Increase	DE	2.12149	7.29962	1.33e-11	1.33e-09	Increase	DE
833	ENSG00000072121	0.108227	0	1	1	Increase	nonDE	0.101015	0	1	1	Increase	nonDE	-0.0946876	0	1	1	Decrease	nonDE	-0.144408	0	0.999961	1	Decrease	nonDE	0.286609	0	0.999992	1	Increase	nonDE	0.00553837	0	1	1	Increase	nonDE	0.423862	0	0.993645	1	Increase	nonDE	0.0629768	0	0.999741	1	Increase	nonDE
834	ENSG00000072135	0.0502849	0	1	1	Increase	nonDE	-1.37264	-3.66	0.000183421	0.00120946	Decrease	DE	-1.14562	-1.49667	0.0684643	0.297161	Decrease	nonDE	0.176622	0	1	1	Increase	nonDE	-1.31496	-2.93275	0.00198933	0.011402	Decrease	DE	-1.1128	-1.00412	0.158604	0.627161	Decrease	nonDE	-1.70718	-4.65405	3.99e-06	5.71e-05	Decrease	DE	-0.984748	0	0.539999	1	Decrease	nonDE
835	ENSG00000072210	-0.104067	0	1	1	Decrease	nonDE	-2.39113	-8.54886	1.56e-14	3.19e-13	Decrease	DE	-1.90666	-6.34381	1.75e-09	2.82e-08	Decrease	DE	-0.224001	0	1	1	Decrease	nonDE	-2.11251	-6.68503	3.17e-10	4.48e-09	Decrease	DE	-1.51345	-3.19437	0.000881346	0.00700995	Decrease	DE	-2.41622	-5.71686	3.6e-08	7.63e-07	Decrease	DE	-1.17487	-0.808873	0.210041	0.951522	Decrease	nonDE
836	ENSG00000072274	-0.2165	0	0.999702	1	Decrease	nonDE	0.978696	0	0.545085	1	Increase	nonDE	0.820011	0	0.823634	1	Increase	nonDE	-0.515182	0	0.956463	1	Decrease	nonDE	1.26736	1.28311	0.100881	0.386355	Increase	nonDE	1.13898	0.60618	0.272732	0.955193	Increase	nonDE	1.37438	1.27419	0.102446	0.438721	Increase	nonDE	1.24108	0.733201	0.232385	1	Increase	nonDE
837	ENSG00000072310	0.0353773	0	1	1	Increase	nonDE	-0.235883	0	0.999996	1	Decrease	nonDE	-0.481344	0	0.998458	1	Decrease	nonDE	0.226295	0	0.999963	1	Increase	nonDE	-0.12452	0	0.999999	1	Decrease	nonDE	-0.483995	0	0.995178	1	Decrease	nonDE	-0.323687	0	0.998151	1	Decrease	nonDE	-0.743635	0	0.816398	1	Decrease	nonDE
838	ENSG00000072364	-0.0403368	0	1	1	Decrease	nonDE	0.818478	0	0.994942	1	Increase	nonDE	0.708614	0	0.999961	1	Increase	nonDE	-0.16969	0	1	1	Decrease	nonDE	0.842857	0	0.978799	1	Increase	nonDE	0.822474	0	0.981251	1	Increase	nonDE	0.986655	0	0.55025	1	Increase	nonDE	0.865124	0	0.870808	1	Increase	nonDE
839	ENSG00000072401	0.167656	0	1	1	Increase	nonDE	1.48713	5.64561	5.02e-08	5.18e-07	Increase	DE	1.39292	4.42851	1e-05	9.51e-05	Increase	DE	0.0645701	0	1	1	Increase	nonDE	1.41015	4.34065	1.43e-05	0.000115167	Increase	DE	1.3037	2.90674	0.00215114	0.0157044	Increase	DE	1.31254	2.39642	0.00899776	0.0581675	Increase	nonDE	1.25403	1.73079	0.0429439	0.310796	Increase	nonDE
840	ENSG00000072415	0.197481	0	1	1	Increase	nonDE	1.1855	1.60082	0.0559352	0.223082	Increase	nonDE	0.779609	0	0.964602	1	Increase	nonDE	0.267997	0	0.99999	1	Increase	nonDE	1.20806	1.73939	0.0421795	0.182506	Increase	nonDE	0.704098	0	0.984826	1	Increase	nonDE	1.00229	0.0139984	0.494426	1	Increase	nonDE	0.618333	0	0.978381	1	Increase	nonDE
841	ENSG00000072422	0.664723	0	0.873365	1	Increase	nonDE	-3.31486	-6.029	8.15e-09	9.2e-08	Decrease	DE	-3.70513	-6.74421	2.35e-10	4.18e-09	Decrease	DE	0.764031	0	0.754183	1	Increase	nonDE	-3.63281	-6.56616	5.78e-10	7.92e-09	Decrease	DE	-3.14457	-4.79679	2.19e-06	2.96e-05	Decrease	DE	-4.7462	-6.78602	1.9e-10	6.11e-09	Decrease	DE	-3.90202	-4.38004	1.22e-05	0.00033562	Decrease	DE
842	ENSG00000072501	0.0389348	0	1	1	Increase	nonDE	-0.490968	0	1	1	Decrease	nonDE	-0.367899	0	1	1	Decrease	nonDE	-0.1579	0	1	1	Decrease	nonDE	-0.560805	0	1	1	Decrease	nonDE	-0.462427	0	1	1	Decrease	nonDE	-0.609911	0	0.999512	1	Decrease	nonDE	-0.313445	0	1	1	Decrease	nonDE
843	ENSG00000072506	0.0409843	0	1	1	Increase	nonDE	-1.45276	-2.34478	0.0102846	0.0493747	Decrease	DE	-1.04294	-0.249202	0.401801	1	Decrease	nonDE	0.0398009	0	1	1	Increase	nonDE	-1.13161	-0.697057	0.243513	0.78509	Decrease	nonDE	-1.01771	-0.0880295	0.464995	1	Decrease	nonDE	-1.51415	-1.85323	0.0330705	0.175229	Decrease	nonDE	-1.19	-0.649572	0.258564	1	Decrease	nonDE
844	ENSG00000072518	-0.144514	0	1	1	Decrease	nonDE	0.794744	0	0.957724	1	Increase	nonDE	0.833767	0	0.919126	1	Increase	nonDE	-0.242483	0	0.999984	1	Decrease	nonDE	1.09798	0.756519	0.225361	0.739115	Increase	nonDE	1.06634	0.477929	0.316756	1	Increase	nonDE	0.998747	0	0.502756	1	Increase	nonDE	1.0045	0.022815	0.490917	1	Increase	nonDE
845	ENSG00000072571	-0.316242	0	0.901292	1	Decrease	nonDE	1.19863	0.43591	0.331818	0.993256	Increase	nonDE	1.22886	0.495347	0.310602	1	Increase	nonDE	-0.574447	0	0.744309	1	Decrease	nonDE	1.18873	0.364118	0.358207	1	Increase	nonDE	2.14093	2.15616	0.0164661	0.0928906	Increase	nonDE	2.00142	1.43954	0.0762298	0.347217	Increase	nonDE	1.10012	0.122255	0.457186	1	Increase	nonDE
846	ENSG00000072609	-0.0777088	0	1	1	Decrease	nonDE	0.297754	0	1	1	Increase	nonDE	0.287356	0	1	1	Increase	nonDE	-0.000216157	0	1	1	Decrease	nonDE	0.336128	0	1	1	Increase	nonDE	0.406136	0	1	1	Increase	nonDE	0.304671	0	1	1	Increase	nonDE	0.150596	0	1	1	Increase	nonDE
847	ENSG00000072682	-0.286457	0	0.919556	1	Decrease	nonDE	2.39225	3.66228	0.000181948	0.00120038	Increase	DE	2.25347	3.28974	0.00064699	0.0045716	Increase	DE	0.528696	0	0.797066	1	Increase	nonDE	1.74553	1.6023	0.0557716	0.232645	Increase	nonDE	2.15189	2.43983	0.00802839	0.0501424	Increase	nonDE	1.4413	0.820985	0.206593	0.73601	Increase	nonDE	0.184968	0	0.924488	1	Increase	nonDE
848	ENSG00000072694	0.485499	0	0.926044	1	Increase	nonDE	-1.44233	-0.968187	0.167384	0.568952	Decrease	nonDE	-0.141101	0	0.992931	1	Decrease	nonDE	0.419492	0	0.911929	1	Increase	nonDE	-1.37926	-0.892206	0.186974	0.637574	Decrease	nonDE	-0.029657	0	0.998078	1	Decrease	nonDE	-1.29054	-0.502818	0.308037	0.979016	Decrease	nonDE	-0.583159	0	0.76879	1	Decrease	nonDE
849	ENSG00000072736	-0.0644207	0	1	1	Decrease	nonDE	-1.4138	-3.18661	0.000903533	0.00535245	Decrease	DE	-1.2705	-2.18258	0.0154414	0.0812927	Decrease	nonDE	-0.13564	0	1	1	Decrease	nonDE	-1.24224	-1.76988	0.0395586	0.172716	Decrease	nonDE	-1.20303	-1.37194	0.0862351	0.384135	Decrease	nonDE	-1.10766	-0.596092	0.276081	0.902627	Decrease	nonDE	-0.93124	0	0.63337	1	Decrease	nonDE
850	ENSG00000072756	-0.00919964	0	1	1	Decrease	nonDE	-0.029054	0	1	1	Decrease	nonDE	-0.526913	0	0.998401	1	Decrease	nonDE	-0.497119	0	0.994058	1	Decrease	nonDE	-0.0252212	0	1	1	Decrease	nonDE	-0.484812	0	0.997035	1	Decrease	nonDE	0.084166	0	0.99992	1	Increase	nonDE	0.116625	0	0.999627	1	Increase	nonDE
851	ENSG00000072778	-0.404809	0	0.999986	1	Decrease	nonDE	-1.14127	-1.01361	0.156336	0.53616	Decrease	nonDE	-0.983046	0	0.549416	1	Decrease	nonDE	-0.0548734	0	1	1	Decrease	nonDE	-1.10869	-0.668623	0.252467	0.805056	Decrease	nonDE	-0.850879	0	0.807779	1	Decrease	nonDE	-1.22752	-1.08958	0.138967	0.55195	Decrease	nonDE	-1.32497	-1.34025	0.0912629	0.542171	Decrease	nonDE
852	ENSG00000072786	-0.0129158	0	1	1	Decrease	nonDE	0.610019	0	0.999825	1	Increase	nonDE	0.505346	0	0.999994	1	Increase	nonDE	-0.0128207	0	1	1	Decrease	nonDE	0.509622	0	0.999974	1	Increase	nonDE	0.256965	0	1	1	Increase	nonDE	0.430149	0	0.999735	1	Increase	nonDE	0.112341	0	0.999998	1	Increase	nonDE
853	ENSG00000072803	-0.0374551	0	1	1	Decrease	nonDE	0.55947	0	1	1	Increase	nonDE	0.400212	0	1	1	Increase	nonDE	0.136425	0	1	1	Increase	nonDE	0.500755	0	1	1	Increase	nonDE	0.453705	0	1	1	Increase	nonDE	0.397335	0	1	1	Increase	nonDE	0.169418	0	1	1	Increase	nonDE
854	ENSG00000072818	-0.207334	0	0.997456	1	Decrease	nonDE	-0.381773	0	0.987106	1	Decrease	nonDE	-0.240876	0	0.997362	1	Decrease	nonDE	0.30669	0	0.987816	1	Increase	nonDE	0.300284	0	0.992638	1	Increase	nonDE	0.113789	0	0.997236	1	Increase	nonDE	0.209931	0	0.991918	1	Increase	nonDE	0.39655	0	0.954497	1	Increase	nonDE
855	ENSG00000072849	-0.17363	0	1	1	Decrease	nonDE	0.516378	0	1	1	Increase	nonDE	0.375994	0	1	1	Increase	nonDE	0.0879165	0	1	1	Increase	nonDE	0.71861	0	0.999164	1	Increase	nonDE	0.792455	0	0.984894	1	Increase	nonDE	0.559294	0	0.999892	1	Increase	nonDE	0.479779	0	0.999944	1	Increase	nonDE
856	ENSG00000072858	-0.0547652	0	0.991085	1	Decrease	nonDE	-0.635429	0	0.798686	1	Decrease	nonDE	-0.599287	0	0.81694	1	Decrease	nonDE	-1.05095	-0.0835366	0.467286	1	Decrease	nonDE	-0.907507	0	0.575767	1	Decrease	nonDE	-0.377464	0	0.889248	1	Decrease	nonDE	0.237568	0	0.901843	1	Increase	nonDE	-0.780752	0	0.621329	1	Decrease	nonDE
857	ENSG00000072864	0.080979	0	1	1	Increase	nonDE	-0.0797882	0	1	1	Decrease	nonDE	-0.104871	0	1	1	Decrease	nonDE	0.0663759	0	0.999997	1	Increase	nonDE	-0.262013	0	0.999977	1	Decrease	nonDE	-0.0771874	0	0.999999	1	Decrease	nonDE	-0.448625	0	0.986795	1	Decrease	nonDE	-0.0651087	0	0.999859	1	Decrease	nonDE
858	ENSG00000072958	0.0924185	0	1	1	Increase	nonDE	0.766594	0	0.993043	1	Increase	nonDE	0.731458	0	0.997446	1	Increase	nonDE	0.193801	0	1	1	Increase	nonDE	0.795421	0	0.979212	1	Increase	nonDE	0.456806	0	0.999998	1	Increase	nonDE	0.705724	0	0.985428	1	Increase	nonDE	0.448935	0	0.999782	1	Increase	nonDE
859	ENSG00000073008	0.160076	0	0.998918	1	Increase	nonDE	0.966244	0	0.559163	1	Increase	nonDE	1.06472	0.28936	0.386386	1	Increase	nonDE	0.469462	0	0.959483	1	Increase	nonDE	1.44563	2.00492	0.0235352	0.109305	Increase	nonDE	1.38179	1.61736	0.054125	0.258854	Increase	nonDE	0.776152	0	0.777222	1	Increase	nonDE	0.495047	0	0.933888	1	Increase	nonDE
860	ENSG00000073050	0.070931	0	1	1	Increase	nonDE	0.306223	0	0.999999	1	Increase	nonDE	0.39517	0	0.999994	1	Increase	nonDE	0.112499	0	0.999999	1	Increase	nonDE	0.000263786	0	1	1	Increase	nonDE	0.118431	0	1	1	Increase	nonDE	0.293567	0	0.999812	1	Increase	nonDE	0.15809	0	0.999891	1	Increase	nonDE
861	ENSG00000073060	0.213639	0	0.999588	1	Increase	nonDE	-4.22658	-7.72982	1.35e-12	2.31e-11	Decrease	DE	-4.45229	-7.9012	5.38e-13	1.31e-11	Decrease	DE	-0.145608	0	0.997807	1	Decrease	nonDE	-3.28848	-5.77065	2.79e-08	3.17e-07	Decrease	DE	-3.89106	-5.93183	1.3e-08	2.45e-07	Decrease	DE	-4.33691	-5.33638	2.07e-07	3.83e-06	Decrease	DE	-3.23253	-3.39553	0.000455741	0.00749701	Decrease	DE
862	ENSG00000073111	0.162436	0	0.996388	1	Increase	nonDE	-0.345853	0	0.97989	1	Decrease	nonDE	-0.786897	0	0.735562	1	Decrease	nonDE	0.186913	0	0.985989	1	Increase	nonDE	-0.767604	0	0.749832	1	Decrease	nonDE	-0.663512	0	0.813665	1	Decrease	nonDE	-0.118456	0	0.985393	1	Decrease	nonDE	-0.571109	0	0.797867	1	Decrease	nonDE
863	ENSG00000073150	-0.0119345	0	0.999175	1	Decrease	nonDE	3.83302	10.9018	2.65e-20	9.28e-19	Increase	DE	3.49199	9.47344	8.92e-17	3.15e-15	Increase	DE	0.636741	0	0.802057	1	Increase	nonDE	3.9386	10.165	1.77e-18	6.27e-17	Increase	DE	3.44581	8.12188	1.63e-13	5.91e-12	Increase	DE	3.52069	7.1829	2.45e-11	8.92e-10	Increase	DE	2.6108	4.24498	2.08e-05	0.000529198	Increase	DE
864	ENSG00000073169	-0.42555	0	0.963584	1	Decrease	nonDE	-0.893629	0	0.633265	1	Decrease	nonDE	-0.717146	0	0.816902	1	Decrease	nonDE	-0.463222	0	0.912599	1	Decrease	nonDE	-0.0311359	0	0.998995	1	Decrease	nonDE	-0.205783	0	0.982494	1	Decrease	nonDE	-0.215598	0	0.95688	1	Decrease	nonDE	0.257902	0	0.934762	1	Increase	nonDE
865	ENSG00000073331	-0.17242	0	1	1	Decrease	nonDE	-0.994474	0	0.513676	1	Decrease	nonDE	-0.725817	0	0.965739	1	Decrease	nonDE	-0.0471734	0	1	1	Decrease	nonDE	-0.748928	0	0.926264	1	Decrease	nonDE	-0.0437273	0	1	1	Decrease	nonDE	-1.15774	-0.637525	0.262458	0.873351	Decrease	nonDE	-0.0422706	0	0.999989	1	Decrease	nonDE
866	ENSG00000073350	-0.186746	0	0.999061	1	Decrease	nonDE	-0.373019	0	0.99213	1	Decrease	nonDE	0.412186	0	0.994733	1	Increase	nonDE	0.514988	0	0.959978	1	Increase	nonDE	-0.255479	0	0.995423	1	Decrease	nonDE	0.463125	0	0.975432	1	Increase	nonDE	-0.292883	0	0.986115	1	Decrease	nonDE	-0.263636	0	0.976991	1	Decrease	nonDE
867	ENSG00000073417	-0.151306	0	0.999995	1	Decrease	nonDE	1.04127	0.276824	0.39118	1	Increase	nonDE	0.603522	0	0.993318	1	Increase	nonDE	-0.0454202	0	0.999986	1	Decrease	nonDE	1.14053	0.842955	0.200409	0.674397	Increase	nonDE	0.7639	0	0.896342	1	Increase	nonDE	0.924924	0	0.63058	1	Increase	nonDE	0.18822	0	0.998035	1	Increase	nonDE
868	ENSG00000073578	-0.0295293	0	1	1	Decrease	nonDE	0.123959	0	1	1	Increase	nonDE	0.168503	0	1	1	Increase	nonDE	0.0098761	0	1	1	Increase	nonDE	0.15434	0	1	1	Increase	nonDE	0.146675	0	1	1	Increase	nonDE	0.230303	0	1	1	Increase	nonDE	0.0813747	0	1	1	Increase	nonDE
869	ENSG00000073584	0.190005	0	0.993703	1	Increase	nonDE	0.474942	0	0.961634	1	Increase	nonDE	0.482295	0	0.960575	1	Increase	nonDE	0.198848	0	0.980878	1	Increase	nonDE	0.228993	0	0.992673	1	Increase	nonDE	0.239213	0	0.988524	1	Increase	nonDE	-0.145334	0	0.976338	1	Decrease	nonDE	-0.375842	0	0.888443	1	Decrease	nonDE
870	ENSG00000073605	0.929035	0	0.5727	1	Increase	nonDE	0.362093	0	0.952904	1	Increase	nonDE	-0.0677966	0	0.993546	1	Decrease	nonDE	1.16868	0.375264	0.354043	1	Increase	nonDE	-1.22277	-0.544533	0.293509	0.904854	Decrease	nonDE	-1.51554	-1.09339	0.138132	0.561895	Decrease	nonDE	-1.242	-0.446426	0.328052	1	Decrease	nonDE	-1.97263	-1.45495	0.0740694	0.463564	Decrease	nonDE
871	ENSG00000073614	0.010813	0	1	1	Increase	nonDE	0.334604	0	1	1	Increase	nonDE	0.265764	0	1	1	Increase	nonDE	-0.0740397	0	1	1	Decrease	nonDE	0.311535	0	1	1	Increase	nonDE	0.226793	0	1	1	Increase	nonDE	0.202784	0	1	1	Increase	nonDE	0.234445	0	1	1	Increase	nonDE
872	ENSG00000073711	-0.826743	0	0.628446	1	Decrease	nonDE	-0.706999	0	0.729619	1	Decrease	nonDE	-0.802789	0	0.656457	1	Decrease	nonDE	-0.501047	0	0.793983	1	Decrease	nonDE	0.250731	0	0.925897	1	Increase	nonDE	-0.336936	0	0.87283	1	Decrease	nonDE	-0.218167	0	0.905223	1	Decrease	nonDE	-0.236457	0	0.889409	1	Decrease	nonDE
873	ENSG00000073712	0.69346	0	0.669366	1	Increase	nonDE	7.29724	11.9381	7.13e-23	3.23e-21	Increase	DE	6.60642	10.5744	1.72e-19	8.16e-18	Increase	DE	0.802589	0	0.611178	1	Increase	nonDE	6.90351	10.5241	2.29e-19	8.86e-18	Increase	DE	5.76195	8.34398	4.83e-14	1.86e-12	Increase	DE	6.68608	7.48602	4.97e-12	2.03e-10	Increase	DE	5.50268	5.79508	2.49e-08	1.28e-06	Increase	DE
874	ENSG00000073737	-0.136968	0	0.999925	1	Decrease	nonDE	-6.07906	-9.67303	2.89e-17	7.69e-16	Decrease	DE	-5.69678	-8.51889	1.84e-14	5.3e-13	Decrease	DE	-0.136979	0	0.999108	1	Decrease	nonDE	-5.80685	-8.44323	2.8e-14	6.34e-13	Decrease	DE	-6.04436	-7.46951	5.42e-12	1.63e-10	Decrease	DE	-6.42625	-6.90722	1.02e-10	3.43e-09	Decrease	DE	-5.78379	-5.00331	9.06e-07	3.4e-05	Decrease	DE
875	ENSG00000073756	0.311265	0	0.894108	1	Increase	nonDE	11.1049	24.7223	5.27e-51	4.13e-48	Increase	DE	9.67916	21.1371	5.69e-44	3.57e-41	Increase	DE	0.717411	0	0.672549	1	Increase	nonDE	10.7938	23.4464	1.41e-48	1.26e-45	Increase	DE	9.22956	19.3073	4.07e-40	3.64e-37	Increase	DE	10.2768	18.1637	1.29e-37	1.62e-34	Increase	DE	7.30652	11.9514	6.61e-23	4.87e-20	Increase	DE
876	ENSG00000073792	-0.0320214	0	1	1	Decrease	nonDE	0.20652	0	1	1	Increase	nonDE	-0.0149968	0	1	1	Decrease	nonDE	0.0528967	0	0.999998	1	Increase	nonDE	0.155699	0	0.999999	1	Increase	nonDE	0.0610158	0	1	1	Increase	nonDE	0.00154294	0	1	1	Increase	nonDE	0.187126	0	0.99952	1	Increase	nonDE
877	ENSG00000073803	0.188169	0	1	1	Increase	nonDE	0.885051	0	0.801209	1	Increase	nonDE	1.11237	0.844365	0.200017	0.735036	Increase	nonDE	0.0730575	0	0.999998	1	Increase	nonDE	1.22678	1.65698	0.0499806	0.211586	Increase	nonDE	0.974702	0	0.566668	1	Increase	nonDE	1.21629	1.13109	0.13006	0.525905	Increase	nonDE	1.2444	1.17445	0.121191	0.661068	Increase	nonDE
878	ENSG00000073849	0.204042	0	1	1	Increase	nonDE	-1.52993	-3.18817	0.000899013	0.00533324	Decrease	DE	-2.02006	-5.56973	7.14e-08	9.27e-07	Decrease	DE	-0.18274	0	0.999987	1	Decrease	nonDE	-1.46664	-2.7284	0.00362743	0.0198645	Decrease	DE	-1.81787	-4.05444	4.33e-05	0.000453741	Decrease	DE	-1.40883	-1.64852	0.0508433	0.250028	Decrease	nonDE	-1.48953	-1.72135	0.0437959	0.314603	Decrease	nonDE
879	ENSG00000073861	0.265488	0	0.945522	1	Increase	nonDE	-0.360807	0	0.919965	1	Decrease	nonDE	-0.23146	0	0.956754	1	Decrease	nonDE	0.540456	0	0.801874	1	Increase	nonDE	-0.8715	0	0.603284	1	Decrease	nonDE	-0.7828	0	0.654442	1	Decrease	nonDE	-0.249428	0	0.911412	1	Decrease	nonDE	-0.738702	0	0.648903	1	Decrease	nonDE
880	ENSG00000073910	-0.138918	0	0.999999	1	Decrease	nonDE	-2.92958	-6.70391	2.88e-10	3.78e-09	Decrease	DE	-2.48019	-5.97977	1.03e-08	1.51e-07	Decrease	DE	-0.501673	0	0.98889	1	Decrease	nonDE	-3.25676	-6.53387	6.8e-10	9.25e-09	Decrease	DE	-2.41841	-4.75149	2.66e-06	3.53e-05	Decrease	DE	-3.20829	-4.32149	1.54e-05	0.000195445	Decrease	DE	-2.40795	-3.03114	0.00147328	0.0205423	Decrease	DE
881	ENSG00000073921	0.0371084	0	1	1	Increase	nonDE	-0.198327	0	1	1	Decrease	nonDE	0.029586	0	1	1	Increase	nonDE	0.173115	0	1	1	Increase	nonDE	-0.200351	0	1	1	Decrease	nonDE	-0.0247713	0	1	1	Decrease	nonDE	-0.36107	0	1	1	Decrease	nonDE	-0.0715958	0	1	1	Decrease	nonDE
882	ENSG00000073969	0.143447	0	1	1	Increase	nonDE	-0.0373471	0	1	1	Decrease	nonDE	0.148823	0	1	1	Increase	nonDE	0.0754871	0	1	1	Increase	nonDE	-0.279212	0	1	1	Decrease	nonDE	0.057205	0	1	1	Increase	nonDE	-0.125518	0	1	1	Decrease	nonDE	0.22924	0	1	1	Increase	nonDE
883	ENSG00000074054	0.00873618	0	1	1	Increase	nonDE	0.622622	0	0.999187	1	Increase	nonDE	0.77666	0	0.972645	1	Increase	nonDE	0.0508273	0	1	1	Increase	nonDE	0.597362	0	0.998939	1	Increase	nonDE	0.703992	0	0.984627	1	Increase	nonDE	0.668337	0	0.973068	1	Increase	nonDE	0.371108	0	0.999115	1	Increase	nonDE
884	ENSG00000074071	-0.175135	0	1	1	Decrease	nonDE	-1.66852	-3.33271	0.000561703	0.00345314	Decrease	DE	-1.53763	-2.79183	0.00302043	0.0185231	Decrease	DE	-0.294137	0	0.999894	1	Decrease	nonDE	-1.4356	-2.0288	0.0222712	0.104277	Decrease	nonDE	-1.39514	-1.68536	0.0471721	0.230978	Decrease	nonDE	-0.896749	0	0.653108	1	Decrease	nonDE	-1.61315	-1.67178	0.0484996	0.339823	Decrease	nonDE
885	ENSG00000074181	-0.636296	0	0.862089	1	Decrease	nonDE	-0.163828	0	0.996625	1	Decrease	nonDE	0.406971	0	0.98454	1	Increase	nonDE	-0.166644	0	0.98592	1	Decrease	nonDE	-0.189829	0	0.983343	1	Decrease	nonDE	0.576101	0	0.875298	1	Increase	nonDE	-0.465359	0	0.865334	1	Decrease	nonDE	0.172346	0	0.962051	1	Increase	nonDE
886	ENSG00000074201	0.108796	0	1	1	Increase	nonDE	-1.32251	-2.75776	0.00333384	0.0178741	Decrease	DE	-1.07658	-0.686763	0.246734	0.868523	Decrease	nonDE	0.0170594	0	1	1	Increase	nonDE	-1.27558	-2.25976	0.0127591	0.0631904	Decrease	nonDE	-1.12353	-0.948974	0.172207	0.667674	Decrease	nonDE	-1.172	-1.04296	0.149461	0.581649	Decrease	nonDE	-1.21739	-1.1567	0.12477	0.674134	Decrease	nonDE
887	ENSG00000074266	0.177223	0	1	1	Increase	nonDE	-0.0249185	0	1	1	Decrease	nonDE	0.0753426	0	1	1	Increase	nonDE	-0.0392581	0	1	1	Decrease	nonDE	-0.163503	0	1	1	Decrease	nonDE	-0.314953	0	1	1	Decrease	nonDE	-0.0616681	0	1	1	Decrease	nonDE	0.176673	0	0.999999	1	Increase	nonDE
888	ENSG00000074319	-0.0304472	0	1	1	Decrease	nonDE	1.04931	0.718037	0.237018	0.757915	Increase	nonDE	0.857798	0	0.976935	1	Increase	nonDE	0.0276757	0	1	1	Increase	nonDE	1.07885	1.04354	0.149328	0.531921	Increase	nonDE	0.907626	0	0.865248	1	Increase	nonDE	0.938941	0	0.72228	1	Increase	nonDE	0.519476	0	0.99996	1	Increase	nonDE
889	ENSG00000074356	0.157263	0	1	1	Increase	nonDE	0.864754	0	0.943562	1	Increase	nonDE	0.761214	0	0.996729	1	Increase	nonDE	0.155513	0	1	1	Increase	nonDE	0.730349	0	0.998175	1	Increase	nonDE	0.500479	0	0.999999	1	Increase	nonDE	0.607935	0	0.998932	1	Increase	nonDE	0.542134	0	0.999316	1	Increase	nonDE
890	ENSG00000074370	0.0292862	0	0.999999	1	Increase	nonDE	0.650018	0	0.978511	1	Increase	nonDE	1.20856	1.32199	0.094259	0.388535	Increase	nonDE	-0.140716	0	0.999678	1	Decrease	nonDE	0.256	0	0.999877	1	Increase	nonDE	1.07452	0.40523	0.342991	1	Increase	nonDE	0.967294	0	0.55243	1	Increase	nonDE	1.57413	2.31075	0.011219	0.106715	Increase	nonDE
891	ENSG00000074410	-0.246784	0	0.892294	1	Decrease	nonDE	9.38702	8.93843	1.8e-15	3.99e-14	Increase	DE	9.99862	9.57743	4.96e-17	1.79e-15	Increase	DE	-0.184228	0	0.928968	1	Decrease	nonDE	9.17425	7.68039	1.76e-12	3.29e-11	Increase	DE	10.2271	8.61784	1.07e-14	4.41e-13	Increase	DE	9.91729	6.07132	6.65e-09	1.63e-07	Increase	DE	10.4043	6.36822	1.55e-09	1.05e-07	Increase	DE
892	ENSG00000074416	-0.0861376	0	0.999994	1	Decrease	nonDE	0.73224	0	0.938315	1	Increase	nonDE	0.0777302	0	0.999999	1	Increase	nonDE	-0.0787959	0	0.999881	1	Decrease	nonDE	0.694127	0	0.943731	1	Increase	nonDE	-0.0395244	0	0.999989	1	Decrease	nonDE	0.444398	0	0.980924	1	Increase	nonDE	0.0733607	0	0.998859	1	Increase	nonDE
893	ENSG00000074582	-0.0953637	0	0.98469	1	Decrease	nonDE	-0.523534	0	0.86215	1	Decrease	nonDE	-0.627752	0	0.797939	1	Decrease	nonDE	-0.117326	0	0.965667	1	Decrease	nonDE	-0.310959	0	0.930873	1	Decrease	nonDE	-0.660149	0	0.737947	1	Decrease	nonDE	-1.05939	-0.0863254	0.467325	1	Decrease	nonDE	-0.0981784	0	0.958925	1	Decrease	nonDE
894	ENSG00000074603	0.0478053	0	1	1	Increase	nonDE	0.184438	0	1	1	Increase	nonDE	0.283134	0	1	1	Increase	nonDE	0.00977189	0	1	1	Increase	nonDE	0.0135716	0	1	1	Increase	nonDE	0.367922	0	1	1	Increase	nonDE	0.136537	0	1	1	Increase	nonDE	0.336979	0	1	1	Increase	nonDE
895	ENSG00000074621	-0.263907	0	0.992186	1	Decrease	nonDE	-0.699612	0	0.826944	1	Decrease	nonDE	-0.328851	0	0.986408	1	Decrease	nonDE	-0.586848	0	0.843369	1	Decrease	nonDE	-0.281077	0	0.982809	1	Decrease	nonDE	-0.306907	0	0.966855	1	Decrease	nonDE	0.0666499	0	0.987102	1	Increase	nonDE	0.180299	0	0.951019	1	Increase	nonDE
896	ENSG00000074657	0.101841	0	0.999999	1	Increase	nonDE	-0.317237	0	0.999716	1	Decrease	nonDE	-0.186999	0	0.999986	1	Decrease	nonDE	0.0501811	0	0.999984	1	Increase	nonDE	-0.439245	0	0.996292	1	Decrease	nonDE	-0.563991	0	0.971305	1	Decrease	nonDE	-0.301177	0	0.994386	1	Decrease	nonDE	-0.0604216	0	0.99943	1	Decrease	nonDE
897	ENSG00000074660	0.501304	0	0.917596	1	Increase	nonDE	3.86477	10.4391	3.72e-19	1.19e-17	Increase	DE	3.42163	8.70688	6.51e-15	1.97e-13	Increase	DE	0.382151	0	0.922295	1	Increase	nonDE	3.55143	10.0564	3.28e-18	1.13e-16	Increase	DE	3.08676	7.78542	1e-12	3.33e-11	Increase	DE	3.37774	6.57335	5.58e-10	1.66e-08	Increase	DE	2.49075	3.81229	0.000106285	0.00212825	Increase	DE
898	ENSG00000074695	0.0887968	0	1	1	Increase	nonDE	0.469873	0	0.999994	1	Increase	nonDE	0.373193	0	1	1	Increase	nonDE	-0.154108	0	1	1	Decrease	nonDE	0.230012	0	1	1	Increase	nonDE	0.106867	0	1	1	Increase	nonDE	0.282668	0	0.999939	1	Increase	nonDE	0.509533	0	0.992947	1	Increase	nonDE
899	ENSG00000074696	-0.164559	0	1	1	Decrease	nonDE	-1.12504	-0.895503	0.186096	0.621558	Decrease	nonDE	-1.10055	-0.732302	0.232658	0.829222	Decrease	nonDE	-0.35748	0	0.999969	1	Decrease	nonDE	-1.28746	-1.75841	0.0405277	0.176211	Decrease	nonDE	-1.36385	-2.02188	0.0226318	0.12228	Decrease	nonDE	-0.648964	0	0.958136	1	Decrease	nonDE	-0.708005	0	0.895707	1	Decrease	nonDE
900	ENSG00000074706	-0.00642335	0	0.99993	1	Decrease	nonDE	-1.7982	-1.9682	0.0255982	0.111803	Decrease	nonDE	-2.02164	-2.41727	0.00851981	0.047762	Decrease	DE	0.155681	0	0.99285	1	Increase	nonDE	-1.28452	-0.721297	0.236018	0.76764	Decrease	nonDE	-2.02441	-1.98835	0.0244478	0.130907	Decrease	nonDE	-2.18924	-1.95142	0.0265906	0.146062	Decrease	nonDE	-2.54177	-2.09163	0.0192216	0.166742	Decrease	nonDE
901	ENSG00000074755	-0.0595776	0	1	1	Decrease	nonDE	-0.480316	0	1	1	Decrease	nonDE	-0.372434	0	1	1	Decrease	nonDE	-0.115004	0	1	1	Decrease	nonDE	-0.320561	0	1	1	Decrease	nonDE	-0.272053	0	1	1	Decrease	nonDE	-0.435883	0	0.999997	1	Decrease	nonDE	-0.446535	0	0.999965	1	Decrease	nonDE
902	ENSG00000074800	-0.0697228	0	1	1	Decrease	nonDE	-0.296846	0	1	1	Decrease	nonDE	-0.34675	0	1	1	Decrease	nonDE	0.058934	0	1	1	Increase	nonDE	-0.136002	0	1	1	Decrease	nonDE	-0.234872	0	1	1	Decrease	nonDE	-0.502866	0	0.999753	1	Decrease	nonDE	-0.467056	0	0.999524	1	Decrease	nonDE
903	ENSG00000074842	0.0368061	0	1	1	Increase	nonDE	-0.260616	0	1	1	Decrease	nonDE	-0.554609	0	0.999778	1	Decrease	nonDE	-0.159417	0	1	1	Decrease	nonDE	-0.446737	0	0.999979	1	Decrease	nonDE	-0.618737	0	0.994871	1	Decrease	nonDE	-0.209771	0	0.99999	1	Decrease	nonDE	-0.501365	0	0.990352	1	Decrease	nonDE
904	ENSG00000074855	0.144084	0	0.997222	1	Increase	nonDE	-1.94723	-2.40678	0.00875743	0.0427304	Decrease	DE	-0.639943	0	0.862811	1	Decrease	nonDE	0.418592	0	0.954291	1	Increase	nonDE	-1.98159	-2.38768	0.00920489	0.0469993	Decrease	DE	-1.01893	-0.0471295	0.481242	1	Decrease	nonDE	-3.20134	-3.5761	0.000246094	0.00241566	Decrease	DE	0.0789388	0	0.990958	1	Increase	nonDE
905	ENSG00000074935	0.508956	0	0.898697	1	Increase	nonDE	2.87153	6.4733	9.21e-10	1.15e-08	Increase	DE	2.34692	4.52346	6.83e-06	6.7e-05	Increase	DE	-0.699215	0	0.7048	1	Decrease	nonDE	2.43564	5.03719	7.81e-07	7.42e-06	Increase	DE	1.94905	3.11246	0.00114331	0.00883564	Increase	DE	4.01212	6.08741	6.15e-09	1.51e-07	Increase	DE	2.47668	2.69775	0.00395868	0.0460316	Increase	DE
906	ENSG00000074964	0.231519	0	0.999998	1	Increase	nonDE	0.207515	0	1	1	Increase	nonDE	0.144191	0	1	1	Increase	nonDE	0.150082	0	0.999987	1	Increase	nonDE	0.31035	0	0.999992	1	Increase	nonDE	0.0855356	0	1	1	Increase	nonDE	-0.00554844	0	0.999999	1	Decrease	nonDE	0.510681	0	0.979768	1	Increase	nonDE
907	ENSG00000074966	-0.382069	0	0.908433	1	Decrease	nonDE	-1.33329	-0.688154	0.2463	0.780426	Decrease	nonDE	-1.89434	-1.70473	0.0453294	0.208668	Decrease	nonDE	-0.734553	0	0.671845	1	Decrease	nonDE	-1.00801	-0.0148372	0.494241	1	Decrease	nonDE	-0.525617	0	0.799749	1	Decrease	nonDE	-0.649521	0	0.693944	1	Decrease	nonDE	0.0150193	0	0.993191	1	Increase	nonDE
908	ENSG00000075089	0.0563012	0	1	1	Increase	nonDE	0.731496	0	0.994758	1	Increase	nonDE	0.709976	0	0.996957	1	Increase	nonDE	-0.0581398	0	1	1	Decrease	nonDE	0.757392	0	0.984939	1	Increase	nonDE	0.69537	0	0.993765	1	Increase	nonDE	0.771107	0	0.930214	1	Increase	nonDE	0.568567	0	0.99308	1	Increase	nonDE
909	ENSG00000075131	0.25459	0	0.97034	1	Increase	nonDE	-0.0389187	0	0.997205	1	Decrease	nonDE	0.190246	0	0.984002	1	Increase	nonDE	0.0613712	0	0.986822	1	Increase	nonDE	-0.205528	0	0.976942	1	Decrease	nonDE	-0.820338	0	0.648039	1	Decrease	nonDE	0.204282	0	0.939752	1	Increase	nonDE	-0.77975	0	0.631617	1	Decrease	nonDE
910	ENSG00000075142	0.013261	0	1	1	Increase	nonDE	0.460852	0	0.999997	1	Increase	nonDE	0.123384	0	1	1	Increase	nonDE	0.0360623	0	1	1	Increase	nonDE	0.644698	0	0.997709	1	Increase	nonDE	0.435941	0	0.999969	1	Increase	nonDE	0.38369	0	0.999776	1	Increase	nonDE	-0.0357665	0	0.999998	1	Decrease	nonDE
911	ENSG00000075151	-0.0154561	0	1	1	Decrease	nonDE	-0.512098	0	0.999989	1	Decrease	nonDE	-0.300769	0	1	1	Decrease	nonDE	-0.0663024	0	1	1	Decrease	nonDE	-0.456539	0	0.999994	1	Decrease	nonDE	-0.43108	0	0.999987	1	Decrease	nonDE	-0.354825	0	0.999952	1	Decrease	nonDE	-0.36104	0	0.999715	1	Decrease	nonDE
912	ENSG00000075188	0.241391	0	1	1	Increase	nonDE	-0.422605	0	0.999941	1	Decrease	nonDE	-0.0127088	0	1	1	Decrease	nonDE	0.172308	0	0.999999	1	Increase	nonDE	-0.690586	0	0.977103	1	Decrease	nonDE	-0.220293	0	1	1	Decrease	nonDE	-0.360035	0	0.999267	1	Decrease	nonDE	0.138437	0	0.999984	1	Increase	nonDE
913	ENSG00000075213	1.12438	0.24956	0.401682	1	Increase	nonDE	1.02867	0.061519	0.475534	1	Increase	nonDE	-0.822314	0	0.626376	1	Decrease	nonDE	1.39685	0.694489	0.244339	1	Increase	nonDE	0.278668	0	0.948741	1	Increase	nonDE	-1.21352	-0.375157	0.354161	1	Decrease	nonDE	-1.57458	-0.825938	0.205343	0.732908	Decrease	nonDE	-2.70938	-1.85086	0.0332918	0.257856	Decrease	nonDE
914	ENSG00000075223	-0.0781115	0	0.999969	1	Decrease	nonDE	2.3436	7.87179	6.31e-13	1.11e-11	Increase	DE	2.28702	7.43106	6.65e-12	1.44e-10	Increase	DE	-0.0960104	0	0.999433	1	Decrease	nonDE	2.26233	6.65359	3.72e-10	5.21e-09	Increase	DE	2.46694	7.29236	1.38e-11	3.9e-10	Increase	DE	2.50561	5.8365	2.05e-08	4.51e-07	Increase	DE	2.61991	5.81738	2.24e-08	1.18e-06	Increase	DE
915	ENSG00000075234	-0.0592065	0	0.999849	1	Decrease	nonDE	-0.960039	0	0.556231	1	Decrease	nonDE	-0.745766	0	0.819909	1	Decrease	nonDE	0.0687776	0	0.998865	1	Increase	nonDE	-0.916068	0	0.606917	1	Decrease	nonDE	-0.638897	0	0.864138	1	Decrease	nonDE	-1.07753	-0.186333	0.42624	1	Decrease	nonDE	-0.733283	0	0.718267	1	Decrease	nonDE
916	ENSG00000075239	0.0829834	0	0.999998	1	Increase	nonDE	-1.45916	-1.75149	0.0411225	0.169674	Decrease	nonDE	-1.20363	-0.831462	0.203627	0.745245	Decrease	nonDE	0.138716	0	0.999853	1	Increase	nonDE	-1.05702	-0.230512	0.40903	1	Decrease	nonDE	-1.27801	-0.98412	0.163452	0.641877	Decrease	nonDE	-0.998309	0	0.502088	1	Decrease	nonDE	-0.864511	0	0.649804	1	Decrease	nonDE
917	ENSG00000075240	-0.043598	0	1	1	Decrease	nonDE	-2.16702	-7.30608	1.28e-11	1.94e-10	Decrease	DE	-1.78043	-5.30788	2.36e-07	2.85e-06	Decrease	DE	-0.211984	0	0.999998	1	Decrease	nonDE	-2.03307	-6.1516	4.5e-09	5.6e-08	Decrease	DE	-1.68819	-3.98906	5.53e-05	0.000571476	Decrease	DE	-1.86862	-3.81866	0.000103851	0.00112029	Decrease	DE	-1.09472	-0.418831	0.338019	1	Decrease	nonDE
918	ENSG00000075275	0.20633	0	0.959087	1	Increase	nonDE	0.0844461	0	0.98782	1	Increase	nonDE	1.22528	0.56903	0.285164	0.978578	Increase	nonDE	0.0466872	0	0.984828	1	Increase	nonDE	0.212018	0	0.961138	1	Increase	nonDE	1.80063	1.98668	0.0245418	0.131298	Increase	nonDE	1.26751	0.457227	0.324224	1	Increase	nonDE	2.14307	1.98189	0.0248122	0.204082	Increase	nonDE
919	ENSG00000075292	-0.072496	0	1	1	Decrease	nonDE	0.160452	0	1	1	Increase	nonDE	0.033457	0	1	1	Increase	nonDE	-0.145228	0	1	1	Decrease	nonDE	0.124826	0	1	1	Increase	nonDE	0.0608102	0	1	1	Increase	nonDE	-0.0367138	0	1	1	Decrease	nonDE	-0.0432396	0	1	1	Decrease	nonDE
920	ENSG00000075303	-0.0279442	0	1	1	Decrease	nonDE	-1.27642	-1.99921	0.0238466	0.104965	Decrease	nonDE	-0.387618	0	0.999999	1	Decrease	nonDE	-0.0510248	0	1	1	Decrease	nonDE	-1.28799	-1.90528	0.0294877	0.133344	Decrease	nonDE	-0.462794	0	0.999771	1	Decrease	nonDE	-1.15808	-0.783052	0.217518	0.764999	Decrease	nonDE	-0.389206	0	0.998092	1	Decrease	nonDE
921	ENSG00000075336	-0.0419504	0	0.999999	1	Decrease	nonDE	-1.89753	-3.24544	0.000747493	0.00449392	Decrease	DE	-1.4413	-1.79942	0.0371485	0.174273	Decrease	nonDE	-0.0257611	0	0.999989	1	Decrease	nonDE	-1.67722	-2.38236	0.00933311	0.0475378	Decrease	DE	-1.24499	-0.87419	0.191822	0.727531	Decrease	nonDE	-1.51214	-1.41033	0.0804287	0.362131	Decrease	nonDE	-1.17439	-0.447767	0.327537	1	Decrease	nonDE
922	ENSG00000075391	-0.395448	0	0.999965	1	Decrease	nonDE	-1.6596	-3.54813	0.000271137	0.00174831	Decrease	DE	-1.72055	-3.91794	7.21e-05	0.00060607	Decrease	DE	-0.791004	0	0.859731	1	Decrease	nonDE	-1.92792	-3.92193	7.11e-05	0.000516809	Decrease	DE	-1.25088	-1.14789	0.126573	0.523455	Decrease	nonDE	-0.904013	0	0.634921	1	Decrease	nonDE	-0.688637	0	0.849245	1	Decrease	nonDE
923	ENSG00000075399	-0.098701	0	0.997146	1	Decrease	nonDE	2.02879	4.25016	2.04e-05	0.000155102	Increase	DE	2.42112	6.06513	6.85e-09	1.03e-07	Increase	DE	-0.161115	0	0.982327	1	Decrease	nonDE	2.1897	4.43063	9.95e-06	8.24e-05	Increase	DE	2.63025	6.08278	6.29e-09	1.23e-07	Increase	DE	2.39462	3.8078	0.000108035	0.00116139	Increase	DE	2.64568	4.35964	1.32e-05	0.000360086	Increase	DE
924	ENSG00000075407	-0.173765	0	1	1	Decrease	nonDE	-0.0867589	0	1	1	Decrease	nonDE	-0.217674	0	1	1	Decrease	nonDE	-0.408436	0	0.99997	1	Decrease	nonDE	0.103226	0	1	1	Increase	nonDE	0.0177486	0	1	1	Increase	nonDE	0.361551	0	0.999947	1	Increase	nonDE	0.245218	0	0.999972	1	Increase	nonDE
925	ENSG00000075413	0.0808575	0	1	1	Increase	nonDE	0.905317	0	0.915959	1	Increase	nonDE	0.6839	0	0.999992	1	Increase	nonDE	0.187492	0	1	1	Increase	nonDE	0.725081	0	0.999822	1	Increase	nonDE	0.57593	0	0.999999	1	Increase	nonDE	0.81306	0	0.96694	1	Increase	nonDE	0.540306	0	0.999949	1	Increase	nonDE
926	ENSG00000075415	0.0420866	0	1	1	Increase	nonDE	-0.140557	0	1	1	Decrease	nonDE	-0.116939	0	1	1	Decrease	nonDE	0.0577376	0	1	1	Increase	nonDE	-0.118242	0	1	1	Decrease	nonDE	-0.0623973	0	1	1	Decrease	nonDE	-0.135011	0	1	1	Decrease	nonDE	-0.169403	0	1	1	Decrease	nonDE
927	ENSG00000075420	0.00976178	0	1	1	Increase	nonDE	3.02707	19.2942	4.34e-40	1.09e-37	Increase	DE	3.00514	18.6105	1.34e-38	3.98e-36	Increase	DE	0.0813257	0	1	1	Increase	nonDE	3.05571	17.7495	1.09e-36	2.72e-34	Increase	DE	3.05242	16.1805	4.15e-33	1.33e-30	Increase	DE	2.80925	11.4035	1.51e-21	2.63e-19	Increase	DE	2.6397	9.2438	3.25e-16	7.83e-14	Increase	DE
928	ENSG00000075426	-0.111847	0	1	1	Decrease	nonDE	2.93741	22.9682	1.2e-47	6.27e-45	Increase	DE	2.73883	20.0478	1.07e-41	4.6e-39	Increase	DE	-0.0141693	0	1	1	Decrease	nonDE	2.91632	20.4494	1.52e-42	7.06e-40	Increase	DE	2.83995	17.8971	5.07e-37	2.89e-34	Increase	DE	2.87504	14.6543	1.66e-29	7.71e-27	Increase	DE	2.65386	11.5405	6.9e-22	3.6e-19	Increase	DE
929	ENSG00000075539	-0.113358	0	1	1	Decrease	nonDE	-0.0378979	0	1	1	Decrease	nonDE	-0.128473	0	1	1	Decrease	nonDE	-0.0704542	0	1	1	Decrease	nonDE	-0.0725632	0	1	1	Decrease	nonDE	-0.0634653	0	1	1	Decrease	nonDE	-0.0322122	0	1	1	Decrease	nonDE	-0.0233601	0	1	1	Decrease	nonDE
930	ENSG00000075568	-0.142686	0	1	1	Decrease	nonDE	-0.068376	0	1	1	Decrease	nonDE	-0.0786843	0	1	1	Decrease	nonDE	-0.18436	0	1	1	Decrease	nonDE	0.12648	0	1	1	Increase	nonDE	0.0319768	0	1	1	Increase	nonDE	0.0680686	0	1	1	Increase	nonDE	0.154562	0	1	1	Increase	nonDE
931	ENSG00000075618	0.308321	0	0.955186	1	Increase	nonDE	2.23173	3.97503	5.83e-05	0.000415921	Increase	DE	2.37362	4.45858	8.89e-06	8.5e-05	Increase	DE	0.588476	0	0.809417	1	Increase	nonDE	2.03634	3.32204	0.000581836	0.00368163	Increase	DE	2.11832	3.44569	0.000384913	0.00332521	Increase	DE	1.36466	0.861565	0.195265	0.706596	Increase	nonDE	1.77407	1.8086	0.0364249	0.275217	Increase	nonDE
932	ENSG00000075624	0.186686	0	1	1	Increase	nonDE	0.202343	0	1	1	Increase	nonDE	0.492235	0	0.999978	1	Increase	nonDE	0.316952	0	0.999976	1	Increase	nonDE	0.240215	0	1	1	Increase	nonDE	0.526265	0	0.999443	1	Increase	nonDE	0.0393069	0	1	1	Increase	nonDE	0.250071	0	0.999874	1	Increase	nonDE
933	ENSG00000075651	0.273591	0	0.999367	1	Increase	nonDE	4.1709	19.1629	8.34e-40	2.01e-37	Increase	DE	3.80015	16.6479	3.45e-34	7.32e-32	Increase	DE	0.127906	0	0.999081	1	Increase	nonDE	3.83397	16.6326	3.74e-34	8.08e-32	Increase	DE	3.489	13.7402	2.67e-27	4.91e-25	Increase	DE	4.07514	12.6583	1.19e-24	3.46e-22	Increase	DE	3.60589	10.0169	4.11e-18	1.23e-15	Increase	DE
934	ENSG00000075711	-0.205307	0	1	1	Decrease	nonDE	-0.19983	0	1	1	Decrease	nonDE	-0.199304	0	1	1	Decrease	nonDE	-0.173809	0	1	1	Decrease	nonDE	-0.0390894	0	1	1	Decrease	nonDE	-0.129576	0	1	1	Decrease	nonDE	-0.000823147	0	1	1	Decrease	nonDE	-0.144661	0	0.999994	1	Decrease	nonDE
935	ENSG00000075785	-0.0380097	0	1	1	Decrease	nonDE	0.47587	0	1	1	Increase	nonDE	0.400963	0	1	1	Increase	nonDE	0.0357873	0	1	1	Increase	nonDE	0.622879	0	1	1	Increase	nonDE	0.422132	0	1	1	Increase	nonDE	0.541645	0	1	1	Increase	nonDE	0.35074	0	1	1	Increase	nonDE
936	ENSG00000075790	0.0769602	0	1	1	Increase	nonDE	0.844752	0	0.97766	1	Increase	nonDE	0.833	0	0.983332	1	Increase	nonDE	0.0879359	0	1	1	Increase	nonDE	0.816669	0	0.985592	1	Increase	nonDE	0.903986	0	0.856373	1	Increase	nonDE	0.746277	0	0.986608	1	Increase	nonDE	0.625708	0	0.998035	1	Increase	nonDE
937	ENSG00000075826	-0.462546	0	0.960742	1	Decrease	nonDE	-2.3497	-3.62191	0.000209726	0.00136994	Decrease	DE	-1.7455	-2.11063	0.0183703	0.094801	Decrease	nonDE	-0.378227	0	0.960289	1	Decrease	nonDE	-1.31399	-0.809062	0.209987	0.698933	Decrease	nonDE	-1.12988	-0.306029	0.38004	1	Decrease	nonDE	-1.98364	-1.7897	0.0379274	0.196861	Decrease	nonDE	-1.03278	-0.0559588	0.478085	1	Decrease	nonDE
938	ENSG00000075856	-0.0335561	0	1	1	Decrease	nonDE	-0.115989	0	1	1	Decrease	nonDE	-0.431846	0	1	1	Decrease	nonDE	-0.243716	0	1	1	Decrease	nonDE	-0.115153	0	1	1	Decrease	nonDE	-0.378767	0	1	1	Decrease	nonDE	-0.0262912	0	1	1	Decrease	nonDE	-0.244672	0	1	1	Decrease	nonDE
939	ENSG00000075884	0.057641	0	1	1	Increase	nonDE	-1.66157	-2.8148	0.00282456	0.0153538	Decrease	DE	-2.09007	-4.14568	3.05e-05	0.000269502	Decrease	DE	-0.0485506	0	0.999996	1	Decrease	nonDE	-2.16918	-4.1909	2.56e-05	0.000199729	Decrease	DE	-2.18152	-3.79944	0.000111361	0.00107792	Decrease	DE	-2.88275	-4.35989	1.32e-05	0.000170069	Decrease	DE	-1.92574	-2.13598	0.0172879	0.152824	Decrease	nonDE
940	ENSG00000075914	-0.0921256	0	1	1	Decrease	nonDE	-1.6948	-3.65112	0.00018926	0.00124534	Decrease	DE	-1.87032	-4.45624	8.97e-06	8.57e-05	Decrease	DE	-0.261481	0	0.999979	1	Decrease	nonDE	-1.11199	-0.618841	0.268558	0.844369	Decrease	nonDE	-1.70294	-3.0628	0.00133556	0.0101894	Decrease	DE	-1.1753	-0.667605	0.252791	0.851337	Decrease	nonDE	-1.36585	-1.18148	0.119796	0.655539	Decrease	nonDE
941	ENSG00000075945	0.11792	0	0.999072	1	Increase	nonDE	0.292478	0	0.996613	1	Increase	nonDE	0.755651	0	0.847605	1	Increase	nonDE	-0.0077979	0	0.999746	1	Decrease	nonDE	0.442731	0	0.980638	1	Increase	nonDE	0.587657	0	0.930689	1	Increase	nonDE	0.544115	0	0.895284	1	Increase	nonDE	0.44793	0	0.91868	1	Increase	nonDE
942	ENSG00000075975	-0.0604759	0	0.999999	1	Decrease	nonDE	-0.201305	0	0.999972	1	Decrease	nonDE	-0.0791314	0	0.999999	1	Decrease	nonDE	-0.416728	0	0.987542	1	Decrease	nonDE	-0.077883	0	0.999991	1	Decrease	nonDE	-0.244709	0	0.999182	1	Decrease	nonDE	0.0846636	0	0.99869	1	Increase	nonDE	0.0936956	0	0.99631	1	Increase	nonDE
943	ENSG00000076003	0.0489045	0	0.999982	1	Increase	nonDE	-1.80275	-2.54113	0.00611874	0.0309892	Decrease	DE	-1.98564	-2.99332	0.00165493	0.0107207	Decrease	DE	0.207712	0	0.998193	1	Increase	nonDE	-1.81159	-2.39232	0.00909446	0.0464544	Decrease	DE	-2.14735	-2.82998	0.00270148	0.0192714	Decrease	DE	-2.52059	-3.07629	0.00128058	0.0104234	Decrease	DE	-2.14965	-2.05188	0.0211054	0.179848	Decrease	nonDE
944	ENSG00000076043	-0.014879	0	1	1	Decrease	nonDE	-0.663854	0	0.935683	1	Decrease	nonDE	-0.650957	0	0.94492	1	Decrease	nonDE	-0.197325	0	0.999287	1	Decrease	nonDE	-0.647274	0	0.931535	1	Decrease	nonDE	-0.813446	0	0.756948	1	Decrease	nonDE	-0.311713	0	0.986217	1	Decrease	nonDE	-0.486519	0	0.921826	1	Decrease	nonDE
945	ENSG00000076053	0.059217	0	1	1	Increase	nonDE	0.464173	0	0.999999	1	Increase	nonDE	0.305254	0	1	1	Increase	nonDE	0.0194548	0	1	1	Increase	nonDE	0.494242	0	0.999993	1	Increase	nonDE	0.229164	0	1	1	Increase	nonDE	0.320521	0	0.999986	1	Increase	nonDE	0.0858032	0	0.999999	1	Increase	nonDE
946	ENSG00000076067	-0.103195	0	0.99873	1	Decrease	nonDE	-3.09034	-4.82967	1.91e-06	1.65e-05	Decrease	DE	-2.12758	-2.88555	0.00229178	0.0144942	Decrease	DE	-0.190407	0	0.986618	1	Decrease	nonDE	-3.60937	-5.23886	3.21e-07	3.19e-06	Decrease	DE	-1.56652	-1.30878	0.0964709	0.421199	Decrease	nonDE	-3.69763	-3.89617	7.82e-05	0.000867255	Decrease	DE	-1.30259	-0.494167	0.311144	1	Decrease	nonDE
947	ENSG00000076108	-0.105875	0	1	1	Decrease	nonDE	0.642037	0	0.999958	1	Increase	nonDE	0.288162	0	1	1	Increase	nonDE	-0.213854	0	1	1	Decrease	nonDE	0.662965	0	0.999617	1	Increase	nonDE	0.274471	0	1	1	Increase	nonDE	0.45462	0	0.999941	1	Increase	nonDE	0.177749	0	1	1	Increase	nonDE
948	ENSG00000076201	-0.102836	0	1	1	Decrease	nonDE	0.297429	0	1	1	Increase	nonDE	0.0232232	0	1	1	Increase	nonDE	0.056179	0	1	1	Increase	nonDE	0.534129	0	0.999825	1	Increase	nonDE	0.131957	0	1	1	Increase	nonDE	0.348614	0	0.9999	1	Increase	nonDE	-0.0429854	0	0.999998	1	Decrease	nonDE
949	ENSG00000076242	-0.0475235	0	1	1	Decrease	nonDE	0.554764	0	1	1	Increase	nonDE	0.441277	0	1	1	Increase	nonDE	0.154449	0	1	1	Increase	nonDE	0.661836	0	0.999819	1	Increase	nonDE	0.478742	0	0.999999	1	Increase	nonDE	0.373886	0	0.999999	1	Increase	nonDE	0.141101	0	1	1	Increase	nonDE
950	ENSG00000076248	-0.135865	0	0.998202	1	Decrease	nonDE	-0.234082	0	0.995993	1	Decrease	nonDE	-0.544129	0	0.935342	1	Decrease	nonDE	-0.0838353	0	0.996456	1	Decrease	nonDE	-0.115656	0	0.99786	1	Decrease	nonDE	-0.506753	0	0.915662	1	Decrease	nonDE	-0.93008	0	0.560005	1	Decrease	nonDE	-0.250213	0	0.949576	1	Decrease	nonDE
951	ENSG00000076258	-0.228253	0	0.950124	1	Decrease	nonDE	0.237681	0	0.964427	1	Increase	nonDE	0.416794	0	0.915834	1	Increase	nonDE	1.3376	0.713535	0.238405	1	Increase	nonDE	0.677451	0	0.755375	1	Increase	nonDE	1.03407	0.0712562	0.471672	1	Increase	nonDE	-1.07171	-0.127502	0.44954	1	Decrease	nonDE	-0.323956	0	0.891667	1	Decrease	nonDE
952	ENSG00000076321	0.0733373	0	1	1	Increase	nonDE	-0.272218	0	1	1	Decrease	nonDE	0.0588024	0	1	1	Increase	nonDE	0.0305573	0	1	1	Increase	nonDE	-0.477957	0	0.999915	1	Decrease	nonDE	-0.085234	0	1	1	Decrease	nonDE	-0.218717	0	0.99999	1	Decrease	nonDE	0.156905	0	0.999994	1	Increase	nonDE
953	ENSG00000076351	0.334134	0	0.99796	1	Increase	nonDE	-5.43926	-9.43497	1.11e-16	2.77e-15	Decrease	DE	-5.8414	-9.78507	1.53e-17	5.84e-16	Decrease	DE	0.589519	0	0.940214	1	Increase	nonDE	-5.80248	-9.47599	8.79e-17	2.7e-15	Decrease	DE	-5.92608	-8.20153	1.05e-13	3.89e-12	Decrease	DE	-6.42605	-7.77803	1.04e-12	4.69e-11	Decrease	DE	-5.71114	-5.54938	7.84e-08	3.74e-06	Decrease	DE
954	ENSG00000076356	0.237379	0	0.999886	1	Increase	nonDE	0.676546	0	0.963921	1	Increase	nonDE	1.17917	1.07722	0.141699	0.550589	Increase	nonDE	0.361306	0	0.99669	1	Increase	nonDE	0.278036	0	0.999871	1	Increase	nonDE	0.771027	0	0.885554	1	Increase	nonDE	0.52006	0	0.977309	1	Increase	nonDE	0.833346	0	0.748872	1	Increase	nonDE
955	ENSG00000076382	0.24816	0	0.924536	1	Increase	nonDE	1.81272	1.79021	0.0378866	0.157515	Increase	nonDE	1.22228	0.463415	0.321929	1	Increase	nonDE	1.09234	0.148233	0.44171	1	Increase	nonDE	1.95278	1.99303	0.024187	0.111629	Increase	nonDE	0.761749	0	0.66517	1	Increase	nonDE	1.48922	0.835497	0.202514	0.725289	Increase	nonDE	0.293293	0	0.871968	1	Increase	nonDE
956	ENSG00000076513	-0.0568751	0	1	1	Decrease	nonDE	-0.104457	0	1	1	Decrease	nonDE	0.0387627	0	1	1	Increase	nonDE	0.0712461	0	1	1	Increase	nonDE	0.00938142	0	1	1	Increase	nonDE	0.1955	0	1	1	Increase	nonDE	-0.17996	0	1	1	Decrease	nonDE	-0.168741	0	1	1	Decrease	nonDE
957	ENSG00000076554	-0.209236	0	0.950452	1	Decrease	nonDE	1.55506	1.46132	0.0731832	0.282013	Increase	nonDE	0.18135	0	0.969193	1	Increase	nonDE	0.674097	0	0.730482	1	Increase	nonDE	2.09483	2.63796	0.00468489	0.0251069	Increase	DE	1.47998	1.04254	0.149558	0.599138	Increase	nonDE	0.986513	0	0.51069	1	Increase	nonDE	0.174017	0	0.938608	1	Increase	nonDE
958	ENSG00000076555	-0.35974	0	0.990891	1	Decrease	nonDE	-2.84987	-5.14991	4.76e-07	4.41e-06	Decrease	DE	-1.84557	-2.59933	0.00521604	0.0306963	Decrease	DE	-0.309749	0	0.979877	1	Decrease	nonDE	-2.40039	-3.54289	0.000276095	0.00184186	Decrease	DE	-2.79582	-3.85574	9.07e-05	0.00089529	Decrease	DE	-2.80717	-3.2303	0.000785057	0.00674944	Decrease	DE	-1.80943	-1.36316	0.0876092	0.524693	Decrease	nonDE
959	ENSG00000076604	-0.00764851	0	0.998392	1	Decrease	nonDE	1.61002	1.52031	0.0654438	0.255956	Increase	nonDE	0.92178	0	0.57278	1	Increase	nonDE	-0.281172	0	0.895619	1	Decrease	nonDE	1.64786	1.46681	0.0724344	0.290456	Increase	nonDE	0.540608	0	0.81178	1	Increase	nonDE	1.65349	1.0373	0.150794	0.585564	Increase	nonDE	-0.0381238	0	0.982778	1	Decrease	nonDE
960	ENSG00000076641	-0.201487	0	1	1	Decrease	nonDE	2.27764	10.9721	1.77e-20	6.3e-19	Increase	DE	2.1713	9.78848	1.5e-17	5.74e-16	Increase	DE	-0.140794	0	0.999999	1	Decrease	nonDE	2.66005	12.8409	4.22e-25	3.16e-23	Increase	DE	2.49381	10.5089	2.5e-19	1.86e-17	Increase	DE	2.42188	8.02415	2.77e-13	1.37e-11	Increase	DE	2.30541	6.58214	5.34e-10	4.03e-08	Increase	DE
961	ENSG00000076650	-0.557237	0	0.968606	1	Decrease	nonDE	-1.10847	-0.421244	0.33714	1	Decrease	nonDE	-1.12984	-0.496439	0.310216	1	Decrease	nonDE	-0.396459	0	0.982276	1	Decrease	nonDE	-0.58024	0	0.92388	1	Decrease	nonDE	-0.270956	0	0.991999	1	Decrease	nonDE	-0.675761	0	0.799504	1	Decrease	nonDE	-0.162609	0	0.984817	1	Decrease	nonDE
962	ENSG00000076662	0.0803803	0	0.999843	1	Increase	nonDE	-2.31481	-3.93996	6.65e-05	0.000469733	Decrease	DE	-2.54301	-4.40156	1.12e-05	0.000104957	Decrease	DE	-0.24618	0	0.990045	1	Decrease	nonDE	-2.55311	-4.26068	1.95e-05	0.000154573	Decrease	DE	-1.89139	-2.35988	0.00989239	0.0597562	Decrease	nonDE	-1.95141	-1.94497	0.0269804	0.147814	Decrease	nonDE	-1.57983	-1.05579	0.146525	0.750284	Decrease	nonDE
963	ENSG00000076685	0.189569	0	1	1	Increase	nonDE	1.00331	0.0462484	0.481592	1	Increase	nonDE	0.964919	0	0.683744	1	Increase	nonDE	0.0372337	0	1	1	Increase	nonDE	0.776438	0	0.997592	1	Increase	nonDE	0.823213	0	0.979694	1	Increase	nonDE	0.882429	0	0.86149	1	Increase	nonDE	1.12009	1.00466	0.158474	0.792853	Increase	nonDE
964	ENSG00000076716	-0.869499	0	0.659637	1	Decrease	nonDE	-4.22526	-7.14395	3e-11	4.39e-10	Decrease	DE	-4.29725	-6.98855	6.72e-11	1.27e-09	Decrease	DE	-0.607249	0	0.846358	1	Decrease	nonDE	-3.06368	-4.1527	2.97e-05	0.000229508	Decrease	DE	-4.42163	-5.80899	2.33e-08	4.26e-07	Decrease	DE	-2.94193	-2.9561	0.0018537	0.0144864	Decrease	DE	-3.46902	-3.04065	0.00143067	0.0201048	Decrease	DE
965	ENSG00000076770	0.123142	0	0.999997	1	Increase	nonDE	-2.94258	-5.60259	6.13e-08	6.24e-07	Decrease	DE	-2.35376	-4.32611	1.51e-05	0.000139134	Decrease	DE	0.189649	0	0.999785	1	Increase	nonDE	-2.9332	-5.32143	2.22e-07	2.26e-06	Decrease	DE	-2.46245	-3.84248	9.52e-05	0.000936098	Decrease	DE	-3.09964	-4.16428	2.84e-05	0.000344838	Decrease	DE	-2.22675	-2.46428	0.00752449	0.0777572	Decrease	nonDE
966	ENSG00000076924	0.0359161	0	0.997843	1	Increase	nonDE	0.225176	0	0.988972	1	Increase	nonDE	-0.34461	0	0.965711	1	Decrease	nonDE	0.770063	0	0.709658	1	Increase	nonDE	0.0778467	0	0.995375	1	Increase	nonDE	-0.00814531	0	0.999198	1	Decrease	nonDE	-0.766719	0	0.686284	1	Decrease	nonDE	-0.515766	0	0.819615	1	Decrease	nonDE
967	ENSG00000076928	0.0256375	0	1	1	Increase	nonDE	0.211921	0	1	1	Increase	nonDE	0.161983	0	1	1	Increase	nonDE	0.0723268	0	1	1	Increase	nonDE	0.301928	0	0.999999	1	Increase	nonDE	0.0830406	0	1	1	Increase	nonDE	0.197543	0	0.999971	1	Increase	nonDE	0.201859	0	0.999812	1	Increase	nonDE
968	ENSG00000076944	-0.0544699	0	1	1	Decrease	nonDE	0.370285	0	0.999993	1	Increase	nonDE	0.702846	0	0.986536	1	Increase	nonDE	0.366797	0	0.999764	1	Increase	nonDE	0.360009	0	0.999961	1	Increase	nonDE	0.803423	0	0.895421	1	Increase	nonDE	0.125125	0	0.999994	1	Increase	nonDE	0.472655	0	0.99468	1	Increase	nonDE
969	ENSG00000076984	-0.204787	0	1	1	Decrease	nonDE	0.0698152	0	1	1	Increase	nonDE	-0.260087	0	1	1	Decrease	nonDE	-0.0949932	0	1	1	Decrease	nonDE	0.279719	0	1	1	Increase	nonDE	-0.102187	0	1	1	Decrease	nonDE	0.00279957	0	1	1	Increase	nonDE	-0.414517	0	0.999788	1	Decrease	nonDE
970	ENSG00000077044	0.0815016	0	1	1	Increase	nonDE	-1.58705	-3.99336	5.45e-05	0.000391212	Decrease	DE	-1.50324	-3.57542	0.000246673	0.00187056	Decrease	DE	0.05147	0	1	1	Increase	nonDE	-1.74628	-4.59704	5.05e-06	4.37e-05	Decrease	DE	-1.42945	-2.63077	0.00477986	0.031972	Decrease	DE	-1.81786	-3.65929	0.000183877	0.0018633	Decrease	DE	-1.09948	-0.464582	0.321508	1	Decrease	nonDE
971	ENSG00000077063	0.38195	0	0.945454	1	Increase	nonDE	-3.36317	-5.27477	2.73e-07	2.61e-06	Decrease	DE	-3.54	-5.43394	1.33e-07	1.67e-06	Decrease	DE	0.130584	0	0.975969	1	Increase	nonDE	-3.58798	-5.39529	1.59e-07	1.65e-06	Decrease	DE	-3.45133	-4.41875	1.04e-05	0.000123152	Decrease	DE	-3.6746	-4.04013	4.57e-05	0.000530995	Decrease	DE	-4.00189	-3.82666	0.000100874	0.00203617	Decrease	DE
972	ENSG00000077097	-0.0339376	0	1	1	Decrease	nonDE	-0.182441	0	1	1	Decrease	nonDE	-0.303287	0	1	1	Decrease	nonDE	-0.0231531	0	1	1	Decrease	nonDE	-0.211723	0	1	1	Decrease	nonDE	-0.337834	0	1	1	Decrease	nonDE	-0.284283	0	1	1	Decrease	nonDE	-0.33469	0	1	1	Decrease	nonDE
973	ENSG00000077147	-0.0198879	0	1	1	Decrease	nonDE	0.19458	0	1	1	Increase	nonDE	0.131683	0	1	1	Increase	nonDE	-0.104474	0	1	1	Decrease	nonDE	0.107048	0	1	1	Increase	nonDE	0.106446	0	1	1	Increase	nonDE	0.080931	0	1	1	Increase	nonDE	0.161911	0	1	1	Increase	nonDE
974	ENSG00000077150	-0.0368167	0	1	1	Decrease	nonDE	2.07051	8.47323	2.37e-14	4.74e-13	Increase	DE	1.34976	2.62352	0.00487744	0.0287847	Increase	DE	0.342591	0	0.999643	1	Increase	nonDE	2.21124	8.78003	4.34e-15	1.08e-13	Increase	DE	1.51534	3.37792	0.000483381	0.00408561	Increase	DE	1.61141	3.44347	0.000387806	0.00362502	Increase	DE	0.336784	0	0.99846	1	Increase	nonDE
975	ENSG00000077152	0.699299	0	0.755669	1	Increase	nonDE	-0.898556	0	0.587592	1	Decrease	nonDE	-0.695517	0	0.747833	1	Decrease	nonDE	0.634348	0	0.753411	1	Increase	nonDE	-1.81915	-1.68999	0.0467265	0.199427	Decrease	nonDE	-0.848697	0	0.619648	1	Decrease	nonDE	0.0417625	0	0.986931	1	Increase	nonDE	-0.25207	0	0.897056	1	Decrease	nonDE
976	ENSG00000077157	0.031018	0	1	1	Increase	nonDE	-0.587635	0	0.99751	1	Decrease	nonDE	-0.153085	0	1	1	Decrease	nonDE	-0.209982	0	0.999997	1	Decrease	nonDE	-0.659789	0	0.98449	1	Decrease	nonDE	-0.263304	0	0.999997	1	Decrease	nonDE	-0.232316	0	0.999872	1	Decrease	nonDE	0.202482	0	0.99989	1	Increase	nonDE
977	ENSG00000077232	0.0385787	0	1	1	Increase	nonDE	-0.828844	0	0.909494	1	Decrease	nonDE	-0.29727	0	1	1	Decrease	nonDE	-0.000195067	0	1	1	Decrease	nonDE	-0.957894	0	0.617599	1	Decrease	nonDE	-0.199355	0	1	1	Decrease	nonDE	-0.864035	0	0.763257	1	Decrease	nonDE	0.0495767	0	0.999998	1	Increase	nonDE
978	ENSG00000077235	0.0623524	0	1	1	Increase	nonDE	0.0527295	0	1	1	Increase	nonDE	-0.0130247	0	1	1	Decrease	nonDE	-0.43025	0	0.998129	1	Decrease	nonDE	0.108935	0	1	1	Increase	nonDE	-0.152041	0	0.999999	1	Decrease	nonDE	0.598588	0	0.970174	1	Increase	nonDE	0.287796	0	0.998032	1	Increase	nonDE
979	ENSG00000077238	0.169632	0	1	1	Increase	nonDE	1.70017	6.99477	6.5e-11	9.11e-10	Increase	DE	1.84846	8.31553	5.64e-14	1.51e-12	Increase	DE	0.118747	0	1	1	Increase	nonDE	1.66956	6.15256	4.48e-09	5.58e-08	Increase	DE	1.89261	7.51802	4.19e-12	1.29e-10	Increase	DE	1.46357	3.08067	0.00126319	0.010302	Increase	DE	1.78192	4.6865	3.49e-06	0.000115358	Increase	DE
980	ENSG00000077254	0.0457944	0	1	1	Increase	nonDE	0.126065	0	1	1	Increase	nonDE	0.184694	0	1	1	Increase	nonDE	-0.0469223	0	1	1	Decrease	nonDE	0.101346	0	1	1	Increase	nonDE	0.063099	0	1	1	Increase	nonDE	0.151435	0	1	1	Increase	nonDE	0.111176	0	1	1	Increase	nonDE
981	ENSG00000077312	-0.0220723	0	0.999999	1	Decrease	nonDE	-0.902141	0	0.666948	1	Decrease	nonDE	-1.00082	-0.00353137	0.498594	1	Decrease	nonDE	-0.0781203	0	0.999897	1	Decrease	nonDE	-1.09044	-0.352799	0.362408	1	Decrease	nonDE	-0.828939	0	0.741495	1	Decrease	nonDE	-1.01209	-0.0349707	0.486079	1	Decrease	nonDE	-0.838328	0	0.659561	1	Decrease	nonDE
982	ENSG00000077348	0.245412	0	0.97732	1	Increase	nonDE	-2.22734	-2.90053	0.00219148	0.0121335	Decrease	DE	-3.24843	-5.0931	6.12e-07	6.97e-06	Decrease	DE	0.383738	0	0.915689	1	Increase	nonDE	-2.74613	-3.85076	9.24e-05	0.000658284	Decrease	DE	-3.28235	-4.35746	1.33e-05	0.000153714	Decrease	DE	-2.84812	-2.97339	0.00175881	0.0138044	Decrease	DE	-3.43772	-3.31373	0.000598002	0.00947656	Decrease	DE
983	ENSG00000077380	0.0336226	0	1	1	Increase	nonDE	0.262117	0	1	1	Increase	nonDE	0.3523	0	1	1	Increase	nonDE	-0.156785	0	1	1	Decrease	nonDE	0.191198	0	1	1	Increase	nonDE	0.334417	0	1	1	Increase	nonDE	0.201046	0	1	1	Increase	nonDE	0.58813	0	0.998312	1	Increase	nonDE
984	ENSG00000077420	0.216011	0	0.999991	1	Increase	nonDE	-1.81265	-4.0078	5.16e-05	0.000372266	Decrease	DE	-0.671742	0	0.970954	1	Decrease	nonDE	0.153506	0	0.999933	1	Increase	nonDE	-2.73281	-6.65829	3.63e-10	5.1e-09	Decrease	DE	-0.837649	0	0.789114	1	Decrease	nonDE	-2.0396	-3.46356	0.000362281	0.00340675	Decrease	DE	-0.58484	0	0.931027	1	Decrease	nonDE
985	ENSG00000077454	-1.51555	-1.01854	0.155167	1	Decrease	nonDE	0.184878	0	0.977832	1	Increase	nonDE	-0.888573	0	0.597335	1	Decrease	nonDE	-0.901773	0	0.565506	1	Decrease	nonDE	1.89698	1.84936	0.0333508	0.148298	Increase	nonDE	2.49775	2.9743	0.00175391	0.0130244	Increase	DE	1.51709	0.821048	0.206623	0.73601	Increase	nonDE	0.300023	0	0.865595	1	Increase	nonDE
986	ENSG00000077458	-0.00112801	0	1	1	Decrease	nonDE	0.589748	0	1	1	Increase	nonDE	0.609137	0	1	1	Increase	nonDE	-0.0257945	0	1	1	Decrease	nonDE	0.44925	0	1	1	Increase	nonDE	0.611509	0	0.999986	1	Increase	nonDE	0.493291	0	0.999992	1	Increase	nonDE	0.589581	0	0.999356	1	Increase	nonDE
987	ENSG00000077463	0.18577	0	0.999961	1	Increase	nonDE	0.717891	0	0.944749	1	Increase	nonDE	0.493771	0	0.997221	1	Increase	nonDE	0.0383252	0	0.999936	1	Increase	nonDE	0.538692	0	0.993313	1	Increase	nonDE	0.246573	0	0.999807	1	Increase	nonDE	0.786933	0	0.799421	1	Increase	nonDE	0.463979	0	0.963038	1	Increase	nonDE
988	ENSG00000077514	0.0887759	0	1	1	Increase	nonDE	0.248642	0	1	1	Increase	nonDE	0.290431	0	1	1	Increase	nonDE	0.255325	0	0.999996	1	Increase	nonDE	-0.0554702	0	1	1	Decrease	nonDE	0.228911	0	1	1	Increase	nonDE	0.0437817	0	1	1	Increase	nonDE	-0.130034	0	0.999975	1	Decrease	nonDE
989	ENSG00000077549	0.0438108	0	1	1	Increase	nonDE	-0.64308	0	0.999997	1	Decrease	nonDE	-0.472173	0	1	1	Decrease	nonDE	0.112985	0	1	1	Increase	nonDE	-0.638263	0	0.999987	1	Decrease	nonDE	-0.449885	0	1	1	Decrease	nonDE	-0.631372	0	0.999272	1	Decrease	nonDE	-0.443526	0	0.999987	1	Decrease	nonDE
990	ENSG00000077585	-0.0310472	0	1	1	Decrease	nonDE	3.03829	17.7058	1.36e-36	2.62e-34	Increase	DE	2.90507	16.2066	3.61e-33	7.06e-31	Increase	DE	0.209817	0	0.999992	1	Increase	nonDE	3.02959	16.0139	1.01e-32	1.84e-30	Increase	DE	2.91819	14.0303	5.28e-28	1.05e-25	Increase	DE	2.92481	11.4467	1.18e-21	2.11e-19	Increase	DE	2.78144	9.62169	3.86e-17	1.05e-14	Increase	DE
991	ENSG00000077684	-0.0344363	0	1	1	Decrease	nonDE	-1.52906	-2.2571	0.0128441	0.060504	Decrease	nonDE	-1.41226	-1.8211	0.035458	0.167092	Decrease	nonDE	-0.120664	0	0.999971	1	Decrease	nonDE	-1.44355	-1.79267	0.0376881	0.165124	Decrease	nonDE	-0.889237	0	0.676693	1	Decrease	nonDE	-0.678015	0	0.869516	1	Decrease	nonDE	-0.856878	0	0.662955	1	Decrease	nonDE
992	ENSG00000077713	0.1717	0	0.998758	1	Increase	nonDE	-1.61588	-1.6488	0.0508145	0.204547	Decrease	nonDE	-1.10558	-0.312013	0.377768	1	Decrease	nonDE	0.379823	0	0.975193	1	Increase	nonDE	-0.880312	0	0.642773	1	Decrease	nonDE	-0.904356	0	0.604971	1	Decrease	nonDE	-2.21142	-2.14331	0.0169854	0.1001	Decrease	nonDE	-1.37428	-0.713708	0.238357	1	Decrease	nonDE
993	ENSG00000077721	0.112121	0	1	1	Increase	nonDE	1.08219	1.42042	0.0789532	0.301272	Increase	nonDE	0.892005	0	0.96389	1	Increase	nonDE	0.144595	0	1	1	Increase	nonDE	1.03523	0.556836	0.289303	0.896277	Increase	nonDE	0.842591	0	0.986776	1	Increase	nonDE	1.03162	0.365559	0.357647	1	Increase	nonDE	0.768223	0	0.990238	1	Increase	nonDE
994	ENSG00000077782	-0.90342	0	0.612383	1	Decrease	nonDE	0.321382	0	0.995179	1	Increase	nonDE	0.097764	0	0.999618	1	Increase	nonDE	-0.254185	0	0.980308	1	Decrease	nonDE	1.0377	0.113617	0.454859	1	Increase	nonDE	0.829268	0	0.680735	1	Increase	nonDE	0.683745	0	0.796534	1	Increase	nonDE	0.545356	0	0.856014	1	Increase	nonDE
995	ENSG00000077984	0.180282	0	0.947303	1	Increase	nonDE	0.397061	0	0.889115	1	Increase	nonDE	0.159062	0	0.961274	1	Increase	nonDE	-0.480611	0	0.78672	1	Decrease	nonDE	-0.222294	0	0.933526	1	Decrease	nonDE	-0.503971	0	0.794086	1	Decrease	nonDE	0.973839	0	0.518787	1	Increase	nonDE	-0.146818	0	0.929691	1	Decrease	nonDE
996	ENSG00000078043	0.105483	0	1	1	Increase	nonDE	-1.40463	-2.37614	0.00948493	0.0458164	Decrease	DE	-1.05522	-0.359282	0.359987	1	Decrease	nonDE	-0.0155479	0	1	1	Decrease	nonDE	-1.79634	-4.05621	4.3e-05	0.000324263	Decrease	DE	-1.61605	-3.05752	0.00135768	0.0103519	Decrease	DE	-1.08326	-0.370313	0.355879	1	Decrease	nonDE	-1.10168	-0.396753	0.346104	1	Decrease	nonDE
997	ENSG00000078061	0.0033538	0	1	1	Increase	nonDE	0.380376	0	0.999992	1	Increase	nonDE	0.477921	0	0.999914	1	Increase	nonDE	0.205856	0	0.99999	1	Increase	nonDE	0.448278	0	0.999861	1	Increase	nonDE	0.462887	0	0.999565	1	Increase	nonDE	0.369703	0	0.999387	1	Increase	nonDE	0.112984	0	0.999953	1	Increase	nonDE
998	ENSG00000078070	-0.00214721	0	1	1	Decrease	nonDE	-1.88488	-3.64967	0.000190231	0.00125107	Decrease	DE	-1.33273	-1.53638	0.0634502	0.278972	Decrease	nonDE	0.119044	0	0.999991	1	Increase	nonDE	-1.56437	-2.29846	0.0115746	0.0579191	Decrease	nonDE	-1.02891	-0.121717	0.451657	1	Decrease	nonDE	-1.37123	-1.19926	0.116316	0.481355	Decrease	nonDE	-1.46216	-1.25449	0.105969	0.604882	Decrease	nonDE
999	ENSG00000078081	0.423388	0	0.804692	1	Increase	nonDE	5.66582	8.65666	8.6e-15	1.8e-13	Increase	DE	5.66126	8.6255	1.02e-14	3.03e-13	Increase	DE	1.16605	0.188211	0.433214	1	Increase	nonDE	5.45688	7.83033	7.89e-13	1.52e-11	Increase	DE	5.36228	7.55786	3.39e-12	1.05e-10	Increase	DE	4.1946	4.51298	7.13e-06	9.67e-05	Increase	DE	4.01358	4.15288	2.97e-05	0.000728418	Increase	DE
1000	ENSG00000078124	-0.0539218	0	1	1	Decrease	nonDE	0.0721137	0	1	1	Increase	nonDE	1.08108	0.757125	0.22518	0.807388	Increase	nonDE	-0.118473	0	1	1	Decrease	nonDE	-0.16682	0	1	1	Decrease	nonDE	1.10519	0.832865	0.203232	0.759546	Increase	nonDE	0.0811085	0	1	1	Increase	nonDE	1.17044	0.960413	0.169325	0.826192	Increase	nonDE
1001	ENSG00000078140	-0.0193828	0	1	1	Decrease	nonDE	0.577658	0	1	1	Increase	nonDE	0.503754	0	1	1	Increase	nonDE	-0.0905503	0	1	1	Decrease	nonDE	0.694781	0	1	1	Increase	nonDE	0.448261	0	1	1	Increase	nonDE	0.726134	0	0.999792	1	Increase	nonDE	0.523743	0	1	1	Increase	nonDE
1002	ENSG00000078142	0.102093	0	1	1	Increase	nonDE	0.401506	0	1	1	Increase	nonDE	0.242813	0	1	1	Increase	nonDE	0.0495828	0	1	1	Increase	nonDE	0.281579	0	1	1	Increase	nonDE	0.35207	0	1	1	Increase	nonDE	0.364882	0	1	1	Increase	nonDE	0.290484	0	1	1	Increase	nonDE
1003	ENSG00000078177	0.0356829	0	1	1	Increase	nonDE	1.87271	6.23622	2.98e-09	3.51e-08	Increase	DE	2.0478	7.49906	4.64e-12	1.02e-10	Increase	DE	-0.0356969	0	0.999988	1	Decrease	nonDE	1.85142	5.55369	7.69e-08	8.19e-07	Increase	DE	2.24891	7.84697	7.21e-13	2.46e-11	Increase	DE	1.7293	3.42038	0.000419239	0.00388983	Increase	DE	2.07897	4.80809	2.09e-06	7.19e-05	Increase	DE
1004	ENSG00000078237	-0.0628235	0	0.998973	1	Decrease	nonDE	-0.679255	0	0.832473	1	Decrease	nonDE	0.164897	0	0.99767	1	Increase	nonDE	-0.43417	0	0.919834	1	Decrease	nonDE	-0.415577	0	0.955203	1	Decrease	nonDE	0.159117	0	0.99386	1	Increase	nonDE	-0.172182	0	0.963184	1	Decrease	nonDE	-0.131714	0	0.96583	1	Decrease	nonDE
1005	ENSG00000078246	0.51032	0	0.968959	1	Increase	nonDE	1.79177	3.73405	0.000140947	0.000945405	Increase	DE	1.31635	1.434	0.0769996	0.328073	Increase	nonDE	0.0306207	0	0.998927	1	Increase	nonDE	0.960365	0	0.571816	1	Increase	nonDE	0.497607	0	0.976752	1	Increase	nonDE	1.27449	0.831237	0.20369	0.728668	Increase	nonDE	0.690201	0	0.789707	1	Increase	nonDE
1006	ENSG00000078269	-1.26036	-0.5185	0.302508	1	Decrease	nonDE	0.990792	0	0.510957	1	Increase	nonDE	0.157399	0	0.987378	1	Increase	nonDE	-0.216105	0	0.947865	1	Decrease	nonDE	2.01757	2.16549	0.0160976	0.0778485	Increase	nonDE	0.504133	0	0.803183	1	Increase	nonDE	0.411237	0	0.859467	1	Increase	nonDE	0.0530726	0	0.979715	1	Increase	nonDE
1007	ENSG00000078304	0.0544886	0	1	1	Increase	nonDE	-0.140352	0	1	1	Decrease	nonDE	0.154059	0	1	1	Increase	nonDE	0.105677	0	1	1	Increase	nonDE	-0.274117	0	1	1	Decrease	nonDE	0.217802	0	1	1	Increase	nonDE	-0.181827	0	1	1	Decrease	nonDE	0.369405	0	1	1	Increase	nonDE
1008	ENSG00000078369	0.00042544	0	1	1	Increase	nonDE	0.617813	0	1	1	Increase	nonDE	0.600814	0	1	1	Increase	nonDE	0.150724	0	1	1	Increase	nonDE	0.646368	0	1	1	Increase	nonDE	0.634697	0	1	1	Increase	nonDE	0.54777	0	1	1	Increase	nonDE	0.405178	0	1	1	Increase	nonDE
1009	ENSG00000078401	-0.365417	0	0.825432	1	Decrease	nonDE	5.80709	6.76387	2.13e-10	2.83e-09	Increase	DE	3.61802	3.45835	0.000368748	0.00270941	Increase	DE	0.276854	0	0.873527	1	Increase	nonDE	6.72142	6.93379	8.91e-11	1.34e-09	Increase	DE	4.14582	3.5516	0.000267933	0.00239553	Increase	DE	5.34095	4.08553	3.84e-05	0.000455522	Increase	DE	1.32396	0.233607	0.455936	1	Increase	nonDE
1010	ENSG00000078403	0.0413079	0	1	1	Increase	nonDE	-0.630446	0	0.999943	1	Decrease	nonDE	-0.618676	0	0.999964	1	Decrease	nonDE	-0.00382927	0	1	1	Decrease	nonDE	-0.845452	0	0.932192	1	Decrease	nonDE	-0.629047	0	0.999555	1	Decrease	nonDE	-0.700977	0	0.984454	1	Decrease	nonDE	-0.51365	0	0.999187	1	Decrease	nonDE
1011	ENSG00000078487	0.13037	0	0.999104	1	Increase	nonDE	0.0197864	0	0.999934	1	Increase	nonDE	-0.358715	0	0.988443	1	Decrease	nonDE	0.175137	0	0.993764	1	Increase	nonDE	-0.119468	0	0.998904	1	Decrease	nonDE	-0.401344	0	0.967881	1	Decrease	nonDE	-0.607466	0	0.833491	1	Decrease	nonDE	-1.35709	-0.705994	0.240738	1	Decrease	nonDE
1012	ENSG00000078589	-0.227983	0	0.930227	1	Decrease	nonDE	0.310059	0	0.923775	1	Increase	nonDE	-0.488249	0	0.834753	1	Decrease	nonDE	-0.0370555	0	0.985454	1	Decrease	nonDE	1.01528	0.0289744	0.488567	1	Increase	nonDE	-0.274681	0	0.893298	1	Decrease	nonDE	-0.630651	0	0.699565	1	Decrease	nonDE	-0.221879	0	0.895369	1	Decrease	nonDE
1013	ENSG00000078596	0.0602411	0	0.995867	1	Increase	nonDE	-0.187504	0	0.980378	1	Decrease	nonDE	-0.964992	0	0.531246	1	Decrease	nonDE	0.306596	0	0.934492	1	Increase	nonDE	-0.271751	0	0.958379	1	Decrease	nonDE	-0.750733	0	0.68642	1	Decrease	nonDE	-0.550859	0	0.781751	1	Decrease	nonDE	-2.10856	-1.32395	0.0940866	0.555	Decrease	nonDE
1014	ENSG00000078618	-0.023037	0	1	1	Decrease	nonDE	0.416813	0	1	1	Increase	nonDE	0.421525	0	1	1	Increase	nonDE	-0.0393167	0	1	1	Decrease	nonDE	0.470421	0	1	1	Increase	nonDE	0.490711	0	1	1	Increase	nonDE	0.351761	0	1	1	Increase	nonDE	0.415095	0	0.999998	1	Increase	nonDE
1015	ENSG00000078668	0.0585417	0	1	1	Increase	nonDE	0.307727	0	1	1	Increase	nonDE	-0.0180609	0	1	1	Decrease	nonDE	-0.0260691	0	1	1	Decrease	nonDE	0.252538	0	1	1	Increase	nonDE	-0.142068	0	1	1	Decrease	nonDE	0.335559	0	1	1	Increase	nonDE	0.0555654	0	1	1	Increase	nonDE
1016	ENSG00000078674	-0.0368389	0	1	1	Decrease	nonDE	-0.357603	0	1	1	Decrease	nonDE	-0.138225	0	1	1	Decrease	nonDE	-0.173908	0	1	1	Decrease	nonDE	-0.40436	0	1	1	Decrease	nonDE	-0.102293	0	1	1	Decrease	nonDE	-0.379137	0	0.999998	1	Decrease	nonDE	0.0489984	0	1	1	Increase	nonDE
1017	ENSG00000078687	0.0285772	0	0.999997	1	Increase	nonDE	0.805181	0	0.863557	1	Increase	nonDE	0.695918	0	0.953875	1	Increase	nonDE	0.341683	0	0.996934	1	Increase	nonDE	0.587095	0	0.980894	1	Increase	nonDE	0.64343	0	0.956406	1	Increase	nonDE	-0.0272146	0	0.999902	1	Decrease	nonDE	0.487739	0	0.969325	1	Increase	nonDE
1018	ENSG00000078699	-0.217011	0	1	1	Decrease	nonDE	-0.201678	0	1	1	Decrease	nonDE	-0.0316221	0	1	1	Decrease	nonDE	-0.0588966	0	1	1	Decrease	nonDE	-0.235436	0	0.999997	1	Decrease	nonDE	0.177544	0	0.999999	1	Increase	nonDE	-0.513927	0	0.984006	1	Decrease	nonDE	-0.135401	0	0.99987	1	Decrease	nonDE
1019	ENSG00000078747	-0.0483457	0	1	1	Decrease	nonDE	0.386919	0	1	1	Increase	nonDE	0.136761	0	1	1	Increase	nonDE	-0.131987	0	1	1	Decrease	nonDE	0.467457	0	0.999999	1	Increase	nonDE	0.244428	0	1	1	Increase	nonDE	0.500354	0	0.999574	1	Increase	nonDE	0.2499	0	0.999992	1	Increase	nonDE
1020	ENSG00000078804	0.240936	0	0.999591	1	Increase	nonDE	3.00436	11.735	2.27e-22	9.79e-21	Increase	DE	2.49802	8.56117	1.46e-14	4.25e-13	Increase	DE	0.563487	0	0.95551	1	Increase	nonDE	2.91358	10.9712	1.78e-20	7.81e-19	Increase	DE	2.45018	7.71876	1.44e-12	4.64e-11	Increase	DE	2.54336	6.79315	1.83e-10	5.92e-09	Increase	DE	1.71027	2.78521	0.00307916	0.0376192	Increase	DE
1021	ENSG00000078808	-0.0502738	0	1	1	Decrease	nonDE	0.145569	0	1	1	Increase	nonDE	0.142591	0	1	1	Increase	nonDE	0.179548	0	1	1	Increase	nonDE	0.277668	0	1	1	Increase	nonDE	0.238066	0	1	1	Increase	nonDE	0.0985151	0	1	1	Increase	nonDE	-0.192609	0	1	1	Decrease	nonDE
1022	ENSG00000078902	-0.00288201	0	1	1	Decrease	nonDE	0.137132	0	1	1	Increase	nonDE	0.210141	0	1	1	Increase	nonDE	0.0262427	0	1	1	Increase	nonDE	0.274816	0	1	1	Increase	nonDE	0.360414	0	1	1	Increase	nonDE	0.14851	0	1	1	Increase	nonDE	0.18525	0	1	1	Increase	nonDE
1023	ENSG00000078967	-0.0998673	0	0.999826	1	Decrease	nonDE	-0.956076	0	0.563094	1	Decrease	nonDE	-1.39734	-1.34106	0.091132	0.377758	Decrease	nonDE	-0.128021	0	0.997784	1	Decrease	nonDE	-1.06118	-0.198111	0.421636	1	Decrease	nonDE	-1.03015	-0.0882707	0.464899	1	Decrease	nonDE	-1.32919	-0.746069	0.228494	0.794059	Decrease	nonDE	-0.567491	0	0.838427	1	Decrease	nonDE
1024	ENSG00000079134	0.221264	0	0.999954	1	Increase	nonDE	-1.89867	-3.12847	0.00108702	0.00635827	Decrease	DE	-2.18831	-3.91385	7.32e-05	0.000614487	Decrease	DE	-0.207527	0	0.998943	1	Decrease	nonDE	-2.10623	-3.66678	0.000179079	0.00122731	Decrease	DE	-2.30515	-3.68762	0.000166329	0.00155476	Decrease	DE	-1.83655	-1.94416	0.0270299	0.147956	Decrease	nonDE	-2.47067	-2.6352	0.00472123	0.0530768	Decrease	nonDE
1025	ENSG00000079215	-0.135884	0	0.999851	1	Decrease	nonDE	0.376599	0	0.998606	1	Increase	nonDE	-0.05728	0	0.999988	1	Decrease	nonDE	-0.143999	0	0.998401	1	Decrease	nonDE	0.910121	0	0.658768	1	Increase	nonDE	0.321574	0	0.996204	1	Increase	nonDE	0.338191	0	0.981101	1	Increase	nonDE	0.0780704	0	0.99591	1	Increase	nonDE
1026	ENSG00000079246	0.0942081	0	1	1	Increase	nonDE	0.230212	0	1	1	Increase	nonDE	0.150766	0	1	1	Increase	nonDE	0.0331365	0	1	1	Increase	nonDE	0.187777	0	1	1	Increase	nonDE	0.107564	0	1	1	Increase	nonDE	0.19527	0	1	1	Increase	nonDE	0.0312903	0	1	1	Increase	nonDE
1027	ENSG00000079257	0.359881	0	0.9851	1	Increase	nonDE	-1.10553	-0.28177	0.389286	1	Decrease	nonDE	-0.557595	0	0.907104	1	Decrease	nonDE	0.766979	0	0.760613	1	Increase	nonDE	-1.07644	-0.214657	0.415188	1	Decrease	nonDE	-0.47609	0	0.9353	1	Decrease	nonDE	-1.75331	-1.47897	0.070797	0.325786	Decrease	nonDE	-0.542663	0	0.85321	1	Decrease	nonDE
1028	ENSG00000079263	0.380901	0	0.985031	1	Increase	nonDE	1.22566	0.93259	0.17639	0.594686	Increase	nonDE	0.132445	0	0.998575	1	Increase	nonDE	0.0340458	0	0.998295	1	Increase	nonDE	0.981325	0	0.531031	1	Increase	nonDE	0.00934112	0	0.999868	1	Increase	nonDE	0.866548	0	0.641148	1	Increase	nonDE	-0.0915185	0	0.984298	1	Decrease	nonDE
1029	ENSG00000079277	0.0370722	0	1	1	Increase	nonDE	-0.635733	0	0.99989	1	Decrease	nonDE	-0.0433907	0	1	1	Decrease	nonDE	0.0929039	0	1	1	Increase	nonDE	-0.837035	0	0.936101	1	Decrease	nonDE	-0.0307406	0	1	1	Decrease	nonDE	-0.649707	0	0.992738	1	Decrease	nonDE	0.0765215	0	1	1	Increase	nonDE
1030	ENSG00000079308	-0.0121997	0	1	1	Decrease	nonDE	-5.68275	-11.8793	9.97e-23	4.45e-21	Decrease	DE	-3.27315	-9.27847	2.67e-16	9.16e-15	Decrease	DE	0.0295771	0	1	1	Increase	nonDE	-5.39984	-10.9074	2.57e-20	1.11e-18	Decrease	DE	-3.07425	-7.59459	2.79e-12	8.76e-11	Decrease	DE	-6.43179	-8.57766	1.33e-14	8.65e-13	Decrease	DE	-2.53885	-4.51976	6.94e-06	0.000208968	Decrease	DE
1031	ENSG00000079313	0.124744	0	0.997573	1	Increase	nonDE	0.680892	0	0.878584	1	Increase	nonDE	-0.139642	0	0.997776	1	Decrease	nonDE	0.0198893	0	0.998425	1	Increase	nonDE	0.753399	0	0.804435	1	Increase	nonDE	-0.0473871	0	0.998265	1	Decrease	nonDE	0.251953	0	0.960959	1	Increase	nonDE	0.35854	0	0.915796	1	Increase	nonDE
1032	ENSG00000079332	0.0503566	0	1	1	Increase	nonDE	1.0079	0.101326	0.459725	1	Increase	nonDE	0.92847	0	0.813979	1	Increase	nonDE	0.0926174	0	1	1	Increase	nonDE	1.06915	0.813438	0.208735	0.696146	Increase	nonDE	0.999849	0	0.500641	1	Increase	nonDE	1.03106	0.267766	0.394654	1	Increase	nonDE	0.967723	0	0.597646	1	Increase	nonDE
1033	ENSG00000079335	-0.0922662	0	0.999983	1	Decrease	nonDE	0.48192	0	0.996694	1	Increase	nonDE	0.104716	0	0.999993	1	Increase	nonDE	-0.344089	0	0.989497	1	Decrease	nonDE	0.545872	0	0.985418	1	Increase	nonDE	0.217908	0	0.999391	1	Increase	nonDE	0.939573	0	0.582389	1	Increase	nonDE	0.775985	0	0.75396	1	Increase	nonDE
1034	ENSG00000079387	0.0378323	0	1	1	Increase	nonDE	0.844816	0	0.898012	1	Increase	nonDE	0.709399	0	0.989715	1	Increase	nonDE	0.115737	0	1	1	Increase	nonDE	1.00555	0.0434739	0.482696	1	Increase	nonDE	0.834017	0	0.882211	1	Increase	nonDE	0.797666	0	0.877394	1	Increase	nonDE	0.658932	0	0.96014	1	Increase	nonDE
1035	ENSG00000079432	-0.318631	0	1	1	Decrease	nonDE	0.289192	0	1	1	Increase	nonDE	0.446222	0	1	1	Increase	nonDE	-0.206638	0	1	1	Decrease	nonDE	0.476529	0	0.999994	1	Increase	nonDE	0.576159	0	0.999662	1	Increase	nonDE	0.408581	0	0.999909	1	Increase	nonDE	0.672751	0	0.975808	1	Increase	nonDE
1036	ENSG00000079459	0.0426148	0	1	1	Increase	nonDE	0.618041	0	0.999305	1	Increase	nonDE	0.811785	0	0.944775	1	Increase	nonDE	-0.0309775	0	1	1	Decrease	nonDE	0.744501	0	0.977667	1	Increase	nonDE	0.716421	0	0.97899	1	Increase	nonDE	0.639925	0	0.979077	1	Increase	nonDE	0.603151	0	0.977134	1	Increase	nonDE
1037	ENSG00000079462	-0.0359839	0	0.997048	1	Decrease	nonDE	-1.1143	-0.291566	0.385544	1	Decrease	nonDE	-0.190361	0	0.985697	1	Decrease	nonDE	0.582918	0	0.827952	1	Increase	nonDE	-0.591325	0	0.839786	1	Decrease	nonDE	-0.253069	0	0.956485	1	Decrease	nonDE	-1.32959	-0.60943	0.271674	0.892082	Decrease	nonDE	-0.277072	0	0.914492	1	Decrease	nonDE
1038	ENSG00000079616	-0.146052	0	0.999996	1	Decrease	nonDE	-2.35159	-4.82906	1.91e-06	1.65e-05	Decrease	DE	-2.15011	-4.21621	2.32e-05	0.000209256	Decrease	DE	0.195549	0	0.999875	1	Increase	nonDE	-1.89344	-3.06755	0.00131597	0.00781788	Decrease	DE	-1.777	-2.42628	0.00832056	0.0517352	Decrease	nonDE	-2.30016	-3.31832	0.000589023	0.00526606	Decrease	DE	-1.9204	-2.10992	0.0184013	0.160964	Decrease	nonDE
1039	ENSG00000079691	0.466813	0	0.882965	1	Increase	nonDE	0.986242	0	0.513918	1	Increase	nonDE	0.956212	0	0.543315	1	Increase	nonDE	0.0688638	0	0.980006	1	Increase	nonDE	0.0833594	0	0.988867	1	Increase	nonDE	0.437074	0	0.896432	1	Increase	nonDE	1.39976	0.730064	0.233351	0.80558	Increase	nonDE	1.20668	0.342091	0.366609	1	Increase	nonDE
1040	ENSG00000079739	0.102983	0	0.997296	1	Increase	nonDE	-0.817041	0	0.700445	1	Decrease	nonDE	-1.09772	-0.268377	0.39442	1	Decrease	nonDE	-0.917281	0	0.570095	1	Decrease	nonDE	-1.23132	-0.601526	0.274274	0.85822	Decrease	nonDE	-1.68108	-1.5094	0.0668253	0.309669	Decrease	nonDE	0.111426	0	0.968055	1	Increase	nonDE	-1.34237	-0.476741	0.317887	1	Decrease	nonDE
1041	ENSG00000079785	-0.191312	0	1	1	Decrease	nonDE	-0.37895	0	1	1	Decrease	nonDE	-0.622332	0	0.999962	1	Decrease	nonDE	-0.370829	0	1	1	Decrease	nonDE	-0.176779	0	1	1	Decrease	nonDE	-0.40543	0	1	1	Decrease	nonDE	-0.404788	0	0.999979	1	Decrease	nonDE	-0.725637	0	0.95031	1	Decrease	nonDE
1042	ENSG00000079805	0.121812	0	1	1	Increase	nonDE	1.19325	2.65739	0.00443671	0.0231725	Increase	DE	1.52284	7.15854	2.78e-11	5.49e-10	Increase	DE	0.234591	0	1	1	Increase	nonDE	1.09508	1.20572	0.115069	0.431723	Increase	nonDE	1.41589	4.89951	1.42e-06	1.97e-05	Increase	DE	1.15062	1.41894	0.079167	0.358074	Increase	nonDE	1.2756	2.33977	0.0104177	0.100373	Increase	nonDE
1043	ENSG00000079819	0.130594	0	1	1	Increase	nonDE	-0.613934	0	0.99989	1	Decrease	nonDE	-0.715613	0	0.996561	1	Decrease	nonDE	-0.152718	0	1	1	Decrease	nonDE	-0.382069	0	1	1	Decrease	nonDE	-0.78347	0	0.96226	1	Decrease	nonDE	-0.251725	0	0.999999	1	Decrease	nonDE	-0.743582	0	0.924899	1	Decrease	nonDE
1044	ENSG00000079950	0.0783085	0	1	1	Increase	nonDE	0.159017	0	1	1	Increase	nonDE	0.261878	0	1	1	Increase	nonDE	0.0909281	0	1	1	Increase	nonDE	0.0855575	0	1	1	Increase	nonDE	0.259402	0	1	1	Increase	nonDE	0.182192	0	1	1	Increase	nonDE	0.295639	0	1	1	Increase	nonDE
1045	ENSG00000079974	0.0845692	0	1	1	Increase	nonDE	-0.159862	0	1	1	Decrease	nonDE	-0.116401	0	1	1	Decrease	nonDE	-0.101919	0	1	1	Decrease	nonDE	-0.304958	0	1	1	Decrease	nonDE	-0.422671	0	0.999945	1	Decrease	nonDE	-0.180651	0	0.999994	1	Decrease	nonDE	-0.20971	0	0.999928	1	Decrease	nonDE
1046	ENSG00000079999	-0.107641	0	1	1	Decrease	nonDE	0.916792	0	0.811579	1	Increase	nonDE	0.521342	0	0.999998	1	Increase	nonDE	0.0933162	0	1	1	Increase	nonDE	1.08002	0.774607	0.219997	0.726273	Increase	nonDE	0.694762	0	0.995402	1	Increase	nonDE	0.807971	0	0.916257	1	Increase	nonDE	0.389722	0	0.999895	1	Increase	nonDE
1047	ENSG00000080007	0.684091	0	0.717624	1	Increase	nonDE	1.07372	0.151054	0.440105	1	Increase	nonDE	0.259445	0	0.927349	1	Increase	nonDE	0.333949	0	0.858357	1	Increase	nonDE	0.192076	0	0.949562	1	Increase	nonDE	-0.84663	0	0.598575	1	Decrease	nonDE	0.0771445	0	0.965745	1	Increase	nonDE	0.54288	0	0.739867	1	Increase	nonDE
1048	ENSG00000080189	0.254307	0	1	1	Increase	nonDE	0.433344	0	1	1	Increase	nonDE	0.224512	0	1	1	Increase	nonDE	0.243242	0	1	1	Increase	nonDE	0.363133	0	1	1	Increase	nonDE	-0.186186	0	1	1	Decrease	nonDE	0.37564	0	0.999979	1	Increase	nonDE	-0.318163	0	0.99983	1	Decrease	nonDE
1049	ENSG00000080200	-0.0770851	0	1	1	Decrease	nonDE	-1.02271	-0.165111	0.434558	1	Decrease	nonDE	-0.935312	0	0.686455	1	Decrease	nonDE	-0.138821	0	1	1	Decrease	nonDE	-1.00157	-0.0104855	0.495825	1	Decrease	nonDE	-1.09738	-0.587692	0.278885	0.970791	Decrease	nonDE	-1.01581	-0.076428	0.469599	1	Decrease	nonDE	-0.944242	0	0.597501	1	Decrease	nonDE
1050	ENSG00000080298	-0.0360164	0	1	1	Decrease	nonDE	-0.525531	0	0.99931	1	Decrease	nonDE	-0.236959	0	1	1	Decrease	nonDE	0.00802544	0	1	1	Increase	nonDE	-0.306444	0	0.999994	1	Decrease	nonDE	-0.192745	0	0.999999	1	Decrease	nonDE	-0.240294	0	0.999901	1	Decrease	nonDE	-0.190082	0	0.999833	1	Decrease	nonDE
1051	ENSG00000080345	-0.0850145	0	1	1	Decrease	nonDE	0.254457	0	1	1	Increase	nonDE	-0.259133	0	1	1	Decrease	nonDE	-0.125215	0	1	1	Decrease	nonDE	0.168854	0	1	1	Increase	nonDE	-0.256541	0	1	1	Decrease	nonDE	-0.113106	0	1	1	Decrease	nonDE	-0.415726	0	0.999904	1	Decrease	nonDE
1052	ENSG00000080371	0.000926735	0	1	1	Increase	nonDE	1.33501	5.8699	1.75e-08	1.9e-07	Increase	DE	1.11307	1.92229	0.0283904	0.138	Increase	nonDE	0.0887424	0	1	1	Increase	nonDE	1.2854	4.53412	6.54e-06	5.56e-05	Increase	DE	1.14241	2.04609	0.021393	0.116592	Increase	nonDE	1.18218	2.11734	0.0180781	0.105596	Increase	nonDE	0.915333	0	0.806788	1	Increase	nonDE
1053	ENSG00000080503	0.128636	0	1	1	Increase	nonDE	-1.29191	-3.25147	0.000733002	0.00441952	Decrease	DE	-0.672386	0	0.999865	1	Decrease	nonDE	-0.0815954	0	1	1	Decrease	nonDE	-1.49885	-5.05664	7.18e-07	6.85e-06	Decrease	DE	-0.65653	0	0.99944	1	Decrease	nonDE	-1.15318	-1.14948	0.126245	0.514126	Decrease	nonDE	-0.231178	0	1	1	Decrease	nonDE
1054	ENSG00000080546	-0.155263	0	1	1	Decrease	nonDE	-0.731184	0	0.989768	1	Decrease	nonDE	-0.701797	0	0.995386	1	Decrease	nonDE	-0.0519016	0	1	1	Decrease	nonDE	-0.602911	0	0.999117	1	Decrease	nonDE	-0.765177	0	0.951766	1	Decrease	nonDE	-0.654234	0	0.980419	1	Decrease	nonDE	-1.08315	-0.403318	0.343692	1	Decrease	nonDE
1055	ENSG00000080603	0.016981	0	0.999082	1	Increase	nonDE	-0.13109	0	0.99386	1	Decrease	nonDE	-0.112197	0	0.994917	1	Decrease	nonDE	0.124112	0	0.982508	1	Increase	nonDE	0.364063	0	0.962468	1	Increase	nonDE	0.205389	0	0.979435	1	Increase	nonDE	-0.332656	0	0.908727	1	Decrease	nonDE	-1.01028	-0.0166516	0.494095	1	Decrease	nonDE
1056	ENSG00000080608	0.016308	0	1	1	Increase	nonDE	-1.19018	-1.31321	0.0957242	0.355422	Decrease	nonDE	-1.88131	-5.174	4.28e-07	4.97e-06	Decrease	DE	-0.235974	0	0.999999	1	Decrease	nonDE	-0.99795	0	0.505533	1	Decrease	nonDE	-1.79566	-4.06802	4.11e-05	0.000432766	Decrease	DE	-0.981608	0	0.53425	1	Decrease	nonDE	-1.74129	-2.5255	0.00638399	0.0681049	Decrease	nonDE
1057	ENSG00000080802	0.117687	0	1	1	Increase	nonDE	0.381172	0	1	1	Increase	nonDE	0.363847	0	1	1	Increase	nonDE	0.199638	0	1	1	Increase	nonDE	0.523116	0	0.999995	1	Increase	nonDE	0.000834677	0	1	1	Increase	nonDE	0.255592	0	1	1	Increase	nonDE	0.124117	0	1	1	Increase	nonDE
1058	ENSG00000080815	0.0691391	0	1	1	Increase	nonDE	0.600927	0	1	1	Increase	nonDE	0.535777	0	1	1	Increase	nonDE	0.139698	0	1	1	Increase	nonDE	0.599374	0	1	1	Increase	nonDE	0.581344	0	1	1	Increase	nonDE	0.502063	0	1	1	Increase	nonDE	0.260829	0	1	1	Increase	nonDE
1059	ENSG00000080819	0.0155593	0	1	1	Increase	nonDE	-1.69166	-4.18604	2.61e-05	0.000195508	Decrease	DE	-1.12126	-0.858451	0.19612	0.722419	Decrease	nonDE	0.0553546	0	1	1	Increase	nonDE	-1.69334	-3.97445	5.85e-05	0.000430536	Decrease	DE	-0.945341	0	0.634049	1	Decrease	nonDE	-1.76646	-3.22695	0.000793589	0.00680879	Decrease	DE	-0.926251	0	0.630854	1	Decrease	nonDE
1060	ENSG00000080822	0.0163533	0	1	1	Increase	nonDE	1.68258	7.97764	3.56e-13	6.45e-12	Increase	DE	1.52211	5.94978	1.19e-08	1.73e-07	Increase	DE	0.272748	0	1	1	Increase	nonDE	1.70054	7.48599	4.97e-12	8.88e-11	Increase	DE	1.4931	4.79928	2.17e-06	2.93e-05	Increase	DE	1.61726	4.93925	1.19e-06	1.91e-05	Increase	DE	1.06556	0.461084	0.322759	1	Increase	nonDE
1061	ENSG00000080823	-0.222823	0	0.930469	1	Decrease	nonDE	2.02868	2.3256	0.0108024	0.0517023	Increase	nonDE	1.23801	0.50617	0.306804	1	Increase	nonDE	-0.825888	0	0.600922	1	Decrease	nonDE	1.60592	1.17583	0.120918	0.448964	Increase	nonDE	1.52684	0.949849	0.171991	0.667671	Increase	nonDE	2.9121	2.73527	0.00355671	0.0257707	Increase	DE	1.61863	0.744608	0.229943	1	Increase	nonDE
1062	ENSG00000080824	-0.00900672	0	1	1	Decrease	nonDE	0.689331	0	0.999973	1	Increase	nonDE	0.312459	0	1	1	Increase	nonDE	-0.0687049	0	1	1	Decrease	nonDE	0.561664	0	1	1	Increase	nonDE	0.147475	0	1	1	Increase	nonDE	0.594951	0	0.999762	1	Increase	nonDE	0.118106	0	1	1	Increase	nonDE
1063	ENSG00000080839	-0.156049	0	0.997333	1	Decrease	nonDE	0.107	0	0.999464	1	Increase	nonDE	0.385202	0	0.991276	1	Increase	nonDE	-0.39556	0	0.952053	1	Decrease	nonDE	0.410202	0	0.975478	1	Increase	nonDE	0.649534	0	0.873793	1	Increase	nonDE	0.691828	0	0.783549	1	Increase	nonDE	0.855347	0	0.636005	1	Increase	nonDE
1064	ENSG00000080845	0.275056	0	0.999953	1	Increase	nonDE	1.0272	0.173541	0.431249	1	Increase	nonDE	0.724949	0	0.953243	1	Increase	nonDE	0.255021	0	0.999546	1	Increase	nonDE	0.545466	0	0.996969	1	Increase	nonDE	0.369105	0	0.999697	1	Increase	nonDE	0.362934	0	0.99663	1	Increase	nonDE	0.294807	0	0.99581	1	Increase	nonDE
1065	ENSG00000080947	0.0401866	0	0.988079	1	Increase	nonDE	0.530727	0	0.828066	1	Increase	nonDE	1.05703	0.116726	0.453653	1	Increase	nonDE	-0.00725097	0	0.997051	1	Decrease	nonDE	0.124909	0	0.963767	1	Increase	nonDE	1.23287	0.41337	0.340073	1	Increase	nonDE	0.327387	0	0.852865	1	Increase	nonDE	0.593635	0	0.715621	1	Increase	nonDE
1066	ENSG00000081014	0.0130735	0	1	1	Increase	nonDE	-0.853333	0	0.851674	1	Decrease	nonDE	-0.0991874	0	1	1	Decrease	nonDE	-0.193429	0	0.999999	1	Decrease	nonDE	-0.876543	0	0.793946	1	Decrease	nonDE	0.0660551	0	1	1	Increase	nonDE	-0.385932	0	0.999017	1	Decrease	nonDE	0.588004	0	0.984775	1	Increase	nonDE
1067	ENSG00000081019	0.0169032	0	1	1	Increase	nonDE	0.0525024	0	1	1	Increase	nonDE	0.0703572	0	1	1	Increase	nonDE	-0.187918	0	1	1	Decrease	nonDE	-0.170262	0	1	1	Decrease	nonDE	0.0748563	0	1	1	Increase	nonDE	0.267831	0	1	1	Increase	nonDE	0.0418233	0	1	1	Increase	nonDE
1068	ENSG00000081026	0.154345	0	0.956666	1	Increase	nonDE	2.00322	2.4056	0.00878453	0.0428126	Increase	DE	2.06911	2.58933	0.00536198	0.0314639	Increase	DE	-0.427791	0	0.814297	1	Decrease	nonDE	2.37545	3.15113	0.00101173	0.00610889	Increase	DE	2.58621	3.55827	0.000261793	0.00235238	Increase	DE	2.16146	1.73393	0.0426661	0.217667	Increase	nonDE	3.22434	3.44772	0.00038228	0.0065107	Increase	DE
1069	ENSG00000081041	-0.0561769	0	0.999932	1	Decrease	nonDE	6.48981	28.7484	3.79e-58	4.75e-55	Increase	DE	5.07617	20.692	4.74e-43	2.7e-40	Increase	DE	0.353618	0	0.986629	1	Increase	nonDE	6.47761	25.8203	5e-53	6.47e-50	Increase	DE	4.77135	16.197	3.8e-33	1.25e-30	Increase	DE	5.97011	17.5452	3.12e-36	3.01e-33	Increase	DE	3.63935	8.24955	8.1e-14	1.27e-11	Increase	DE
1070	ENSG00000081059	-0.676015	0	0.79762	1	Decrease	nonDE	-0.121998	0	0.992985	1	Decrease	nonDE	-1.03333	-0.07609	0.469737	1	Decrease	nonDE	0.287431	0	0.956847	1	Increase	nonDE	0.231516	0	0.96289	1	Increase	nonDE	0.244161	0	0.946157	1	Increase	nonDE	-0.347478	0	0.900412	1	Decrease	nonDE	-0.987744	0	0.509063	1	Decrease	nonDE
1071	ENSG00000081087	-0.0195917	0	1	1	Decrease	nonDE	0.65682	0	0.999999	1	Increase	nonDE	0.999565	0	0.502468	1	Increase	nonDE	0.0460577	0	1	1	Increase	nonDE	0.65779	0	0.999992	1	Increase	nonDE	1.10408	1.25376	0.106102	0.453922	Increase	nonDE	0.663635	0	0.999216	1	Increase	nonDE	1.04571	0.395214	0.34667	1	Increase	nonDE
1072	ENSG00000081154	0.0584085	0	1	1	Increase	nonDE	0.120167	0	1	1	Increase	nonDE	0.190208	0	1	1	Increase	nonDE	-0.0271234	0	1	1	Decrease	nonDE	0.0530432	0	1	1	Increase	nonDE	0.246347	0	1	1	Increase	nonDE	0.193778	0	1	1	Increase	nonDE	0.234638	0	1	1	Increase	nonDE
1073	ENSG00000081177	0.0647554	0	0.999361	1	Increase	nonDE	-0.75173	0	0.790359	1	Decrease	nonDE	-0.856144	0	0.675811	1	Decrease	nonDE	-0.0719926	0	0.995853	1	Decrease	nonDE	-1.12516	-0.374808	0.35421	1	Decrease	nonDE	-0.7054	0	0.794167	1	Decrease	nonDE	-2.46793	-2.72889	0.00362232	0.0261103	Decrease	DE	-0.328713	0	0.917716	1	Decrease	nonDE
1074	ENSG00000081181	0.643165	0	0.755354	1	Increase	nonDE	0.590913	0	0.799399	1	Increase	nonDE	0.391351	0	0.887509	1	Increase	nonDE	1.34605	0.618835	0.268585	1	Increase	nonDE	-0.00514943	0	0.998865	1	Decrease	nonDE	-0.429051	0	0.84511	1	Decrease	nonDE	-0.525674	0	0.78679	1	Decrease	nonDE	-0.16428	0	0.933927	1	Decrease	nonDE
1075	ENSG00000081189	0.120625	0	1	1	Increase	nonDE	-2.33575	-6.40653	1.28e-09	1.57e-08	Decrease	DE	-2.37382	-6.56492	5.82e-10	9.85e-09	Decrease	DE	0.174862	0	0.999995	1	Increase	nonDE	-2.36098	-6.31542	2.02e-09	2.62e-08	Decrease	DE	-2.09079	-4.93565	1.21e-06	1.71e-05	Decrease	DE	-2.31336	-4.6291	4.43e-06	6.25e-05	Decrease	DE	-2.27803	-3.97104	5.92e-05	0.00130204	Decrease	DE
1076	ENSG00000081237	0.046603	0	1	1	Increase	nonDE	-0.0838877	0	1	1	Decrease	nonDE	0.432581	0	1	1	Increase	nonDE	0.0380143	0	1	1	Increase	nonDE	-0.0264552	0	1	1	Decrease	nonDE	0.569552	0	0.999924	1	Increase	nonDE	-0.0615975	0	1	1	Decrease	nonDE	0.633248	0	0.990552	1	Increase	nonDE
1077	ENSG00000081307	0.462621	0	0.998996	1	Increase	nonDE	-0.65555	0	0.953497	1	Decrease	nonDE	-0.274801	0	0.99993	1	Decrease	nonDE	0.296839	0	0.999556	1	Increase	nonDE	-0.885396	0	0.715793	1	Decrease	nonDE	-0.567954	0	0.983246	1	Decrease	nonDE	-0.820575	0	0.739945	1	Decrease	nonDE	-0.727893	0	0.815212	1	Decrease	nonDE
1078	ENSG00000081320	0.052047	0	1	1	Increase	nonDE	0.51145	0	0.99999	1	Increase	nonDE	1.3228	2.92123	0.00205956	0.0131382	Increase	DE	-0.0273259	0	1	1	Decrease	nonDE	0.285983	0	1	1	Increase	nonDE	1.27065	2.07062	0.020197	0.110894	Increase	nonDE	0.418254	0	0.999666	1	Increase	nonDE	1.28283	1.54171	0.0628002	0.409003	Increase	nonDE
1079	ENSG00000081386	0.00720076	0	0.999653	1	Increase	nonDE	-1.15234	-0.398158	0.345587	1	Decrease	nonDE	-1.0834	-0.215081	0.415023	1	Decrease	nonDE	-0.857738	0	0.610529	1	Decrease	nonDE	-0.645101	0	0.81499	1	Decrease	nonDE	-0.400747	0	0.919667	1	Decrease	nonDE	0.473691	0	0.826231	1	Increase	nonDE	0.0786826	0	0.969113	1	Increase	nonDE
1080	ENSG00000081665	0.136303	0	0.999904	1	Increase	nonDE	-1.57871	-1.96578	0.0257391	0.11234	Decrease	nonDE	-0.672697	0	0.899519	1	Decrease	nonDE	-0.248394	0	0.993511	1	Decrease	nonDE	-1.3359	-1.12816	0.130676	0.478956	Decrease	nonDE	-0.460928	0	0.974511	1	Decrease	nonDE	-0.491078	0	0.904176	1	Decrease	nonDE	-0.190634	0	0.97615	1	Decrease	nonDE
1081	ENSG00000081692	0.175567	0	0.998933	1	Increase	nonDE	0.140622	0	0.999521	1	Increase	nonDE	-0.388329	0	0.986191	1	Decrease	nonDE	-0.241241	0	0.983906	1	Decrease	nonDE	-0.129035	0	0.999248	1	Decrease	nonDE	-0.396233	0	0.976191	1	Decrease	nonDE	-0.216591	0	0.971152	1	Decrease	nonDE	-1.38299	-0.708075	0.240101	1	Decrease	nonDE
1082	ENSG00000081721	0.0358744	0	1	1	Increase	nonDE	-0.311428	0	0.99997	1	Decrease	nonDE	-0.117524	0	1	1	Decrease	nonDE	-0.118498	0	0.99999	1	Decrease	nonDE	-0.0550858	0	1	1	Decrease	nonDE	-0.18197	0	0.999991	1	Decrease	nonDE	-0.0929038	0	0.999907	1	Decrease	nonDE	0.0215948	0	0.999939	1	Increase	nonDE
1083	ENSG00000081760	-0.067451	0	0.999999	1	Decrease	nonDE	-0.684436	0	0.935734	1	Decrease	nonDE	-0.742756	0	0.891857	1	Decrease	nonDE	-0.31436	0	0.997062	1	Decrease	nonDE	-0.361467	0	0.998312	1	Decrease	nonDE	-0.493969	0	0.981308	1	Decrease	nonDE	-0.670294	0	0.839838	1	Decrease	nonDE	-0.507527	0	0.911997	1	Decrease	nonDE
1084	ENSG00000081791	-0.111752	0	1	1	Decrease	nonDE	-0.322421	0	1	1	Decrease	nonDE	-0.317252	0	1	1	Decrease	nonDE	-0.135745	0	1	1	Decrease	nonDE	-0.267466	0	1	1	Decrease	nonDE	-0.229607	0	1	1	Decrease	nonDE	-0.225145	0	1	1	Decrease	nonDE	-0.0988772	0	1	1	Decrease	nonDE
1085	ENSG00000081870	0.0883129	0	1	1	Increase	nonDE	0.259113	0	1	1	Increase	nonDE	0.295152	0	1	1	Increase	nonDE	0.081949	0	1	1	Increase	nonDE	0.0874716	0	1	1	Increase	nonDE	0.198879	0	1	1	Increase	nonDE	0.185953	0	1	1	Increase	nonDE	0.0128712	0	1	1	Increase	nonDE
1086	ENSG00000081913	-0.00297126	0	0.999999	1	Decrease	nonDE	1.0576	0.310692	0.378269	1	Increase	nonDE	1.24138	1.33434	0.0922255	0.381156	Increase	nonDE	0.162259	0	0.998729	1	Increase	nonDE	1.24104	1.22367	0.111656	0.421443	Increase	nonDE	1.18146	0.873139	0.192107	0.728141	Increase	nonDE	0.797966	0	0.769106	1	Increase	nonDE	0.674026	0	0.856507	1	Increase	nonDE
1087	ENSG00000082014	0.134812	0	0.980981	1	Increase	nonDE	-0.179974	0	0.979145	1	Decrease	nonDE	0.162376	0	0.982059	1	Increase	nonDE	-0.56975	0	0.777012	1	Decrease	nonDE	-0.533183	0	0.851059	1	Decrease	nonDE	0.188014	0	0.964887	1	Increase	nonDE	0.132843	0	0.94997	1	Increase	nonDE	1.83492	1.33306	0.0924415	0.54786	Increase	nonDE
1088	ENSG00000082068	-0.152695	0	0.999988	1	Decrease	nonDE	-1.72499	-2.78432	0.00308717	0.0166728	Decrease	DE	-1.84729	-3.20734	0.00084537	0.00584485	Decrease	DE	-0.633766	0	0.925172	1	Decrease	nonDE	-1.81122	-2.7617	0.00329621	0.0181777	Decrease	DE	-1.80288	-2.55377	0.00591152	0.0385541	Decrease	DE	-1.68345	-1.5098	0.0667731	0.310575	Decrease	nonDE	-1.33604	-0.758624	0.224733	0.995065	Decrease	nonDE
1089	ENSG00000082074	0.28414	0	1	1	Increase	nonDE	-0.80367	0	0.945855	1	Decrease	nonDE	-0.367351	0	0.999999	1	Decrease	nonDE	0.202976	0	0.999998	1	Increase	nonDE	-0.971893	0	0.583492	1	Decrease	nonDE	-0.394276	0	0.999969	1	Decrease	nonDE	-0.888996	0	0.727821	1	Decrease	nonDE	0.0757034	0	0.999994	1	Increase	nonDE
1090	ENSG00000082146	-0.243942	0	0.997625	1	Decrease	nonDE	-0.333228	0	0.994115	1	Decrease	nonDE	0.0679141	0	0.999928	1	Increase	nonDE	-0.0810026	0	0.998412	1	Decrease	nonDE	-0.0114696	0	0.999913	1	Decrease	nonDE	0.0104819	0	0.999853	1	Increase	nonDE	-0.557683	0	0.861849	1	Decrease	nonDE	0.187226	0	0.980314	1	Increase	nonDE
1091	ENSG00000082153	0.135107	0	1	1	Increase	nonDE	1.02924	0.381969	0.351557	1	Increase	nonDE	0.732553	0	0.999515	1	Increase	nonDE	0.123456	0	1	1	Increase	nonDE	0.906364	0	0.86988	1	Increase	nonDE	0.583394	0	0.999993	1	Increase	nonDE	0.922638	0	0.752715	1	Increase	nonDE	0.375211	0	0.999998	1	Increase	nonDE
1092	ENSG00000082212	-0.0269673	0	1	1	Decrease	nonDE	-0.803983	0	0.995042	1	Decrease	nonDE	-0.490124	0	1	1	Decrease	nonDE	-0.0154212	0	1	1	Decrease	nonDE	-0.858272	0	0.956031	1	Decrease	nonDE	-0.380566	0	1	1	Decrease	nonDE	-0.828401	0	0.936951	1	Decrease	nonDE	-0.288483	0	1	1	Decrease	nonDE
1093	ENSG00000082213	0.0615345	0	1	1	Increase	nonDE	0.906898	0	0.799761	1	Increase	nonDE	0.740857	0	0.988333	1	Increase	nonDE	0.197555	0	1	1	Increase	nonDE	0.865417	0	0.869598	1	Increase	nonDE	0.746913	0	0.973011	1	Increase	nonDE	0.571526	0	0.995342	1	Increase	nonDE	0.561753	0	0.991955	1	Increase	nonDE
1094	ENSG00000082258	0.0877557	0	1	1	Increase	nonDE	0.34111	0	1	1	Increase	nonDE	0.211205	0	1	1	Increase	nonDE	0.170761	0	1	1	Increase	nonDE	0.258629	0	1	1	Increase	nonDE	0.151529	0	1	1	Increase	nonDE	0.188942	0	1	1	Increase	nonDE	-0.123827	0	1	1	Decrease	nonDE
1095	ENSG00000082269	-0.0313899	0	1	1	Decrease	nonDE	-1.79224	-4.74422	2.74e-06	2.32e-05	Decrease	DE	-1.51873	-3.42008	0.000419664	0.00306198	Decrease	DE	0.0335022	0	1	1	Increase	nonDE	-1.82665	-4.54059	6.37e-06	5.42e-05	Decrease	DE	-1.37647	-2.13613	0.0172814	0.0967495	Decrease	nonDE	-1.56394	-2.55528	0.00588726	0.040107	Decrease	DE	-1.29139	-1.24354	0.107965	0.612652	Decrease	nonDE
1096	ENSG00000082397	0.255114	0	1	1	Increase	nonDE	1.92279	9.00107	1.27e-15	2.86e-14	Increase	DE	2.0509	9.99121	4.76e-18	1.93e-16	Increase	DE	0.327414	0	0.999995	1	Increase	nonDE	1.49016	4.34766	1.39e-05	0.000112441	Increase	DE	1.85631	6.90869	1.01e-10	2.57e-09	Increase	DE	1.5267	3.41472	0.000427301	0.00395842	Increase	DE	1.42245	2.42565	0.00833432	0.0845233	Increase	nonDE
1097	ENSG00000082438	1.1879	0.432609	0.333012	1	Increase	nonDE	0.580777	0	0.840021	1	Increase	nonDE	-0.821144	0	0.645042	1	Decrease	nonDE	0.783626	0	0.659179	1	Increase	nonDE	-1.22776	-0.510129	0.305419	0.93149	Decrease	nonDE	-1.65232	-1.25277	0.106282	0.45438	Decrease	nonDE	-1.64658	-0.973483	0.166126	0.629622	Decrease	nonDE	-1.55626	-0.735461	0.232179	1	Decrease	nonDE
1098	ENSG00000082512	-0.176798	0	0.97756	1	Decrease	nonDE	-0.015957	0	0.998647	1	Decrease	nonDE	-0.85229	0	0.629719	1	Decrease	nonDE	0.486676	0	0.8721	1	Increase	nonDE	0.413685	0	0.921094	1	Increase	nonDE	0.181846	0	0.9663	1	Increase	nonDE	-0.291217	0	0.919041	1	Decrease	nonDE	-0.870554	0	0.581655	1	Decrease	nonDE
1099	ENSG00000082515	0.233118	0	0.999993	1	Increase	nonDE	0.2015	0	0.999998	1	Increase	nonDE	-0.331529	0	0.999826	1	Decrease	nonDE	0.162737	0	0.999947	1	Increase	nonDE	-0.108558	0	0.999999	1	Decrease	nonDE	-0.00368913	0	1	1	Decrease	nonDE	0.381606	0	0.996762	1	Increase	nonDE	-0.112364	0	0.999276	1	Decrease	nonDE
1100	ENSG00000082516	-0.0806289	0	0.999887	1	Decrease	nonDE	-0.784544	0	0.784816	1	Decrease	nonDE	-1.23312	-0.790532	0.215336	0.778552	Decrease	nonDE	-0.94008	0	0.568274	1	Decrease	nonDE	-0.471304	0	0.969472	1	Decrease	nonDE	-0.702767	0	0.821837	1	Decrease	nonDE	0.480479	0	0.900877	1	Increase	nonDE	-0.228794	0	0.945979	1	Decrease	nonDE
1101	ENSG00000082641	-0.0326382	0	1	1	Decrease	nonDE	1.09084	1.10655	0.135277	0.476721	Increase	nonDE	0.911978	0	0.850886	1	Increase	nonDE	0.208336	0	1	1	Increase	nonDE	1.20107	2.23485	0.0135762	0.0667104	Increase	nonDE	0.960944	0	0.652584	1	Increase	nonDE	0.922058	0	0.740227	1	Increase	nonDE	0.771423	0	0.952611	1	Increase	nonDE
1102	ENSG00000082701	0.134777	0	1	1	Increase	nonDE	0.228259	0	1	1	Increase	nonDE	0.571068	0	1	1	Increase	nonDE	0.259879	0	1	1	Increase	nonDE	0.207802	0	1	1	Increase	nonDE	0.361645	0	1	1	Increase	nonDE	0.119849	0	1	1	Increase	nonDE	0.317545	0	1	1	Increase	nonDE
1103	ENSG00000082781	0.448749	0	0.991635	1	Increase	nonDE	-2.30259	-3.3385	0.000551037	0.00339756	Decrease	DE	-1.80549	-2.34951	0.0101603	0.0560561	Decrease	nonDE	0.633765	0	0.917067	1	Increase	nonDE	-2.94751	-4.60812	4.83e-06	4.18e-05	Decrease	DE	-1.96783	-2.63111	0.00477543	0.0319595	Decrease	DE	-2.6971	-3.26847	0.000693553	0.00604989	Decrease	DE	-1.33715	-0.815954	0.208018	0.945929	Decrease	nonDE
1104	ENSG00000082805	-0.140647	0	1	1	Decrease	nonDE	0.747546	0	0.992658	1	Increase	nonDE	0.580545	0	0.999947	1	Increase	nonDE	-0.431709	0	0.999862	1	Decrease	nonDE	0.79514	0	0.962712	1	Increase	nonDE	0.665735	0	0.995677	1	Increase	nonDE	1.06776	0.424379	0.335999	1	Increase	nonDE	0.778879	0	0.888412	1	Increase	nonDE
1105	ENSG00000082898	0.0479835	0	1	1	Increase	nonDE	0.412559	0	1	1	Increase	nonDE	0.239648	0	1	1	Increase	nonDE	-0.0520091	0	1	1	Decrease	nonDE	0.362156	0	1	1	Increase	nonDE	0.159927	0	1	1	Increase	nonDE	0.212585	0	1	1	Increase	nonDE	0.0378859	0	1	1	Increase	nonDE
1106	ENSG00000082996	-0.0506521	0	1	1	Decrease	nonDE	0.964351	0	0.662144	1	Increase	nonDE	0.883691	0	0.906889	1	Increase	nonDE	-0.0489657	0	1	1	Decrease	nonDE	1.12785	1.36423	0.0874382	0.341232	Increase	nonDE	1.14488	1.39805	0.0822522	0.368752	Increase	nonDE	0.980163	0	0.561066	1	Increase	nonDE	1.06303	0.434445	0.332347	1	Increase	nonDE
1107	ENSG00000083093	-0.249033	0	0.999971	1	Decrease	nonDE	-1.74	-3.01282	0.00155887	0.00885384	Decrease	DE	-2.11796	-4.20562	2.42e-05	0.000216962	Decrease	DE	-0.645554	0	0.927431	1	Decrease	nonDE	-1.06965	-0.29401	0.384612	1	Decrease	nonDE	-2.29689	-3.71519	0.000150782	0.00142538	Decrease	DE	-1.11988	-0.323581	0.37339	1	Decrease	nonDE	-0.550152	0	0.889973	1	Decrease	nonDE
1108	ENSG00000083097	0.0353628	0	1	1	Increase	nonDE	-0.931808	0	0.624898	1	Decrease	nonDE	-0.885251	0	0.707682	1	Decrease	nonDE	-0.350822	0	0.996793	1	Decrease	nonDE	-1.04933	-0.213231	0.415742	1	Decrease	nonDE	-0.869748	0	0.705351	1	Decrease	nonDE	-1.39265	-1.06268	0.144958	0.568265	Decrease	nonDE	-0.788	0	0.715057	1	Decrease	nonDE
1109	ENSG00000083099	-0.202918	0	1	1	Decrease	nonDE	-0.0767409	0	1	1	Decrease	nonDE	-0.0994936	0	1	1	Decrease	nonDE	-0.0693974	0	1	1	Decrease	nonDE	0.19103	0	1	1	Increase	nonDE	0.0684921	0	1	1	Increase	nonDE	0.130203	0	1	1	Increase	nonDE	-0.313346	0	0.999985	1	Decrease	nonDE
1110	ENSG00000083168	-0.0478685	0	1	1	Decrease	nonDE	0.0882754	0	1	1	Increase	nonDE	0.13155	0	1	1	Increase	nonDE	-0.0331304	0	1	1	Decrease	nonDE	0.214435	0	1	1	Increase	nonDE	0.209754	0	1	1	Increase	nonDE	0.180504	0	1	1	Increase	nonDE	0.245123	0	1	1	Increase	nonDE
1111	ENSG00000083223	-0.144829	0	1	1	Decrease	nonDE	-0.0312195	0	1	1	Decrease	nonDE	-0.102128	0	1	1	Decrease	nonDE	-0.325263	0	1	1	Decrease	nonDE	-0.0728107	0	1	1	Decrease	nonDE	-0.0736501	0	1	1	Decrease	nonDE	0.0454022	0	1	1	Increase	nonDE	-0.0217477	0	1	1	Decrease	nonDE
1112	ENSG00000083290	0.156229	0	0.993898	1	Increase	nonDE	2.24407	4.82858	1.92e-06	1.65e-05	Increase	DE	1.3686	1.34423	0.0906208	0.376012	Increase	nonDE	-0.125886	0	0.982449	1	Decrease	nonDE	2.4268	5.45425	1.21e-07	1.27e-06	Increase	DE	1.36582	1.243	0.108064	0.460742	Increase	nonDE	2.14218	2.87958	0.0023329	0.0177229	Increase	DE	1.25503	0.567775	0.28559	1	Increase	nonDE
1113	ENSG00000083312	-0.0346354	0	1	1	Decrease	nonDE	0.399606	0	1	1	Increase	nonDE	0.347963	0	1	1	Increase	nonDE	-0.220784	0	1	1	Decrease	nonDE	0.41611	0	1	1	Increase	nonDE	0.374181	0	1	1	Increase	nonDE	0.493218	0	0.999997	1	Increase	nonDE	0.551596	0	0.999865	1	Increase	nonDE
1114	ENSG00000083444	0.271083	0	0.99997	1	Increase	nonDE	-2.20766	-4.23259	2.18e-05	0.000165419	Decrease	DE	-1.52701	-2.11347	0.0182461	0.0942765	Decrease	nonDE	0.43921	0	0.996022	1	Increase	nonDE	-2.6367	-5.29976	2.44e-07	2.47e-06	Decrease	DE	-1.74682	-2.59379	0.00529637	0.0350623	Decrease	DE	-2.08834	-2.95288	0.00187184	0.0145918	Decrease	DE	-1.1974	-0.579109	0.281764	1	Decrease	nonDE
1115	ENSG00000083454	0.0198397	0	0.995269	1	Increase	nonDE	0.665057	0	0.773852	1	Increase	nonDE	-0.776672	0	0.669078	1	Decrease	nonDE	0.601068	0	0.754053	1	Increase	nonDE	1.04508	0.0942387	0.462552	1	Increase	nonDE	0.977841	0	0.516902	1	Increase	nonDE	0.469241	0	0.812781	1	Increase	nonDE	-1.63106	-0.727318	0.235644	1	Decrease	nonDE
1116	ENSG00000083457	-0.374815	0	0.999988	1	Decrease	nonDE	-2.39856	-6.51744	7.38e-10	9.25e-09	Decrease	DE	-1.81623	-4.57293	5.58e-06	5.56e-05	Decrease	DE	-0.11688	0	1	1	Decrease	nonDE	-1.91	-4.03153	4.72e-05	0.000353238	Decrease	DE	-1.48899	-2.21417	0.0142893	0.0822013	Decrease	nonDE	-2.01998	-3.55511	0.000264677	0.00258188	Decrease	DE	-1.62946	-2.1086	0.0184592	0.161252	Decrease	nonDE
1117	ENSG00000083520	-0.0440119	0	1	1	Decrease	nonDE	-0.0317491	0	1	1	Decrease	nonDE	-0.0334377	0	1	1	Decrease	nonDE	-0.0437226	0	1	1	Decrease	nonDE	-0.0709893	0	1	1	Decrease	nonDE	-0.0230135	0	1	1	Decrease	nonDE	0.105145	0	1	1	Increase	nonDE	-0.000749231	0	1	1	Decrease	nonDE
1118	ENSG00000083535	-0.0971647	0	1	1	Decrease	nonDE	-0.468259	0	0.997995	1	Decrease	nonDE	-0.311964	0	0.999933	1	Decrease	nonDE	-0.494709	0	0.986707	1	Decrease	nonDE	-0.355219	0	0.999289	1	Decrease	nonDE	-0.45206	0	0.993509	1	Decrease	nonDE	0.0565605	0	0.999719	1	Increase	nonDE	-0.321698	0	0.979755	1	Decrease	nonDE
1119	ENSG00000083544	0.111226	0	0.998921	1	Increase	nonDE	-1.00871	-0.0255398	0.489832	1	Decrease	nonDE	-0.995259	0	0.505524	1	Decrease	nonDE	-0.204222	0	0.982743	1	Decrease	nonDE	-1.58113	-1.45785	0.073659	0.294801	Decrease	nonDE	-1.01776	-0.0443154	0.482362	1	Decrease	nonDE	-0.996108	0	0.503033	1	Decrease	nonDE	-0.408187	0	0.864886	1	Decrease	nonDE
1120	ENSG00000083635	-0.169832	0	0.996596	1	Decrease	nonDE	-2.26079	-3.27088	0.000688122	0.00417099	Decrease	DE	-2.70978	-4.14546	3.06e-05	0.000269536	Decrease	DE	-0.259248	0	0.976295	1	Decrease	nonDE	-1.37178	-0.960884	0.169207	0.589332	Decrease	nonDE	-2.70151	-3.31229	0.000600832	0.00498111	Decrease	DE	-2.26909	-2.16883	0.0159677	0.095221	Decrease	nonDE	-1.69677	-1.08739	0.139472	0.72603	Decrease	nonDE
1121	ENSG00000083642	0.0243501	0	1	1	Increase	nonDE	0.0547697	0	1	1	Increase	nonDE	0.200362	0	1	1	Increase	nonDE	-0.178824	0	1	1	Decrease	nonDE	-0.0066996	0	1	1	Decrease	nonDE	0.156298	0	1	1	Increase	nonDE	0.168098	0	1	1	Increase	nonDE	0.232948	0	1	1	Increase	nonDE
1122	ENSG00000083720	1.26959	0.632272	0.264166	1	Increase	nonDE	1.09672	0.234723	0.407399	1	Increase	nonDE	1.13939	0.34017	0.367142	1	Increase	nonDE	1.33781	0.679754	0.248944	1	Increase	nonDE	-0.50879	0	0.881972	1	Decrease	nonDE	0.203193	0	0.976084	1	Increase	nonDE	-0.753043	0	0.668316	1	Decrease	nonDE	-0.184059	0	0.939017	1	Decrease	nonDE
1123	ENSG00000083750	0.0817165	0	0.999953	1	Increase	nonDE	-0.779962	0	0.799521	1	Decrease	nonDE	-0.800811	0	0.774982	1	Decrease	nonDE	-0.156665	0	0.997591	1	Decrease	nonDE	-1.29163	-0.971023	0.16668	0.581824	Decrease	nonDE	-0.417371	0	0.981073	1	Decrease	nonDE	-0.713711	0	0.7648	1	Decrease	nonDE	-0.180189	0	0.980915	1	Decrease	nonDE
1124	ENSG00000083799	0.0868927	0	1	1	Increase	nonDE	0.403525	0	1	1	Increase	nonDE	0.391355	0	1	1	Increase	nonDE	0.197057	0	1	1	Increase	nonDE	0.257257	0	1	1	Increase	nonDE	0.395313	0	1	1	Increase	nonDE	0.162583	0	1	1	Increase	nonDE	0.23557	0	1	1	Increase	nonDE
1125	ENSG00000083812	-0.481566	0	0.895092	1	Decrease	nonDE	-0.307688	0	0.964735	1	Decrease	nonDE	-0.66211	0	0.800937	1	Decrease	nonDE	0.15916	0	0.969105	1	Increase	nonDE	-0.190728	0	0.971053	1	Decrease	nonDE	-0.66983	0	0.744911	1	Decrease	nonDE	-0.796253	0	0.639814	1	Decrease	nonDE	-0.372919	0	0.857945	1	Decrease	nonDE
1126	ENSG00000083814	-0.277772	0	0.995789	1	Decrease	nonDE	-1.64349	-2.07666	0.0199116	0.0896203	Decrease	nonDE	-1.16457	-0.551324	0.291184	0.993195	Decrease	nonDE	-0.175356	0	0.993978	1	Decrease	nonDE	-1.70187	-1.99499	0.0240786	0.11121	Decrease	nonDE	-0.991408	0	0.509477	1	Decrease	nonDE	-0.435846	0	0.918202	1	Decrease	nonDE	-0.497348	0	0.861514	1	Decrease	nonDE
1127	ENSG00000083817	0.480139	0	0.84115	1	Increase	nonDE	0.318412	0	0.922718	1	Increase	nonDE	0.12962	0	0.970888	1	Increase	nonDE	0.625816	0	0.72934	1	Increase	nonDE	-0.6069	0	0.773371	1	Decrease	nonDE	-0.341046	0	0.884174	1	Decrease	nonDE	-0.35831	0	0.847188	1	Decrease	nonDE	-0.74927	0	0.637702	1	Decrease	nonDE
1128	ENSG00000083828	-0.316287	0	0.992788	1	Decrease	nonDE	0.0747224	0	0.999872	1	Increase	nonDE	-0.47806	0	0.973206	1	Decrease	nonDE	-0.134471	0	0.995614	1	Decrease	nonDE	0.300841	0	0.992725	1	Increase	nonDE	-0.114943	0	0.996953	1	Decrease	nonDE	-0.245331	0	0.972109	1	Decrease	nonDE	-0.138206	0	0.98114	1	Decrease	nonDE
1129	ENSG00000083838	0.558403	0	0.879229	1	Increase	nonDE	0.400628	0	0.954417	1	Increase	nonDE	0.878564	0	0.637918	1	Increase	nonDE	0.380496	0	0.908523	1	Increase	nonDE	-0.0357587	0	0.998055	1	Decrease	nonDE	0.498815	0	0.905877	1	Increase	nonDE	-0.0436472	0	0.989531	1	Decrease	nonDE	0.382231	0	0.872065	1	Increase	nonDE
1130	ENSG00000083844	-0.0307065	0	1	1	Decrease	nonDE	-0.117086	0	1	1	Decrease	nonDE	0.145387	0	1	1	Increase	nonDE	-0.0228489	0	1	1	Decrease	nonDE	-0.248983	0	1	1	Decrease	nonDE	0.0219774	0	1	1	Increase	nonDE	-0.0475368	0	1	1	Decrease	nonDE	0.175291	0	1	1	Increase	nonDE
1131	ENSG00000083845	0.0849039	0	1	1	Increase	nonDE	-1.21419	-1.56119	0.0604682	0.238881	Decrease	nonDE	-1.52413	-3.61118	0.00021776	0.00166644	Decrease	DE	0.00946559	0	1	1	Increase	nonDE	-0.979327	0	0.55841	1	Decrease	nonDE	-1.51455	-3.06649	0.00132032	0.0100978	Decrease	DE	-1.1361	-0.688635	0.246147	0.835259	Decrease	nonDE	-1.39814	-1.6831	0.0473906	0.334106	Decrease	nonDE
1132	ENSG00000083896	-0.182202	0	1	1	Decrease	nonDE	0.203911	0	1	1	Increase	nonDE	-0.0775273	0	1	1	Decrease	nonDE	-0.0713219	0	1	1	Decrease	nonDE	0.370668	0	1	1	Increase	nonDE	0.0829397	0	1	1	Increase	nonDE	0.13282	0	1	1	Increase	nonDE	-0.0587953	0	1	1	Decrease	nonDE
1133	ENSG00000083937	0.00215197	0	1	1	Increase	nonDE	0.524854	0	1	1	Increase	nonDE	0.574882	0	1	1	Increase	nonDE	0.0276738	0	1	1	Increase	nonDE	0.64305	0	0.999987	1	Increase	nonDE	0.738407	0	0.997882	1	Increase	nonDE	0.588554	0	0.999826	1	Increase	nonDE	0.67713	0	0.994372	1	Increase	nonDE
1134	ENSG00000084070	0.0179701	0	1	1	Increase	nonDE	-0.344652	0	1	1	Decrease	nonDE	-0.492258	0	1	1	Decrease	nonDE	0.125771	0	1	1	Increase	nonDE	-0.18648	0	1	1	Decrease	nonDE	-0.309752	0	1	1	Decrease	nonDE	-0.375126	0	1	1	Decrease	nonDE	-0.421486	0	0.999988	1	Decrease	nonDE
1135	ENSG00000084072	-0.191432	0	0.999779	1	Decrease	nonDE	-1.35585	-1.30879	0.0964702	0.357979	Decrease	nonDE	-1.52229	-1.85283	0.033099	0.157294	Decrease	nonDE	0.0700694	0	0.999797	1	Increase	nonDE	-0.753256	0	0.815721	1	Decrease	nonDE	-0.925761	0	0.59288	1	Decrease	nonDE	-1.00776	-0.0214394	0.491464	1	Decrease	nonDE	-1.85574	-1.73739	0.0423557	0.307668	Decrease	nonDE
1136	ENSG00000084073	0.0791938	0	1	1	Increase	nonDE	0.11651	0	1	1	Increase	nonDE	0.387263	0	1	1	Increase	nonDE	0.0893443	0	1	1	Increase	nonDE	-0.218929	0	1	1	Decrease	nonDE	0.431541	0	1	1	Increase	nonDE	0.0635004	0	1	1	Increase	nonDE	0.657432	0	0.992535	1	Increase	nonDE
1137	ENSG00000084090	0.032977	0	1	1	Increase	nonDE	-0.569782	0	1	1	Decrease	nonDE	-0.928114	0	0.83887	1	Decrease	nonDE	-0.0715784	0	1	1	Decrease	nonDE	-0.56608	0	1	1	Decrease	nonDE	-0.978555	0	0.598139	1	Decrease	nonDE	-0.624029	0	0.999771	1	Decrease	nonDE	-0.76975	0	0.971757	1	Decrease	nonDE
1138	ENSG00000084092	-0.027048	0	1	1	Decrease	nonDE	-0.501083	0	0.998373	1	Decrease	nonDE	-0.66878	0	0.97263	1	Decrease	nonDE	0.0173287	0	1	1	Increase	nonDE	-0.51564	0	0.996066	1	Decrease	nonDE	-0.477346	0	0.996386	1	Decrease	nonDE	-0.530272	0	0.973709	1	Decrease	nonDE	-0.526659	0	0.958977	1	Decrease	nonDE
1139	ENSG00000084093	0.00954393	0	1	1	Increase	nonDE	0.888301	0	0.918379	1	Increase	nonDE	0.853541	0	0.962603	1	Increase	nonDE	-0.124075	0	1	1	Decrease	nonDE	0.92094	0	0.816295	1	Increase	nonDE	0.936709	0	0.74458	1	Increase	nonDE	1.01774	0.147239	0.441587	1	Increase	nonDE	0.965653	0	0.600202	1	Increase	nonDE
1140	ENSG00000084110	-0.809731	0	0.707947	1	Decrease	nonDE	-3.20739	-5.16546	4.45e-07	4.15e-06	Decrease	DE	-1.54994	-1.48943	0.069411	0.300334	Decrease	nonDE	-0.152482	0	0.985309	1	Decrease	nonDE	-2.77917	-3.70476	0.000156493	0.0010802	Decrease	DE	-0.954618	0	0.538354	1	Decrease	nonDE	-3.30721	-3.57316	0.000248624	0.00243858	Decrease	DE	-0.481066	0	0.826805	1	Decrease	nonDE
1141	ENSG00000084112	-0.0503452	0	1	1	Decrease	nonDE	1.34375	4.14448	3.07e-05	0.000227491	Increase	DE	1.14316	1.67857	0.0478319	0.218663	Increase	nonDE	-0.0386258	0	1	1	Decrease	nonDE	1.40953	4.48734	7.91e-06	6.66e-05	Increase	DE	1.25011	2.49544	0.00692292	0.0441274	Increase	DE	1.30181	2.41142	0.00865162	0.0562198	Increase	nonDE	0.882037	0	0.796079	1	Increase	nonDE
1142	ENSG00000084207	0.0597555	0	1	1	Increase	nonDE	-1.27484	-2.70522	0.00387556	0.020472	Decrease	DE	-1.3122	-3.02056	0.00152215	0.00995834	Decrease	DE	0.034749	0	1	1	Increase	nonDE	-1.30433	-2.75775	0.00333399	0.0183618	Decrease	DE	-1.48799	-3.92129	7.12e-05	0.000716196	Decrease	DE	-1.31379	-2.0787	0.019816	0.113905	Decrease	nonDE	-1.34669	-2.00768	0.0233861	0.195821	Decrease	nonDE
1143	ENSG00000084234	0.00342195	0	1	1	Increase	nonDE	-0.354752	0	1	1	Decrease	nonDE	0.359852	0	1	1	Increase	nonDE	0.0380595	0	1	1	Increase	nonDE	-0.525532	0	0.999998	1	Decrease	nonDE	0.384734	0	1	1	Increase	nonDE	-0.326143	0	0.999999	1	Decrease	nonDE	0.617605	0	0.993434	1	Increase	nonDE
1144	ENSG00000084444	-0.0749059	0	0.999988	1	Decrease	nonDE	0.899356	0	0.716527	1	Increase	nonDE	1.11709	0.692231	0.24502	0.863945	Increase	nonDE	0.378579	0	0.99495	1	Increase	nonDE	1.15281	0.814146	0.208533	0.695757	Increase	nonDE	1.14791	0.743065	0.229399	0.834692	Increase	nonDE	0.536386	0	0.971	1	Increase	nonDE	0.400664	0	0.984668	1	Increase	nonDE
1145	ENSG00000084463	0.0460198	0	1	1	Increase	nonDE	-0.111075	0	1	1	Decrease	nonDE	0.0211219	0	1	1	Increase	nonDE	-0.0635843	0	1	1	Decrease	nonDE	-0.192393	0	1	1	Decrease	nonDE	0.0953129	0	1	1	Increase	nonDE	-0.0340089	0	1	1	Decrease	nonDE	0.0217143	0	1	1	Increase	nonDE
1146	ENSG00000084623	-0.0971918	0	1	1	Decrease	nonDE	0.0558731	0	1	1	Increase	nonDE	-0.201435	0	1	1	Decrease	nonDE	-0.16275	0	1	1	Decrease	nonDE	0.333657	0	1	1	Increase	nonDE	-0.163428	0	1	1	Decrease	nonDE	0.172135	0	1	1	Increase	nonDE	-0.180251	0	0.999999	1	Decrease	nonDE
1147	ENSG00000084652	-0.119801	0	1	1	Decrease	nonDE	0.0816046	0	1	1	Increase	nonDE	-0.13887	0	1	1	Decrease	nonDE	-0.0403175	0	1	1	Decrease	nonDE	0.255802	0	0.999999	1	Increase	nonDE	-0.100473	0	1	1	Decrease	nonDE	0.0183951	0	0.999999	1	Increase	nonDE	-0.37994	0	0.994309	1	Decrease	nonDE
1148	ENSG00000084676	0.000243978	0	1	1	Increase	nonDE	0.766984	0	0.995994	1	Increase	nonDE	0.495206	0	1	1	Increase	nonDE	-0.0362123	0	1	1	Decrease	nonDE	0.790518	0	0.985615	1	Increase	nonDE	0.370395	0	1	1	Increase	nonDE	0.823472	0	0.911995	1	Increase	nonDE	0.523793	0	0.999202	1	Increase	nonDE
1149	ENSG00000084693	-0.0145906	0	0.999321	1	Decrease	nonDE	1.29641	1.02625	0.15335	0.527944	Increase	nonDE	0.838127	0	0.702276	1	Increase	nonDE	-0.338775	0	0.928368	1	Decrease	nonDE	1.14127	0.440069	0.330313	0.991493	Increase	nonDE	0.792165	0	0.719779	1	Increase	nonDE	1.08131	0.172816	0.431544	1	Increase	nonDE	1.26659	0.529305	0.298761	1	Increase	nonDE
1150	ENSG00000084731	-0.80877	0	0.652414	1	Decrease	nonDE	0.678943	0	0.79048	1	Increase	nonDE	1.27056	0.717155	0.23729	0.842852	Increase	nonDE	-0.3405	0	0.881803	1	Decrease	nonDE	1.40287	0.869759	0.193027	0.654828	Increase	nonDE	1.61186	1.24269	0.108122	0.460833	Increase	nonDE	1.14672	0.241249	0.405162	1	Increase	nonDE	1.61533	0.969062	0.1672	0.819975	Increase	nonDE
1151	ENSG00000084733	0.045997	0	1	1	Increase	nonDE	1.10654	1.52237	0.0651852	0.255165	Increase	nonDE	1.10571	1.46953	0.0720655	0.309363	Increase	nonDE	0.0518837	0	1	1	Increase	nonDE	1.10057	1.30479	0.097147	0.373301	Increase	nonDE	1.09584	1.12395	0.131563	0.540473	Increase	nonDE	1.06447	0.609544	0.27162	0.892082	Increase	nonDE	1.06974	0.584442	0.279973	1	Increase	nonDE
1152	ENSG00000084734	-0.405746	0	0.825046	1	Decrease	nonDE	6.41755	11.6021	4.85e-22	1.98e-20	Increase	DE	4.92446	8.02142	2.81e-13	7.04e-12	Increase	DE	-0.62182	0	0.700322	1	Decrease	nonDE	7.19516	11.782	1.74e-22	9.52e-21	Increase	DE	4.94403	6.84876	1.38e-10	3.43e-09	Increase	DE	7.16372	8.48057	2.28e-14	1.4e-12	Increase	DE	4.47007	4.11657	3.41e-05	0.000816677	Increase	DE
1153	ENSG00000084754	-0.101185	0	1	1	Decrease	nonDE	-0.649761	0	0.999976	1	Decrease	nonDE	-0.342902	0	1	1	Decrease	nonDE	-0.0176977	0	1	1	Decrease	nonDE	-0.483147	0	1	1	Decrease	nonDE	-0.352414	0	1	1	Decrease	nonDE	-0.642736	0	0.997951	1	Decrease	nonDE	-0.459306	0	0.999947	1	Decrease	nonDE
1154	ENSG00000084764	-0.293306	0	0.969685	1	Decrease	nonDE	1.62937	2.16097	0.0162752	0.074674	Increase	nonDE	2.18977	4.30669	1.63e-05	0.000149683	Increase	DE	0.0732752	0	0.988705	1	Increase	nonDE	1.75776	2.28496	0.0119763	0.0596672	Increase	nonDE	1.97181	2.84885	0.0025554	0.0183144	Increase	DE	1.88359	2.10882	0.0184498	0.107467	Increase	nonDE	1.75587	1.66071	0.0496039	0.346013	Increase	nonDE
1155	ENSG00000084774	-0.237367	0	0.993681	1	Decrease	nonDE	-1.75237	-2.21213	0.0143613	0.0669214	Decrease	nonDE	-1.51287	-1.51618	0.0659633	0.288758	Decrease	nonDE	-0.166407	0	0.989185	1	Decrease	nonDE	-1.50403	-1.34813	0.0899924	0.349893	Decrease	nonDE	-1.52467	-1.24827	0.1071	0.456943	Decrease	nonDE	-1.33449	-0.677596	0.249625	0.843183	Decrease	nonDE	-1.36077	-0.641604	0.261161	1	Decrease	nonDE
1156	ENSG00000085063	0.158284	0	0.999992	1	Increase	nonDE	2.95037	12.9796	1.92e-25	1.14e-23	Increase	DE	2.56295	10.1119	2.4e-18	1e-16	Increase	DE	0.102074	0	0.999924	1	Increase	nonDE	2.87793	11.5385	6.97e-22	3.53e-20	Increase	DE	2.45146	8.14073	1.47e-13	5.36e-12	Increase	DE	2.85586	8.25007	8.07e-14	4.42e-12	Increase	DE	2.29588	5.15085	4.74e-07	1.87e-05	Increase	DE
1157	ENSG00000085117	0.128209	0	0.999998	1	Increase	nonDE	4.01986	20.9753	1.23e-43	3.75e-41	Increase	DE	4.08597	21.0014	1.08e-43	6.46e-41	Increase	DE	0.309335	0	0.999065	1	Increase	nonDE	3.89534	18.4641	2.8e-38	7.81e-36	Increase	DE	4.00321	17.7008	1.4e-36	7e-34	Increase	DE	3.56661	12.1583	2.03e-23	5e-21	Increase	DE	3.57195	11.0333	1.25e-20	5.06e-18	Increase	DE
1158	ENSG00000085185	0.0185646	0	0.999998	1	Increase	nonDE	0.585562	0	0.986019	1	Increase	nonDE	0.406377	0	0.998922	1	Increase	nonDE	-0.00331623	0	0.999991	1	Decrease	nonDE	0.17481	0	0.999899	1	Increase	nonDE	0.577697	0	0.974538	1	Increase	nonDE	0.466431	0	0.969856	1	Increase	nonDE	0.793902	0	0.759509	1	Increase	nonDE
1159	ENSG00000085224	-0.0207068	0	1	1	Decrease	nonDE	-0.450063	0	1	1	Decrease	nonDE	-0.431628	0	1	1	Decrease	nonDE	-0.124415	0	1	1	Decrease	nonDE	-0.521465	0	1	1	Decrease	nonDE	-0.459628	0	1	1	Decrease	nonDE	-0.401184	0	1	1	Decrease	nonDE	-0.449525	0	0.999991	1	Decrease	nonDE
1160	ENSG00000085231	0.1135	0	1	1	Increase	nonDE	-0.118372	0	1	1	Decrease	nonDE	-0.591271	0	0.997435	1	Decrease	nonDE	0.0135094	0	1	1	Increase	nonDE	-0.0767678	0	1	1	Decrease	nonDE	-0.622712	0	0.987441	1	Decrease	nonDE	-0.0923225	0	0.999997	1	Decrease	nonDE	-0.51721	0	0.980466	1	Decrease	nonDE
1161	ENSG00000085265	0.391646	0	0.996866	1	Increase	nonDE	-7.59921	-9.29877	2.39e-16	5.76e-15	Decrease	DE	-8.01123	-8.91772	2.02e-15	6.37e-14	Decrease	DE	0.4617	0	0.978071	1	Increase	nonDE	-8.44451	-9.14497	5.66e-16	1.57e-14	Decrease	DE	-8.92773	-7.96262	3.86e-13	1.35e-11	Decrease	DE	-9.87572	-6.64026	3.98e-10	1.22e-08	Decrease	DE	-8.95594	-5.63828	5.2e-08	2.58e-06	Decrease	DE
1162	ENSG00000085274	-0.222092	0	0.999957	1	Decrease	nonDE	0.0686127	0	1	1	Increase	nonDE	0.105848	0	1	1	Increase	nonDE	-0.159702	0	0.999811	1	Decrease	nonDE	0.428516	0	0.998256	1	Increase	nonDE	0.398385	0	0.997827	1	Increase	nonDE	0.46893	0	0.981872	1	Increase	nonDE	0.309967	0	0.991048	1	Increase	nonDE
1163	ENSG00000085365	0.0982284	0	1	1	Increase	nonDE	0.294923	0	1	1	Increase	nonDE	0.409395	0	1	1	Increase	nonDE	0.167038	0	1	1	Increase	nonDE	0.203862	0	1	1	Increase	nonDE	0.228061	0	1	1	Increase	nonDE	0.0668502	0	1	1	Increase	nonDE	0.101788	0	1	1	Increase	nonDE
1164	ENSG00000085377	0.117318	0	1	1	Increase	nonDE	-0.742022	0	0.97232	1	Decrease	nonDE	-0.755093	0	0.966971	1	Decrease	nonDE	0.0290916	0	1	1	Increase	nonDE	-1.03882	-0.262451	0.396697	1	Decrease	nonDE	-0.716763	0	0.969434	1	Decrease	nonDE	-0.667496	0	0.959901	1	Decrease	nonDE	-0.458925	0	0.995128	1	Decrease	nonDE
1165	ENSG00000085382	0.0761852	0	0.999976	1	Increase	nonDE	0.746678	0	0.903822	1	Increase	nonDE	0.927637	0	0.649805	1	Increase	nonDE	0.119602	0	0.999335	1	Increase	nonDE	0.886708	0	0.716697	1	Increase	nonDE	1.16585	0.826605	0.204996	0.765224	Increase	nonDE	0.738645	0	0.829588	1	Increase	nonDE	0.736485	0	0.81086	1	Increase	nonDE
1166	ENSG00000085415	-0.00632579	0	1	1	Decrease	nonDE	-0.840072	0	0.897507	1	Decrease	nonDE	-1.30146	-2.18939	0.0151863	0.0801852	Decrease	nonDE	-0.32214	0	0.999994	1	Decrease	nonDE	-0.580411	0	0.999225	1	Decrease	nonDE	-1.38876	-2.32744	0.0107518	0.0644542	Decrease	nonDE	-0.548406	0	0.991417	1	Decrease	nonDE	-1.10873	-0.460524	0.322959	1	Decrease	nonDE
1167	ENSG00000085433	-0.00963334	0	1	1	Decrease	nonDE	1.17041	1.5503	0.0617637	0.243385	Increase	nonDE	1.06408	0.57423	0.283408	0.974093	Increase	nonDE	-0.315498	0	0.99992	1	Decrease	nonDE	1.04386	0.357623	0.360606	1	Increase	nonDE	1.14711	1.13797	0.128624	0.530012	Increase	nonDE	1.42521	2.44601	0.00789835	0.0518627	Increase	nonDE	1.22526	1.17451	0.12118	0.661068	Increase	nonDE
1168	ENSG00000085449	-0.121489	0	1	1	Decrease	nonDE	0.141137	0	1	1	Increase	nonDE	0.230715	0	1	1	Increase	nonDE	-0.205001	0	1	1	Decrease	nonDE	0.242456	0	1	1	Increase	nonDE	0.392817	0	1	1	Increase	nonDE	0.142049	0	1	1	Increase	nonDE	0.461325	0	0.999628	1	Increase	nonDE
1169	ENSG00000085491	0.0525482	0	1	1	Increase	nonDE	0.730483	0	0.999694	1	Increase	nonDE	0.948917	0	0.742469	1	Increase	nonDE	-0.00467609	0	1	1	Decrease	nonDE	0.725155	0	0.999292	1	Increase	nonDE	1.04394	0.47605	0.317423	1	Increase	nonDE	0.615777	0	0.999393	1	Increase	nonDE	0.888432	0	0.804216	1	Increase	nonDE
1170	ENSG00000085511	-0.0525517	0	0.999627	1	Decrease	nonDE	3.97553	14.6367	1.83e-29	1.66e-27	Increase	DE	3.67748	12.9665	2.07e-25	1.85e-23	Increase	DE	-0.124402	0	0.993767	1	Decrease	nonDE	4.05116	13.6784	3.77e-27	3.53e-25	Increase	DE	3.64906	11.2402	3.83e-21	3.61e-19	Increase	DE	4.01265	9.58541	4.74e-17	4.5e-15	Increase	DE	2.75019	5.12547	5.31e-07	2.08e-05	Increase	DE
1171	ENSG00000085514	0.0229217	0	1	1	Increase	nonDE	1.58947	7.79368	9.6e-13	1.66e-11	Increase	DE	1.52355	6.74764	2.31e-10	4.12e-09	Increase	DE	0.332373	0	1	1	Increase	nonDE	1.62103	7.47462	5.28e-12	9.4e-11	Increase	DE	1.47752	5.2124	3.61e-07	5.61e-06	Increase	DE	1.44194	3.94183	6.6e-05	0.000747546	Increase	DE	1.21409	1.69029	0.0466975	0.330326	Increase	nonDE
1172	ENSG00000085563	-1.02498	-0.0511681	0.479666	1	Decrease	nonDE	-0.855613	0	0.626163	1	Decrease	nonDE	-0.962889	0	0.531976	1	Decrease	nonDE	-0.392134	0	0.863452	1	Decrease	nonDE	-0.455952	0	0.843237	1	Decrease	nonDE	-0.540138	0	0.779494	1	Decrease	nonDE	-0.711317	0	0.667218	1	Decrease	nonDE	-1.67291	-0.76693	0.22367	0.993867	Decrease	nonDE
1173	ENSG00000085644	0.156018	0	0.977191	1	Increase	nonDE	0.0140917	0	0.99856	1	Increase	nonDE	-0.0777429	0	0.991155	1	Decrease	nonDE	-0.159339	0	0.95449	1	Decrease	nonDE	-1.04256	-0.0904762	0.464039	1	Decrease	nonDE	-0.301661	0	0.927554	1	Decrease	nonDE	0.138907	0	0.952061	1	Increase	nonDE	0.80052	0	0.624465	1	Increase	nonDE
1174	ENSG00000085662	-0.117816	0	0.999984	1	Decrease	nonDE	1.67774	4.0942	3.72e-05	0.00027275	Increase	DE	1.21038	1.22218	0.111938	0.448718	Increase	nonDE	0.0610801	0	0.999913	1	Increase	nonDE	1.82324	4.47927	8.17e-06	6.85e-05	Increase	DE	1.1898	0.926681	0.177914	0.684935	Increase	nonDE	1.44295	1.78038	0.0386871	0.200142	Increase	nonDE	0.997461	0	0.503587	1	Increase	nonDE
1175	ENSG00000085719	0.0894013	0	1	1	Increase	nonDE	-0.92683	0	0.733899	1	Decrease	nonDE	-0.413684	0	1	1	Decrease	nonDE	0.0435035	0	1	1	Increase	nonDE	-1.03151	-0.248625	0.402024	1	Decrease	nonDE	-0.363908	0	0.999999	1	Decrease	nonDE	-0.797376	0	0.887503	1	Decrease	nonDE	-0.0143356	0	1	1	Decrease	nonDE
1176	ENSG00000085721	0.0870036	0	1	1	Increase	nonDE	0.0559386	0	1	1	Increase	nonDE	-0.263284	0	1	1	Decrease	nonDE	-0.0857074	0	1	1	Decrease	nonDE	0.0410877	0	1	1	Increase	nonDE	-0.597991	0	0.998576	1	Decrease	nonDE	0.153468	0	1	1	Increase	nonDE	-0.548325	0	0.990681	1	Decrease	nonDE
1177	ENSG00000085733	-0.0139463	0	0.995392	1	Decrease	nonDE	2.25681	2.65943	0.0044114	0.0230596	Increase	DE	3.00771	4.41618	1.05e-05	9.96e-05	Increase	DE	-0.225141	0	0.900857	1	Decrease	nonDE	1.58306	1.0782	0.141484	0.509289	Increase	nonDE	2.31864	2.38173	0.00934842	0.0569676	Increase	nonDE	1.75324	0.997594	0.160367	0.613802	Increase	nonDE	2.82848	2.3954	0.00902244	0.0897133	Increase	nonDE
1178	ENSG00000085760	-0.0331439	0	1	1	Decrease	nonDE	-0.465646	0	0.999967	1	Decrease	nonDE	-0.643635	0	0.995779	1	Decrease	nonDE	-0.00755412	0	1	1	Decrease	nonDE	-0.475167	0	0.999852	1	Decrease	nonDE	-0.375874	0	0.999965	1	Decrease	nonDE	-0.65769	0	0.958322	1	Decrease	nonDE	-0.386153	0	0.998091	1	Decrease	nonDE
1179	ENSG00000085788	0.264182	0	0.999935	1	Increase	nonDE	0.0938682	0	0.999998	1	Increase	nonDE	-0.122155	0	0.999991	1	Decrease	nonDE	-0.0545356	0	0.999946	1	Decrease	nonDE	-0.391116	0	0.998529	1	Decrease	nonDE	0.012005	0	0.999999	1	Increase	nonDE	0.117507	0	0.99925	1	Increase	nonDE	0.0364012	0	0.999462	1	Increase	nonDE
1180	ENSG00000085832	0.00962142	0	1	1	Increase	nonDE	0.0950282	0	1	1	Increase	nonDE	0.0936552	0	1	1	Increase	nonDE	0.0808621	0	1	1	Increase	nonDE	0.215327	0	1	1	Increase	nonDE	0.166332	0	1	1	Increase	nonDE	-0.125384	0	1	1	Decrease	nonDE	-0.0336735	0	1	1	Decrease	nonDE
1181	ENSG00000085871	0.247842	0	0.999779	1	Increase	nonDE	-5.32782	-7.38202	8.61e-12	1.33e-10	Decrease	DE	-4.7655	-6.68995	3.1e-10	5.44e-09	Decrease	DE	-0.00525302	0	0.999987	1	Decrease	nonDE	-4.52619	-6.54397	6.46e-10	8.82e-09	Decrease	DE	-4.03926	-5.41037	1.48e-07	2.48e-06	Decrease	DE	-4.24253	-4.38761	1.18e-05	0.000153856	Decrease	DE	-3.05368	-2.86941	0.00240452	0.03074	Decrease	DE
1182	ENSG00000085872	0.0709391	0	1	1	Increase	nonDE	0.248099	0	1	1	Increase	nonDE	-0.103191	0	1	1	Decrease	nonDE	0.0235999	0	1	1	Increase	nonDE	0.039533	0	1	1	Increase	nonDE	-0.425463	0	0.999999	1	Decrease	nonDE	0.123026	0	1	1	Increase	nonDE	-0.298556	0	0.999989	1	Decrease	nonDE
1183	ENSG00000085978	0.278208	0	0.999385	1	Increase	nonDE	0.140387	0	0.999939	1	Increase	nonDE	0.00270297	0	0.999999	1	Increase	nonDE	-0.188369	0	0.996931	1	Decrease	nonDE	-0.180674	0	0.999792	1	Decrease	nonDE	-0.340292	0	0.994879	1	Decrease	nonDE	-0.0015875	0	0.999939	1	Decrease	nonDE	-0.146889	0	0.986213	1	Decrease	nonDE
1184	ENSG00000085982	0.30242	0	0.999431	1	Increase	nonDE	-0.204716	0	0.999688	1	Decrease	nonDE	-0.120498	0	0.999939	1	Decrease	nonDE	0.319715	0	0.994998	1	Increase	nonDE	-0.556874	0	0.968692	1	Decrease	nonDE	-0.267101	0	0.998453	1	Decrease	nonDE	-0.306435	0	0.986446	1	Decrease	nonDE	-0.396093	0	0.952854	1	Decrease	nonDE
1185	ENSG00000085998	-0.270993	0	0.968547	1	Decrease	nonDE	0.920671	0	0.597123	1	Increase	nonDE	0.165064	0	0.991209	1	Increase	nonDE	0.270142	0	0.949077	1	Increase	nonDE	1.18176	0.503029	0.307902	0.937012	Increase	nonDE	0.433526	0	0.909579	1	Increase	nonDE	0.276605	0	0.935398	1	Increase	nonDE	-0.0501437	0	0.984933	1	Decrease	nonDE
1186	ENSG00000086015	-0.211923	0	0.997231	1	Decrease	nonDE	-1.28425	-0.922081	0.179106	0.601741	Decrease	nonDE	-0.355197	0	0.989988	1	Decrease	nonDE	0.0701751	0	0.99829	1	Increase	nonDE	-0.680936	0	0.836736	1	Decrease	nonDE	-0.772504	0	0.733616	1	Decrease	nonDE	-0.826123	0	0.660038	1	Decrease	nonDE	-0.55929	0	0.827782	1	Decrease	nonDE
1187	ENSG00000086061	0.0966533	0	1	1	Increase	nonDE	1.39242	4.89352	1.45e-06	1.27e-05	Increase	DE	0.96359	0	0.669091	1	Increase	nonDE	0.0249088	0	1	1	Increase	nonDE	1.31059	3.52509	0.000293558	0.00195005	Increase	DE	0.861912	0	0.918897	1	Increase	nonDE	1.20658	1.70096	0.0456839	0.229665	Increase	nonDE	0.717357	0	0.978441	1	Increase	nonDE
1188	ENSG00000086062	0.205139	0	1	1	Increase	nonDE	1.82677	8.47794	2.31e-14	4.63e-13	Increase	DE	1.63326	6.30075	2.17e-09	3.44e-08	Increase	DE	0.191753	0	1	1	Increase	nonDE	1.80821	7.55996	3.35e-12	6.08e-11	Increase	DE	1.61486	5.19052	3.98e-07	6.14e-06	Increase	DE	1.54987	3.73475	0.000140597	0.0014748	Increase	DE	1.53528	3.22565	0.000796929	0.0122721	Increase	DE
1189	ENSG00000086065	0.253329	0	1	1	Increase	nonDE	1.61428	5.93477	1.28e-08	1.42e-07	Increase	DE	1.48505	4.55654	5.97e-06	5.91e-05	Increase	DE	0.189143	0	1	1	Increase	nonDE	1.51255	4.54461	6.27e-06	5.34e-05	Increase	DE	1.28617	2.28968	0.0118346	0.0701069	Increase	nonDE	1.30953	1.98771	0.0244836	0.136462	Increase	nonDE	1.24855	1.41806	0.0792954	0.488917	Increase	nonDE
1190	ENSG00000086102	-0.178541	0	1	1	Decrease	nonDE	-0.434741	0	0.999991	1	Decrease	nonDE	-0.52903	0	0.999815	1	Decrease	nonDE	0.0723993	0	1	1	Increase	nonDE	-0.10345	0	1	1	Decrease	nonDE	-0.314645	0	0.999993	1	Decrease	nonDE	-0.456017	0	0.998197	1	Decrease	nonDE	-0.722737	0	0.899013	1	Decrease	nonDE
1191	ENSG00000086189	-0.0295655	0	1	1	Decrease	nonDE	-1.57741	-3.0133	0.00155655	0.00884466	Decrease	DE	-1.67803	-3.46622	0.000359024	0.00264572	Decrease	DE	0.041904	0	1	1	Increase	nonDE	-1.63356	-3.02786	0.00148826	0.00875426	Decrease	DE	-2.04723	-4.08626	3.83e-05	0.000406487	Decrease	DE	-2.00561	-3.35906	0.000514717	0.00469234	Decrease	DE	-2.25046	-3.35875	0.000515238	0.00831211	Decrease	DE
1192	ENSG00000086200	0.100254	0	0.999682	1	Increase	nonDE	-1.61813	-1.9593	0.0261204	0.113727	Decrease	nonDE	-1.6446	-2.01093	0.0232117	0.11592	Decrease	nonDE	-0.264391	0	0.983981	1	Decrease	nonDE	-0.918536	0	0.605256	1	Decrease	nonDE	-1.53551	-1.4328	0.07717	0.349847	Decrease	nonDE	-1.13759	-0.298992	0.382718	1	Decrease	nonDE	-1.73916	-1.26496	0.104091	0.597425	Decrease	nonDE
1193	ENSG00000086232	-0.136152	0	1	1	Decrease	nonDE	-0.359937	0	1	1	Decrease	nonDE	-0.290044	0	1	1	Decrease	nonDE	-0.170715	0	1	1	Decrease	nonDE	-0.430141	0	1	1	Decrease	nonDE	-0.164504	0	1	1	Decrease	nonDE	-0.25094	0	1	1	Decrease	nonDE	-0.0542997	0	1	1	Decrease	nonDE
1194	ENSG00000086288	-0.0176589	0	0.999947	1	Decrease	nonDE	-3.8402	-6.81605	1.63e-10	2.19e-09	Decrease	DE	-4.1127	-7.10985	3.58e-11	7.01e-10	Decrease	DE	-0.00559285	0	0.999875	1	Decrease	nonDE	-4.05724	-6.77254	2.03e-10	2.93e-09	Decrease	DE	-3.61901	-5.13276	5.14e-07	7.77e-06	Decrease	DE	-4.38014	-5.41106	1.48e-07	2.8e-06	Decrease	DE	-3.71451	-3.7251	0.000145536	0.00281961	Decrease	DE
1195	ENSG00000086300	0.248662	0	0.998817	1	Increase	nonDE	2.50262	7.55862	3.38e-12	5.46e-11	Increase	DE	2.4279	7.02075	5.69e-11	1.08e-09	Increase	DE	0.220011	0	0.995406	1	Increase	nonDE	2.72075	8.10725	1.76e-13	3.67e-12	Increase	DE	2.57218	6.78059	1.95e-10	4.81e-09	Increase	DE	2.29691	4.41046	1.08e-05	0.000141141	Increase	DE	2.33707	4.10718	3.54e-05	0.000841726	Increase	DE
1196	ENSG00000086475	-0.243442	0	1	1	Decrease	nonDE	-0.162433	0	1	1	Decrease	nonDE	-0.0563698	0	1	1	Decrease	nonDE	-0.133133	0	0.999999	1	Decrease	nonDE	0.182545	0	1	1	Increase	nonDE	0.223838	0	0.999998	1	Increase	nonDE	0.228005	0	0.999926	1	Increase	nonDE	0.45834	0	0.993986	1	Increase	nonDE
1197	ENSG00000086504	-0.259531	0	0.999145	1	Decrease	nonDE	0.679671	0	0.95048	1	Increase	nonDE	0.532096	0	0.990987	1	Increase	nonDE	-0.260124	0	0.993848	1	Decrease	nonDE	0.920365	0	0.641817	1	Increase	nonDE	0.944478	0	0.59571	1	Increase	nonDE	1.02526	0.0849327	0.466223	1	Increase	nonDE	0.663521	0	0.834339	1	Increase	nonDE
1198	ENSG00000086544	-0.637745	0	0.866623	1	Decrease	nonDE	1.14592	0.60789	0.272166	0.843621	Increase	nonDE	0.731847	0	0.854425	1	Increase	nonDE	0.225016	0	0.9865	1	Increase	nonDE	1.84546	2.92861	0.00201429	0.0115341	Increase	DE	1.55458	1.78715	0.0381343	0.192205	Increase	nonDE	1.13323	0.397544	0.345813	1	Increase	nonDE	0.841629	0	0.660158	1	Increase	nonDE
1199	ENSG00000086589	0.144835	0	1	1	Increase	nonDE	0.559449	0	1	1	Increase	nonDE	0.440349	0	1	1	Increase	nonDE	-0.0116601	0	1	1	Decrease	nonDE	0.595423	0	1	1	Increase	nonDE	0.373302	0	1	1	Increase	nonDE	0.567782	0	0.999987	1	Increase	nonDE	0.277607	0	1	1	Increase	nonDE
1200	ENSG00000086598	0.0175728	0	1	1	Increase	nonDE	0.371127	0	1	1	Increase	nonDE	0.280997	0	1	1	Increase	nonDE	-0.0193597	0	1	1	Decrease	nonDE	0.310031	0	1	1	Increase	nonDE	0.212828	0	1	1	Increase	nonDE	0.354015	0	1	1	Increase	nonDE	0.456091	0	0.999993	1	Increase	nonDE
1201	ENSG00000086619	0.0881803	0	1	1	Increase	nonDE	1.30217	2.50999	0.00665715	0.0332725	Increase	DE	0.946164	0	0.666426	1	Increase	nonDE	-0.00837387	0	1	1	Decrease	nonDE	0.980448	0	0.558584	1	Increase	nonDE	0.810247	0	0.904141	1	Increase	nonDE	1.29593	1.64897	0.0507972	0.249997	Increase	nonDE	0.839465	0	0.779817	1	Increase	nonDE
1202	ENSG00000086666	-0.0585509	0	1	1	Decrease	nonDE	1.0617	0.847152	0.199242	0.656891	Increase	nonDE	1.08518	1.14443	0.127286	0.502055	Increase	nonDE	0.108039	0	1	1	Increase	nonDE	1.07569	0.94148	0.174112	0.602067	Increase	nonDE	1.19098	2.17121	0.0158753	0.0900159	Increase	nonDE	0.845915	0	0.91918	1	Increase	nonDE	1.00091	0.00749261	0.497017	1	Increase	nonDE
1203	ENSG00000086712	-0.0804052	0	1	1	Decrease	nonDE	-0.367134	0	0.999979	1	Decrease	nonDE	-0.927363	0	0.669021	1	Decrease	nonDE	-0.200767	0	0.99999	1	Decrease	nonDE	-0.381632	0	0.999872	1	Decrease	nonDE	-0.690335	0	0.94694	1	Decrease	nonDE	-0.368354	0	0.996653	1	Decrease	nonDE	-0.646135	0	0.905901	1	Decrease	nonDE
1204	ENSG00000086730	0.00955202	0	1	1	Increase	nonDE	-0.617612	0	0.997932	1	Decrease	nonDE	0.661765	0	0.996708	1	Increase	nonDE	0.136741	0	1	1	Increase	nonDE	-0.862804	0	0.824604	1	Decrease	nonDE	0.68182	0	0.98535	1	Increase	nonDE	-0.536712	0	0.991999	1	Decrease	nonDE	0.723152	0	0.915875	1	Increase	nonDE
1205	ENSG00000086758	-0.208267	0	1	1	Decrease	nonDE	1.30989	3.172	0.000946706	0.00559763	Increase	DE	0.424879	0	1	1	Increase	nonDE	-0.292761	0	0.999997	1	Decrease	nonDE	1.58674	5.37789	1.72e-07	1.77e-06	Increase	DE	0.441921	0	0.999988	1	Increase	nonDE	1.48189	3.17225	0.00094595	0.00795804	Increase	DE	0.382506	0	0.999519	1	Increase	nonDE
1206	ENSG00000086827	-0.047645	0	1	1	Decrease	nonDE	-0.108874	0	1	1	Decrease	nonDE	-0.0849854	0	1	1	Decrease	nonDE	-0.0168103	0	1	1	Decrease	nonDE	-0.171125	0	1	1	Decrease	nonDE	-0.185906	0	1	1	Decrease	nonDE	-0.0955286	0	0.999998	1	Decrease	nonDE	-0.0941291	0	0.999986	1	Decrease	nonDE
1207	ENSG00000086848	-0.96393	0	0.527947	1	Decrease	nonDE	0.22299	0	0.966569	1	Increase	nonDE	-0.175854	0	0.970663	1	Decrease	nonDE	-0.826405	0	0.610263	1	Decrease	nonDE	1.21503	0.429	0.334331	1	Increase	nonDE	1.33537	0.627397	0.265768	0.937105	Increase	nonDE	0.636764	0	0.709014	1	Increase	nonDE	0.554808	0	0.739521	1	Increase	nonDE
1208	ENSG00000087008	-0.0655008	0	0.999995	1	Decrease	nonDE	0.324122	0	0.999795	1	Increase	nonDE	0.201982	0	0.999977	1	Increase	nonDE	0.103604	0	0.999846	1	Increase	nonDE	0.551257	0	0.98888	1	Increase	nonDE	-0.0212496	0	0.999991	1	Decrease	nonDE	0.356282	0	0.993122	1	Increase	nonDE	-0.143615	0	0.996384	1	Decrease	nonDE
1209	ENSG00000087053	-0.0807962	0	1	1	Decrease	nonDE	0.726081	0	0.969496	1	Increase	nonDE	0.703438	0	0.978267	1	Increase	nonDE	0.10931	0	0.999989	1	Increase	nonDE	0.824569	0	0.864941	1	Increase	nonDE	0.964283	0	0.58545	1	Increase	nonDE	0.409378	0	0.996636	1	Increase	nonDE	0.346138	0	0.996203	1	Increase	nonDE
1210	ENSG00000087074	-0.115173	0	1	1	Decrease	nonDE	2.22011	11.3946	1.59e-21	6.1e-20	Increase	DE	1.72987	6.58843	5.17e-10	8.79e-09	Increase	DE	0.0371666	0	1	1	Increase	nonDE	2.48032	12.4894	3.09e-24	2.12e-22	Increase	DE	1.82378	6.26044	2.64e-09	5.52e-08	Increase	DE	2.25384	7.76184	1.14e-12	5.08e-11	Increase	DE	1.25885	1.40081	0.0818399	0.49896	Increase	nonDE
1211	ENSG00000087076	-0.468248	0	0.865618	1	Decrease	nonDE	-0.131696	0	0.982344	1	Decrease	nonDE	0.258865	0	0.961077	1	Increase	nonDE	0.190514	0	0.943438	1	Increase	nonDE	0.504908	0	0.851899	1	Increase	nonDE	0.672347	0	0.740607	1	Increase	nonDE	-0.786831	0	0.632027	1	Decrease	nonDE	1.01434	0.0228921	0.491709	1	Increase	nonDE
[truncated: 11,298 more rows]
[truncated: 18 more columns]
