# Supplementary material for: Dysregulated gene expression associated with inflammatory and translation pathways in activated monocytes from children with autism spectrum disorder
Source: Transl Psychiatry. 2022 Jan 26;12:39. doi: 10.1038/s41398-021-01766-0 (PMC8791942; doi:10.1038/s41398-021-01766-0)
Supplement: Supplementary file 5 — Table 3S [file 41398_2021_1766_MOESM5_ESM.xlsx]

## Sheet: LPS
	List1	List2	AD.NTlessLPS.x	PDDNOS.NTlessLPS.x	FisherExactpvalue	AD.NTlessLPS.y	PDDNOS.NTlessLPS.y	OddsRatio	fdr
2	AD.NTgreaterLPS	PDDNOS.NTgreaterLPS	1	1	0	0	0	277.724	0
3	AD.NTgreaterLPS	TD.NTlessLPS	1	1	1	0	0	0	1
4	AD.NTlessLPS	AD.NTgreaterLPS	1	0	1	0	563.436	0	1
5	AD.NTlessLPS	PDDNOS.NTgreaterLPS	1	0	1	0	563.436	0	1
6	AD.NTlessLPS	TD.NTlessLPS	1	0	1	0	563.436	0	1
7	PDDNOS.NTgreaterLPS	AD.NTgreaterLPS	1	1	1	0	0	0	1
9	PDDNOS.NTgreaterLPS	TD.NTlessLPS	1	1	1	0	0	0	1
10	TD.NTgreaterLPS	AD.NTgreaterLPS	1	1	0	0	0	272.847	0
11	TD.NTgreaterLPS	PDDNOS.NTgreaterLPS	1	1	0	0	0	238.133	0
12	TD.NTgreaterLPS	TD.NTlessLPS	1	1	1	0	0	0	1
13	TD.NTlessLPS	AD.NTgreaterLPS	0	0	1	1011.6	628.051	0	1
14	TD.NTlessLPS	PDDNOS.NTgreaterLPS	0	0	1	1011.6	628.051	0	1

## Sheet: LTA
	List1	List2	AD.NTlessLTA.x	PDDNOS.NTgreaterLTA.x	FisherExactpvalue	AD.NTlessLTA.y	PDDNOS.NTgreaterLTA.y	OddsRatio	fdr
2	AD.NTgreaterLTA	PDDNOS.NTlessLTA	1	0	1	0	229.16	0	1
3	AD.NTgreaterLTA	TD.NTlessLTA	1	0	1	0	229.16	0	1
4	AD.NTlessLTA	AD.NTgreaterLTA	1	1	1	0	0	0	1
5	AD.NTlessLTA	PDDNOS.NTlessLTA	1	1	1	0	0	0	1
6	AD.NTlessLTA	TD.NTlessLTA	1	1	1	0	0	0	1
7	PDDNOS.NTlessLTA	AD.NTgreaterLTA	0	1	1	567.174	0	0	1
9	PDDNOS.NTlessLTA	TD.NTlessLTA	0	1	0	567.174	0	539.589	0
10	TD.NTgreaterLTA	AD.NTgreaterLTA	1	0	0	0	304.745	294.554	0
11	TD.NTgreaterLTA	PDDNOS.NTlessLTA	1	0	1	0	304.745	0	1
12	TD.NTgreaterLTA	TD.NTlessLTA	1	0	1	0	304.745	0	1
13	TD.NTlessLTA	AD.NTgreaterLTA	0	1	1	898.83	0	0	1
14	TD.NTlessLTA	PDDNOS.NTlessLTA	0	1	1	898.83	0	0	1

## Sheet: AllDEGs
	TD.NTvsTD.LTA	AD.NTvsAD.LPS	AD.NTvsAD.LTA	PDDNOS.NTvsPDDNOS.LPS	PDDNOS.NTvsPDDNOS.LTA	FisherExactTest
TD.NTvsTD.LPS	0	0	0	0	0	pvalues
TD.NTvsTD.LTA	1	0	0	0	0	pvalues
AD.NTvsAD.LPS	1	1	0	0	0	pvalues
AD.NTvsAD.LTA	1	1	1	0	0	pvalues
PDDNOS.NTvsPDDNOS.LPS	1	1	1	1	0	pvalues
TD.NTvsTD.LPS1	260.767	1013.05	206.934	626.883	130.203	odds ratio
TD.NTvsTD.LTA1	0	189.199	900.259	208.332	537.401	odds ratio
AD.NTvsAD.LPS1	0	0	198.226	562.187	114.577	odds ratio
AD.NTvsAD.LTA1	0	0	0	201.723	564.69	odds ratio
PDDNOS.NTvsPDDNOS.LPS1	0	0	0	0	146.628	odds ratio
TD.NTvsTD.LPS2	1024	1204	975	981	609	shared genes
TD.NTvsTD.LTA2	0	977	1021	867	652	shared genes
AD.NTvsAD.LPS2	0	0	956	969	596	shared genes
AD.NTvsAD.LTA2	0	0	0	849	651	shared genes
PDDNOS.NTvsPDDNOS.LPS2	0	0	0	0	579	shared genes
