# Supplementary material for: Dysregulated gene expression associated with inflammatory and translation pathways in activated monocytes from children with autism spectrum disorder
Source: Transl Psychiatry. 2022 Jan 26;12:39. doi: 10.1038/s41398-021-01766-0 (PMC8791942; doi:10.1038/s41398-021-01766-0)
Supplement: Supplementary file 6 — Table 4S [file 41398_2021_1766_MOESM6_ESM.xlsx]

## Sheet: KEGG
	Cluster	ID	Description	GeneRatio	BgRatio	pvalue	p.adjust	qvalue	geneID	Count
1	TD.NTvsTD.LPS	hsa04060	Cytokine-cytokine receptor interaction	87/1169	149/4848	1.08478e-19	3.41704e-17	2.6263e-17	920/7133/3604/3566/2920/5008/958/10673/50615/3574/9466/10148/7046/1440/6354/6347/6355/6346/51561/3593/3552/6364/7850/3554/8809/7292/1441/943/729230/7852/3624/130399/6372/3553/8744/1236/3976/3559/3601/91/3569/3586/56300/3557/26525/3590/8792/29949/57007/9180/27242/3606/654/10563/643/50604/11009/7048/2921/6374/5473/2919/3600/1437/1524/3575/3576/6363/2829/3952/23529/3579/9966/1436/3563/3556/64109/712…	87
2	TD.NTvsTD.LPS	hsa05323	Rheumatoid arthritis	45/1169	72/4848	3.46248e-12	5.4534e-10	4.19142e-10	51606/2920/3383/10673/54/2321/6347/51561/7422/942/3552/6364/941/6372/3553/1514/3569/7097/8792/1513/526/245972/3606/284/3689/2921/6374/2919/3600/1437/3576/3119/3123/4312/3127/3111/3108/3122/3115/3113/7124/3109/6349/414062/6348	45
3	TD.NTvsTD.LPS	hsa04061	Viral protein interaction with cytokine and cytokine receptor	42/1169	67/4848	1.60952e-11	1.69e-09	1.29891e-09	7133/2920/6354/6347/6355/6346/6364/8809/729230/7852/6372/1236/3559/3569/3586/29949/57007/3606/10563/643/50604/11009/2921/6374/5473/2919/1524/3576/6363/2829/3579/1436/7124/6368/6351/6362/6359/9560/388372/6349/414062/6348	42
4	TD.NTvsTD.LPS	hsa04640	Hematopoietic cell lineage	41/1169	69/4848	3.15092e-10	2.48135e-08	1.90714e-08	952/928/920/960/3566/966/3655/3574/1440/3552/3676/7850/3554/1441/3553/3559/948/3569/3590/912/3678/1437/3575/3684/929/3119/1436/3563/3123/1604/4311/3127/3111/3108/3122/3672/3115/3113/7124/3109/3690	41
5	TD.NTvsTD.LPS	hsa05146	Amoebiasis	35/1169	63/4848	7.03953e-08	4.4349e-06	3.40862e-06	7414/3918/2769/87/2920/3912/5332/3593/2335/7850/3554/3553/3915/3569/3586/7097/5330/912/3689/2921/2919/836/1437/3576/3684/929/5272/3913/5970/23236/3914/6318/7124/5273/338382	35
6	TD.NTvsTD.LPS	hsa05150	Staphylococcus aureus infection	25/1169	39/4848	1.19907e-07	6.29512e-06	4.83836e-06	3383/727/3586/2212/9103/714/3689/2215/3684/2358/2357/3119/2204/2359/3123/1675/3127/2214/3111/3108/3122/3115/3113/3109/629	25
7	TD.NTvsTD.LPS	hsa04610	Complement and coagulation cascades	24/1169	38/4848	3.25437e-07	1.46447e-05	1.12557e-05	7035/5329/966/10544/5327/5054/727/5624/2152/1191/5328/2162/11326/714/3689/5345/3684/2/7056/1604/5265/5055/1675/629	24
8	TD.NTvsTD.LPS	hsa04672	Intestinal immune network for IgA production	20/1169	29/4848	3.88562e-07	1.52996e-05	1.17591e-05	9020/958/10673/942/3676/941/7852/3601/3569/3586/3600/3119/3123/3127/3111/3108/3122/3115/3113/3109	20
9	TD.NTvsTD.LPS	hsa05310	Asthma	14/1169	17/4848	6.75969e-07	2.23727e-05	1.71954e-05	958/3586/2207/3119/2205/3123/3127/3111/3108/3122/3115/3113/7124/3109	14
10	TD.NTvsTD.LPS	hsa05144	Malaria	21/1169	32/4848	7.10243e-07	2.23727e-05	1.71954e-05	3082/3383/958/4233/1440/6347/975/3820/4035/3553/948/3569/3586/2995/7097/7057/3606/3689/3576/7124/5175	21
11	TD.NTvsTD.LPS	hsa04668	TNF signaling pathway	45/1169	97/4848	1.09964e-06	3.14896e-05	2.42025e-05	843/8837/9020/330/7133/5606/7185/602/5743/1906/2920/3383/10454/9252/4792/1326/6347/6364/8809/10000/7128/6372/3553/3976/3569/9586/4323/8986/2921/6374/2919/3600/836/1437/840/197259/5604/3726/1051/5970/9021/5600/4217/7124/192111	45
12	TD.NTvsTD.LPS	hsa04974	Protein digestion and absorption	18/1169	26/4848	1.39392e-06	3.65905e-05	2.8123e-05	91522/3784/483/23428/6547/3783/6510/117247/5547/481/9056/6520/1296/10008/80781/6546/4311/1803	18
13	TD.NTvsTD.LPS	hsa05321	Inflammatory bowel disease	26/1169	46/4848	2.2429e-06	5.43471e-05	4.17705e-05	3566/50615/51561/3593/3552/8809/3553/3569/3586/7097/6775/3606/6774/5970/4094/3119/7100/3123/3127/3111/3108/3122/3115/3113/7124/3109	26
14	TD.NTvsTD.LPS	hsa04514	Cell adhesion molecules	36/1169	77/4848	1.0543e-05	0.000226176	0.000173836	920/1462/3385/3383/4897/3655/958/80381/3696/64115/942/3676/29126/941/6385/5819/4684/10666/3689/3684/3119/1366/23705/3123/6693/80380/9019/3127/3897/3111/3108/3122/3115/3113/3109/5175	36
15	TD.NTvsTD.LPS	hsa04512	ECM-receptor interaction	19/1169	31/4848	1.07703e-05	0.000226176	0.000173836	960/3918/3693/3912/3655/3696/3676/2335/6385/948/3915/7057/22801/3678/3913/375790/3914/3672/3690	19
16	TD.NTvsTD.LPS	hsa01523	Antifolate resistance	15/1169	24/4848	6.83263e-05	0.00134517	0.00103388	113235/4363/8714/2352/10057/10257/3553/3569/2356/8836/471/5970/6573/6470/7124	15
17	TD.NTvsTD.LPS	hsa05140	Leishmaniasis	30/1169	65/4848	7.72098e-05	0.00135249	0.0010395	5743/10454/4689/4792/3593/3552/3676/3553/2002/3586/7097/2212/9103/3689/2215/1536/3684/5970/3119/5600/3123/3127/2214/3111/3108/3122/3115/3113/7124/3109	30
18	TD.NTvsTD.LPS	hsa04064	NF-kappa B signaling pathway	37/1169	86/4848	7.72849e-05	0.00135249	0.0010395	8837/9020/695/330/7185/5743/4791/2920/3383/29760/4616/10454/4792/958/10673/5971/3554/1647/7128/5328/3553/148022/597/8792/472/2921/2919/3576/929/6363/5970/27040/7124/4067/6351/9560/388372	37
19	TD.NTvsTD.LPS	hsa04015	Rap1 signaling pathway	51/1169	131/4848	9.46342e-05	0.00152337	0.00117085	3082/5606/3937/5217/998/54518/260425/5332/2321/4233/9693/7422/10000/113/7408/5908/5880/9732/4301/5156/9771/7057/5330/2247/7409/805/56034/2846/25780/284/55740/7074/3689/7410/5604/10636/3684/136/2357/23566/83660/7423/1436/23236/1946/5600/51466/6714/5154/27040/3690	51
20	TD.NTvsTD.LPS	hsa05133	Pertussis	27/1169	57/4848	0.000100989	0.00152337	0.00117085	29108/727/51561/3593/3552/6372/3553/148022/3569/3586/834/3394/805/714/3689/3678/114548/6374/836/1073/840/3576/3684/929/5970/5600/7124	27
21	TD.NTvsTD.LPS	hsa04380	Osteoclast differentiation	45/1169	112/4848	0.000101558	0.00152337	0.00117085	9020/695/7305/9846/3937/2355/4791/29760/54209/10454/4689/4792/10326/54/5971/10859/11024/10990/7046/3552/3554/10000/5533/3553/10288/5468/7006/8792/2212/9103/1513/2215/7048/5604/3726/5970/1436/9021/8651/5600/4286/353514/2214/7124/3690	45
22	TD.NTvsTD.LPS	hsa05202	Transcriptional misregulation in cancer	50/1169	129/4848	0.000126047	0.00180477	0.00138712	330/7185/4208/4616/958/2321/5327/84444/4066/4233/604/942/7850/1647/7709/8013/5328/1031/1026/7849/5468/3021/3569/597/7157/64332/472/8091/2313/3087/85414/861/7048/1437/6692/5090/3576/3684/929/1051/9915/5970/3728/26471/4094/1436/4286/5154/2119/1050	50
23	TD.NTvsTD.LPS	hsa04630	JAK-STAT signaling pathway	41/1169	101/4848	0.000156773	0.0021471	0.00165024	3566/9063/5008/50615/3574/9466/3718/1440/51561/896/3593/1154/10000/1441/8835/1026/3976/3559/3601/5156/3569/3586/3590/5292/6775/29949/4170/9180/50604/11009/3600/1437/6774/3575/3952/5771/9021/3563/8651/5154/64109	41
24	TD.NTvsTD.LPS	hsa05204	Chemical carcinogenesis - DNA adducts	11/1169	16/4848	0.000196672	0.00254467	0.00195581	4257/5743/2950/4258/1577/2947/1545/2052/9446/873/373156	11
25	TD.NTvsTD.LPS	hsa04062	Chemokine signaling pathway	53/1169	141/4848	0.000201958	0.00254467	0.00195581	998/2920/4792/5332/3055/3718/6354/6347/6355/6346/6364/10000/2309/113/729230/7852/6372/1236/5908/2791/5880/5330/7409/5058/10563/7074/7410/643/2921/6374/5473/2919/2793/1524/6774/5604/3576/6363/5970/2829/3579/23236/6714/4067/6368/6351/6362/6359/9560/388372/6349/414062/6348	53
26	TD.NTvsTD.LPS	hsa00040	Pentose and glucuronate interconversions	8/1169	10/4848	0.000312891	0.0037908	0.00291356	231/10327/9365/6652/51084/51181/2990/6120	8
27	TD.NTvsTD.LPS	hsa04978	Mineral absorption	17/1169	32/4848	0.000363948	0.00424607	0.00326348	483/79901/113235/6547/3163/4891/4495/4502/481/26872/2495/4493/6546/4501/4494/4496/4499	17
28	TD.NTvsTD.LPS	hsa05417	Lipid and atherosclerosis	59/1169	166/4848	0.000511126	0.00575017	0.00441951	5606/998/4775/2920/3383/7494/10454/4689/4792/958/5332/29108/6347/6648/3593/4780/10000/5533/3553/5908/148022/3949/5468/948/3569/10010/7097/834/5330/7157/7409/805/3606/3708/7410/114548/2921/2919/836/19/1536/840/6774/3576/929/5970/23236/29110/5600/3665/4312/6714/4217/3303/7124/4067/6349/414062/6348	59
29	TD.NTvsTD.LPS	hsa04010	MAPK signaling pathway	68/1169	198/4848	0.000599776	0.00651481	0.0050072	9020/3082/5606/998/9448/6196/4775/4791/4208/4216/51776/4616/10454/9252/994/2321/6788/5971/4233/7046/1326/9693/7422/3552/3554/5321/1647/10000/1843/1846/5533/2069/3553/2002/5908/5880/5156/1847/2247/7157/56034/5058/25780/284/5922/1844/8986/9261/7039/7048/1849/836/5604/929/115727/10125/5970/7423/1436/1946/1850/5600/3556/4763/4217/5154/3303/7124	68
30	TD.NTvsTD.LPS	hsa05200	Pathways in cancer	107/1169	338/4848	0.000657136	0.00689993	0.00530321	1870/4257/3082/330/7185/3918/998/5743/5337/4791/3566/1906/2950/4258/3912/3655/4616/3091/9252/4792/5332/11040/3574/3718/1021/4233/7046/51684/51561/81029/896/7422/3593/7474/3280/2335/4780/1647/7709/10000/1441/113/7852/1017/1026/7849/2002/2791/5880/54567/5468/2947/3559/3601/5156/2113/3915/1910/3569/5292/5330/6775/2247/675/10161/7157/805/2846/6934/9446/25780/8321/26060/861/7039/7048/3600/836/23462/83…	107
31	TD.NTvsTD.LPS	hsa00590	Arachidonic acid metabolism	13/1169	23/4848	0.000837997	0.00851513	0.00654463	240/6916/5743/5742/2687/4048/5321/80142/9536/873/151056/2878/2876	13
32	TD.NTvsTD.LPS	hsa00980	Metabolism of xenobiotics by cytochrome P450	11/1169	18/4848	0.000878274	0.00864551	0.00664484	4257/2950/4258/1577/2947/1545/2052/9446/873/1645/373156	11
33	TD.NTvsTD.LPS	hsa05330	Allograft rejection	15/1169	29/4848	0.00116232	0.0109345	0.00840409	958/3593/942/941/3586/3119/3123/3127/3111/3108/3122/3115/3113/7124/3109	15
34	TD.NTvsTD.LPS	hsa05145	Toxoplasmosis	35/1169	90/4848	0.00118023	0.0109345	0.00840409	240/330/5606/3918/3912/3655/10454/4792/958/10105/3593/10000/3949/3915/3586/7097/836/6774/3913/5970/3119/4261/8651/5600/3123/3914/3127/3111/3108/3122/3303/3115/3113/7124/3109	35
35	TD.NTvsTD.LPS	hsa04657	IL-17 signaling pathway	27/1169	65/4848	0.00134604	0.0121143	0.00931092	10758/5597/5743/2920/4792/1440/6354/6347/6364/7128/6372/3553/3569/6279/6280/2921/6374/2919/836/1437/3576/1051/5970/29110/5600/4312/7124	27
36	TD.NTvsTD.LPS	hsa05143	African trypanosomiasis	13/1169	24/4848	0.00142861	0.0125003	0.00960758	3383/8542/5332/3593/3553/3620/3569/3586/5330/3606/23236/169355/7124	13
37	TD.NTvsTD.LPS	hsa05134	Legionellosis	23/1169	53/4848	0.00149519	0.0127293	0.00978361	4791/2920/4792/29108/3593/3553/3569/7097/834/3606/3689/2921/2919/836/7415/840/3576/3684/929/5970/7100/3303/7124	23
38	TD.NTvsTD.LPS	hsa04976	Bile secretion	14/1169	27/4848	0.00164318	0.0132719	0.0102006	483/949/366/760/8714/113/10257/3949/481/2052/57552/200931/6522/6580	14
39	TD.NTvsTD.LPS	hsa04979	Cholesterol metabolism	14/1169	27/4848	0.00164318	0.0132719	0.0102006	114879/949/706/3988/4035/3949/348/341/6272/948/4864/57552/19/4023	14
40	TD.NTvsTD.LPS	hsa05152	Tuberculosis	49/1169	141/4848	0.00255604	0.0201289	0.0154708	843/9902/972/51606/8767/51561/1594/3593/3552/10000/5533/3553/4046/3656/3569/3586/7097/2212/9103/805/245972/3606/2207/3689/2215/1520/836/3684/929/1051/64581/5970/1263/8877/3119/4261/5600/64170/3123/6714/3127/2214/3111/3108/3122/3115/3113/7124/3109	49
41	TD.NTvsTD.LPS	hsa04940	Type I diabetes mellitus	15/1169	31/4848	0.00274086	0.0205565	0.0157995	3593/942/3552/941/3553/3119/3123/3127/3111/3108/3122/3115/3113/7124/3109	15
42	TD.NTvsTD.LPS	hsa05332	Graft-versus-host disease	15/1169	31/4848	0.00274086	0.0205565	0.0157995	942/3552/941/3553/3569/3119/3123/3127/3111/3108/3122/3115/3113/7124/3109	15
43	TD.NTvsTD.LPS	hsa00480	Glutathione metabolism	16/1169	34/4848	0.00285744	0.0209324	0.0160884	2729/79017/4257/2730/2950/4258/2687/6611/6723/2947/3417/9446/3418/373156/2878/2876	16
44	TD.NTvsTD.LPS	hsa04080	Neuroactive ligand-receptor interaction	27/1169	68/4848	0.00294614	0.0210917	0.0162108	1906/706/4923/727/2908/8698/4142/1910/10161/2846/133/5739/136/2358/2357/23566/10800/3952/6752/2359/3269/1903/1241/5032/3640/9294/140	27
45	TD.NTvsTD.LPS	hsa05418	Fluid shear stress and atherosclerosis	36/1169	98/4848	0.00323422	0.0226395	0.0174005	4257/1906/4208/2950/4258/3383/25828/5327/857/6347/7422/3552/7850/3554/4780/10000/1843/6385/3553/5880/2947/1514/7295/7157/805/9446/5970/7056/1728/5600/6714/4217/5154/7124/3690/5175	36
46	TD.NTvsTD.LPS	hsa04510	Focal adhesion	44/1169	126/4848	0.00373461	0.0255739	0.0196558	3082/330/7414/3918/4638/998/87/3693/3912/3655/10627/2321/3696/857/4233/896/7422/3676/2335/10000/7408/2002/5908/5880/5156/3915/7057/22801/64098/7409/56034/340156/5058/7410/3678/5604/83660/3913/7423/3914/6714/5154/3672/3690	44
47	TD.NTvsTD.LPS	hsa04620	Toll-like receptor signaling pathway	30/1169	79/4848	0.00393124	0.0263477	0.0202505	5606/10454/4792/958/1326/3593/942/10000/941/3553/148022/3569/7097/1513/5604/3576/929/5970/29110/5600/3665/7100/51284/7124/6351/9560/388372/6349/414062/6348	30
48	TD.NTvsTD.LPS	hsa00380	Tryptophan metabolism	12/1169	24/4848	0.00517338	0.0339503	0.0260938	224/1738/217/8942/847/1892/3620/1545/3033/125061/169355/4128	12
49	TD.NTvsTD.LPS	hsa05416	Viral myocarditis	19/1169	45/4848	0.00543316	0.0346133	0.0266034	3383/958/857/942/941/5880/27/3689/836/3119/3123/1604/3127/3111/3108/3122/3115/3113/3109	19
50	TD.NTvsTD.LPS	hsa05320	Autoimmune thyroid disease	13/1169	27/4848	0.00549418	0.0346133	0.0266034	958/942/941/3586/3119/3123/3127/3111/3108/3122/3115/3113/3109	13
51	TD.NTvsTD.LPS	hsa04020	Calcium signaling pathway	35/1169	98/4848	0.00615701	0.0380286	0.0292283	952/3082/2769/4638/6547/4923/5332/2321/4233/10105/7422/5533/113/7852/8536/5156/1910/5330/2247/805/56034/340156/3708/255231/136/10800/7423/8877/23236/6546/57118/53373/3269/5154/444	35
52	TD.NTvsTD.LPS	hsa04625	C-type lectin receptor signaling pathway	32/1169	88/4848	0.00635364	0.0384884	0.0295817	9020/602/4775/5743/4791/4792/29108/5971/51561/3593/868/10000/5533/1959/3553/4046/3569/3586/834/805/5058/3708/2207/114548/9261/64581/5970/1263/5600/64170/6714/7124	32
53	TD.NTvsTD.LPS	hsa04933	AGE-RAGE signaling pathway in diabetic complications	27/1169	72/4848	0.00736266	0.0437592	0.0336328	998/1906/3383/5332/5054/7046/6347/7422/3552/2335/10000/2152/3553/3569/5292/5330/7048/836/1536/6774/3576/5970/7423/7056/23236/5600/7124	27
54	TD.NTvsTD.LPS	hsa00982	Drug metabolism - cytochrome P450	8/1169	14/4848	0.00810527	0.0472807	0.0363394	4257/2950/4258/1577/2947/9446/4128/373156	8
55	TD.NTvsTD.LTA	hsa04060	Cytokine-cytokine receptor interaction	81/1029	149/4848	1.93469e-19	6.01688e-17	4.98946e-17	920/7133/3604/3566/2920/5008/958/10673/6367/3574/9466/10148/944/1440/6354/6347/6355/6346/51561/3593/3552/6364/7850/1441/943/729230/7852/3624/130399/6372/3553/8744/1236/3976/3559/3601/91/3569/3586/56300/3557/26525/3590/94/8792/29949/57007/27242/3606/654/10563/643/11009/2921/6374/5473/2919/3600/1437/1524/3575/3627/3576/6363/2829/3952/23529/3579/6357/9966/3563/3556/64109/6368/6351/6362/9560/388372/6…	81
56	TD.NTvsTD.LTA	hsa05323	Rheumatoid arthritis	44/1029	72/4848	1.64543e-13	2.55864e-11	2.12174e-11	51606/2920/3383/10673/54/2321/6347/51561/7422/942/3552/6364/941/6372/3553/1514/3569/7097/8792/1513/245972/3606/284/3689/2921/6374/2919/3600/1437/3576/155066/3119/3123/4312/3117/3111/3108/3122/3115/3113/3109/6349/414062/6348	44
57	TD.NTvsTD.LTA	hsa04061	Viral protein interaction with cytokine and cytokine receptor	40/1029	67/4848	6.25279e-12	6.48205e-10	5.3752e-10	7133/2920/6367/6354/6347/6355/6346/6364/729230/7852/6372/1236/3559/3569/3586/29949/57007/3606/10563/643/11009/2921/6374/5473/2919/1524/3627/3576/6363/2829/3579/6357/6368/6351/6362/9560/388372/6349/414062/6348	40
58	TD.NTvsTD.LTA	hsa04640	Hematopoietic cell lineage	38/1029	69/4848	5.82779e-10	4.53111e-08	3.75739e-08	952/928/920/960/3566/966/3655/3574/2208/1440/3552/3676/7850/1441/3553/3559/948/3569/3590/912/3678/1437/3575/929/3119/3563/3123/1604/4311/3117/3111/3108/3122/3672/3115/3113/3109/3690	38
59	TD.NTvsTD.LTA	hsa05150	Staphylococcus aureus infection	25/1029	39/4848	7.81907e-09	4.86346e-07	4.033e-07	3383/727/3586/2212/9103/714/3689/2215/5724/2358/2357/3119/2204/2359/3123/3117/1675/2214/3111/3108/3122/3115/3113/3109/629	25
60	TD.NTvsTD.LTA	hsa04672	Intestinal immune network for IgA production	20/1029	29/4848	4.05609e-08	2.10241e-06	1.74341e-06	9020/958/10673/942/3676/941/7852/3601/3569/3586/3600/3119/3123/3117/3111/3108/3122/3115/3113/3109	20
61	TD.NTvsTD.LTA	hsa04514	Cell adhesion molecules	36/1029	77/4848	4.28963e-07	1.90582e-05	1.58039e-05	920/1462/3385/6614/3383/3655/958/80381/3696/3384/942/3676/29126/941/6385/5819/4684/10666/50848/3689/214/3119/23705/3123/3117/6693/80380/9019/3897/3111/3108/3122/3115/3113/3109/5175	36
62	TD.NTvsTD.LTA	hsa04610	Complement and coagulation cascades	22/1029	38/4848	8.27283e-07	3.21606e-05	2.6669e-05	7035/5329/966/10544/5054/727/5624/2152/1191/5328/710/11326/714/3689/5345/2/7056/1604/5265/5055/1675/629	22
63	TD.NTvsTD.LTA	hsa05310	Asthma	13/1029	17/4848	1.67185e-06	5.77716e-05	4.79067e-05	958/3586/2207/3119/2205/3123/3117/3111/3108/3122/3115/3113/3109	13
64	TD.NTvsTD.LTA	hsa04062	Chemokine signaling pathway	53/1029	141/4848	4.80148e-06	0.000149326	0.000123828	998/2920/4792/5332/3055/6367/3718/6354/6347/6355/6346/6364/10000/8503/2309/729230/7852/6372/1236/5908/2791/5880/10451/5330/7409/5058/10563/7074/643/2921/6374/5473/2919/2793/1524/6774/3627/3576/6363/2829/3579/6357/23236/6714/4067/6368/6351/6362/9560/388372/6349/414062/6348	53
65	TD.NTvsTD.LTA	hsa05146	Amoebiasis	29/1029	63/4848	8.41831e-06	0.000238009	0.000197367	7414/3918/2769/87/2920/3912/5332/3593/2335/7850/8503/3553/3915/3569/3586/7097/5330/912/3689/2921/2919/1437/3576/929/5272/3913/23236/3914/338382	29
66	TD.NTvsTD.LTA	hsa04978	Mineral absorption	18/1029	32/4848	1.46963e-05	0.000380879	0.000315841	483/79901/113235/6547/3163/7421/4495/4502/30061/481/26872/2495/4493/6546/4501/4494/4496/4499	18
67	TD.NTvsTD.LTA	hsa04668	TNF signaling pathway	38/1029	97/4848	3.69292e-05	0.00088346	0.000732603	8837/9020/7133/5606/7185/602/5743/1906/2920/3383/10454/4792/4318/1326/6347/6364/10000/8503/7128/6372/3553/3976/3569/4323/8986/2921/6374/2919/3600/1437/197259/3627/3726/1051/9021/5600/4217/192111	38
68	TD.NTvsTD.LTA	hsa04512	ECM-receptor interaction	17/1029	31/4848	3.98564e-05	0.000885381	0.000734197	960/3918/3912/3655/3696/3676/2335/6385/948/3915/22801/3678/3913/961/3914/3672/3690	17
69	TD.NTvsTD.LTA	hsa04080	Neuroactive ligand-receptor interaction	28/1029	68/4848	0.000141597	0.00293578	0.00243448	1906/4923/727/2908/3274/4142/1910/10161/2846/133/5739/5724/136/2358/2357/23566/5031/10800/3952/5029/6752/2359/3269/1903/1241/5032/3640/140	28
70	TD.NTvsTD.LTA	hsa05321	Inflammatory bowel disease	21/1029	46/4848	0.000171732	0.00333805	0.00276805	3566/51561/3593/3552/3553/3569/3586/7097/6775/3606/6774/3119/7100/3123/3117/3111/3108/3122/3115/3113/3109	21
71	TD.NTvsTD.LTA	hsa04630	JAK-STAT signaling pathway	37/1029	101/4848	0.00024013	0.00434652	0.00360433	3566/5008/3574/9466/3718/1440/51561/896/3593/1154/10000/8503/1441/8835/1026/3976/3559/3601/3569/3586/3590/5292/6775/29949/4170/11009/3600/1437/6774/3575/3952/5771/9021/3563/8651/5154/64109	37
72	TD.NTvsTD.LTA	hsa04974	Protein digestion and absorption	14/1029	26/4848	0.000251567	0.00434652	0.00360433	3784/483/23428/6547/3783/6510/117247/5547/481/9056/6520/1296/6546/4311	14
73	TD.NTvsTD.LTA	hsa05144	Malaria	16/1029	32/4848	0.000282528	0.00462453	0.00383486	3082/3383/958/4233/1440/6347/3553/948/3569/3586/2995/7097/3606/3689/3576/5175	16
74	TD.NTvsTD.LTA	hsa04657	IL-17 signaling pathway	26/1029	65/4848	0.000420351	0.00653647	0.00542032	10758/5743/2920/51433/4792/4318/1440/6354/6347/6364/7128/6372/3553/3569/6279/6280/2921/6374/2919/1437/3627/3576/1051/29110/5600/4312	26
75	TD.NTvsTD.LTA	hsa05152	Tuberculosis	47/1029	141/4848	0.000480796	0.00712035	0.00590451	9902/972/51606/30835/8767/51561/1594/7421/3593/3552/10000/5533/3553/4046/3656/3569/3586/7097/8844/2212/9103/805/245972/3606/2207/3689/2215/1520/929/1051/64581/1263/8877/3119/4261/5600/64170/3123/3117/6714/2214/3111/3108/3122/3115/3113/3109	47
76	TD.NTvsTD.LTA	hsa04015	Rap1 signaling pathway	44/1029	131/4848	0.000601289	0.00850004	0.0070486	3082/5606/3937/5217/998/260425/5332/2321/4233/9693/7422/10000/8503/7408/5908/5880/9732/4301/10451/5330/2247/7409/805/56034/2846/25780/284/55740/7074/3689/5900/10636/136/2357/23566/83660/7423/23236/1946/5600/51466/6714/5154/3690	44
77	TD.NTvsTD.LTA	hsa05322	Systemic lupus erythematosus	25/1029	64/4848	0.000818925	0.0110733	0.00918245	87/958/727/942/941/3021/3586/2212/714/2215/3119/8347/8349/3123/3117/8364/2214/3111/3108/3122/3115/3113/3109/8350/8366	25
78	TD.NTvsTD.LTA	hsa04064	NF-kappa B signaling pathway	31/1029	86/4848	0.00102872	0.0127753	0.0105938	8837/9020/7185/5743/4791/2920/3383/29760/4616/10454/4792/958/10673/1647/7128/5328/3553/597/8792/142/472/2921/2919/3576/929/6363/6357/4067/6351/9560/388372	31
79	TD.NTvsTD.LTA	hsa05330	Allograft rejection	14/1029	29/4848	0.00106111	0.0127753	0.0105938	958/3593/942/941/3586/3119/3123/3117/3111/3108/3122/3115/3113/3109	14
80	TD.NTvsTD.LTA	hsa05140	Leishmaniasis	25/1029	65/4848	0.00106803	0.0127753	0.0105938	5743/10454/4792/3593/3552/3676/3553/2002/3586/7097/2212/9103/3689/2215/3119/5600/3123/3117/2214/3111/3108/3122/3115/3113/3109	25
81	TD.NTvsTD.LTA	hsa05171	Coronavirus disease - COVID-19	54/1029	173/4848	0.00113379	0.0130596	0.0108296	6193/4938/6175/8829/6122/4792/6142/727/1440/6347/6207/1839/3593/6146/8503/6125/3553/4142/3569/11224/6194/7097/6229/6187/6202/2212/6161/6129/714/6154/114548/1437/115004/6208/6137/3921/6774/3627/3576/6124/6138/29110/5600/6228/9045/4312/51284/1675/6136/6191/4736/6222/6173/629	54
82	TD.NTvsTD.LTA	hsa05320	Autoimmune thyroid disease	13/1029	27/4848	0.00164853	0.0183105	0.0151839	958/942/941/3586/3119/3123/3117/3111/3108/3122/3115/3113/3109	13
83	TD.NTvsTD.LTA	hsa04380	Osteoclast differentiation	37/1029	112/4848	0.00222878	0.0237343	0.0196815	9020/9846/3937/2355/4791/29760/54209/10454/4792/54/10859/11024/10990/3552/10000/8503/5533/3553/10288/8792/2212/9103/1513/2215/126014/3726/9021/8651/5600/11006/4286/353514/2214/11025/102725035/79168/3690	37
84	TD.NTvsTD.LTA	hsa04940	Type I diabetes mellitus	14/1029	31/4848	0.0023658	0.0237343	0.0196815	3593/942/3552/941/3553/3119/3123/3117/3111/3108/3122/3115/3113/3109	14
85	TD.NTvsTD.LTA	hsa05332	Graft-versus-host disease	14/1029	31/4848	0.0023658	0.0237343	0.0196815	942/3552/941/3553/3569/3119/3123/3117/3111/3108/3122/3115/3113/3109	14
86	TD.NTvsTD.LTA	hsa04020	Calcium signaling pathway	33/1029	98/4848	0.0026712	0.0259608	0.0215278	952/3082/2769/6547/4923/5332/2321/4233/10105/7422/3274/5533/7852/8536/1910/5330/2247/805/56034/3708/255231/293/5724/136/10800/7423/8877/23236/6546/57118/53373/3269/5154	33
87	TD.NTvsTD.LTA	hsa05416	Viral myocarditis	18/1029	45/4848	0.00315874	0.0297687	0.0246855	3383/958/942/941/5880/27/3689/6443/3119/3123/1604/3117/3111/3108/3122/3115/3113/3109	18
88	TD.NTvsTD.LTA	hsa00590	Arachidonic acid metabolism	11/1029	23/4848	0.0040037	0.036622	0.0303686	5743/5742/2687/4048/5321/80142/9536/113612/873/2878/2876	11
89	TD.NTvsTD.LTA	hsa05145	Toxoplasmosis	30/1029	90/4848	0.00484099	0.0430156	0.0356704	5606/3918/3912/3655/10454/4792/958/10105/3593/10000/3949/3915/3586/7097/6774/3913/3119/4261/8651/5600/3123/3117/3914/3111/3108/3122/3303/3115/3113/3109	30
90	TD.NTvsTD.LTA	hsa04620	Toll-like receptor signaling pathway	27/1029	79/4848	0.00500702	0.0432551	0.035869	5606/10454/4792/958/1326/3593/942/10000/8503/941/3553/3569/7097/1513/3627/3576/929/29110/5600/7100/51284/6351/9560/388372/6349/414062/6348	27
91	TD.NTvsTD.LTA	hsa05202	Transcriptional misregulation in cancer	40/1029	129/4848	0.00541167	0.0454873	0.03772	7185/4208/4616/4318/958/2321/4233/604/942/7850/1647/7709/8013/5328/1026/7849/3021/8900/3569/597/7157/64332/472/8091/3087/85414/861/1437/6692/3576/929/1051/9915/3728/26471/4286/5154/2119/1050/8350	40
92	TD.NTvsTD.LTA	hsa00380	Tryptophan metabolism	11/1029	24/4848	0.00599646	0.0466225	0.0386614	224/217/8942/847/1892/3620/1545/3033/125061/169355/4128	11
93	TD.NTvsTD.LTA	hsa01523	Antifolate resistance	11/1029	24/4848	0.00599646	0.0466225	0.0386614	113235/8714/2352/10057/10257/3553/3569/471/6573/6470/6472	11
94	TD.NTvsTD.LTA	hsa05143	African trypanosomiasis	11/1029	24/4848	0.00599646	0.0466225	0.0386614	3383/5332/3593/3553/3620/3569/3586/5330/3606/23236/169355	11
95	AD.NTvsAD.LPS	hsa04060	Cytokine-cytokine receptor interaction	84/1116	149/4848	4.38888e-19	1.3825e-16	1.04871e-16	920/355/3459/7133/3604/3566/2920/5008/958/10673/3574/9466/10148/7046/1440/6354/6347/6355/51561/3593/3552/6364/7850/3554/8809/1441/943/729230/7852/92/3624/130399/6372/3553/8744/1236/3976/3559/3601/91/3569/3586/56300/3557/26525/3590/8792/29949/57007/9180/27242/654/10563/50604/11009/7048/2921/6374/5473/2919/3600/1437/1524/3575/3627/3576/6363/2829/3952/23529/3579/1436/1232/3563/64109/6368/6351/6362/6…	84
96	AD.NTvsAD.LPS	hsa05323	Rheumatoid arthritis	42/1116	72/4848	8.95435e-11	9.8265e-09	7.45402e-09	51606/2920/3383/10673/54/2321/6347/51561/7422/942/3552/6364/941/6372/3553/1514/3569/7097/8792/1513/526/284/3689/2921/6374/2919/3600/1437/3576/2353/3119/3123/4312/3111/3108/3122/3115/3113/3109/6349/414062/6348	42
97	AD.NTvsAD.LPS	hsa04061	Viral protein interaction with cytokine and cytokine receptor	40/1116	67/4848	9.35858e-11	9.8265e-09	7.45402e-09	7133/2920/6354/6347/6355/6364/8809/729230/7852/6372/1236/3559/3569/3586/29949/57007/10563/50604/11009/2921/6374/5473/2919/1524/3627/3576/6363/2829/3579/1436/1232/6368/6351/6362/6359/9560/388372/6349/414062/6348	40
98	AD.NTvsAD.LPS	hsa04640	Hematopoietic cell lineage	38/1116	69/4848	6.7573e-09	5.0224e-07	3.80981e-07	952/928/920/960/3566/966/3655/3574/1440/3552/3676/7850/3554/1441/3553/3559/948/3569/3590/912/3678/1437/3575/3684/3119/1436/3563/3123/1604/4311/3111/3108/3122/3672/3115/3113/3109/3690	38
99	AD.NTvsAD.LPS	hsa04668	TNF signaling pathway	48/1116	97/4848	7.97206e-09	5.0224e-07	3.80981e-07	843/8837/9020/330/355/7133/5606/7185/602/5743/1906/2920/3383/10454/9252/4792/1326/6347/4790/6364/8809/10000/7128/6372/3553/3976/3569/9586/4323/257397/8986/2921/6374/2919/3600/836/1437/197259/5604/3627/2353/3726/1051/5970/9021/5600/4217/192111	48
100	AD.NTvsAD.LPS	hsa05146	Amoebiasis	34/1116	63/4848	8.36675e-08	4.39255e-06	3.33202e-06	7414/3918/2769/87/2920/3912/5332/4790/3593/2335/7850/3554/3553/3915/3569/3586/7097/5330/912/3689/2921/2919/836/1437/3576/3684/5272/3913/5970/23236/3914/6318/5273/338382	34
101	AD.NTvsAD.LPS	hsa04610	Complement and coagulation cascades	24/1116	38/4848	1.27593e-07	5.74167e-06	4.35542e-06	7035/5329/966/10544/5327/5054/5624/2152/1191/2162/11326/714/3689/5345/3684/712/2/7056/1604/5265/5055/1675/2153/629	24
102	AD.NTvsAD.LPS	hsa05150	Staphylococcus aureus infection	24/1116	39/4848	2.59967e-07	9.11753e-06	6.91622e-06	3383/3586/2212/9103/714/3689/2215/3684/2358/2357/712/3119/2204/2359/3123/1675/2214/3111/3108/3122/3115/3113/3109/629	24
103	AD.NTvsAD.LPS	hsa04380	Osteoclast differentiation	50/1116	112/4848	2.60501e-07	9.11753e-06	6.91622e-06	9020/695/7305/3459/9846/3937/2355/4791/29760/54209/10454/4689/4792/10326/54/5971/10859/11024/10990/7046/4790/3552/3554/10000/5533/3553/10288/5468/8792/2212/9103/1513/653361/2215/7048/5604/2353/3726/5970/8061/1436/9021/8651/5600/4286/353514/2214/11025/102725035/3690	50
104	AD.NTvsAD.LPS	hsa05140	Leishmaniasis	33/1116	65/4848	8.49502e-07	2.67593e-05	2.02986e-05	3459/5743/10454/4689/4792/4793/4790/3593/3552/3676/3553/2002/3586/7097/2212/9103/653361/3689/2215/1536/3684/2353/5970/3119/5600/3123/2214/3111/3108/3122/3115/3113/3109	33
105	AD.NTvsAD.LPS	hsa05200	Pathways in cancer	115/1116	338/4848	1.16238e-06	3.13539e-05	2.37839e-05	1870/4257/3082/330/355/3459/7185/3918/998/5743/5337/4791/3566/1906/2950/4258/3912/3655/4616/3091/9252/4792/5332/11040/3574/3718/1021/4233/7046/51684/4790/51561/81029/896/7422/3593/7474/3280/2335/4780/1647/7709/10000/1441/113/7852/1017/1026/7849/2002/2791/5880/54567/5468/2947/3559/3601/5156/2113/3915/1910/3569/5292/5330/6775/3685/2247/675/10161/7157/805/2846/1030/1029/6934/9446/25780/8321/26060/86…	115
106	AD.NTvsAD.LPS	hsa04672	Intestinal immune network for IgA production	19/1116	29/4848	1.19443e-06	3.13539e-05	2.37839e-05	9020/958/10673/942/3676/941/7852/3601/3569/3586/3600/3119/3123/3111/3108/3122/3115/3113/3109	19
107	AD.NTvsAD.LPS	hsa04062	Chemokine signaling pathway	57/1116	141/4848	2.13163e-06	5.16511e-05	3.91806e-05	998/2920/4792/5332/3055/4793/3718/6354/6347/6355/4790/6364/10000/2309/113/729230/7852/6372/1236/5908/2791/5880/5330/7409/5058/10563/7074/653361/7410/2921/6374/5473/2919/2793/1524/6774/5604/3627/3576/55970/6363/5970/2829/3579/23236/1232/6714/4067/6368/6351/6362/6359/9560/388372/6349/414062/6348	57
108	AD.NTvsAD.LPS	hsa04512	ECM-receptor interaction	19/1116	31/4848	5.1925e-06	0.000116831	8.86239e-05	960/3918/3693/3912/3655/3696/3676/2335/6385/948/3915/22801/3685/3678/3913/375790/3914/3672/3690	19
109	AD.NTvsAD.LPS	hsa05321	Inflammatory bowel disease	24/1116	46/4848	1.48567e-05	0.00031199	0.000236664	3459/3566/4790/51561/3593/3552/8809/3553/3569/3586/7097/6775/6774/5970/4094/3119/7100/3123/3111/3108/3122/3115/3113/3109	24
110	AD.NTvsAD.LPS	hsa04657	IL-17 signaling pathway	30/1116	65/4848	3.0259e-05	0.000595724	0.000451894	10758/5743/2920/4792/1440/6354/6347/4790/6364/7128/6372/3553/3569/6279/257397/6280/2921/6374/2919/836/1437/3627/3576/2353/1051/5970/8061/29110/5600/4312	30
111	AD.NTvsAD.LPS	hsa05202	Transcriptional misregulation in cancer	50/1116	129/4848	3.50614e-05	0.000649667	0.000492813	330/7185/4208/4616/3002/958/2321/5327/84444/4066/4233/4790/604/942/7850/1647/7709/8013/1031/1026/7849/5468/3021/3569/597/7157/64332/472/8091/2313/3087/85414/861/7048/1437/6692/5090/3576/3684/1051/9915/5970/3728/26471/4094/1436/4286/5154/1050/8350	50
112	AD.NTvsAD.LPS	hsa01523	Antifolate resistance	15/1116	24/4848	3.81336e-05	0.000667255	0.000506155	113235/4363/8714/4790/2352/10057/10257/3553/3569/2356/8836/471/5970/6573/6470	15
113	AD.NTvsAD.LPS	hsa05310	Asthma	12/1116	17/4848	4.02472e-05	0.000667255	0.000506155	958/3586/2207/3119/2205/3123/3111/3108/3122/3115/3113/3109	12
114	AD.NTvsAD.LPS	hsa04630	JAK-STAT signaling pathway	41/1116	101/4848	5.14218e-05	0.000809893	0.000614355	3459/3566/9063/5008/3574/9466/3718/1440/51561/896/3593/1154/10000/1441/8835/1026/3976/3559/3601/5156/3569/3586/3590/5292/6775/29949/4170/9180/50604/11009/3600/1437/6774/3575/3952/5771/9021/3563/8651/5154/64109	41
115	AD.NTvsAD.LPS	hsa05418	Fluid shear stress and atherosclerosis	40/1116	98/4848	5.46945e-05	0.000820418	0.000622338	4257/1906/4208/2950/4258/3383/25828/5327/857/6347/4790/7422/3552/7850/3554/4780/10000/1843/92/6385/3553/5880/2947/1514/7295/3685/7157/805/9446/653361/2353/5970/7056/1728/5600/6714/4217/5154/3690/5175	40
116	AD.NTvsAD.LPS	hsa04514	Cell adhesion molecules	33/1116	77/4848	7.8388e-05	0.00112237	0.000851391	920/3385/3383/4897/3655/958/80381/3696/64115/942/3676/29126/941/6385/5819/3685/4684/3689/3684/3119/23705/3123/6693/80380/9019/3897/3111/3108/3122/3115/3113/3109/5175	33
117	AD.NTvsAD.LPS	hsa04015	Rap1 signaling pathway	49/1116	131/4848	0.000120726	0.00165342	0.00125423	3082/5606/3937/5217/998/54518/260425/5332/2321/4233/9693/7422/10000/113/7408/5908/5880/9732/4301/5156/9771/5330/2247/7409/805/56034/2846/25780/284/55740/7074/3689/7410/5604/10636/3684/136/2357/23566/83660/7423/1436/23236/1946/5600/51466/6714/5154/3690	49
118	AD.NTvsAD.LPS	hsa04974	Protein digestion and absorption	15/1116	26/4848	0.000140095	0.00180182	0.00136679	3784/483/23428/6547/3783/6510/117247/5547/481/9056/6520/1296/10008/6546/4311	15
119	AD.NTvsAD.LPS	hsa04010	MAPK signaling pathway	68/1116	198/4848	0.000143001	0.00180182	0.00136679	9020/3082/355/5606/998/9448/6196/4791/4208/4216/51776/4616/10454/9252/994/2321/6788/5971/4233/7046/1326/4790/9693/7422/3552/3554/5321/1647/10000/1843/1846/5533/2069/3553/2002/5908/5880/5156/1847/2247/7157/56034/5058/25780/284/5922/1844/8986/9261/7039/7048/1849/836/784/5604/2353/55970/10125/5970/7423/1436/1946/1850/5600/4763/4217/5154/3303	68
120	AD.NTvsAD.LPS	hsa05145	Toxoplasmosis	36/1116	90/4848	0.000207672	0.00251603	0.00190857	240/330/3459/5606/3918/3912/3655/10454/4792/958/4793/10105/4790/3593/10000/3949/3915/3586/7097/836/6774/3913/5970/3119/4261/8651/5600/3123/3914/3111/3108/3122/3303/3115/3113/3109	36
121	AD.NTvsAD.LPS	hsa05417	Lipid and atherosclerosis	58/1116	166/4848	0.000261885	0.00305533	0.00231766	355/5606/998/2920/3383/7494/10454/4689/4792/958/5332/29108/6347/4790/6648/3593/4780/10000/5533/3553/5908/3949/5468/948/3569/10010/7097/834/5330/7157/7409/805/3708/653361/7410/114548/2921/2919/836/19/1536/6774/3576/2353/5970/4973/23236/29110/5600/3665/4312/6714/4217/3303/4067/6349/414062/6348	58
122	AD.NTvsAD.LPS	hsa04064	NF-kappa B signaling pathway	34/1116	86/4848	0.000400933	0.00451049	0.00342149	8837/9020/695/330/7185/5743/4791/2920/3383/29760/4616/10454/4792/958/10673/5971/4790/3554/1647/7128/3553/597/8792/472/257397/2921/2919/3576/6363/5970/4067/6351/9560/388372	34
123	AD.NTvsAD.LPS	hsa04625	C-type lectin receptor signaling pathway	34/1116	88/4848	0.000658525	0.00715294	0.00542596	9020/602/5743/4791/4792/29108/5971/4790/51561/3593/868/10000/5533/1959/3553/4046/3569/3586/834/805/5058/3708/2207/114548/9261/26253/338339/64581/5970/1263/5600/64170/23365/6714	34
124	AD.NTvsAD.LPS	hsa05330	Allograft rejection	15/1116	29/4848	0.000691172	0.00725731	0.00550513	355/3002/958/3593/942/941/3586/3119/3123/3111/3108/3122/3115/3113/3109	15
125	AD.NTvsAD.LPS	hsa04978	Mineral absorption	16/1116	32/4848	0.000747376	0.00735698	0.00558074	483/79901/113235/6547/4891/4502/30061/481/26872/2495/4493/6546/4501/4494/4496/4499	16
126	AD.NTvsAD.LPS	hsa05144	Malaria	16/1116	32/4848	0.000747376	0.00735698	0.00558074	3082/3383/958/4233/1440/6347/4035/3553/948/3569/3586/2995/7097/3689/3576/5175	16
127	AD.NTvsAD.LPS	hsa05204	Chemical carcinogenesis - DNA adducts	10/1116	16/4848	0.000808248	0.00771509	0.00585238	4257/5743/2950/4258/1577/2947/1545/9446/873/373156	10
128	AD.NTvsAD.LPS	hsa05152	Tuberculosis	49/1116	141/4848	0.000886046	0.00820895	0.00622701	843/9902/972/3459/51606/8411/8767/4790/51561/1594/3593/3552/10000/5533/3553/4046/3656/3569/3586/7097/2212/9103/805/2207/3689/2215/1520/836/26253/3684/1051/64581/5970/1263/8877/3119/4261/5600/64170/3123/23365/6714/2214/3111/3108/3122/3115/3113/3109	49
129	AD.NTvsAD.LPS	hsa05133	Pertussis	24/1116	57/4848	0.000988789	0.00883637	0.00670295	29108/4790/51561/3593/3552/6372/3553/3569/3586/834/3394/805/714/3689/3678/114548/6374/836/3576/3684/2353/5970/712/5600	24
130	AD.NTvsAD.LPS	hsa05320	Autoimmune thyroid disease	14/1116	27/4848	0.00100987	0.00883637	0.00670295	355/3002/958/942/941/3586/3119/3123/3111/3108/3122/3115/3113/3109	14
131	AD.NTvsAD.LPS	hsa00982	Drug metabolism - cytochrome P450	9/1116	14/4848	0.00112673	0.00959243	0.00727646	4257/2950/4258/1577/2330/2947/9446/4128/373156	9
132	AD.NTvsAD.LPS	hsa04510	Focal adhesion	44/1116	126/4848	0.00142696	0.0118288	0.00897288	3082/330/7414/3918/4638/998/87/3693/3912/3655/10627/2321/3696/857/4233/896/7422/3676/2335/10000/7408/2002/5908/5880/5156/3915/22801/3685/64098/7409/56034/5058/7410/3678/5604/83660/3913/7423/5501/3914/6714/5154/3672/3690	44
133	AD.NTvsAD.LPS	hsa04940	Type I diabetes mellitus	15/1116	31/4848	0.00167103	0.0131594	0.00998222	355/3002/3593/942/3552/941/3553/3119/3123/3111/3108/3122/3115/3113/3109	15
134	AD.NTvsAD.LPS	hsa05332	Graft-versus-host disease	15/1116	31/4848	0.00167103	0.0131594	0.00998222	355/3002/942/3552/941/3553/3569/3119/3123/3111/3108/3122/3115/3113/3109	15
135	AD.NTvsAD.LPS	hsa04151	PI3K-Akt signaling pathway	66/1116	207/4848	0.00175793	0.013506	0.0102452	3082/3918/3566/3693/3912/3655/5008/5106/2321/3574/3718/1021/3696/4233/1440/4790/896/7422/3676/2335/10000/6446/2309/1441/1017/1026/2069/2791/3559/5156/3915/3569/7097/22801/3685/2247/10161/7157/4170/56034/9180/9586/2846/284/118788/200186/3678/7039/2793/54541/3575/5604/23566/3913/55970/5970/7423/9134/1436/1946/3563/1978/3914/5154/3672/3690	66
136	AD.NTvsAD.LPS	hsa04620	Toll-like receptor signaling pathway	30/1116	79/4848	0.00184895	0.0138671	0.0105191	5606/10454/4792/958/1326/4790/3593/942/10000/941/3553/3569/7097/1513/5604/3627/3576/2353/5970/29110/5600/3665/7100/51284/6351/9560/388372/6349/414062/6348	30
137	AD.NTvsAD.LPS	hsa00040	Pentose and glucuronate interconversions	7/1116	10/4848	0.00207675	0.0152134	0.0115403	231/10327/9365/51084/51181/2990/6120	7
138	AD.NTvsAD.LPS	hsa00590	Arachidonic acid metabolism	12/1116	23/4848	0.00216706	0.0155142	0.0117685	240/6916/5743/5742/2687/4048/5321/9536/873/151056/2878/2876	12
139	AD.NTvsAD.LPS	hsa04216	Ferroptosis	16/1116	35/4848	0.00248329	0.017383	0.0131861	2729/2730/2182/84557/23516/4891/55240/30061/64116/7157/23657/2180/1536/2495/6520/51703	16
140	AD.NTvsAD.LPS	hsa04020	Calcium signaling pathway	35/1116	98/4848	0.00276538	0.0187171	0.0141981	952/3082/2769/4638/80271/6547/5332/2321/4233/10105/57620/7422/5533/113/7852/8536/5156/1910/5330/2247/805/56034/3708/255231/136/10800/7423/8877/23236/6546/57118/53373/3269/5154/444	35
141	AD.NTvsAD.LPS	hsa00980	Metabolism of xenobiotics by cytochrome P450	10/1116	18/4848	0.00279271	0.0187171	0.0141981	4257/2950/4258/1577/2947/1545/9446/873/1645/373156	10
142	AD.NTvsAD.LPS	hsa05222	Small cell lung cancer	26/1116	68/4848	0.00325514	0.0213618	0.0162043	1870/330/7185/3918/5743/3912/3655/4616/4792/1021/4790/2335/1647/7709/10000/1017/1026/3915/3685/7157/1030/836/3913/5970/9134/3914	26
143	AD.NTvsAD.LPS	hsa00380	Tryptophan metabolism	12/1116	24/4848	0.00343785	0.0216584	0.0164293	224/1738/217/8942/847/1892/3620/1545/3033/125061/169355/4128	12
144	AD.NTvsAD.LPS	hsa05143	African trypanosomiasis	12/1116	24/4848	0.00343785	0.0216584	0.0164293	355/3383/8542/5332/3593/3553/3620/3569/3586/5330/23236/169355	12
145	AD.NTvsAD.LPS	hsa04979	Cholesterol metabolism	13/1116	27/4848	0.00357643	0.0218299	0.0165593	114879/949/3988/4035/3949/348/341/6272/948/4864/57552/19/4023	13
146	AD.NTvsAD.LPS	hsa05412	Arrhythmogenic right ventricular cardiomyopathy	15/1116	33/4848	0.00360366	0.0218299	0.0165593	3693/3655/6547/3696/3676/22801/3685/6934/4000/3678/784/3728/6546/3672/3690	15
147	AD.NTvsAD.LPS	hsa04933	AGE-RAGE signaling pathway in diabetic complications	27/1116	72/4848	0.0037661	0.0223834	0.0169793	998/1906/3383/5332/5054/7046/6347/4790/7422/3552/2335/10000/2152/3553/3569/5292/5330/7048/836/1536/6774/3576/5970/7423/7056/23236/5600	27
148	AD.NTvsAD.LPS	hsa04145	Phagosome	40/1116	118/4848	0.00423278	0.0246912	0.0187299	9902/4481/51606/949/3693/4689/8411/23480/1514/948/7097/3685/2212/9103/526/653361/3689/3678/2215/1520/1536/84790/6890/3684/64581/4973/3119/2204/10383/3123/203068/2214/3111/3108/3122/3115/3113/3109/3690/338382	40
149	AD.NTvsAD.LPS	hsa04810	Regulation of actin cytoskeleton	48/1116	148/4848	0.00494928	0.0283459	0.0215021	85477/7414/4638/5217/998/87/3693/3682/54434/3655/10627/3696/3984/8936/3676/2335/7852/5880/4629/5156/81873/5962/22801/3685/2247/7409/56034/10788/2846/2934/5058/55740/7074/3689/7410/3678/5604/3684/55970/10458/3985/221178/5501/23365/6714/5154/3672/3690	48
150	AD.NTvsAD.LPS	hsa00480	Glutathione metabolism	15/1116	34/4848	0.00510096	0.0286929	0.0217654	2729/79017/4257/2730/2950/4258/2687/2947/3417/5226/9446/3418/373156/2878/2876	15
151	AD.NTvsAD.LPS	hsa05322	Systemic lupus erythematosus	24/1116	64/4848	0.00612895	0.0338705	0.0256929	87/958/9555/942/941/3021/3586/2212/714/2215/712/3119/8338/3123/8364/2214/3111/3108/3122/3115/3113/3109/8350/8367	24
152	AD.NTvsAD.LPS	hsa04621	NOD-like receptor signaling pathway	45/1116	140/4848	0.00765131	0.0415545	0.0315217	330/7158/2920/22861/10454/25828/4792/5332/4210/29108/8767/4793/10135/6347/4790/24145/2633/7128/3553/3569/10010/7295/834/838/5330/7226/3708/115362/257397/79671/115361/114548/118429/2921/2919/1536/3576/5970/23236/29110/5600/3665/64170/837/114769	45
153	AD.NTvsAD.LPS	hsa05416	Viral myocarditis	18/1116	45/4848	0.00783978	0.0418565	0.0317508	3383/958/857/942/941/5880/27/3689/836/3119/3123/1604/3111/3108/3122/3115/3113/3109	18
154	AD.NTvsAD.LTA	hsa04060	Cytokine-cytokine receptor interaction	72/927	149/4848	2.29933e-16	7.12794e-14	5.90566e-14	920/7133/3566/2920/5008/958/10673/3574/9466/10148/944/1440/6354/6347/6346/51561/3593/3552/6364/7850/8809/1441/943/729230/7852/3624/6372/3553/1236/3976/3559/3601/91/3569/3586/56300/3557/94/8792/29949/57007/9180/3606/654/10563/11009/2921/6374/5473/2919/3600/1524/3575/3627/3576/6363/3952/23529/3579/9966/1435/3563/3556/64109/6368/6351/6362/9560/388372/6349/414062/6348	72
155	AD.NTvsAD.LTA	hsa05323	Rheumatoid arthritis	42/927	72/4848	1.32084e-13	2.0473e-11	1.69624e-11	51606/2920/3383/10673/54/2321/6347/51561/7422/942/3552/6364/941/6372/3553/1514/3569/7097/8792/1513/3606/284/2921/6374/2919/3600/3576/155066/3119/1435/3123/4312/3117/3111/3108/3122/3115/3113/3109/6349/414062/6348	42
156	AD.NTvsAD.LTA	hsa04061	Viral protein interaction with cytokine and cytokine receptor	37/927	67/4848	3.71929e-11	3.84327e-09	3.18423e-09	7133/2920/6354/6347/6346/6364/8809/729230/7852/6372/1236/3559/3569/3586/29949/57007/3606/10563/11009/2921/6374/5473/2919/1524/3627/3576/6363/3579/1435/6368/6351/6362/9560/388372/6349/414062/6348	37
157	AD.NTvsAD.LTA	hsa04640	Hematopoietic cell lineage	37/927	69/4848	1.18221e-10	9.1621e-09	7.59101e-09	952/928/920/960/3566/966/3655/3574/2208/1440/3552/3676/7850/1441/3553/3559/948/3569/912/3678/3575/929/3119/1435/3563/3123/1604/4311/3117/3111/3108/3122/3672/3115/3113/3109/3690	37
158	AD.NTvsAD.LTA	hsa04672	Intestinal immune network for IgA production	20/927	29/4848	6.15142e-09	3.81388e-07	3.15989e-07	9020/958/10673/942/3676/941/7852/3601/3569/3586/3600/3119/3123/3117/3111/3108/3122/3115/3113/3109	20
159	AD.NTvsAD.LTA	hsa05150	Staphylococcus aureus infection	22/927	39/4848	2.27291e-07	1.17433e-05	9.72963e-06	3383/3586/2212/9103/2215/5724/2358/2357/3119/2204/2359/3123/3117/1675/2214/3111/3108/3122/3115/3113/3109/629	22
160	AD.NTvsAD.LTA	hsa05310	Asthma	13/927	17/4848	4.6966e-07	2.07992e-05	1.72326e-05	958/3586/2207/3119/2205/3123/3117/3111/3108/3122/3115/3113/3109	13
161	AD.NTvsAD.LTA	hsa04610	Complement and coagulation cascades	20/927	38/4848	3.53101e-06	0.000136827	0.000113364	7035/5329/966/10544/5624/2152/1191/5328/2162/710/11326/5345/2/7056/1604/5265/5055/1675/2153/629	20
162	AD.NTvsAD.LTA	hsa05321	Inflammatory bowel disease	22/927	46/4848	8.89034e-06	0.000289951	0.000240231	3566/51561/3593/3552/8809/3553/3569/3586/7097/6775/3606/6774/3119/7100/3123/3117/3111/3108/3122/3115/3113/3109	22
163	AD.NTvsAD.LTA	hsa04512	ECM-receptor interaction	17/927	31/4848	9.35326e-06	0.000289951	0.000240231	960/3693/3655/3696/3676/2335/6696/6385/948/3915/22801/3678/375790/961/3914/3672/3690	17
164	AD.NTvsAD.LTA	hsa04514	Cell adhesion molecules	31/927	77/4848	1.23642e-05	0.000348445	0.000288694	920/1462/6614/3383/3655/958/80381/3696/3384/942/3676/29126/941/6385/5819/4684/10666/3119/23705/3123/3117/6693/9019/3897/3111/3108/3122/3115/3113/3109/5175	31
165	AD.NTvsAD.LTA	hsa04630	JAK-STAT signaling pathway	37/927	101/4848	2.35256e-05	0.000607745	0.000503531	3566/9063/5008/3574/9466/3718/1440/51561/896/3593/1154/10000/1441/8835/1026/3976/3559/3601/5156/3569/3586/5292/6775/29949/4170/9180/11009/3600/6774/3575/3952/5771/9021/3563/8651/5154/64109	37
166	AD.NTvsAD.LTA	hsa05152	Tuberculosis	47/927	141/4848	3.45274e-05	0.000823345	0.00068216	9902/972/51606/30835/8767/51561/1594/7421/3593/3552/10000/5533/3553/4046/3656/3569/3586/7097/8844/2212/9103/805/3606/2207/2215/1520/26253/929/1051/64581/1263/8877/3119/4261/5600/64170/3123/3117/23365/6714/2214/3111/3108/3122/3115/3113/3109	47
167	AD.NTvsAD.LTA	hsa04668	TNF signaling pathway	35/927	97/4848	5.62181e-05	0.00124483	0.00103137	8837/9020/7133/5606/7185/602/5743/1906/2920/3383/10454/4792/6347/6364/8809/10000/7128/6372/3553/3976/3569/4323/2921/6374/2919/3600/197259/3627/3726/1051/1435/9021/5600/4217/192111	35
168	AD.NTvsAD.LTA	hsa04062	Chemokine signaling pathway	46/927	141/4848	7.61134e-05	0.00140667	0.00116545	998/2920/4792/5332/3055/3718/6354/6347/6346/6364/10000/2309/729230/7852/6372/1236/5908/2791/5880/5330/7409/5058/10563/7074/2921/6374/5473/2919/2793/1524/6774/3627/3576/6363/3579/23236/6714/4067/6368/6351/6362/9560/388372/6349/414062/6348	46
169	AD.NTvsAD.LTA	hsa04974	Protein digestion and absorption	14/927	26/4848	7.69098e-05	0.00140667	0.00116545	3784/483/23428/6547/3783/6510/117247/5547/481/9056/6520/1296/6546/4311	14
170	AD.NTvsAD.LTA	hsa04978	Mineral absorption	16/927	32/4848	7.71397e-05	0.00140667	0.00116545	483/79901/113235/6547/7421/4502/30061/481/26872/2495/4493/6546/4501/4494/4496/4499	16
171	AD.NTvsAD.LTA	hsa05144	Malaria	15/927	32/4848	0.000321785	0.00525146	0.00435096	3082/3383/958/4233/1440/6347/3553/948/3569/3586/2995/7097/3606/3576/5175	15
172	AD.NTvsAD.LTA	hsa05146	Amoebiasis	24/927	63/4848	0.000321864	0.00525146	0.00435096	7414/2769/87/2920/5332/3593/2335/7850/3553/3915/3569/3586/7097/5330/912/2921/2919/3576/929/5272/23236/3914/5273/338382	24
173	AD.NTvsAD.LTA	hsa05330	Allograft rejection	14/927	29/4848	0.000347864	0.00539189	0.0044673	958/3593/942/941/3586/3119/3123/3117/3111/3108/3122/3115/3113/3109	14
174	AD.NTvsAD.LTA	hsa04080	Neuroactive ligand-receptor interaction	25/927	68/4848	0.000459459	0.00678249	0.00561945	1906/4923/2908/3274/4142/1910/10161/2846/133/5739/5724/2358/2357/23566/5031/10800/3952/5029/6752/2359/3269/1903/1241/5032/140	25
175	AD.NTvsAD.LTA	hsa05140	Leishmaniasis	24/927	65/4848	0.000552271	0.00755878	0.00626263	5743/10454/4792/3593/3552/3676/3553/2002/3586/7097/2212/9103/2215/3119/5600/3123/3117/2214/3111/3108/3122/3115/3113/3109	24
176	AD.NTvsAD.LTA	hsa04625	C-type lectin receptor signaling pathway	30/927	88/4848	0.000582191	0.00755878	0.00626263	9020/602/5743/4791/30835/4792/29108/51561/3593/868/10000/5533/3553/4046/3569/3586/8844/805/5058/3708/2207/9261/26253/338339/64581/1263/5600/64170/23365/6714	30
177	AD.NTvsAD.LTA	hsa05320	Autoimmune thyroid disease	13/927	27/4848	0.000585196	0.00755878	0.00626263	958/942/941/3586/3119/3123/3117/3111/3108/3122/3115/3113/3109	13
178	AD.NTvsAD.LTA	hsa04380	Osteoclast differentiation	36/927	112/4848	0.000619781	0.00762155	0.00631463	9020/2534/9846/3937/2355/4791/29760/54209/10454/4792/54/10859/11024/10990/3552/10000/5533/3553/10288/8792/2212/9103/1513/2215/3726/1435/9021/8651/5600/11006/4286/353514/2214/11025/102725035/3690	36
179	AD.NTvsAD.LTA	hsa00040	Pentose and glucuronate interconversions	7/927	10/4848	0.000639227	0.00762155	0.00631463	10327/9365/6652/51181/7360/2990/6120	7
180	AD.NTvsAD.LTA	hsa04940	Type I diabetes mellitus	14/927	31/4848	0.000812147	0.00899163	0.00744977	3593/942/3552/941/3553/3119/3123/3117/3111/3108/3122/3115/3113/3109	14
181	AD.NTvsAD.LTA	hsa05332	Graft-versus-host disease	14/927	31/4848	0.000812147	0.00899163	0.00744977	942/3552/941/3553/3569/3119/3123/3117/3111/3108/3122/3115/3113/3109	14
182	AD.NTvsAD.LTA	hsa04064	NF-kappa B signaling pathway	29/927	86/4848	0.000873884	0.00908295	0.00752543	8837/9020/7185/5743/4791/2920/3383/29760/4616/10454/4792/958/10673/1647/7128/5328/3553/597/8792/142/2921/2919/3576/929/6363/4067/6351/9560/388372	29
183	AD.NTvsAD.LTA	hsa04020	Calcium signaling pathway	32/927	98/4848	0.000906055	0.00908295	0.00752543	952/3082/2769/6547/4923/5332/2321/4233/10105/7422/3274/5533/7852/8536/5156/1910/5330/2247/805/56034/3708/255231/5724/10800/7423/8877/23236/6546/57118/53373/3269/5154	32
184	AD.NTvsAD.LTA	hsa05416	Viral myocarditis	18/927	45/4848	0.000908295	0.00908295	0.00752543	2534/3383/958/942/941/5880/27/6443/3119/3123/1604/3117/3111/3108/3122/3115/3113/3109	18
185	AD.NTvsAD.LTA	hsa04015	Rap1 signaling pathway	40/927	131/4848	0.000998973	0.00967755	0.00801807	3082/5606/3937/5217/998/260425/5332/2321/4233/7422/10000/7408/5908/5880/9732/4301/5156/5330/2247/7409/805/56034/2846/25780/284/55740/7074/10636/2357/23566/83660/7423/23236/1946/1435/5600/51466/6714/5154/3690	40
186	AD.NTvsAD.LTA	hsa04657	IL-17 signaling pathway	23/927	65/4848	0.00140743	0.0132213	0.0109542	10758/5743/2920/4792/1440/6354/6347/6364/7128/6372/3553/3569/6279/6280/2921/6374/2919/3627/3576/1051/29110/5600/4312	23
187	AD.NTvsAD.LTA	hsa04620	Toll-like receptor signaling pathway	26/927	79/4848	0.0023527	0.0214511	0.0177727	5606/10454/4792/958/3593/942/10000/6696/941/3553/3569/7097/1513/3627/3576/929/29110/5600/7100/51284/6351/9560/388372/6349/414062/6348	26
188	AD.NTvsAD.LTA	hsa01523	Antifolate resistance	11/927	24/4848	0.0025516	0.0219721	0.0182044	113235/8714/2352/10057/10257/3553/3569/2356/471/6573/6470	11
189	AD.NTvsAD.LTA	hsa05143	African trypanosomiasis	11/927	24/4848	0.0025516	0.0219721	0.0182044	3383/5332/3593/3553/3620/3569/3586/5330/3606/23236/169355	11
190	AD.NTvsAD.LTA	hsa05322	Systemic lupus erythematosus	22/927	64/4848	0.00270442	0.0226586	0.0187732	87/958/942/941/3021/3586/2212/2215/3119/8349/3123/3117/8364/2214/3111/3108/3122/3115/3113/3109/8350/8366	22
191	AD.NTvsAD.LTA	hsa04151	PI3K-Akt signaling pathway	56/927	207/4848	0.00278111	0.022688	0.0187976	3082/3566/3693/3655/5008/2321/3574/3718/1021/3696/4233/1440/896/7422/3676/2335/10000/6446/2309/6696/1441/1017/1026/2069/2791/3559/5156/3915/3569/7097/22801/2247/10161/7157/4170/56034/9180/2846/284/118788/3678/7039/2793/54541/3575/23566/7423/9134/1946/1435/3563/1978/3914/5154/3672/3690	56
192	AD.NTvsAD.LTA	hsa05200	Pathways in cancer	84/927	338/4848	0.00419417	0.0333382	0.0276215	3082/7185/998/5743/5337/4791/3566/1906/2950/4258/3655/4616/3091/4792/5332/11040/3574/3718/1021/4233/51561/81029/896/7422/3593/7474/3280/2335/1647/7709/10000/1441/7852/1017/1026/7849/2002/2791/5880/54567/8900/3559/3601/5156/3915/1910/3569/5292/5330/6775/2247/10161/7157/27436/805/2846/6934/9446/25780/861/7039/3600/23462/4824/2793/6774/3575/3576/23566/9915/10125/7423/3728/9134/2535/23236/3563/4286/4…	84
193	AD.NTvsAD.LTA	hsa05202	Transcriptional misregulation in cancer	37/927	129/4848	0.0050192	0.0388988	0.0322285	7185/4208/4616/958/2321/4233/604/942/7850/1647/7709/8013/5328/1026/7849/3021/8900/3569/597/7157/64332/8091/3087/85414/861/6692/3576/929/1051/9915/3728/26471/4286/5154/2119/1050/8350	37
194	AD.NTvsAD.LTA	hsa05204	Chemical carcinogenesis - DNA adducts	8/927	16/4848	0.00518847	0.0392299	0.0325029	5743/2950/4258/1577/1545/9446/873/373156	8
195	AD.NTvsAD.LTA	hsa05412	Arrhythmogenic right ventricular cardiomyopathy	13/927	33/4848	0.00538107	0.0397174	0.0329068	3693/3655/6547/3696/3676/22801/6934/3678/6443/3728/6546/3672/3690	13
196	AD.NTvsAD.LTA	hsa04510	Focal adhesion	36/927	126/4848	0.00599618	0.0432283	0.0358156	2534/3082/7414/998/87/3693/3655/10627/2321/3696/4233/896/7422/3676/2335/10000/6696/7408/2002/5908/5880/5156/3915/22801/64098/7409/56034/5058/3678/83660/7423/3914/6714/5154/3672/3690	36
197	PDDNOS.NTvsPDDNOS.LPS	hsa04060	Cytokine-cytokine receptor interaction	79/876	149/4848	1.07755e-22	3.36196e-20	2.6315e-20	920/7133/3604/3566/2920/5008/958/10673/50615/3574/9466/10148/7046/944/1440/6354/6347/51561/3552/6364/7850/3554/1441/8795/943/729230/7852/92/3624/6372/3553/8744/1236/3976/3559/3601/91/3569/3586/56300/3557/26525/3590/8792/29949/57007/27242/3606/654/10563/50604/11009/7048/2921/6374/5473/2919/3600/1437/1524/3575/3627/3576/6363/3952/23529/1436/1232/3563/3556/64109/6368/6351/6362/9560/388372/6349/41406…	79
198	PDDNOS.NTvsPDDNOS.LPS	hsa05323	Rheumatoid arthritis	40/876	72/4848	6.66655e-13	1.03998e-10	8.14021e-11	51606/2920/3383/10673/54/2321/6347/51561/7422/942/3552/6364/941/6372/3553/1514/3569/7097/8792/1513/3606/284/3689/2921/6374/2919/3600/1437/3576/3119/3123/4312/3108/3122/3115/3113/3109/6349/414062/6348	40
199	PDDNOS.NTvsPDDNOS.LPS	hsa04640	Hematopoietic cell lineage	38/876	69/4848	3.68424e-12	3.83161e-10	2.9991e-10	952/928/920/960/3566/966/3655/3574/1440/3552/3676/7850/3554/1441/3553/3559/948/3569/3590/912/3678/1437/3575/3684/929/3119/1436/3563/3123/1604/4311/3108/3122/3672/3115/3113/3109/3690	38
200	PDDNOS.NTvsPDDNOS.LPS	hsa04061	Viral protein interaction with cytokine and cytokine receptor	37/876	67/4848	6.3837e-12	4.97929e-10	3.89742e-10	7133/2920/6354/6347/6364/8795/729230/7852/6372/1236/3559/3569/3586/29949/57007/3606/10563/50604/11009/2921/6374/5473/2919/1524/3627/3576/6363/1436/1232/6368/6351/6362/9560/388372/6349/414062/6348	37
201	PDDNOS.NTvsPDDNOS.LPS	hsa04672	Intestinal immune network for IgA production	18/876	29/4848	1.671e-07	1.04271e-05	8.16154e-06	9020/958/10673/942/3676/941/7852/3601/3569/3586/3600/3119/3123/3108/3122/3115/3113/3109	18
202	PDDNOS.NTvsPDDNOS.LPS	hsa04610	Complement and coagulation cascades	21/876	38/4848	2.53797e-07	1.31975e-05	1.033e-05	7035/5329/966/10544/5327/5054/5624/2152/2162/11326/3689/5345/3684/2/7056/1604/5265/5055/1675/2153/629	21
203	PDDNOS.NTvsPDDNOS.LPS	hsa05150	Staphylococcus aureus infection	21/876	39/4848	4.57378e-07	2.0386e-05	1.59566e-05	3383/3586/2212/9103/3689/2215/3684/2358/2357/3119/2204/2359/3123/1675/2214/3108/3122/3115/3113/3109/629	21
204	PDDNOS.NTvsPDDNOS.LPS	hsa04668	TNF signaling pathway	38/876	97/4848	6.66874e-07	2.60081e-05	2.03572e-05	843/9020/330/7133/5606/7185/602/5743/1906/2920/3383/10454/9252/4792/6347/6364/7128/6372/3553/3976/3569/9586/4323/2921/6374/2919/3600/836/1437/197259/5604/3627/3726/1051/9021/5600/4217/192111	38
205	PDDNOS.NTvsPDDNOS.LPS	hsa05146	Amoebiasis	28/876	63/4848	1.0293e-06	3.56825e-05	2.79296e-05	7414/2769/87/2920/2335/7850/3554/3553/3915/3569/3586/7097/5330/912/3689/2921/2919/836/1437/3576/3684/929/5272/23236/3914/6318/5273/338382	28
206	PDDNOS.NTvsPDDNOS.LPS	hsa04974	Protein digestion and absorption	15/876	26/4848	6.74936e-06	0.00021058	0.000164826	91522/3784/23428/6547/3783/6510/117247/5547/481/9056/6520/1296/10008/6546/4311	15
207	PDDNOS.NTvsPDDNOS.LPS	hsa05144	Malaria	17/876	32/4848	7.44457e-06	0.000211155	0.000165277	3082/3383/958/4233/1440/6347/4035/3553/948/3569/3586/2995/7097/3606/3689/3576/5175	17
208	PDDNOS.NTvsPDDNOS.LPS	hsa05202	Transcriptional misregulation in cancer	43/876	129/4848	1.79237e-05	0.000453602	0.000355046	330/7185/4208/4616/958/2321/5327/4233/604/942/7850/1647/7709/8013/1031/1026/7849/3021/3569/597/7157/64332/472/8091/2313/3087/861/7048/1437/6692/5090/3576/3684/929/1051/9915/3728/4094/1436/4286/5154/2119/1050	43
209	PDDNOS.NTvsPDDNOS.LPS	hsa05200	Pathways in cancer	91/876	338/4848	1.89001e-05	0.000453602	0.000355046	1870/4257/3082/330/7185/998/5743/5337/4791/3566/1906/4258/3655/4616/3091/9252/4792/11040/3574/3718/1021/4233/7046/51684/51561/81029/7422/7474/3280/2335/1647/7709/1441/113/7852/1017/1026/7849/2002/2791/5880/54567/3559/3601/5156/2113/3915/1910/3569/5292/5330/6775/2247/10161/7157/805/2846/1029/6934/9446/25780/8321/861/7039/7048/3600/836/23462/8323/4824/2793/6774/3575/5604/3576/23566/9915/10125/3728/…	91
210	PDDNOS.NTvsPDDNOS.LPS	hsa05310	Asthma	11/876	17/4848	2.70102e-05	0.000601942	0.000471155	958/3586/2207/3119/2205/3123/3108/3122/3115/3113/3109	11
211	PDDNOS.NTvsPDDNOS.LPS	hsa04514	Cell adhesion molecules	29/876	77/4848	3.40805e-05	0.000708874	0.000554854	920/3383/4897/3655/958/80381/3696/64115/942/3676/29126/941/6385/5819/4684/3689/3684/3119/23705/3123/6693/9019/3897/3108/3122/3115/3113/3109/5175	29
212	PDDNOS.NTvsPDDNOS.LPS	hsa04630	JAK-STAT signaling pathway	35/876	101/4848	4.3284e-05	0.000844038	0.000660651	3566/5008/50615/3574/9466/3718/1440/51561/1154/1441/1026/3976/3559/3601/5156/3569/3586/3590/5292/6775/29949/4170/50604/11009/3600/1437/6774/3575/3952/5771/9021/3563/8651/5154/64109	35
213	PDDNOS.NTvsPDDNOS.LPS	hsa05321	Inflammatory bowel disease	20/876	46/4848	5.38462e-05	0.000988235	0.000773518	3566/50615/51561/3552/3553/3569/3586/7097/6775/3606/6774/4094/3119/7100/3123/3108/3122/3115/3113/3109	20
214	PDDNOS.NTvsPDDNOS.LPS	hsa04657	IL-17 signaling pathway	25/876	65/4848	7.88294e-05	0.00129446	0.00101321	10758/5743/2920/4792/1440/6354/6347/6364/7128/6372/3553/3569/6279/6280/2921/6374/2919/836/1437/3627/3576/1051/29110/5600/4312	25
215	PDDNOS.NTvsPDDNOS.LPS	hsa05140	Leishmaniasis	25/876	65/4848	7.88294e-05	0.00129446	0.00101321	5743/10454/4689/4792/3552/3676/3553/2002/3586/7097/2212/9103/3689/2215/1536/3684/3119/5600/3123/2214/3108/3122/3115/3113/3109	25
216	PDDNOS.NTvsPDDNOS.LPS	hsa04062	Chemokine signaling pathway	44/876	141/4848	8.77725e-05	0.00136925	0.00107175	998/2920/4792/3055/3718/6354/6347/6364/2309/113/729230/7852/6372/1236/2791/5880/5330/7409/5058/10563/7074/2921/6374/5473/2919/2793/1524/6774/5604/3627/3576/6363/23236/1232/6714/4067/6368/6351/6362/9560/388372/6349/414062/6348	44
217	PDDNOS.NTvsPDDNOS.LPS	hsa04380	Osteoclast differentiation	36/876	112/4848	0.000197947	0.00294092	0.00230194	9020/7305/9846/3937/2355/4791/29760/54209/10454/4689/4792/10326/54/10859/10990/7046/3552/3554/5533/3553/8792/2212/9103/1513/2215/7048/5604/3726/1436/9021/8651/5600/4286/353514/2214/3690	36
218	PDDNOS.NTvsPDDNOS.LPS	hsa04064	NF-kappa B signaling pathway	29/876	86/4848	0.000330298	0.00468423	0.00366647	9020/330/7185/5743/4791/2920/3383/29760/4616/10454/4792/958/10673/3554/1647/7128/3553/597/8792/472/2921/2919/3576/929/6363/4067/6351/9560/388372	29
219	PDDNOS.NTvsPDDNOS.LPS	hsa05152	Tuberculosis	42/876	141/4848	0.000391492	0.00531068	0.00415681	843/9902/972/51606/8767/51561/1594/3552/5533/3553/4046/3656/3569/3586/7097/2212/9103/805/3606/2207/3689/2215/1520/836/3684/929/1051/64581/1263/8877/3119/4261/5600/64170/3123/6714/2214/3108/3122/3115/3113/3109	42
220	PDDNOS.NTvsPDDNOS.LPS	hsa00040	Pentose and glucuronate interconversions	7/876	10/4848	0.000443888	0.00577055	0.00451676	10327/9365/6652/51084/51181/2990/6120	7
221	PDDNOS.NTvsPDDNOS.LPS	hsa04015	Rap1 signaling pathway	39/876	131/4848	0.000633392	0.00790474	0.00618724	3082/5606/3937/5217/998/54518/2321/4233/9693/7422/113/7408/5880/9732/5156/5330/2247/7409/805/56034/2846/25780/284/7074/3689/5604/10636/3684/136/2357/23566/83660/1436/23236/5600/51466/6714/5154/3690	39
222	PDDNOS.NTvsPDDNOS.LPS	hsa04010	MAPK signaling pathway	54/876	198/4848	0.000709376	0.00851251	0.00666297	9020/3082/5606/998/6196/4791/4208/4216/51776/4214/4616/10454/9252/2321/4233/7046/9693/7422/3552/3554/5321/1647/1843/1846/5533/2069/3553/2002/5880/5156/1847/2247/7157/56034/5058/25780/284/5922/1844/9261/7039/7048/1849/836/784/5604/929/10125/1436/5600/3556/4217/5154/3303	54
223	PDDNOS.NTvsPDDNOS.LPS	hsa00590	Arachidonic acid metabolism	11/876	23/4848	0.00102141	0.011803	0.00923852	240/6916/5743/5742/2687/4048/5321/9536/151056/2878/2876	11
224	PDDNOS.NTvsPDDNOS.LPS	hsa04080	Neuroactive ligand-receptor interaction	23/876	68/4848	0.0012735	0.0141904	0.0111072	1906/2908/4142/1910/10161/2846/133/5739/136/2358/2357/23566/10800/3952/6752/2359/3269/1903/1241/5032/3640/9294/140	23
225	PDDNOS.NTvsPDDNOS.LPS	hsa04020	Calcium signaling pathway	30/876	98/4848	0.00160352	0.0166651	0.0130442	952/3082/2769/6547/2321/4233/10105/7422/5533/113/7852/8536/5156/1910/5330/2247/805/56034/3708/255231/136/10800/8877/23236/6546/57118/53373/3269/5154/444	30
226	PDDNOS.NTvsPDDNOS.LPS	hsa05418	Fluid shear stress and atherosclerosis	30/876	98/4848	0.00160352	0.0166651	0.0130442	4257/1906/4208/4258/3383/25828/5327/6347/7422/3552/7850/3554/1843/92/6385/3553/5880/1514/7295/7157/805/9446/7056/1728/5600/6714/4217/5154/3690/5175	30
227	PDDNOS.NTvsPDDNOS.LPS	hsa04512	ECM-receptor interaction	13/876	31/4848	0.00165583	0.0166651	0.0130442	960/3693/3655/3696/3676/2335/6385/948/3915/3678/3914/3672/3690	13
228	PDDNOS.NTvsPDDNOS.LPS	hsa05417	Lipid and atherosclerosis	45/876	166/4848	0.00220211	0.0214705	0.0168055	5606/998/2920/3383/7494/10454/4689/4792/958/29108/6347/6648/8795/5533/3553/3949/948/3569/10010/7097/5330/7157/7409/805/3606/3708/2921/2919/836/19/1536/6774/3576/929/23236/29110/5600/4312/6714/4217/3303/4067/6349/414062/6348	45
229	PDDNOS.NTvsPDDNOS.LPS	hsa05412	Arrhythmogenic right ventricular cardiomyopathy	13/876	33/4848	0.00322798	0.0305191	0.0238881	3693/3655/6547/3696/3676/6934/4000/3678/784/3728/6546/3672/3690	13
230	PDDNOS.NTvsPDDNOS.LPS	hsa05416	Viral myocarditis	16/876	45/4848	0.00386416	0.0354593	0.0277549	3383/958/942/941/5880/27/3689/836/3119/3123/1604/3108/3122/3115/3113/3109	16
231	PDDNOS.NTvsPDDNOS.LPS	hsa05320	Autoimmune thyroid disease	11/876	27/4848	0.0048863	0.0423561	0.0331532	958/942/941/3586/3119/3123/3108/3122/3115/3113/3109	11
232	PDDNOS.NTvsPDDNOS.LPS	hsa04620	Toll-like receptor signaling pathway	24/876	79/4848	0.00505379	0.0423561	0.0331532	5606/10454/4792/958/942/941/3553/3569/7097/1513/5604/3627/3576/929/29110/5600/7100/51284/6351/9560/388372/6349/414062/6348	24
233	PDDNOS.NTvsPDDNOS.LPS	hsa04659	Th17 cell differentiation	26/876	88/4848	0.00543959	0.0423561	0.0331532	920/3566/3091/4792/50615/9466/3718/7046/51561/3554/5533/3553/3559/3569/861/7048/6774/3119/5600/3556/3123/3108/3122/3115/3113/3109	26
234	PDDNOS.NTvsPDDNOS.LPS	hsa04940	Type I diabetes mellitus	12/876	31/4848	0.00544485	0.0423561	0.0331532	3382/942/3552/941/3553/3119/3123/3108/3122/3115/3113/3109	12
235	PDDNOS.NTvsPDDNOS.LPS	hsa05332	Graft-versus-host disease	12/876	31/4848	0.00544485	0.0423561	0.0331532	942/3552/941/3553/3569/3119/3123/3108/3122/3115/3113/3109	12
236	PDDNOS.NTvsPDDNOS.LPS	hsa04216	Ferroptosis	13/876	35/4848	0.00583929	0.0423561	0.0331532	2729/2730/2182/84557/23516/64116/7157/23657/2180/1536/2495/6520/51703	13
237	PDDNOS.NTvsPDDNOS.LPS	hsa04151	PI3K-Akt signaling pathway	52/876	207/4848	0.00594862	0.0423561	0.0331532	3082/3566/3693/3655/5008/5106/2321/3574/3718/1021/3696/4233/1440/7422/3676/2335/6446/2309/1441/1017/1026/2069/2791/3559/5156/3915/3569/7097/2247/10161/7157/4170/56034/9586/2846/284/118788/3678/7039/2793/54541/3575/5604/23566/9134/1436/3563/1978/3914/5154/3672/3690	52
238	PDDNOS.NTvsPDDNOS.LPS	hsa00380	Tryptophan metabolism	10/876	24/4848	0.00597329	0.0423561	0.0331532	224/1738/217/8942/847/1892/3620/1545/3033/169355	10
239	PDDNOS.NTvsPDDNOS.LPS	hsa01523	Antifolate resistance	10/876	24/4848	0.00597329	0.0423561	0.0331532	113235/8714/2352/10257/3553/3569/2356/8836/6573/6470	10
240	PDDNOS.NTvsPDDNOS.LPS	hsa05143	African trypanosomiasis	10/876	24/4848	0.00597329	0.0423561	0.0331532	3383/8542/3553/3620/3569/3586/5330/3606/23236/169355	10
241	PDDNOS.NTvsPDDNOS.LPS	hsa04933	AGE-RAGE signaling pathway in diabetic complications	22/876	72/4848	0.00659794	0.0457457	0.0358064	998/1906/3383/5054/7046/6347/7422/3552/2335/2152/3553/3569/5292/5330/7048/836/1536/6774/3576/7056/23236/5600	22
242	PDDNOS.NTvsPDDNOS.LPS	hsa05322	Systemic lupus erythematosus	20/876	64/4848	0.00714441	0.0484577	0.0379291	87/958/9555/942/941/8970/3021/3586/2212/2215/3119/8338/3123/8364/2214/3108/3122/3115/3113/3109	20
243	PDDNOS.NTvsPDDNOS.LPS	hsa05145	Toxoplasmosis	26/876	90/4848	0.00750252	0.049804	0.0389829	240/330/5606/3655/10454/4792/958/10105/3949/3915/3586/7097/836/6774/3119/4261/8651/5600/3123/3914/3108/3122/3303/3115/3113/3109	26
244	PDDNOS.NTvsPDDNOS.LTA	hsa05323	Rheumatoid arthritis	32/526	72/4848	2.4656e-13	7.37213e-11	6.3846e-11	2920/10673/54/2321/6347/7422/3552/6364/941/6372/3553/1514/3569/7097/8792/1513/284/2921/6374/2919/3576/3119/3123/4312/3117/3111/3108/3122/3115/3113/3109/6348	32
245	PDDNOS.NTvsPDDNOS.LTA	hsa04640	Hematopoietic cell lineage	30/526	69/4848	2.85485e-12	4.268e-10	3.69628e-10	928/920/960/3566/966/3574/2208/1440/3552/3553/3559/948/3569/2209/3678/3575/929/3119/3563/3123/1604/3117/3111/3108/3122/3672/3115/3113/3109/3690	30
246	PDDNOS.NTvsPDDNOS.LTA	hsa04060	Cytokine-cytokine receptor interaction	44/526	149/4848	1.65133e-10	1.64583e-08	1.42536e-08	920/7133/3566/2920/5008/10673/3574/10148/944/1440/6354/6347/3552/6364/943/3624/6372/3553/3559/91/3569/3586/56300/3557/94/8792/29949/57007/11009/2921/6374/5473/2919/3575/3627/3576/6363/3952/3563/3556/6368/6351/6362/6348	44
247	PDDNOS.NTvsPDDNOS.LTA	hsa05150	Staphylococcus aureus infection	19/526	39/4848	2.96574e-09	2.21689e-07	1.91993e-07	3586/2212/9103/2209/5724/2358/2357/3119/2204/2359/3123/3117/1675/3111/3108/3122/3115/3113/3109	19
248	PDDNOS.NTvsPDDNOS.LTA	hsa05310	Asthma	12/526	17/4848	8.7829e-09	5.25217e-07	4.54862e-07	3586/2207/3119/2205/3123/3117/3111/3108/3122/3115/3113/3109	12
249	PDDNOS.NTvsPDDNOS.LTA	hsa04061	Viral protein interaction with cytokine and cytokine receptor	23/526	67/4848	2.18812e-07	1.09041e-05	9.44346e-06	7133/2920/6354/6347/6364/6372/3559/3569/3586/29949/57007/11009/2921/6374/5473/2919/3627/3576/6363/6368/6351/6362/6348	23
250	PDDNOS.NTvsPDDNOS.LTA	hsa04080	Neuroactive ligand-receptor interaction	22/526	68/4848	1.28696e-06	5.49717e-05	4.7608e-05	4923/2908/3274/57053/4142/10161/2846/133/5724/136/2358/2357/10800/3952/6752/2359/3269/1903/1241/5032/3640/140	22
251	PDDNOS.NTvsPDDNOS.LTA	hsa04657	IL-17 signaling pathway	21/526	65/4848	2.3072e-06	8.62315e-05	7.46804e-05	10758/5743/2920/4792/1440/6354/6347/6364/7128/6372/3553/3569/6279/6280/2921/6374/2919/3627/3576/1051/4312	21
252	PDDNOS.NTvsPDDNOS.LTA	hsa05321	Inflammatory bowel disease	17/526	46/4848	2.6755e-06	8.88862e-05	7.69794e-05	3566/3552/3553/3569/3586/7097/6774/3119/7100/3123/3117/3111/3108/3122/3115/3113/3109	17
253	PDDNOS.NTvsPDDNOS.LTA	hsa04672	Intestinal immune network for IgA production	13/526	29/4848	3.27949e-06	9.53998e-05	8.26205e-05	10673/941/3569/3586/3119/3123/3117/3111/3108/3122/3115/3113/3109	13
254	PDDNOS.NTvsPDDNOS.LTA	hsa04514	Cell adhesion molecules	23/526	77/4848	3.50969e-06	9.53998e-05	8.26205e-05	920/1462/80381/3696/29126/941/6385/5819/4684/10666/214/3119/23705/3123/3117/3897/3111/3108/3122/3115/3113/3109/5175	23
255	PDDNOS.NTvsPDDNOS.LTA	hsa05332	Graft-versus-host disease	13/526	31/4848	8.11251e-06	0.000202137	0.000175059	3552/941/3553/3569/3119/3123/3117/3111/3108/3122/3115/3113/3109	13
256	PDDNOS.NTvsPDDNOS.LTA	hsa05152	Tuberculosis	33/526	141/4848	1.14318e-05	0.000262932	0.000227711	9902/972/1594/7421/3552/3553/4046/3656/3569/3586/7097/8844/2212/9103/2209/2207/1520/929/1051/64581/1263/8877/3119/4261/64170/3123/3117/3111/3108/3122/3115/3113/3109	33
257	PDDNOS.NTvsPDDNOS.LTA	hsa04610	Complement and coagulation cascades	14/526	38/4848	2.15449e-05	0.000460137	0.000398499	5329/966/10544/5624/1191/5328/5345/2/7056/5627/1604/5265/5055/1675	14
258	PDDNOS.NTvsPDDNOS.LTA	hsa04512	ECM-receptor interaction	12/526	31/4848	4.76155e-05	0.000889814	0.000770619	960/3918/3696/2335/6385/948/3915/3678/961/3914/3672/3690	12
259	PDDNOS.NTvsPDDNOS.LTA	hsa04940	Type I diabetes mellitus	12/526	31/4848	4.76155e-05	0.000889814	0.000770619	3552/941/3553/3119/3123/3117/3111/3108/3122/3115/3113/3109	12
260	PDDNOS.NTvsPDDNOS.LTA	hsa05320	Autoimmune thyroid disease	11/526	27/4848	5.67525e-05	0.000998177	0.000864466	941/3586/3119/3123/3117/3111/3108/3122/3115/3113/3109	11
261	PDDNOS.NTvsPDDNOS.LTA	hsa05146	Amoebiasis	18/526	63/4848	7.82304e-05	0.00129949	0.00112542	3918/2769/87/2920/2335/3553/3915/3569/3586/7097/5330/2921/2919/3576/929/5272/3914/338382	18
262	PDDNOS.NTvsPDDNOS.LTA	hsa04145	Phagosome	27/526	118/4848	0.000108986	0.00171509	0.00148535	9902/8685/4481/949/1514/948/7280/7097/2212/9103/2209/3678/1520/929/64581/3119/2204/3123/3117/3111/3108/3122/3115/3113/3109/3690/338382	27
263	PDDNOS.NTvsPDDNOS.LTA	hsa05140	Leishmaniasis	18/526	65/4848	0.000122275	0.00175024	0.00151579	5743/4792/3552/3553/3586/7097/2212/9103/2209/3119/3123/3117/3111/3108/3122/3115/3113/3109	18
264	PDDNOS.NTvsPDDNOS.LTA	hsa05330	Allograft rejection	11/526	29/4848	0.000122927	0.00175024	0.00151579	941/3586/3119/3123/3117/3111/3108/3122/3115/3113/3109	11
265	PDDNOS.NTvsPDDNOS.LTA	hsa05144	Malaria	11/526	32/4848	0.000338295	0.00459774	0.00398184	3082/4233/1440/6347/3553/948/3569/3586/7097/3576/5175	11
266	PDDNOS.NTvsPDDNOS.LTA	hsa04630	JAK-STAT signaling pathway	23/526	101/4848	0.000376064	0.00488883	0.00423394	3566/5008/3574/3718/1440/896/1154/8835/3559/3569/3586/5292/29949/4170/11009/6774/3575/3952/5771/9021/3563/8651/5154	23
267	PDDNOS.NTvsPDDNOS.LTA	hsa05145	Toxoplasmosis	21/526	90/4848	0.000473493	0.00589894	0.00510874	5606/3918/4792/10105/3949/3915/3586/7097/6774/3119/4261/8651/3123/3117/3914/3111/3108/3122/3115/3113/3109	21
268	PDDNOS.NTvsPDDNOS.LTA	hsa04064	NF-kappa B signaling pathway	20/526	86/4848	0.000672322	0.00786847	0.00681444	7185/5743/2920/29760/4616/4792/10673/7128/5328/3553/597/8792/2921/2919/3576/929/6363/55367/4067/6351	20
269	PDDNOS.NTvsPDDNOS.LTA	hsa05416	Viral myocarditis	13/526	45/4848	0.000684214	0.00786847	0.00681444	941/5880/27/3119/3123/1604/3117/3111/3108/3122/3115/3113/3109	13
270	PDDNOS.NTvsPDDNOS.LTA	hsa04216	Ferroptosis	11/526	35/4848	0.000807916	0.00864644	0.0074882	2729/2182/84557/55240/64116/7157/23657/2180/2495/6520/51703	11
271	PDDNOS.NTvsPDDNOS.LTA	hsa05204	Chemical carcinogenesis - DNA adducts	7/526	16/4848	0.0008097	0.00864644	0.0074882	5743/4258/1577/1545/9446/873/373156	7
272	PDDNOS.NTvsPDDNOS.LTA	hsa04659	Th17 cell differentiation	20/526	88/4848	0.000917783	0.00946266	0.00819509	920/3566/3091/4792/3718/3553/3559/3569/861/6774/3119/3556/3123/3117/3111/3108/3122/3115/3113/3109	20
273	PDDNOS.NTvsPDDNOS.LTA	hsa04612	Antigen processing and presentation	15/526	58/4848	0.000980305	0.00977037	0.00846158	920/972/5641/1514/1520/3119/4261/3123/3117/3111/3108/3122/3115/3113/3109	15
274	PDDNOS.NTvsPDDNOS.LTA	hsa04974	Protein digestion and absorption	9/526	26/4848	0.00111353	0.0107402	0.00930151	3784/23428/3783/117247/5547/481/9056/6520/1296	9
275	PDDNOS.NTvsPDDNOS.LTA	hsa04668	TNF signaling pathway	21/526	97/4848	0.00134284	0.0125472	0.0108664	7133/5606/7185/5743/2920/4792/6347/6364/7128/6372/3553/3569/4323/2921/6374/2919/197259/3627/1051/9021/192111	21
276	PDDNOS.NTvsPDDNOS.LTA	hsa04151	PI3K-Akt signaling pathway	36/526	207/4848	0.00249008	0.0225616	0.0195393	3082/3918/3566/5008/2321/3574/3718/3696/4233/1440/896/7422/2335/1017/2069/3559/3915/3569/7097/2247/10161/7157/4170/56034/2846/284/118788/3678/7039/54541/3575/3563/3914/5154/3672/3690	36
277	PDDNOS.NTvsPDDNOS.LTA	hsa01523	Antifolate resistance	8/526	24/4848	0.00276312	0.0242836	0.0210307	113235/8714/10257/3553/3569/471/6470/6472	8
278	PDDNOS.NTvsPDDNOS.LTA	hsa05322	Systemic lupus erythematosus	15/526	64/4848	0.00284256	0.0242836	0.0210307	87/941/3586/2212/2209/3119/3123/3117/3111/3108/3122/3115/3113/3109/8350	15
279	PDDNOS.NTvsPDDNOS.LTA	hsa04020	Calcium signaling pathway	20/526	98/4848	0.00362229	0.0300851	0.0260551	3082/2769/4923/2321/4233/10105/7422/3274/8536/5330/2247/56034/5724/136/10800/8877/57118/53373/3269/5154	20
280	PDDNOS.NTvsPDDNOS.LTA	hsa04380	Osteoclast differentiation	22/526	112/4848	0.00383119	0.0309602	0.0268129	3937/2355/29760/54209/4792/54/10859/11024/3552/3553/10288/8792/2212/9103/1513/2209/9021/8651/353514/11025/102725035/3690	22
281	PDDNOS.NTvsPDDNOS.LTA	hsa04976	Bile secretion	8/526	27/4848	0.00622382	0.0477159	0.0413241	949/366/760/8714/10257/3949/481/200931	8
282	PDDNOS.NTvsPDDNOS.LTA	hsa04979	Cholesterol metabolism	8/526	27/4848	0.00622382	0.0477159	0.0413241	114879/949/3988/3949/348/341/948/4864	8

## Sheet: MF
	Cluster	ID	Description	GeneRatio	BgRatio	pvalue	p.adjust	qvalue	geneID	Count
1	TD.NTvsTD.LPS	GO:0048018	receptor ligand activity	87/2168	147/10195	9.10229e-24	7.78246e-21	6.39077e-21	HGF/GRN/SEMA3C/EDN1/CXCL2/ADA2/OSM/TIMP1/TNFSF13B/IL7/RETN/GPI/EBI3/CLEC11A/HAMP/NAMPT/C5/CSF3/CCL7/CCL2/CCL8/CCL1/IL23A/VEGFA/HBEGF/IL12B/WNT5A/IL1A/CCL20/TNFSF4/INHBA/NDP/CXCL6/EREG/IL1B/TNFSF9/LIF/KL/GPNMB/IL6/IL10/IL36G/IL1RN/IL36RN/FGF2/IL19/PDGFC/ADM/IL18/BMP6/CMTM7/CXCL13/NRG1/IL20/IL24/TGFA/CXCL3/CXCL5/PPBP/CXCL1/IL15/CSF2/OSGIN2/SEMA4C/CXCL8/CMTM8/CCL19/VEGFB/LEP/CLCF1/METRNL/TNFSF15/MAC…	87
2	TD.NTvsTD.LPS	GO:0030546	signaling receptor activator activity	88/2168	151/10195	2.25747e-23	9.65067e-21	7.92489e-21	HGF/GRN/SEMA3C/EDN1/CXCL2/ADA2/OSM/TIMP1/TNFSF13B/IL7/RETN/GPI/EBI3/CLEC11A/HAMP/NAMPT/C5/CSF3/CCL7/CCL2/CCL8/CCL1/IL23A/VEGFA/HBEGF/IL12B/WNT5A/IL1A/CCL20/TNFSF4/INHBA/NDP/CXCL6/EREG/IL1B/TNFSF9/LIF/KL/GPNMB/IL6/IL10/IL36G/IL1RN/IL36RN/FGF2/APP/IL19/PDGFC/ADM/IL18/BMP6/CMTM7/CXCL13/NRG1/IL20/IL24/TGFA/CXCL3/CXCL5/PPBP/CXCL1/IL15/CSF2/OSGIN2/SEMA4C/CXCL8/CMTM8/CCL19/VEGFB/LEP/CLCF1/METRNL/TNFSF15…	88
5	TD.NTvsTD.LPS	GO:0038023	signaling receptor activity	174/2168	433/10195	5.42464e-20	7.73011e-18	6.34778e-18	CRY1/SEC62/CD4/MRC2/PLAUR/CD74/ADGRA2/CD44/TNFRSF1B/TNFRSF9/JMJD6/SCARB1/SCARF1/GPC4/IL4R/ITGB5/ICAM1/TREM2/NRP1/LRP5L/TSPO/PROCR/CD40/NTSR1/FLT1/VAC14/IL21R/LILRB1/LILRA1/IL27RA/EBI3/SLC1A5/LILRB5/ITGB8/MET/EPHB6/TGFBR1/PKD2L1/UNC5B/FOLR3/ADGRD1/KLRB1/TREML2/IL12B/NR3C1/CD86/ITGA4/IL1R2/IL1R1/IL18R1/SLAMF1/CD48/F3/NRP2/NR4A3/CSF3R/GPR68/OGFRL1/TNFRSF8/CD80/CCRL2/CCR2/CXCR4/ADGRE5/LRP1/ACVR1C/SDC…	174
6	TD.NTvsTD.LPS	GO:0060089	molecular transducer activity	174/2168	433/10195	5.42464e-20	7.73011e-18	6.34778e-18	CRY1/SEC62/CD4/MRC2/PLAUR/CD74/ADGRA2/CD44/TNFRSF1B/TNFRSF9/JMJD6/SCARB1/SCARF1/GPC4/IL4R/ITGB5/ICAM1/TREM2/NRP1/LRP5L/TSPO/PROCR/CD40/NTSR1/FLT1/VAC14/IL21R/LILRB1/LILRA1/IL27RA/EBI3/SLC1A5/LILRB5/ITGB8/MET/EPHB6/TGFBR1/PKD2L1/UNC5B/FOLR3/ADGRD1/KLRB1/TREML2/IL12B/NR3C1/CD86/ITGA4/IL1R2/IL1R1/IL18R1/SLAMF1/CD48/F3/NRP2/NR4A3/CSF3R/GPR68/OGFRL1/TNFRSF8/CD80/CCRL2/CCR2/CXCR4/ADGRE5/LRP1/ACVR1C/SDC…	174
8	TD.NTvsTD.LPS	GO:0005126	cytokine receptor binding	74/2168	153/10195	6.29357e-14	6.72625e-12	5.52343e-12	CFLAR/TRAF1/CXCL2/OSM/TNFSF13B/PYCARD/IL7/EBI3/TGFBR1/C5/CSF3/CCL7/CCL2/CCL8/CCL1/SNX25/IL23A/VEGFA/IL12B/IL1A/CCL20/TNFSF4/SOCS2/CCRL2/CCR2/INHBA/CXCL6/IL1B/TNFSF9/TRAP1/LIF/TMBIM1/IL6/IL10/IL36G/IL1RN/IL36RN/SMAD6/NOL3/CNIH4/IL18/BMP6/CXCL13/ITGA5/IL20/TGFBR2/CXCL3/CXCL5/PPBP/CXCL1/IL15/CASP3/CSF2/STAT3/CXCL8/CCL19/VEGFB/CLCF1/TNFSF15/EFNA5/CD300LF/TLR5/IL1RAP/SPRED2/CKLF/TNF/ITGB3/CCL23/CCL4/C…	74
11	TD.NTvsTD.LPS	GO:0019955	cytokine binding	44/2168	84/10195	3.0162e-10	2.34441e-08	1.92517e-08	CD4/CD74/TNFRSF1B/NRP1/PLP2/IL27RA/EBI3/TGFBR1/IL12B/ITGA4/IL1R2/IL1R1/IL18R1/GBP1/NRP2/CSF3R/CCRL2/CCR2/CXCR4/CCR7/ZFP36/IL2RA/CD36/IL1RN/IL36RN/IL11RA/IL18BP/THBS1/TNFRSF11A/ACKR3/OSMR/CXCR5/PDPN/TGFBR2/LTBP3/CX3CR1/XCR1/NRROS/A2M/CXCR2/CSF1R/IL3RA/CRLF2/ITGB3	44
14	TD.NTvsTD.LPS	GO:0071813	lipoprotein particle binding	14/2168	15/10195	4.50375e-09	2.56714e-07	2.10807e-07	STAB1/MSR1/SCARB1/SCARF1/TREM2/APOL2/LDLR/APOE/CD36/SORL1/THBS1/LRP8/ABCA1/LPL	14
15	TD.NTvsTD.LPS	GO:0071814	protein-lipid complex binding	14/2168	15/10195	4.50375e-09	2.56714e-07	2.10807e-07	STAB1/MSR1/SCARB1/SCARF1/TREM2/APOL2/LDLR/APOE/CD36/SORL1/THBS1/LRP8/ABCA1/LPL	14
19	TD.NTvsTD.LPS	GO:0005539	glycosaminoglycan binding	41/2168	84/10195	1.79803e-08	8.09114e-07	6.64425e-07	STAB1/CD44/VCAN/LAMC2/ADA2/TREM2/NRP1/CEMIP/CCL7/CCL8/VEGFA/HBEGF/DPYSL3/FN1/RPL22/NRP2/TNFAIP6/CXCL6/APOE/GPNMB/TLR2/MMP7/THBS1/FGF2/HAPLN3/APP/CXCL13/NLRP3/FSTL1/TGFBR2/ANXA5/NAV2/VEGFB/LPL/AGRN/SULF2/ANXA4/ANXA6/ANG/CCL23/CCL15	41
23	TD.NTvsTD.LPS	GO:0061134	peptidase regulator activity	48/2168	108/10195	4.98107e-08	1.85166e-06	1.52054e-06	CFLAR/TFPI/BIRC3/TIMP2/PEBP1/NLRP1/TIMP3/PAPLN/CST3/TIMP1/PYCARD/TFPI2/CAV1/SERPINE1/C5/VSIR/CTSC/GAPDH/PSMD14/FN1/RARRES1/PI3/SERPINF1/TANK/CASP1/NOL3/APP/TNFAIP8/CRIM1/UBE2Z/CPAMD8/CSTB/SPINK1/VCP/SPINT1/SERPINB7/SERPINB8/NKX3-1/SERPINF2/SERPINB9/CST6/A2M/ST20/SERPINA1/SERPINB2/CARD16/SERPINB4/SERPINB10	48
24	TD.NTvsTD.LPS	GO:0005178	integrin binding	34/2168	67/10195	8.78007e-08	3.1279e-06	2.56855e-06	CD9/NISCH/TIMP2/ACTN1/ICAM3/ITGB5/ICAM1/LAMB1/ICAM5/ITGB8/CD81/FN1/TGFBI/IL1B/GPNMB/THBS1/EMILIN1/FGF2/ADAM15/CD226/DST/UTRN/NRG1/MMP14/ITGB2/JAML/ITGA5/LAMB2/PTPN2/SRC/S1PR3/LYN/ITGB3/S1PR2	34
25	TD.NTvsTD.LPS	GO:0070851	growth factor receptor binding	38/2168	81/10195	2.21771e-07	7.49697e-06	6.15633e-06	PYCARD/IL7/CSF3/VEGFA/HBEGF/IL12B/IL1A/IL1R1/EREG/IL1B/HIP1/KL/PDGFRA/IL6/IL10/IL36G/IL1RN/IL36RN/FGF2/APP/PDGFC/PTPRJ/NPTN/VAV2/ITGA5/TGFA/CSF2/ARF4/VEGFB/FLRT2/CD300LF/TLR5/PLSCR1/IL1RAP/SRC/PDGFA/LYN/ITGB3	38
26	TD.NTvsTD.LPS	GO:0005509	calcium ion binding	90/2168	258/10195	2.27978e-07	7.49697e-06	6.15633e-06	SCIN/STAB1/VCAN/RCN1/ACTN1/PGS1/LPCAT2/PLCB4/MYL12A/EEF2K/TNNT1/SUSD1/NCS1/PKD2L1/TBC1D9/RAPGEF2/EHD1/CBLB/GPD2/PROC/HPCAL1/PLA2G4A/PADI2/MAN1C1/ADGRE5/LRP1/CD93/EPS15L1/DLL4/LDLR/RAB11FIP4/ADGRE3/GCH1/CEMIP2/PRRG4/DYSF/ENPP2/THBS1/PLCB2/ANXA3/ESYT1/MCTP2/NOL3/TRPM2/S100A8/CALM2/GSN/ITPR1/ADAM8/DST/RASGRP3/CLGN/LPCAT1/LRP8/TCHH/S100A9/S100A12/FSTL1/S100P/ANXA5/GJB2/TPM4/LTBP3/H1-4/REPS2/USP32/RAS…	90
28	TD.NTvsTD.LPS	GO:0015077	monovalent inorganic cation transmembrane transporter activity	60/2168	155/10195	4.77852e-07	1.43043e-05	1.17464e-05	ATP2C1/SLC11A1/SLC45A4/SLC4A7/ATP6V1H/SLC4A8/KCNQ1/SLC9A7/KCNAB2/ATP1B3/SLC46A1/SLC23A2/SLC8B1/TMEM38B/KCNK6/ATP5F1D/SLC8A3/KCNN4/HPN/SCN1B/PKD2L1/SLC1A2/SLC11A2/SLC6A12/NNT/SLC12A7/HVCN1/KCNJ2/TMEM175/KCNC3/SLC41A1/ATP5MC2/KCNMB4/SLC2A8/TRPM2/ATP1B1/SLC12A9/ATP6V1B2/ATP6V0D2/ATP5F1A/KCNMA1/SLC45A3/ATP5MC1/SLC2A6/LRRC38/SLC9B2/C15orf48/MFSD3/SLC3A2/MFSD2A/SCN9A/SLC22A1/KCNE3/KCNE5/KCNE1/SLC8A1/SL…	60
32	TD.NTvsTD.LPS	GO:0002020	protease binding	39/2168	90/10195	1.92319e-06	5.07375e-05	4.16644e-05	CFLAR/TIMP2/TIMP3/CST3/TIMP1/PYCARD/RIPK2/SERPINE1/TWNK/PANX1/NDUFS7/FN1/IL1R1/F3/TNFAIP3/LRP1/LDLR/SELENOS/FLOT2/BRCA2/NOL3/TP53/UBC/ADAMTS4/CSTB/CASP3/VCP/SERPINF2/SERPINB9/A2M/SERPINA1/DPP4/PSAP/MBP/CARD16/SERPINB4/TNF/INSL3/ITGB3	39
33	TD.NTvsTD.LPS	GO:0015075	ion transmembrane transporter activity	118/2168	376/10195	1.95829e-06	5.07375e-05	4.16644e-05	ATP2C1/SLC11A1/SLC45A4/SLC4A7/ATP6V1H/SLC4A8/KCNQ1/MPC1/SLC9A7/KCNAB2/ATP1B3/ANO8/SLC46A1/SLC23A2/SLC8B1/SLC7A8/TMEM38B/KCNK6/ATP5F1D/APOL1/SLC8A3/SLCO4A1/PLP2/ABCC1/SLC7A5/PIEZO1/AQP9/SLC39A14/KCNN4/SLC1A5/HPN/SCN1B/NCS1/PKD2L1/ABCC3/TMEM109/PANX1/SLC1A2/SLC11A2/SLC6A12/SLC16A10/NNT/SLC12A7/ABCC5/PCYOX1/SLC16A7/HVCN1/KCNJ2/ABCC4/TMEM175/SLC27A1/KCNC3/SLC41A1/SLC37A2/ATP5MC2/KCNMB4/SLC41A2/TTYH3/…	118
37	TD.NTvsTD.LPS	GO:0019838	growth factor binding	34/2168	76/10195	3.65468e-06	8.44527e-05	6.93505e-05	ITGA6/NRP1/FLT1/TGFBR1/IL1R2/IL1R1/NRP2/CSF3R/DUSP1/ACVR1C/RHBDF2/KL/SORT1/IL2RA/PDGFRA/CD36/ACVR1B/IL1RN/IL36RN/IL11RA/FGFBP2/THBS1/RPS2/OSMR/CRIM1/CXCL13/TGFBR2/HTRA1/LTBP3/HTRA3/NRROS/A2M/PDGFA/ITGB3	34
38	TD.NTvsTD.LPS	GO:1901681	sulfur compound binding	44/2168	109/10195	4.37022e-06	9.83299e-05	8.07462e-05	MGST1/LAMC2/ACACB/MCCC1/GSTP1/DLD/ADA2/NRP1/CCL7/CCL8/VEGFA/HBEGF/DPYSL3/FN1/SCP2/RPL22/NRP2/LRP1/CXCL6/APOE/GSTM3/GPNMB/MMP7/THBS1/FGF2/APP/PTGES2/PTGES/CXCL13/ACOT11/FSTL1/ANXA5/NAV2/VEGFB/PC/LPL/CHST15/AGRN/ANXA4/ANXA6/GAL3ST4/ANG/CCL23/CCL15	44
40	TD.NTvsTD.LPS	GO:0043394	proteoglycan binding	12/2168	16/10195	6.37994e-06	0.000136027	0.000111702	ADA2/FN1/LRP1/APOE/CTSL/GPNMB/THBS1/CTSK/CTSS/HPSE/LPL/AGRN	12
41	TD.NTvsTD.LPS	GO:0008201	heparin binding	27/2168	56/10195	6.52291e-06	0.000136027	0.000111702	LAMC2/ADA2/NRP1/CCL7/CCL8/VEGFA/HBEGF/FN1/RPL22/NRP2/CXCL6/APOE/GPNMB/MMP7/THBS1/FGF2/APP/CXCL13/FSTL1/ANXA5/NAV2/VEGFB/LPL/ANXA4/ANG/CCL23/CCL15	27
42	TD.NTvsTD.LPS	GO:0038024	cargo receptor activity	20/2168	36/10195	6.83177e-06	0.000139075	0.000114205	STAB1/MSR1/SCARB1/SCARF1/LOXL3/LRP1/LDLR/CD36/ENPP2/SORL1/ASGR1/ACKR3/LRP12/LRP8/ITGB2/ASGR2/ABCA1/ITGAM/FPR2/LRP10	20
46	TD.NTvsTD.LPS	GO:0008289	lipid binding	130/2168	441/10195	2.06015e-05	0.000382919	0.000314444	SCIN/NISCH/BTK/OSBPL5/GAB2/SNX29/KCNQ1/SNX24/PFN2/WIPI1/OSBPL3/SCARB1/FERMT2/PLD1/DGKD/TULP3/SNX10/SNX5/PEBP1/GRAMD1A/TREM2/MICALL1/TSPO/APOL1/NCF4/MAP1LC3A/SYP/RUBCNL/PLA2G15/LAPTM4B/SNX16/CYTH2/GSDME/CAV1/UNC119/RAPGEF2/SNX25/CD81/RASAL1/CHPT1/NR3C1/WNT5A/SCP2/PLA2G4A/ID3/F3/ARHGAP9/KCNJ2/GOT2/TRIP10/S1PR4/FFAR2/HIP1/APOL3/APOL2/MYO1B/PSMA1/APOE/APOC1/SNX9/PPARG/PEMT/KL/STARD13/PRAM1/CD36/ATP5M…	130
50	TD.NTvsTD.LPS	GO:0030246	carbohydrate binding	50/2168	140/10195	5.38734e-05	0.000921234	0.000756495	MRC2/VCAN/SLC2A3/CHI3L2/P4HA2/PLOD1/GCKR/FCN1/LGALS2/MAN2B1/GPI/CLEC11A/SIGLEC5/GALK1/CLEC2B/MLEC/KLRB1/MAN2A1/FBXO2/FBXO6/CD93/SIGLEC9/CLEC10A/SLC2A8/ENPP2/CD72/GALNT6/SORD/ASGR1/GALM/FUOM/CLEC1A/HK2/HK3/ASGR2/PTX3/FBP1/LGALS9/GUSB/GAA/CLEC7A/CLEC12A/OGFOD3/CLECL1/HLA-DRB1/MAN2A2/HLA-DRA/GANC/CD302/SIGLEC14	50
54	TD.NTvsTD.LPS	GO:0004252	serine-type endopeptidase activity	22/2168	48/10195	0.000120732	0.00191159	0.00156975	PRSS22/HGF/PLAT/HPN/CTSC/PROC/F3/MMP8/PLAU/MMP7/C1RL/CORIN/ST14/ADAM8/HTRA1/HTRA3/PARL/PRSS36/MMP1/DPP4/CFD/CFB	22
56	TD.NTvsTD.LPS	GO:0016825	hydrolase activity, acting on acid phosphorus-nitrogen bonds	26/2168	61/10195	0.000134856	0.00202284	0.00166111	PRSS22/HGF/PLAT/HPN/CPVL/CPD/CTSC/PROC/F3/MMP8/SCPEP1/PLAU/PRCP/MMP7/C1RL/CORIN/ST14/ADAM8/HTRA1/HTRA3/PARL/PRSS36/MMP1/DPP4/CFD/CFB	26
57	TD.NTvsTD.LPS	GO:0017171	serine hydrolase activity	26/2168	61/10195	0.000134856	0.00202284	0.00166111	PRSS22/HGF/PLAT/HPN/CPVL/CPD/CTSC/PROC/F3/MMP8/SCPEP1/PLAU/PRCP/MMP7/C1RL/CORIN/ST14/ADAM8/HTRA1/HTRA3/PARL/PRSS36/MMP1/DPP4/CFD/CFB	26
64	TD.NTvsTD.LPS	GO:0001968	fibronectin binding	9/2168	13/10195	0.000270032	0.00342882	0.00281566	VEGFA/ITGA4/LOXL3/SDC4/CTSL/THBS1/CTSK/CTSS/ITGB3	9
69	TD.NTvsTD.LPS	GO:0005201	extracellular matrix structural constituent	18/2168	39/10195	0.000445067	0.00551496	0.00452875	CD4/VCAN/COL23A1/LAMC2/LAMB1/TFPI2/FN1/TGFBI/FGL2/EMILIN2/LAMC1/THBS1/EMILIN1/COL8A2/LAMB2/COL18A1/AGRN/LAMB3	18
70	TD.NTvsTD.LPS	GO:0031406	carboxylic acid binding	34/2168	93/10195	0.000492306	0.00601316	0.00493786	GCLC/STAB1/CD44/VCAN/P4HA2/SLC46A1/ACACB/MCCC1/PLOD1/FCN1/CEMIP/FOLR3/SCP2/ID3/TNFAIP6/GOT2/APOC1/SESN2/PPARG/MTHFS/GCHFR/HAPLN3/S100A8/DPYS/S100A9/FABP5/PC/SLC19A1/SHMT1/OGFOD3/FFAR4/AKR1C1/AGRN/PSAP	34
72	TD.NTvsTD.LPS	GO:0043177	organic acid binding	35/2168	97/10195	0.000543505	0.00645412	0.00529997	GCLC/STAB1/CD44/VCAN/P4HA2/SLC46A1/ACACB/MCCC1/PLOD1/FCN1/CEMIP/FOLR3/HMGCS1/SCP2/ID3/TNFAIP6/GOT2/APOC1/SESN2/PPARG/MTHFS/GCHFR/HAPLN3/S100A8/DPYS/S100A9/FABP5/PC/SLC19A1/SHMT1/OGFOD3/FFAR4/AKR1C1/AGRN/PSAP	35
73	TD.NTvsTD.LPS	GO:0043178	alcohol binding	19/2168	43/10195	0.000613413	0.00718449	0.00589973	OSBPL5/OSBPL3/GRAMD1A/TSPO/SYP/CYTH2/CAV1/CD81/PLCL1/SCP2/APOE/OSBPL1A/NPC1/ITPR1/RBP7/STARD4/ABCA1/ADAP2/ANXA6	19
74	TD.NTvsTD.LPS	GO:0042287	MHC protein binding	13/2168	25/10195	0.000679383	0.00784962	0.00644592	CD4/CD74/PILRA/LILRB1/CD81/LILRB2/MARCHF1/ATP5F1A/VCP/TAP1/CLEC7A/TUBB4B/TUBB	13
76	TD.NTvsTD.LPS	GO:0008028	monocarboxylic acid transmembrane transporter activity	10/2168	17/10195	0.000817356	0.00907584	0.00745286	MPC1/ABCC3/SLC6A12/SLC16A7/SLC27A1/SLCO2B1/SLC16A1/SLC51A/MFSD2A/SLC16A5	10
77	TD.NTvsTD.LPS	GO:0015491	cation:cation antiporter activity	10/2168	17/10195	0.000817356	0.00907584	0.00745286	SLC11A1/SLC9A7/SLC8B1/SLC8A3/SLC41A1/SLC9B2/SLC3A2/SLC8A1/SLC24A3/SLC22A4	10
78	TD.NTvsTD.LTA	GO:0048018	receptor ligand activity	86/1871	147/10195	1.0621e-27	9.02784e-25	7.77009e-25	HGF/SEMA3C/EDN1/CXCL2/ADA2/OSM/TIMP1/TNFSF13B/CCL22/IL7/RETN/GPI/EBI3/CLEC11A/HAMP/NAMPT/C5/TNFSF8/CSF3/CCL7/CCL2/CCL8/CCL1/IL23A/VEGFA/HBEGF/IL12B/WNT5A/IL1A/CCL20/INHBA/NDP/CXCL6/EREG/IL1B/TNFSF9/LIF/KL/GPNMB/IL6/IL10/IL36G/IL1RN/IL36RN/FGF2/SECTM1/IL19/PDGFC/ADM/IL18/BMP6/CMTM7/CXCL13/NRG1/IL24/TGFA/CXCL3/CXCL5/PPBP/CXCL1/IL15/CSF2/OSGIN2/SEMA6B/SEMA4C/CXCL10/CXCL8/CCL19/VEGFB/LEP/CLCF1/METRNL…	86
79	TD.NTvsTD.LTA	GO:0030546	signaling receptor activator activity	87/1871	151/10195	2.4263e-27	1.03118e-24	8.87515e-25	HGF/SEMA3C/EDN1/CXCL2/ADA2/OSM/TIMP1/TNFSF13B/CCL22/IL7/RETN/GPI/EBI3/CLEC11A/HAMP/NAMPT/C5/TNFSF8/CSF3/CCL7/CCL2/CCL8/CCL1/IL23A/VEGFA/HBEGF/IL12B/WNT5A/IL1A/CCL20/INHBA/NDP/CXCL6/EREG/IL1B/TNFSF9/LIF/KL/GPNMB/IL6/IL10/IL36G/IL1RN/IL36RN/FGF2/SECTM1/APP/IL19/PDGFC/ADM/IL18/BMP6/CMTM7/CXCL13/NRG1/IL24/TGFA/CXCL3/CXCL5/PPBP/CXCL1/IL15/CSF2/OSGIN2/SEMA6B/SEMA4C/CXCL10/CXCL8/CCL19/VEGFB/LEP/CLCF1/ME…	87
82	TD.NTvsTD.LTA	GO:0038023	signaling receptor activity	165/1871	433/10195	3.78622e-23	5.3638e-21	4.61653e-21	SEC62/CD4/MRC2/PLAUR/MARCO/CD74/ADGRA2/CD44/TNFRSF1B/RTN4R/TNFRSF9/JMJD6/SCARB1/SCARF1/GPC4/IL4R/ICAM1/TREM2/NRP1/LRP5L/PROCR/CD40/NTSR1/FLT1/VAC14/CTSH/LILRB1/LILRA1/IL27RA/EBI3/SLC1A5/LILRB5/ITGB8/MET/EPHB6/PKD2L1/UNC5B/FOLR3/VDR/ADGRD1/TREML2/IL12B/NR3C1/HRH2/CD86/ITGA4/IL1R2/SLAMF1/CD48/F3/NR4A3/CSF3R/GPR68/TNFRSF8/CD80/CCR2/CXCR4/CD244/ADGRE5/ACVR1C/SDC4/TREM1/PAX8/CD93/FFAR2/CCR7/FGFRL1/ADG…	165
83	TD.NTvsTD.LTA	GO:0060089	molecular transducer activity	165/1871	433/10195	3.78622e-23	5.3638e-21	4.61653e-21	SEC62/CD4/MRC2/PLAUR/MARCO/CD74/ADGRA2/CD44/TNFRSF1B/RTN4R/TNFRSF9/JMJD6/SCARB1/SCARF1/GPC4/IL4R/ICAM1/TREM2/NRP1/LRP5L/PROCR/CD40/NTSR1/FLT1/VAC14/CTSH/LILRB1/LILRA1/IL27RA/EBI3/SLC1A5/LILRB5/ITGB8/MET/EPHB6/PKD2L1/UNC5B/FOLR3/VDR/ADGRD1/TREML2/IL12B/NR3C1/HRH2/CD86/ITGA4/IL1R2/SLAMF1/CD48/F3/NR4A3/CSF3R/GPR68/TNFRSF8/CD80/CCR2/CXCR4/CD244/ADGRE5/ACVR1C/SDC4/TREM1/PAX8/CD93/FFAR2/CCR7/FGFRL1/ADG…	165
86	TD.NTvsTD.LTA	GO:0005126	cytokine receptor binding	67/1871	153/10195	2.38047e-13	2.24822e-11	1.935e-11	CFLAR/TRAF1/CXCL2/OSM/TNFSF13B/CCL22/IL7/EBI3/C5/TNFSF8/CSF3/CCL7/CCL2/CCL8/CCL1/IL23A/VEGFA/IL12B/IL1A/CCL20/SOCS2/CCR2/INHBA/CXCL6/IL1B/TNFSF9/TRAP1/LIF/TMBIM1/IL6/IL10/IL36G/IL1RN/IL36RN/SMAD6/NOL3/CNIH4/IL18/BMP6/CXCL13/ITGA5/CXCL3/CXCL5/PPBP/CXCL1/IL15/CSF2/STAT3/CXCL10/CXCL8/LRG1/CCL19/VEGFB/CLCF1/CCL13/TNFSF15/EFNA5/TLR5/IL1RAP/SPRED2/ITGB3/CCL23/CCL4/CCL18/CCL4L2/CCL3L1/CCL3	67
93	TD.NTvsTD.LTA	GO:0030246	carbohydrate binding	51/1871	140/10195	2.79513e-07	1.48491e-05	1.27804e-05	MRC2/VCAN/SLC2A3/CHI3L2/P4HA2/GCKR/FCN1/SIGLEC1/CD209/LGALS2/LGALS1/FCER2/GPI/CLEC11A/SIGLEC5/GALK1/MLEC/FBXO2/CD93/SIGLEC9/CLEC10A/SLC2A8/ENPP2/CD72/GALNT6/ASGR1/PFKL/SIGLEC10/GALNT2/GALM/FUOM/CLEC1A/HK2/ASGR2/PTX3/FBP1/CLEC4D/LGALS9/UGP2/GUSB/GAA/CLEC7A/CHID1/OGFOD3/CLECL1/HLA-DRB1/MAN2A2/HLA-DRA/CD302/SIGLEC14/SIGLEC12	51
94	TD.NTvsTD.LTA	GO:0071813	lipoprotein particle binding	12/1871	15/10195	3.71168e-07	1.75274e-05	1.50855e-05	STAB1/MSR1/SCARB1/SCARF1/TREM2/LDLR/APOE/CD36/SORL1/LRP8/ABCA1/LPL	12
95	TD.NTvsTD.LTA	GO:0071814	protein-lipid complex binding	12/1871	15/10195	3.71168e-07	1.75274e-05	1.50855e-05	STAB1/MSR1/SCARB1/SCARF1/TREM2/LDLR/APOE/CD36/SORL1/LRP8/ABCA1/LPL	12
96	TD.NTvsTD.LTA	GO:0019955	cytokine binding	35/1871	84/10195	5.46235e-07	2.2473e-05	1.93421e-05	CD4/CD74/TNFRSF1B/NRP1/PLP2/IL27RA/EBI3/IL12B/ITGA4/IL1R2/CSF3R/CCR2/CXCR4/CCR7/IL2RA/CD36/IL1RN/IL36RN/IL11RA/IL18BP/LRRC32/ACVRL1/TNFRSF11A/ACKR3/CD109/CXCR5/PDPN/LTBP3/CX3CR1/XCR1/A2M/CXCR2/IL3RA/CRLF2/ITGB3	35
97	TD.NTvsTD.LTA	GO:0005178	integrin binding	30/1871	67/10195	5.50721e-07	2.2473e-05	1.93421e-05	CD9/ACTN1/ICAM3/ICAM1/LAMB1/FCER2/ITGB8/ICAM2/FN1/TGFBI/IL1B/GPNMB/EMILIN1/FGF2/ADAM15/CD226/DST/UTRN/NRG1/MMP14/ITGB2/JAML/ITGA5/ADAM9/LAMB2/PTPN2/SRC/S1PR3/LYN/ITGB3	30
100	TD.NTvsTD.LTA	GO:0038024	cargo receptor activity	20/1871	36/10195	6.08092e-07	2.2473e-05	1.93421e-05	STAB1/MARCO/MSR1/SCARB1/SCARF1/LOXL3/LDLR/CD36/ENPP2/SORL1/ASGR1/ACKR3/LRP12/LRP8/ITGB2/ASGR2/ABCA1/FPR2/CD163/LRP10	20
101	TD.NTvsTD.LTA	GO:0004867	serine-type endopeptidase inhibitor activity	19/1871	34/10195	1.03279e-06	3.65779e-05	3.14819e-05	TFPI/SERPINB1/PEBP1/PAPLN/TFPI2/SERPINE1/PI3/SERPINF1/FURIN/APP/SERPING1/CD109/SPINT1/SERPINB7/SERPINF2/SERPINB9/A2M/SERPINA1/SERPINB2	19
103	TD.NTvsTD.LTA	GO:0005539	glycosaminoglycan binding	33/1871	84/10195	5.39656e-06	0.000176426	0.000151847	STAB1/CD44/VCAN/RTN4R/LAMC2/ADA2/TREM2/NRP1/CEMIP/CCL7/CCL8/VEGFA/HBEGF/FN1/RPL22/TNFAIP6/CXCL6/FGFRL1/ADGRE2/APOE/GPNMB/TLR2/MMP7/FGF2/APP/CXCL13/NLRP3/CXCL10/VEGFB/LPL/SULF2/ANXA6/CCL23	33
104	TD.NTvsTD.LTA	GO:0070851	growth factor receptor binding	32/1871	81/10195	6.49296e-06	0.000204408	0.00017593	IL7/CSF3/VEGFA/HBEGF/IL12B/IL1A/EREG/IL1B/HIP1/KL/VAV3/IL6/IL10/IL36G/IL1RN/IL36RN/FGF2/APP/PDGFC/PTPRJ/NPTN/ITGA5/TGFA/CSF2/VEGFB/TLR5/PLSCR1/IL1RAP/SRC/PDGFA/LYN/ITGB3	32
105	TD.NTvsTD.LTA	GO:0008236	serine-type peptidase activity	26/1871	61/10195	9.42935e-06	0.000267165	0.000229944	PRSS22/HGF/PCSK5/MMP9/CTSH/HPN/CPVL/CPD/PROC/F3/MMP8/SCPEP1/PLAU/PRCP/MMP7/C1RL/FURIN/CORIN/ST14/ADAM8/HTRA1/HTRA3/PARL/MMP1/CFD/CFB	26
106	TD.NTvsTD.LTA	GO:0016825	hydrolase activity, acting on acid phosphorus-nitrogen bonds	26/1871	61/10195	9.42935e-06	0.000267165	0.000229944	PRSS22/HGF/PCSK5/MMP9/CTSH/HPN/CPVL/CPD/PROC/F3/MMP8/SCPEP1/PLAU/PRCP/MMP7/C1RL/FURIN/CORIN/ST14/ADAM8/HTRA1/HTRA3/PARL/MMP1/CFD/CFB	26
107	TD.NTvsTD.LTA	GO:0017171	serine hydrolase activity	26/1871	61/10195	9.42935e-06	0.000267165	0.000229944	PRSS22/HGF/PCSK5/MMP9/CTSH/HPN/CPVL/CPD/PROC/F3/MMP8/SCPEP1/PLAU/PRCP/MMP7/C1RL/FURIN/CORIN/ST14/ADAM8/HTRA1/HTRA3/PARL/MMP1/CFD/CFB	26
109	TD.NTvsTD.LTA	GO:0004222	metalloendopeptidase activity	21/1871	45/10195	1.25109e-05	0.000332322	0.000286023	MMP25/MIPEP/ADAM28/MMP9/ECE1/MMP8/NLN/MMP19/OSGEPL1/ADAMDEC1/ADAM19/MMP7/ADAMTS14/ADAMTS10/ADAM15/ADAM8/MMP14/MMP10/ADAM9/MME/MMP1	21
113	TD.NTvsTD.LTA	GO:0015079	potassium ion transmembrane transporter activity	20/1871	44/10195	3.24834e-05	0.000766969	0.000660116	KCNQ1/SLC12A2/SLC9A7/KCNAB2/ATP1B3/TMEM38B/KCNN4/HPN/PKD2L1/SLC12A7/KCNJ2/KCNC3/MTMR6/ATP1B1/KCNMA1/KCNJ15/LRRC38/KCNE5/KCNE1/SLC24A3	20
114	TD.NTvsTD.LTA	GO:0019838	growth factor binding	29/1871	76/10195	3.76029e-05	0.000863851	0.0007435	ITGA6/NRP1/FLT1/IL1R2/CSF3R/DUSP1/ACVR1C/FGFRL1/RHBDF2/KL/IL2RA/CD36/ACVR1B/IL1RN/IL36RN/IL11RA/FGFBP2/LRRC32/ACVRL1/FURIN/RPS2/CXCL13/CD109/HTRA1/LTBP3/HTRA3/A2M/PDGFA/ITGB3	29
116	TD.NTvsTD.LTA	GO:0001968	fibronectin binding	9/1871	13/10195	8.11689e-05	0.00172484	0.00148454	VEGFA/ITGA4/LOXL3/SDC4/CTSL/CTSK/CTSS/PLEKHA2/ITGB3	9
122	TD.NTvsTD.LTA	GO:0008201	heparin binding	22/1871	56/10195	0.000194064	0.00366566	0.00315496	RTN4R/LAMC2/ADA2/NRP1/CCL7/CCL8/VEGFA/HBEGF/FN1/RPL22/CXCL6/FGFRL1/APOE/GPNMB/MMP7/FGF2/APP/CXCL13/CXCL10/VEGFB/LPL/CCL23	22
123	TD.NTvsTD.LTA	GO:0001540	amyloid-beta binding	20/1871	49/10195	0.00020429	0.00372623	0.0032071	MARCO/CD74/MSR1/SCARB1/TREM2/CST3/FBXO2/CLU/LDLR/APOE/LILRB2/EPHB2/CD36/TLR2/SORL1/ITGB2/APBB1/FPR2/LDLRAD3/BACE1	20
124	TD.NTvsTD.LTA	GO:0005518	collagen binding	15/1871	32/10195	0.000206039	0.00372623	0.0032071	MRC2/CD44/MMP9/FN1/TGFBI/CTSL/ITGA11/CTSK/PAK1/CTSS/ADAM9/C1QTNF1/PDGFA/DDR1/ITGA1	15
125	TD.NTvsTD.LTA	GO:0030515	snoRNA binding	13/1871	26/10195	0.000245036	0.00433917	0.00373464	NOP58/NUFIP1/NOP14/NOP56/NUDT1/RRP9/IMP4/NHP2/DDX21/BMS1/TSR1/IMP3/NUDT16	13
126	TD.NTvsTD.LTA	GO:0005509	calcium ion binding	70/1871	258/10195	0.000282177	0.00489491	0.00421296	SCIN/STAB1/VCAN/ACTN1/PGS1/LPCAT2/EDEM2/PLCB4/MYL12A/EEF2K/SUSD1/NCS1/PKD2L1/TBC1D9/RAPGEF2/EHD1/GPD2/PROC/PLA2G4A/PADI2/MAN1C1/ADGRE5/CD93/ADGRE2/DLL4/LDLR/RAB11FIP4/ADGRE3/GCH1/CEMIP2/DYSF/ENPP2/PLCB2/ANXA3/MCTP2/NOL3/TRPM2/S100A8/CALM2/CETN2/GSN/ITPR1/ADAM8/DST/RASGRP3/CLGN/LRP8/TCHH/S100A9/S100A12/GJB2/TPM4/LTBP3/REPS2/USP32/RASGRP1/HEG1/ADGRE1/LPL/FAM20C/THBD/PLCB1/SLC8A1/DNER/PLSCR1/S100A4/…	70
130	AD.NTvsAD.LPS	GO:0038023	signaling receptor activity	180/2066	433/10195	3.88287e-25	1.66381e-22	1.34061e-22	SEC62/CD4/MRC2/PLAUR/CD74/ADGRA2/FAS/CD44/IFNGR1/TNFRSF1B/RTN4R/TNFRSF9/CLEC2D/JMJD6/SCARB1/SCARF1/GPC4/IL4R/ITGB5/ICAM1/TREM2/LRP5L/PROCR/CD40/FLT1/VAC14/LILRB1/LILRA1/IL27RA/EBI3/SLC1A5/LILRB5/ITGB8/MET/EPHB6/TGFBR1/PKD2L1/UNC5B/FOLR3/ADGRD1/TREML2/IL12B/NR3C1/CD86/ITGA4/IL1R2/IL1R1/IL18R1/SLAMF1/CD48/F3/NRP2/NR4A3/CSF3R/GPR68/OGFRL1/TNFRSF8/CD80/CCRL2/CCR2/CXCR4/ACVR2A/CD244/ADGRE5/LRP1/ACVR1C…	180
131	AD.NTvsAD.LPS	GO:0060089	molecular transducer activity	180/2066	433/10195	3.88287e-25	1.66381e-22	1.34061e-22	SEC62/CD4/MRC2/PLAUR/CD74/ADGRA2/FAS/CD44/IFNGR1/TNFRSF1B/RTN4R/TNFRSF9/CLEC2D/JMJD6/SCARB1/SCARF1/GPC4/IL4R/ITGB5/ICAM1/TREM2/LRP5L/PROCR/CD40/FLT1/VAC14/LILRB1/LILRA1/IL27RA/EBI3/SLC1A5/LILRB5/ITGB8/MET/EPHB6/TGFBR1/PKD2L1/UNC5B/FOLR3/ADGRD1/TREML2/IL12B/NR3C1/CD86/ITGA4/IL1R2/IL1R1/IL18R1/SLAMF1/CD48/F3/NRP2/NR4A3/CSF3R/GPR68/OGFRL1/TNFRSF8/CD80/CCRL2/CCR2/CXCR4/ACVR2A/CD244/ADGRE5/LRP1/ACVR1C…	180
133	AD.NTvsAD.LPS	GO:0048018	receptor ligand activity	81/2066	147/10195	6.96387e-21	1.49201e-18	1.20218e-18	HGF/GRN/SEMA3C/EDN1/CXCL2/ADA2/OSM/TNFSF13B/IL7/RETN/GPI/EBI3/CLEC11A/HAMP/NAMPT/CSF3/CCL7/CCL2/CCL8/IL23A/VEGFA/HBEGF/IL12B/WNT5A/IL1A/CCL20/INHBA/NDP/CXCL6/EREG/IL1B/TNFSF9/LIF/KL/GPNMB/IL6/IL10/IL36G/IL1RN/IL36RN/FGF2/IL19/HDGF/PDGFC/ADM/BMP6/CMTM7/CXCL13/NRG1/IL20/IL24/TGFA/CXCL3/CXCL5/PPBP/CXCL1/IL15/CSF2/OSGIN2/SEMA4C/CXCL10/CXCL8/CCL19/VEGFB/LEP/CLCF1/METRNL/MACC1/EFNA5/SEMA4B/FLRT2/PDGFA/…	81
134	AD.NTvsAD.LPS	GO:0030546	signaling receptor activator activity	82/2066	151/10195	1.38879e-20	2.38039e-18	1.918e-18	HGF/GRN/SEMA3C/EDN1/CXCL2/ADA2/OSM/TNFSF13B/IL7/RETN/GPI/EBI3/CLEC11A/HAMP/NAMPT/CSF3/CCL7/CCL2/CCL8/IL23A/VEGFA/HBEGF/IL12B/WNT5A/IL1A/CCL20/INHBA/NDP/CXCL6/EREG/IL1B/TNFSF9/LIF/KL/GPNMB/IL6/IL10/IL36G/IL1RN/IL36RN/FGF2/APP/IL19/HDGF/PDGFC/ADM/BMP6/CMTM7/CXCL13/NRG1/IL20/IL24/TGFA/CXCL3/CXCL5/PPBP/CXCL1/IL15/CSF2/OSGIN2/SEMA4C/CXCL10/CXCL8/CCL19/VEGFB/LEP/CLCF1/METRNL/MACC1/EFNA5/SEMA4B/FLRT2/PD…	82
137	AD.NTvsAD.LPS	GO:0005126	cytokine receptor binding	70/2066	153/10195	7.6859e-13	8.23352e-11	6.63414e-11	CFLAR/TRAF1/CXCL2/OSM/TNFSF13B/PYCARD/IL7/EBI3/TGFBR1/CSF3/CCL7/CCL2/CCL8/SNX25/IL23A/VEGFA/IL12B/IL1A/CCL20/SOCS2/CCRL2/CCR2/ACVR2A/INHBA/CXCL6/IL1B/TNFSF9/TRAP1/LIF/TMBIM1/IL6/IL10/IL36G/IL1RN/IL36RN/SMAD6/NOL3/CNIH4/BMP6/CXCL13/ITGA5/IL20/TGFBR2/CXCL3/CXCL5/PPBP/CXCL1/IL15/CASP3/CSF2/STAT3/CXCL10/CXCL8/LRG1/CCL19/VEGFB/CLCF1/EFNA5/CD300LF/TLR5/SPRED2/CKLF/ITGB3/CCL23/CCL4/CCL18/CCL15/CCL4L2/CC…	70
141	AD.NTvsAD.LPS	GO:0005539	glycosaminoglycan binding	43/2066	84/10195	2.5104e-10	1.65493e-08	1.33346e-08	STAB1/ANOS1/CD44/RTN4R/LAMC2/ADA2/TREM2/CEMIP/CCL7/CCL8/VEGFA/HBEGF/DPYSL3/FN1/RPL22/NRP2/TNFAIP6/CXCL6/FGFRL1/APOE/SERPINE2/GPNMB/TLR2/MMP7/FGF2/HAPLN3/APP/HDGF/CXCL13/NLRP3/FSTL1/TGFBR2/ANXA5/NAV2/CXCL10/VEGFB/LPL/AGRN/SULF2/ANXA6/ANG/CCL23/CCL15	43
142	AD.NTvsAD.LPS	GO:0019955	cytokine binding	43/2066	84/10195	2.5104e-10	1.65493e-08	1.33346e-08	CD4/CD74/IFNGR1/TNFRSF1B/PLP2/IL27RA/EBI3/TGFBR1/IL12B/ITGA4/IL1R2/IL1R1/IL18R1/GBP1/NRP2/CSF3R/CCRL2/CCR2/CXCR4/CCR7/IL2RA/CD36/IL1RN/IL36RN/IL11RA/IL18BP/ITGAV/TNFRSF11A/ACKR3/OSMR/CD109/PDPN/TGFBR2/CX3CR1/XCR1/NRROS/A2M/CXCR2/CSF1R/CCR3/IL3RA/CRLF2/ITGB3	43
143	AD.NTvsAD.LPS	GO:0004867	serine-type endopeptidase inhibitor activity	24/2066	34/10195	3.19629e-10	1.95659e-08	1.57652e-08	TFPI/ANOS1/PEBP1/PAPLN/TFPI2/SERPINE1/PI3/SERPINF1/SERPINE2/APP/CRIM1/CD109/CPAMD8/SPINK1/SPINT1/SERPINB7/SERPINB8/SERPINF2/SERPINB9/A2M/SERPINA1/SERPINB2/SERPINB4/SERPINB10	24
149	AD.NTvsAD.LPS	GO:0046873	metal ion transmembrane transporter activity	61/2066	154/10195	2.35538e-08	1.00928e-06	8.13225e-07	SLC11A1/SLC4A7/KCNQ1/SLC9A7/KCNAB2/ATP1B3/SLC23A2/SLC8B1/TMEM38B/KCNK6/SLC8A3/SLC39A14/KCNN4/HPN/SCN1B/NCS1/PKD2L1/STIM2/PANX1/SLC1A2/SLC11A2/SLC6A12/SLC12A7/KCNJ2/TMEM175/KCNC3/SLC41A1/KCNMB4/ITGAV/SLC40A1/SLC39A8/TRPM2/ATP1B1/SLC39A1/SLC12A9/SLC25A37/ITPR1/MCOLN2/SLC25A28/KCNMA1/LRRC38/SLC9B2/ANXA5/CACNB3/SLC3A2/MFSD2A/SCN9A/NIPA1/NIPAL4/SLC22A1/CATSPER1/KCNE3/KCNE5/KCNE1/SLC9A9/SLC8A1/SLC24A3/…	61
151	AD.NTvsAD.LPS	GO:0008201	heparin binding	30/2066	56/10195	3.34958e-08	1.30481e-06	1.05135e-06	ANOS1/RTN4R/LAMC2/ADA2/CCL7/CCL8/VEGFA/HBEGF/FN1/RPL22/NRP2/CXCL6/FGFRL1/APOE/SERPINE2/GPNMB/MMP7/FGF2/APP/HDGF/CXCL13/FSTL1/ANXA5/NAV2/CXCL10/VEGFB/LPL/ANG/CCL23/CCL15	30
157	AD.NTvsAD.LPS	GO:0071813	lipoprotein particle binding	13/2066	15/10195	6.5432e-08	1.93363e-06	1.55802e-06	STAB1/MSR1/SCARB1/SCARF1/TREM2/APOL2/LDLR/APOE/CD36/SORL1/LRP8/ABCA1/LPL	13
158	AD.NTvsAD.LPS	GO:0071814	protein-lipid complex binding	13/2066	15/10195	6.5432e-08	1.93363e-06	1.55802e-06	STAB1/MSR1/SCARB1/SCARF1/TREM2/APOL2/LDLR/APOE/CD36/SORL1/LRP8/ABCA1/LPL	13
159	AD.NTvsAD.LPS	GO:1901681	sulfur compound binding	46/2066	109/10195	1.37239e-07	3.92046e-06	3.1589e-06	MGST1/ANOS1/RTN4R/LAMC2/ACACB/GSTP1/DLD/ADA2/CCL7/CCL8/VEGFA/HBEGF/DPYSL3/FN1/SCP2/RPL22/NRP2/LRP1/CXCL6/FGFRL1/APOE/GSTM3/SERPINE2/GPNMB/MMP7/FGF2/APP/HDGF/PTGES/CXCL13/ACOT11/FSTL1/ANXA5/NAV2/CXCL10/VEGFB/PC/LPL/CHST15/AGRN/TPK1/ANXA6/GAL3ST4/ANG/CCL23/CCL15	46
160	AD.NTvsAD.LPS	GO:0070851	growth factor receptor binding	37/2066	81/10195	2.0639e-07	5.70568e-06	4.59734e-06	PYCARD/IL7/CSF3/VEGFA/HBEGF/IL12B/IL1A/IL1R1/EREG/IL1B/HIP1/KL/PDGFRA/IL6/IL10/IL36G/IL1RN/IL36RN/FGF2/APP/PDGFC/PTPRJ/NPTN/VAV2/ITGA5/TGFA/CSF2/ARF4/VEGFB/FLRT2/CD300LF/TLR5/PLSCR1/SRC/PDGFA/LYN/ITGB3	37
161	AD.NTvsAD.LPS	GO:0005509	calcium ion binding	86/2066	258/10195	4.42974e-07	1.18634e-05	9.5589e-06	SCIN/STAB1/RCN1/ACTN1/TPD52/PGS1/LPCAT2/PLCB4/MYL12A/EEF2K/TNNT1/FKBP14/SUSD1/NCS1/PKD2L1/TBC1D9/STIM2/RAPGEF2/EHD1/CBLB/GPD2/PROC/HPCAL1/PLA2G4A/PADI2/MAN1C1/ADGRE5/LRP1/CD93/EPS15L1/DLL4/LDLR/RAB11FIP4/GCH1/CEMIP2/DYSF/ENPP2/PLCB2/ANXA3/ESYT1/MCTP2/NOL3/TRPM2/S100A8/CALM2/GSN/ITPR1/ADAM8/DST/RASGRP3/CLGN/LPCAT1/LRP8/TCHH/S100A9/FSTL1/S100P/ANXA5/GJB2/CLEC4E/TPM4/H1-4/REPS2/MGMT/USP32/RASGRP1/HE…	86
162	AD.NTvsAD.LPS	GO:0015075	ion transmembrane transporter activity	115/2066	376/10195	8.98029e-07	2.33215e-05	1.87913e-05	SLC11A1/SLC4A7/ATP6V1H/KCNQ1/MPC1/PACC1/SLC9A7/KCNAB2/ATP1B3/ANO8/SLC46A1/SLC23A2/SLC8B1/SLC7A8/TMEM38B/KCNK6/APOL1/SLC8A3/SLCO4A1/PLP2/ABCC1/SLC7A5/AQP9/SLC39A14/KCNN4/SLC1A5/HPN/SCN1B/NCS1/PKD2L1/ABCC3/STIM2/TMEM109/PANX1/SLC1A2/SLC11A2/SLC6A12/SLC16A10/NNT/SLC12A7/ABCC5/PCYOX1/SLC16A7/HVCN1/KCNJ2/ABCC4/TMEM175/SLC27A1/KCNC3/SLC41A1/SLC37A2/KCNMB4/SLC41A2/TTYH3/SLC2A8/TMEM63B/SLCO2B1/SLCO5A1/IT…	115
163	AD.NTvsAD.LPS	GO:0019838	growth factor binding	34/2066	76/10195	1.16195e-06	2.92879e-05	2.35986e-05	ITGA6/FLT1/TGFBR1/IL1R2/IL1R1/NRP2/CSF3R/DUSP1/ACVR2A/ACVR1C/FGFRL1/RHBDF2/KL/SORT1/IL2RA/PDGFRA/CD36/ACVR1B/IL1RN/IL36RN/IL11RA/ITGAV/OSMR/CRIM1/CXCL13/CD109/TGFBR2/HTRA1/HTRA4/HTRA3/NRROS/A2M/PDGFA/ITGB3	34
165	AD.NTvsAD.LPS	GO:0005178	integrin binding	31/2066	67/10195	1.40625e-06	3.34767e-05	2.69738e-05	CD9/NISCH/TIMP2/ACTN1/ICAM3/ITGB5/ICAM1/LAMB1/ITGB8/FN1/TGFBI/IL1B/GPNMB/EMILIN1/ITGAV/FGF2/ADAM15/DST/UTRN/NRG1/MMP14/ITGB2/JAML/ITGA5/LAMB2/PTPN2/SRC/S1PR3/LYN/ITGB3/S1PR2	31
169	AD.NTvsAD.LPS	GO:0038024	cargo receptor activity	20/2066	36/10195	3.13102e-06	6.70822e-05	5.40514e-05	STAB1/MSR1/SCARB1/SCARF1/LOXL3/LRP1/LDLR/CD36/ENPP2/SORL1/ASGR1/ACKR3/LRP12/LRP8/ITGB2/ASGR2/ABCA1/ITGAM/FPR2/LRP10	20
175	AD.NTvsAD.LPS	GO:0002020	protease binding	36/2066	90/10195	1.32987e-05	0.000242489	0.000195385	CFLAR/TIMP2/TIMP3/CST3/PYCARD/RIPK2/SERPINE1/PANX1/FN1/IL1R1/F3/TNFAIP3/LRP1/LDLR/SELENOS/FLOT2/ITGAV/BRCA2/NOL3/TP53/ADAMTSL4/UBC/ADAMTS4/CSTB/CASP3/VCP/SERPINF2/SERPINB9/A2M/SERPINA1/PSAP/MBP/CARD16/SERPINB4/INSL3/ITGB3	36
178	AD.NTvsAD.LPS	GO:0030246	carbohydrate binding	49/2066	140/10195	3.15273e-05	0.000546394	0.000440256	MRC2/SLC2A3/CHI3L2/CLEC2D/PLOD1/GCKR/FCN1/LGALS2/GPI/CLEC11A/SIGLEC5/GALK1/CLEC2B/MLEC/MAN2A1/FBXO2/FBXO6/CD93/SIGLEC9/CLEC10A/SLC2A8/ENPP2/CD72/GALNT6/ASGR1/GALM/FUOM/CLEC1A/HK2/HK3/ASGR2/PTX3/FBP1/CLEC4E/CLEC4D/LGALS9/GUSB/GAA/CLEC7A/CLEC12A/OLR1/CHID1/OGFOD3/HLA-DRB1/MAN2A2/HLA-DRA/CD302/SIGLEC14/CLEC5A	49
181	AD.NTvsAD.LPS	GO:0019199	transmembrane receptor protein kinase activity	17/2066	33/10195	6.34116e-05	0.00104507	0.000842065	FLT1/MET/EPHB6/TGFBR1/NRP2/ACVR2A/ACVR1C/FGFRL1/EPHB2/PDGFRA/ACVR1B/CRIM1/MERTK/TGFBR2/CSF1R/EPHB3/DDR1	17
182	AD.NTvsAD.LPS	GO:0008289	lipid binding	122/2066	441/10195	8.50293e-05	0.00137491	0.00110783	SCIN/NISCH/BTK/OSBPL5/GAB2/RTN4R/SNX29/PLEKHA5/KCNQ1/SNX24/PFN2/OSBPL3/SCARB1/FERMT2/PLD1/DGKD/SNX10/SNX5/PEBP1/GRAMD1A/TREM2/MICALL1/APOL1/NCF4/MAP1LC3A/EEA1/RUBCNL/PLA2G15/LAPTM4B/CYTH2/GSDME/CAV1/UNC119/RAPGEF2/SNX25/RASAL1/CHPT1/NR3C1/WNT5A/SCP2/PLA2G4A/ID3/F3/ARHGAP9/KCNJ2/SNX21/TRIP10/FFAR2/HIP1/APOL3/APOL2/MYO1B/APOE/APOC1/SNX9/PPARG/KL/STARD13/PRAM1/CD36/DYSF/MYO1G/TEX2/TLR2/FNBP1L/MYOF/A…	122
186	AD.NTvsAD.LPS	GO:0001968	fibronectin binding	9/2066	13/10195	0.000182714	0.00260976	0.00210281	VEGFA/ITGA4/LOXL3/SDC4/CTSL/ITGAV/CTSK/CTSS/ITGB3	9
191	AD.NTvsAD.LPS	GO:0001540	amyloid-beta binding	21/2066	49/10195	0.000267119	0.00369227	0.00297504	CD74/MSR1/SCARB1/TREM2/CST3/FBXO2/CLU/LRP1/LDLR/APOE/LILRB2/EPHB2/CD36/ITM2B/TLR2/SORL1/ITGB2/ITGAM/FPR2/C1QA/BACE1	21
192	AD.NTvsAD.LPS	GO:0043394	proteoglycan binding	10/2066	16/10195	0.000274042	0.00372785	0.00300371	ADA2/FN1/LRP1/APOE/CTSL/GPNMB/CTSK/CTSS/LPL/AGRN	10
198	AD.NTvsAD.LPS	GO:0042287	MHC protein binding	13/2066	25/10195	0.000415096	0.00513538	0.00413782	CD4/CD74/PILRA/LILRB1/CD244/LILRB2/MARCHF1/ATP5F1A/VCP/TAP1/CLEC7A/TUBB4B/TUBB	13
201	AD.NTvsAD.LPS	GO:0008028	monocarboxylic acid transmembrane transporter activity	10/2066	17/10195	0.000544816	0.00639599	0.00515356	MPC1/ABCC3/SLC6A12/SLC16A7/SLC27A1/SLCO2B1/SLC16A1/SLC51A/MFSD2A/SLC16A5	10
202	AD.NTvsAD.LPS	GO:0015491	cation:cation antiporter activity	10/2066	17/10195	0.000544816	0.00639599	0.00515356	SLC11A1/SLC9A7/SLC8B1/SLC8A3/SLC41A1/SLC9B2/SLC3A2/SLC9A9/SLC8A1/SLC24A3	10
203	AD.NTvsAD.LPS	GO:0015291	secondary active transmembrane transporter activity	38/2066	113/10195	0.000580123	0.00671845	0.00541338	SLC11A1/SLC4A7/SLC9A7/SLC23A2/SLC8B1/SLC8A3/SLCO4A1/SLC1A5/SLC1A2/SLC11A2/SLC6A12/SLC16A10/SLC12A7/SLC16A7/SLC46A2/SLC41A1/SLC37A2/SLC2A8/SLCO2B1/SLCO5A1/SLC12A9/SLC7A11/ANKH/SLC16A1/SLC45A3/SLC2A6/MFSD12/SLC9B2/SLC3A2/MFSD2A/SLC16A5/SLC19A1/SLC22A1/SLC9A9/SLC8A1/SLC24A3/SLC22A5/SLC5A3	38
204	AD.NTvsAD.LPS	GO:0033218	amide binding	63/2066	212/10195	0.000609143	0.00696048	0.00560839	MGST1/CD74/MSR1/RTN4R/SCARB1/SLC46A1/ACACB/GSTP1/DLD/SLC7A8/TREM2/NFKBIA/CST3/SLC7A5/CEMIP/LAPTM4B/PPIF/FOLR3/SCP2/FBXO2/ECE1/CLU/INHBA/NLN/LRP1/OPRL1/LDLR/APOE/MAS1/LILRB2/PPARG/EPHB2/GSTM3/CD36/ITM2B/EDNRB/MTHFS/TLR2/SORL1/SLC40A1/PTGES/CD1D/ITGB2/ACOT11/ANXA5/TAP1/ITGAM/FPR2/C1QA/PC/SLC19A1/HLA-DQB1/SSTR2/CD300LF/BACE1/HLA-DRB1/MME/PSAP/HLA-DRA/ANG/HLA-DPB1/HLA-DPA1/TMEM158	63
209	AD.NTvsAD.LTA	GO:0038023	signaling receptor activity	158/1669	433/10195	2.50241e-25	1.05477e-22	8.99552e-23	SEC62/CD4/MRC2/PLAUR/MARCO/CD74/ADGRA2/CD44/TNFRSF1B/JMJD6/SCARB1/SCARF1/GPC4/IL4R/ITGB5/ICAM1/TREM2/NRP1/PROCR/CD40/NTSR1/FLT1/VAC14/LILRB1/LILRA1/IL27RA/EBI3/SLC1A5/LILRB5/ITGB8/MET/EPHB6/PKD2L1/UNC5B/FOLR3/VDR/ADGRD1/TREML2/IL12B/NR3C1/HRH2/CD86/ITGA4/IL1R2/IL18R1/EPHA4/SLAMF1/CD48/F3/NR4A3/CSF3R/GPR68/TNFRSF8/CD80/CCRL2/CCR2/CXCR4/CD244/ADGRE5/SDC4/TREM1/PAX8/CD93/FFAR2/CCR7/FGFRL1/ADGRE2/NEC…	158
210	AD.NTvsAD.LTA	GO:0060089	molecular transducer activity	158/1669	433/10195	2.50241e-25	1.05477e-22	8.99552e-23	SEC62/CD4/MRC2/PLAUR/MARCO/CD74/ADGRA2/CD44/TNFRSF1B/JMJD6/SCARB1/SCARF1/GPC4/IL4R/ITGB5/ICAM1/TREM2/NRP1/PROCR/CD40/NTSR1/FLT1/VAC14/LILRB1/LILRA1/IL27RA/EBI3/SLC1A5/LILRB5/ITGB8/MET/EPHB6/PKD2L1/UNC5B/FOLR3/VDR/ADGRD1/TREML2/IL12B/NR3C1/HRH2/CD86/ITGA4/IL1R2/IL18R1/EPHA4/SLAMF1/CD48/F3/NR4A3/CSF3R/GPR68/TNFRSF8/CD80/CCRL2/CCR2/CXCR4/CD244/ADGRE5/SDC4/TREM1/PAX8/CD93/FFAR2/CCR7/FGFRL1/ADGRE2/NEC…	158
211	AD.NTvsAD.LTA	GO:0048018	receptor ligand activity	78/1669	147/10195	8.19103e-25	2.30168e-22	1.96297e-22	HGF/SEMA3C/EDN1/CXCL2/ADA2/OSM/TIMP1/TNFSF13B/IL7/RETN/GPI/EBI3/CLEC11A/HAMP/NAMPT/TNFSF8/CSF3/CCL7/CCL2/CCL1/IL23A/VEGFA/HBEGF/IL12B/WNT5A/IL1A/CCL20/SPP1/INHBA/NDP/CXCL6/EREG/IL1B/LIF/KL/GPNMB/IL6/IL10/IL36G/IL1RN/FGF2/SECTM1/IL19/PDGFC/ADM/IL18/BMP6/CMTM7/CXCL13/NRG1/IL24/TGFA/CXCL3/CXCL5/PPBP/CXCL1/IL15/OSGIN2/SEMA6B/SEMA4C/CXCL10/CXCL8/CCL19/VEGFB/LEP/CLCF1/METRNL/TNFSF15/EFNA5/CSF1/SEMA4B/P…	78
212	AD.NTvsAD.LTA	GO:0030546	signaling receptor activator activity	79/1669	151/10195	1.3747e-24	2.89717e-22	2.47084e-22	HGF/SEMA3C/EDN1/CXCL2/ADA2/OSM/TIMP1/TNFSF13B/IL7/RETN/GPI/EBI3/CLEC11A/HAMP/NAMPT/TNFSF8/CSF3/CCL7/CCL2/CCL1/IL23A/VEGFA/HBEGF/IL12B/WNT5A/IL1A/CCL20/SPP1/INHBA/NDP/CXCL6/EREG/IL1B/LIF/KL/GPNMB/IL6/IL10/IL36G/IL1RN/FGF2/SECTM1/APP/IL19/PDGFC/ADM/IL18/BMP6/CMTM7/CXCL13/NRG1/IL24/TGFA/CXCL3/CXCL5/PPBP/CXCL1/IL15/OSGIN2/SEMA6B/SEMA4C/CXCL10/CXCL8/CCL19/VEGFB/LEP/CLCF1/METRNL/TNFSF15/EFNA5/CSF1/SEMA…	79
216	AD.NTvsAD.LTA	GO:0005126	cytokine receptor binding	64/1669	153/10195	4.65059e-14	4.90056e-12	4.17941e-12	CFLAR/TRAF1/CXCL2/OSM/TNFSF13B/PYCARD/IL7/TIMM50/EBI3/TNFSF8/CSF3/CCL7/CCL2/CCL1/IL23A/VEGFA/IL12B/IL1A/CCL20/SOCS2/CCRL2/CCR2/INHBA/CXCL6/IL1B/TRAP1/LIF/TMBIM1/IL6/IL10/IL36G/IL1RN/SMAD6/NOL3/CNIH4/IL18/BMP6/CXCL13/ITGA5/CXCL3/CXCL5/PPBP/CXCL1/IL15/STAT3/CXCL10/CXCL8/LRG1/CCL19/VEGFB/CLCF1/TNFSF15/EFNA5/CSF1/TLR5/IL1RAP/SPRED2/ITGB3/CCL23/CCL4/CCL18/CCL4L2/CCL3L1/CCL3	64
224	AD.NTvsAD.LTA	GO:0070851	growth factor receptor binding	33/1669	81/10195	1.39928e-07	7.31944e-06	6.24234e-06	FYN/PYCARD/IL7/TIMM50/CSF3/VEGFA/HBEGF/IL12B/IL1A/EREG/IL1B/HIP1/KL/PDGFRA/IL6/IL10/IL36G/IL1RN/FGF2/APP/PDGFC/PTPRJ/NPTN/ITGA5/TGFA/VEGFB/TLR5/PLSCR1/IL1RAP/SRC/PDGFA/LYN/ITGB3	33
225	AD.NTvsAD.LTA	GO:0030246	carbohydrate binding	48/1669	140/10195	1.47604e-07	7.31944e-06	6.24234e-06	MRC2/VCAN/SLC2A3/CHI3L2/PLOD1/GCKR/FCN1/SIGLEC1/CD209/FCER2/GPI/CLEC11A/SIGLEC5/MLEC/FBXO2/CD93/SIGLEC9/CLEC10A/CHI3L1/SLC2A8/ENPP2/GALNT6/SORD/ASGR1/SIGLEC10/GALNT2/GALM/FUOM/CLEC1A/HK2/ASGR2/PTX3/FBP1/CLEC4E/CLEC4D/LGALS9/UGP2/GUSB/CLEC7A/CLEC12A/CHID1/OGFOD3/HLA-DRB1/MAN2A2/HLA-DRA/CD302/SIGLEC14/SIGLEC12	48
227	AD.NTvsAD.LTA	GO:0038024	cargo receptor activity	19/1669	36/10195	5.41506e-07	2.40258e-05	2.04902e-05	STAB1/MARCO/MSR1/SCARB1/SCARF1/LOXL3/LDLR/CD36/ENPP2/SORL1/ASGR1/ACKR3/LRP12/LRP8/ASGR2/ABCA1/FPR2/CD163/LRP10	19
228	AD.NTvsAD.LTA	GO:0005178	integrin binding	28/1669	67/10195	6.60157e-07	2.78256e-05	2.37309e-05	CD9/ACTN1/ITGB5/ICAM1/FCER2/ITGB8/ICAM2/FN1/SPP1/TGFBI/IL1B/GPNMB/EMILIN1/FGF2/ADAM15/CD226/DST/UTRN/NRG1/MMP14/JAML/ITGA5/ADAM9/PTPN2/SRC/S1PR3/LYN/ITGB3	28
229	AD.NTvsAD.LTA	GO:0004867	serine-type endopeptidase inhibitor activity	18/1669	34/10195	1.01809e-06	4.08689e-05	3.48548e-05	TFPI/SERPINB1/PEBP1/PAPLN/TFPI2/PI3/SERPINF1/FURIN/APP/SERPING1/SPINT1/SERPINB7/SERPINF2/SERPINB9/A2M/SERPINA1/SERPINB2/SERPINB10	18
230	AD.NTvsAD.LTA	GO:0015079	potassium ion transmembrane transporter activity	21/1669	44/10195	1.20815e-06	4.6294e-05	3.94816e-05	KCNQ1/SLC12A2/SLC9A7/KCNAB2/ATP1B3/TMEM38B/KCNN4/HPN/PKD2L1/SLC12A7/KCNJ2/TMEM175/KCNC3/KCNMB4/ATP1B1/KCNMA1/KCNJ15/LRRC38/KCNE5/KCNE1/SLC24A3	21
231	AD.NTvsAD.LTA	GO:0071813	lipoprotein particle binding	11/1669	15/10195	1.57637e-06	5.53698e-05	4.72218e-05	STAB1/MSR1/SCARB1/SCARF1/TREM2/LDLR/APOE/CD36/SORL1/LRP8/ABCA1	11
232	AD.NTvsAD.LTA	GO:0071814	protein-lipid complex binding	11/1669	15/10195	1.57637e-06	5.53698e-05	4.72218e-05	STAB1/MSR1/SCARB1/SCARF1/TREM2/LDLR/APOE/CD36/SORL1/LRP8/ABCA1	11
236	AD.NTvsAD.LTA	GO:0019955	cytokine binding	31/1669	84/10195	4.12698e-06	0.000124251	0.000105967	CD4/CD74/TNFRSF1B/NRP1/PLP2/IL27RA/EBI3/IL12B/ITGA4/IL1R2/IL18R1/CSF3R/CCRL2/CCR2/CXCR4/CCR7/IL2RA/CD36/IL1RN/IL18BP/ACVRL1/TNFRSF11A/ACKR3/OSMR/PDPN/CX3CR1/A2M/CXCR2/IL3RA/CRLF2/ITGB3	31
237	AD.NTvsAD.LTA	GO:0004222	metalloendopeptidase activity	20/1669	45/10195	8.50479e-06	0.000247225	0.000210845	ADAM28/ECE1/MMP8/NLN/MMP19/OSGEPL1/ADAMDEC1/ADAM19/MMP7/ADAMTS14/ADAMTS10/ADAM15/ADAM8/MMP14/MMP10/ADAM9/LMLN/TRABD2A/MME/MMP1	20
238	AD.NTvsAD.LTA	GO:0005539	glycosaminoglycan binding	30/1669	84/10195	1.25373e-05	0.000352298	0.000300455	STAB1/CD44/VCAN/ADA2/TREM2/NRP1/CRISPLD2/CEMIP/CCL7/VEGFA/HBEGF/FN1/RPL22/TNFAIP6/CXCL6/FGFRL1/ADGRE2/APOE/GPNMB/TLR2/MMP7/FGF2/APP/CXCL13/FSTL1/CXCL10/VEGFB/AGRN/SULF2/CCL23	30
240	AD.NTvsAD.LTA	GO:0005509	calcium ion binding	68/1669	258/10195	2.50202e-05	0.000659125	0.000562131	SCIN/STAB1/VCAN/ACTN1/PGS1/LPCAT2/EDEM2/PLCB4/MYL12A/EEF2K/SUSD1/NCS1/PKD2L1/TBC1D9/EHD1/CBLB/GPD2/PROC/PLA2G4A/PADI2/ADGRE5/CD93/ADGRE2/DLL4/LDLR/RAB11FIP4/ADGRE3/GCH1/CEMIP2/DYSF/ENPP2/PLCB2/ANXA3/MCTP2/NOL3/S100A8/CALM2/GSN/ITPR1/ADAM8/DST/RASGRP3/CLGN/LRP8/TCHH/S100A9/S100A12/FSTL1/S100P/MELK/GJB2/CLEC4E/TPM4/REPS2/USP32/RASGRP1/HEG1/ADGRE1/THBD/PLCB1/SLC8A1/DNER/AGRN/PLSCR1/S100A4/SULF2/DLL1…	68
241	AD.NTvsAD.LTA	GO:0001968	fibronectin binding	9/1669	13/10195	3.14988e-05	0.000804651	0.000686242	VEGFA/ITGA4/LOXL3/SDC4/CTSL/CTSK/CTSS/PLEKHA2/ITGB3	9
243	AD.NTvsAD.LTA	GO:0008236	serine-type peptidase activity	23/1669	61/10195	4.76459e-05	0.00108555	0.000925808	PRSS22/HGF/PCSK5/HPN/CPVL/CPD/PROC/F3/MMP8/SCPEP1/PLAU/PRCP/MMP7/C1RL/FURIN/CORIN/ST14/ADAM8/HTRA3/PARL/MMP1/CFD/CFB	23
244	AD.NTvsAD.LTA	GO:0016825	hydrolase activity, acting on acid phosphorus-nitrogen bonds	23/1669	61/10195	4.76459e-05	0.00108555	0.000925808	PRSS22/HGF/PCSK5/HPN/CPVL/CPD/PROC/F3/MMP8/SCPEP1/PLAU/PRCP/MMP7/C1RL/FURIN/CORIN/ST14/ADAM8/HTRA3/PARL/MMP1/CFD/CFB	23
245	AD.NTvsAD.LTA	GO:0017171	serine hydrolase activity	23/1669	61/10195	4.76459e-05	0.00108555	0.000925808	PRSS22/HGF/PCSK5/HPN/CPVL/CPD/PROC/F3/MMP8/SCPEP1/PLAU/PRCP/MMP7/C1RL/FURIN/CORIN/ST14/ADAM8/HTRA3/PARL/MMP1/CFD/CFB	23
251	AD.NTvsAD.LTA	GO:0042277	peptide binding	47/1669	170/10195	0.000128279	0.00251486	0.00214478	MARCO/CD74/MSR1/SCARB1/GSTP1/CD209/SLC7A8/TREM2/PCSK5/NFKBIA/CST3/SLC7A5/CEMIP/PPIF/EPHA4/FBXO2/ECE1/CLU/INHBA/NLN/LDLR/APOE/MAS1/LILRB2/EPHB2/CD36/EDNRB/TLR2/SORL1/SLC40A1/FURIN/PTGES/CD1D/NOLC1/CD14/FPR2/LDLRAD3/HLA-DQB1/SSTR2/BACE1/HLA-DRB1/MME/HLA-DQA1/HLA-DRA/HLA-DPB1/HLA-DPA1/TMEM158	47
255	AD.NTvsAD.LTA	GO:0005518	collagen binding	14/1669	32/10195	0.000236444	0.00424091	0.00361683	MRC2/CD44/FN1/TGFBI/CTSL/ITGA11/CTSK/PAK1/CTSS/ADAM9/C1QTNF1/PDGFA/DDR1/ITGA1	14
259	AD.NTvsAD.LTA	GO:0003823	antigen binding	16/1669	40/10195	0.000303372	0.00501456	0.00427664	CD209/SLC7A8/SLC7A5/LILRA1/ITGA4/SLAMF1/CD48/CD1D/IL7R/HLA-DQB1/LILRB4/HLA-DRB1/HLA-DQA1/HLA-DRA/HLA-DPB1/HLA-DPA1	16
260	AD.NTvsAD.LTA	GO:0043394	proteoglycan binding	9/1669	16/10195	0.000314566	0.0050996	0.00434916	ADA2/FN1/APOE/CTSL/GPNMB/CTSK/CTSS/HPSE/AGRN	9
261	AD.NTvsAD.LTA	GO:0008201	heparin binding	20/1669	56/10195	0.000342284	0.00544425	0.0046431	ADA2/NRP1/CRISPLD2/CCL7/VEGFA/HBEGF/FN1/RPL22/CXCL6/FGFRL1/APOE/GPNMB/MMP7/FGF2/APP/CXCL13/FSTL1/CXCL10/VEGFB/CCL23	20
263	AD.NTvsAD.LTA	GO:0008146	sulfotransferase activity	10/1669	20/10195	0.000508649	0.0077962	0.00664894	NDST1/HS3ST2/HS3ST3B1/HS6ST1/NDST2/TPST1/CHST2/CHST13/CHST15/GAL3ST4	10
264	AD.NTvsAD.LTA	GO:0015075	ion transmembrane transporter activity	86/1669	376/10195	0.000539645	0.00812359	0.00692815	ATP2C1/SLC11A1/ATP6V1H/SLC4A8/KCNQ1/SLC12A2/SLC9A7/KCNAB2/ATP1B3/SLC46A1/SLC23A2/SLC7A8/TMEM38B/SLC8A3/SLCO4A1/PLP2/SLC7A5/PIEZO1/AQP9/KCNN4/SLC1A5/HPN/SCN1B/NCS1/PKD2L1/ABCC3/TMEM109/PANX1/SLC1A2/SLC6A12/SLC16A10/SLC12A7/ABCC5/SLC16A7/HVCN1/KCNJ2/ABCC4/TMEM175/SLC27A1/KCNC3/SLC37A2/ATP5MC2/KCNMB4/SLC41A2/SLC2A8/SLC31A2/SLC40A1/SLC39A8/TTYH2/ATP1B1/SLC39A1/SLC25A37/SLC43A1/ITPR1/SLC7A11/MCOLN2/AN…	86
266	AD.NTvsAD.LTA	GO:0015318	inorganic molecular entity transmembrane transporter activity	78/1669	336/10195	0.000606405	0.00881378	0.00751678	ATP2C1/SLC11A1/ATP6V1H/SLC4A8/KCNQ1/SLC12A2/SLC9A7/KCNAB2/ATP1B3/SLC46A1/SLC23A2/SLC7A8/TMEM38B/SLC8A3/SLC7A5/PIEZO1/AQP9/KCNN4/SLC1A5/HPN/SCN1B/NCS1/PKD2L1/ABCC3/PANX1/SLC1A2/SLC6A12/SLC16A10/SLC12A7/SLC16A7/HVCN1/KCNJ2/TMEM175/SLC27A1/KCNC3/SLC37A2/ATP5MC2/KCNMB4/SLC41A2/SLC2A8/SLC31A2/SLC40A1/SLC39A8/TTYH2/ATP1B1/SLC39A1/SLC25A37/SLC43A1/ITPR1/SLC7A11/MCOLN2/ANKH/SLC16A1/SLC7A7/KCNMA1/KCNJ15/S…	78
267	PDDNOS.NTvsPDDNOS.LPS	GO:0048018	receptor ligand activity	76/1593	147/10195	1.39824e-24	8.98341e-22	7.39159e-22	HGF/GRN/SEMA3C/EDN1/CXCL2/ADA2/OSM/TNFSF13B/IL7/RETN/GPI/EBI3/CLEC11A/HAMP/NAMPT/TNFSF8/CSF3/CCL7/CCL2/IL23A/VEGFA/HBEGF/WNT5A/IL1A/CCL20/INHBA/NDP/CXCL6/EREG/IL1B/TNFSF9/LIF/KL/GPNMB/IL6/IL10/IL36G/IL1RN/IL36RN/FGF2/IL19/PDGFC/ADM/IL18/BMP6/CMTM7/CXCL13/NRG1/IL20/IL24/TGFA/CXCL3/CXCL5/PPBP/CXCL1/IL15/CSF2/OSGIN2/SEMA4C/CXCL10/CXCL8/CCL19/LEP/CLCF1/METRNL/MACC1/SEMA4B/FLRT2/PDGFA/INSL3/CCL23/CCL4…	76
268	PDDNOS.NTvsPDDNOS.LPS	GO:0030546	signaling receptor activator activity	77/1593	151/10195	2.16729e-24	8.98341e-22	7.39159e-22	HGF/GRN/SEMA3C/EDN1/CXCL2/ADA2/OSM/TNFSF13B/IL7/RETN/GPI/EBI3/CLEC11A/HAMP/NAMPT/TNFSF8/CSF3/CCL7/CCL2/IL23A/VEGFA/HBEGF/WNT5A/IL1A/CCL20/INHBA/NDP/CXCL6/EREG/IL1B/TNFSF9/LIF/KL/GPNMB/IL6/IL10/IL36G/IL1RN/IL36RN/FGF2/APP/IL19/PDGFC/ADM/IL18/BMP6/CMTM7/CXCL13/NRG1/IL20/IL24/TGFA/CXCL3/CXCL5/PPBP/CXCL1/IL15/CSF2/OSGIN2/SEMA4C/CXCL10/CXCL8/CCL19/LEP/CLCF1/METRNL/MACC1/SEMA4B/FLRT2/PDGFA/INSL3/CCL23/…	77
270	PDDNOS.NTvsPDDNOS.LPS	GO:0038023	signaling receptor activity	148/1593	433/10195	1.3224e-22	2.19254e-20	1.80403e-20	SEC62/CD4/MRC2/PLAUR/CD74/ADGRA2/CD44/TNFRSF1B/TNFRSF9/JMJD6/SCARB1/SCARF1/GPC4/IL4R/ITGB5/ICAM1/TREM2/LRP5L/PROCR/CD40/FLT1/VAC14/IL21R/LILRB1/IL27RA/EBI3/SLC1A5/LILRB5/ITGB8/MET/EPHB6/TGFBR1/PKD2L1/FOLR3/ADGRD1/TREML2/NR3C1/CD86/ITGA4/IL1R2/IL1R1/SLAMF1/CD48/F3/NR4A3/CSF3R/GPR68/OGFRL1/TNFRSF10B/TNFRSF8/CD80/CCR2/CXCR4/ACVR2A/ADGRE5/LRP1/SDC4/TREM1/PAX8/CD93/FFAR2/CCR7/NECTIN2/MAS1/ADGRE3/SELEN…	148
271	PDDNOS.NTvsPDDNOS.LPS	GO:0060089	molecular transducer activity	148/1593	433/10195	1.3224e-22	2.19254e-20	1.80403e-20	SEC62/CD4/MRC2/PLAUR/CD74/ADGRA2/CD44/TNFRSF1B/TNFRSF9/JMJD6/SCARB1/SCARF1/GPC4/IL4R/ITGB5/ICAM1/TREM2/LRP5L/PROCR/CD40/FLT1/VAC14/IL21R/LILRB1/IL27RA/EBI3/SLC1A5/LILRB5/ITGB8/MET/EPHB6/TGFBR1/PKD2L1/FOLR3/ADGRD1/TREML2/NR3C1/CD86/ITGA4/IL1R2/IL1R1/SLAMF1/CD48/F3/NR4A3/CSF3R/GPR68/OGFRL1/TNFRSF10B/TNFRSF8/CD80/CCR2/CXCR4/ACVR2A/ADGRE5/LRP1/SDC4/TREM1/PAX8/CD93/FFAR2/CCR7/NECTIN2/MAS1/ADGRE3/SELEN…	148
274	PDDNOS.NTvsPDDNOS.LPS	GO:0005126	cytokine receptor binding	61/1593	153/10195	2.82505e-13	2.92745e-11	2.40872e-11	TRAF1/CXCL2/OSM/TNFSF13B/PYCARD/IL7/EBI3/TGFBR1/TNFSF8/CSF3/CCL7/CCL2/IL23A/VEGFA/IL1A/CCL20/CCR2/ACVR2A/INHBA/CXCL6/IL1B/TNFSF9/LIF/IL6/IL10/IL36G/IL1RN/IL36RN/SMAD6/NOL3/CNIH4/IL18/BMP6/CXCL13/ITGA5/IL20/TGFBR2/CXCL3/CXCL5/PPBP/CXCL1/IL15/CASP3/CSF2/STAT3/CXCL10/CXCL8/LRG1/CCL19/CLCF1/CD300LF/TLR5/IL1RAP/SPRED2/ITGB3/CCL23/CCL4/CCL18/CCL4L2/CCL3L1/CCL3	61
282	PDDNOS.NTvsPDDNOS.LPS	GO:0038024	cargo receptor activity	19/1593	36/10195	2.55876e-07	1.32576e-05	1.09084e-05	STAB1/MSR1/SCARB1/SCARF1/LOXL3/LRP1/LDLR/CD36/SORL1/ASGR1/ACKR3/LRP12/LRP8/ITGB2/ASGR2/ABCA1/ITGAM/FPR2/LRP10	19
284	PDDNOS.NTvsPDDNOS.LPS	GO:0005178	integrin binding	27/1593	67/10195	9.60332e-07	3.90776e-05	3.21533e-05	CD9/NISCH/TIMP2/ACTN1/ITGB5/ICAM1/ITGB8/FN1/TGFBI/IL1B/GPNMB/EMILIN1/FGF2/ADAM15/DST/UTRN/NRG1/MMP14/ITGB2/JAML/ITGA5/PTPN2/SRC/S1PR3/LYN/ITGB3/S1PR2	27
285	PDDNOS.NTvsPDDNOS.LPS	GO:0071813	lipoprotein particle binding	11/1593	15/10195	9.7315e-07	3.90776e-05	3.21533e-05	STAB1/MSR1/SCARB1/SCARF1/TREM2/LDLR/APOE/CD36/SORL1/LRP8/ABCA1	11
286	PDDNOS.NTvsPDDNOS.LPS	GO:0071814	protein-lipid complex binding	11/1593	15/10195	9.7315e-07	3.90776e-05	3.21533e-05	STAB1/MSR1/SCARB1/SCARF1/TREM2/LDLR/APOE/CD36/SORL1/LRP8/ABCA1	11
288	PDDNOS.NTvsPDDNOS.LPS	GO:0019955	cytokine binding	31/1593	84/10195	1.50233e-06	5.66103e-05	4.65793e-05	CD4/CD74/TNFRSF1B/PLP2/IL27RA/EBI3/TGFBR1/ITGA4/IL1R2/IL1R1/CSF3R/CCR2/CXCR4/CCR7/IL2RA/CD36/IL1RN/IL36RN/IL11RA/IL18BP/TNFRSF11A/ACKR3/PDPN/TGFBR2/CX3CR1/A2M/CSF1R/CCR3/IL3RA/CRLF2/ITGB3	31
290	PDDNOS.NTvsPDDNOS.LPS	GO:0004867	serine-type endopeptidase inhibitor activity	17/1593	34/10195	2.94652e-06	0.000101778	8.37431e-05	TFPI/ANOS1/PAPLN/TFPI2/SERPINE1/PI3/SERPINF1/APP/SPINT1/SERPINB7/SERPINF2/SERPINB9/A2M/SERPINA1/SERPINB2/SERPINB4/SERPINB10	17
291	PDDNOS.NTvsPDDNOS.LPS	GO:0046873	metal ion transmembrane transporter activity	46/1593	154/10195	5.37067e-06	0.000178092	0.000146535	SLC11A1/KCNQ1/KCNAB2/SLC23A2/SLC8B1/TMEM38B/KCNK6/SLC8A3/SLC39A14/KCNN4/HPN/SCN1B/NCS1/PKD2L1/PANX1/SLC1A2/SLC6A12/SLC12A7/TMEM175/KCNC3/SLC41A1/KCNMB4/SLC39A8/TRPM2/ATP1B1/SLC25A37/ITPR1/MCOLN2/KCNMA1/LRRC38/SLC9B2/CACNB3/SLC3A2/MFSD2A/SCN9A/NIPAL4/SLC22A1/CATSPER1/KCNE3/KCNE5/SLC9A9/SLC8A1/SLC24A3/TPCN1/SLC39A10/ANXA6	46
292	PDDNOS.NTvsPDDNOS.LPS	GO:0015267	channel activity	44/1593	146/10195	6.62895e-06	0.000203533	0.000167468	KCNQ1/KCNAB2/PANX2/ANO8/TMEM38B/KCNK6/APOL1/PIEZO1/AQP9/KCNN4/HPN/SCN1B/NCS1/PKD2L1/TMEM109/PANX1/GJA3/HVCN1/TMEM175/TOMM40/KCNC3/KCNMB4/TTYH3/TTYH2/TRPM2/ITPR1/MCOLN2/KCNMA1/ATP5MC1/LRRC38/STEAP1/CYBB/GJB2/CACNB3/SCN9A/CLIC4/ANO5/CATSPER1/KCNE3/KCNE5/SLC24A3/TPCN1/ANXA6/ATP6AP1L	44
293	PDDNOS.NTvsPDDNOS.LPS	GO:0022803	passive transmembrane transporter activity	44/1593	146/10195	6.62895e-06	0.000203533	0.000167468	KCNQ1/KCNAB2/PANX2/ANO8/TMEM38B/KCNK6/APOL1/PIEZO1/AQP9/KCNN4/HPN/SCN1B/NCS1/PKD2L1/TMEM109/PANX1/GJA3/HVCN1/TMEM175/TOMM40/KCNC3/KCNMB4/TTYH3/TTYH2/TRPM2/ITPR1/MCOLN2/KCNMA1/ATP5MC1/LRRC38/STEAP1/CYBB/GJB2/CACNB3/SCN9A/CLIC4/ANO5/CATSPER1/KCNE3/KCNE5/SLC24A3/TPCN1/ANXA6/ATP6AP1L	44
307	PDDNOS.NTvsPDDNOS.LPS	GO:0015491	cation:cation antiporter activity	10/1593	17/10195	5.69767e-05	0.00115204	0.000947905	SLC11A1/SLC8B1/SLC8A3/SLC41A1/SLC9B2/SLC3A2/SLC9A9/SLC8A1/SLC24A3/SLC22A4	10
308	PDDNOS.NTvsPDDNOS.LPS	GO:0001540	amyloid-beta binding	19/1593	49/10195	7.26496e-05	0.00143397	0.00117987	CD74/MSR1/SCARB1/TREM2/CST3/FBXO2/LRP1/LDLR/APOE/EPHB2/CD36/ITM2B/TLR2/SORL1/ITGB2/ITGAM/FPR2/LDLRAD3/BACE1	19
314	PDDNOS.NTvsPDDNOS.LPS	GO:0001968	fibronectin binding	8/1593	13/10195	0.000214734	0.00361392	0.00297355	VEGFA/ITGA4/LOXL3/SDC4/CTSL/CTSK/CTSS/ITGB3	8
315	PDDNOS.NTvsPDDNOS.LPS	GO:0043394	proteoglycan binding	9/1593	16/10195	0.00021809	0.00361392	0.00297355	ADA2/FN1/LRP1/APOE/CTSL/GPNMB/CTSK/CTSS/HPSE	9
316	PDDNOS.NTvsPDDNOS.LPS	GO:0008236	serine-type peptidase activity	21/1593	61/10195	0.000226687	0.00361392	0.00297355	PRSS22/HGF/PLAT/HPN/CPVL/CPD/CTSC/PROC/F3/MMP8/SCPEP1/PRCP/MMP7/CORIN/ST14/HTRA1/HTRA3/PARL/MMP1/CFD/CFB	21
317	PDDNOS.NTvsPDDNOS.LPS	GO:0016825	hydrolase activity, acting on acid phosphorus-nitrogen bonds	21/1593	61/10195	0.000226687	0.00361392	0.00297355	PRSS22/HGF/PLAT/HPN/CPVL/CPD/CTSC/PROC/F3/MMP8/SCPEP1/PRCP/MMP7/CORIN/ST14/HTRA1/HTRA3/PARL/MMP1/CFD/CFB	21
318	PDDNOS.NTvsPDDNOS.LPS	GO:0017171	serine hydrolase activity	21/1593	61/10195	0.000226687	0.00361392	0.00297355	PRSS22/HGF/PLAT/HPN/CPVL/CPD/CTSC/PROC/F3/MMP8/SCPEP1/PRCP/MMP7/CORIN/ST14/HTRA1/HTRA3/PARL/MMP1/CFD/CFB	21
322	PDDNOS.NTvsPDDNOS.LPS	GO:0005539	glycosaminoglycan binding	26/1593	84/10195	0.000308069	0.00456053	0.00375242	STAB1/ANOS1/CD44/ADA2/TREM2/CEMIP/CCL7/VEGFA/HBEGF/DPYSL3/FN1/RPL22/TNFAIP6/CXCL6/APOE/GPNMB/TLR2/MMP7/FGF2/APP/CXCL13/TGFBR2/CXCL10/SULF2/ANXA6/CCL23	26
323	PDDNOS.NTvsPDDNOS.LPS	GO:0030246	carbohydrate binding	38/1593	140/10195	0.000316587	0.00460439	0.00378852	MRC2/SLC2A3/CHI3L2/PLOD1/GCKR/FCN1/GPI/CLEC11A/SIGLEC5/PHYH/GALK1/MLEC/CRYBG1/FBXO2/CD93/SIGLEC9/CLEC10A/SLC2A8/GALNT6/SORD/ASGR1/GALM/FUOM/CLEC1A/HK2/ASGR2/PTX3/FBP1/LGALS9/GUSB/GAA/CLEC7A/CLECL1/HLA-DRB1/MAN2A2/HLA-DRA/CD302/SIGLEC14	38
325	PDDNOS.NTvsPDDNOS.LPS	GO:0019838	growth factor binding	24/1593	76/10195	0.000371955	0.00522628	0.00430021	ITGA6/FLT1/TGFBR1/IL1R2/IL1R1/CSF3R/DUSP1/ACVR2A/RHBDF2/KL/IL2RA/PDGFRA/CD36/ACVR1B/IL1RN/IL36RN/IL11RA/CXCL13/TGFBR2/HTRA1/HTRA3/A2M/PDGFA/ITGB3	24
327	PDDNOS.NTvsPDDNOS.LPS	GO:0002020	protease binding	27/1593	90/10195	0.000417077	0.00566815	0.00466378	TIMP2/CST3/PYCARD/RIPK2/SERPINE1/PANX1/FN1/IL1R1/F3/TNFAIP3/LRP1/LDLR/SELENOS/FLOT2/NOL3/TP53/ADAMTS4/CSTB/CASP3/SERPINF2/SERPINB9/A2M/SERPINA1/PSAP/SERPINB4/INSL3/ITGB3	27
328	PDDNOS.NTvsPDDNOS.LPS	GO:0005509	calcium ion binding	61/1593	258/10195	0.000430473	0.00575584	0.00473594	SCIN/STAB1/ACTN1/PGS1/LPCAT2/EEF2K/NCS1/PKD2L1/TBC1D9/RAPGEF2/EHD1/GPD2/PROC/PLA2G4A/PADI2/ADGRE5/LRP1/CD93/EPS15L1/DLL4/LDLR/RAB11FIP4/ADGRE3/GCH1/CEMIP2/DYSF/PLCB2/ANXA3/MCTP2/NOL3/TRPM2/S100A8/CALM2/GSN/ITPR1/DST/RASGRP3/CLGN/LRP8/TCHH/S100A9/GJB2/TPM4/REPS2/USP32/RASGRP1/HEG1/ADGRE1/THBD/PLCB1/SLC8A1/DNER/PLSCR1/S100A4/SULF2/ANXA6/S100A6/ASPH/DLL1/NHSL2/AIF1	61
331	PDDNOS.NTvsPDDNOS.LTA	GO:0030546	signaling receptor activator activity	58/927	151/10195	6.57477e-23	3.43152e-20	3.00223e-20	HGF/SEMA3C/CXCL2/ADA2/OSM/TNFSF13B/IL7/RETN/EBI3/CLEC11A/HAMP/NAMPT/TNFSF8/CSF3/CCL7/CCL2/VEGFA/HBEGF/WNT5A/IL1A/CCL20/INHBA/NDP/CXCL6/EREG/IL1B/KL/GPNMB/IL6/IL10/IL36G/IL1RN/FGF2/APP/IL19/PDGFC/ADM/NRG1/IL24/TGFA/CXCL3/CXCL5/PPBP/CXCL1/SEMA4C/CXCL10/CXCL8/CCL19/LEP/METRNL/SEMA4B/VSTM1/PDGFA/INSL3/CCL23/CCL4/CCL18/CCL3	58
332	PDDNOS.NTvsPDDNOS.LTA	GO:0048018	receptor ligand activity	57/927	147/10195	8.98304e-23	3.43152e-20	3.00223e-20	HGF/SEMA3C/CXCL2/ADA2/OSM/TNFSF13B/IL7/RETN/EBI3/CLEC11A/HAMP/NAMPT/TNFSF8/CSF3/CCL7/CCL2/VEGFA/HBEGF/WNT5A/IL1A/CCL20/INHBA/NDP/CXCL6/EREG/IL1B/KL/GPNMB/IL6/IL10/IL36G/IL1RN/FGF2/IL19/PDGFC/ADM/NRG1/IL24/TGFA/CXCL3/CXCL5/PPBP/CXCL1/SEMA4C/CXCL10/CXCL8/CCL19/LEP/METRNL/SEMA4B/VSTM1/PDGFA/INSL3/CCL23/CCL4/CCL18/CCL3	57
334	PDDNOS.NTvsPDDNOS.LTA	GO:0038023	signaling receptor activity	100/927	433/10195	3.43231e-19	5.24457e-17	4.58845e-17	SEC62/CD4/MRC2/PLAUR/MARCO/CD74/ADGRA2/CD44/TNFRSF1B/SCARB1/SCARF1/GPC4/IL4R/TREM2/NRP1/PROCR/NTSR1/FLT1/VAC14/LILRB1/LILRA1/EBI3/ITGB8/MET/VDR/ADGRD1/TREML2/NR3C1/HRH2/SLAMF1/CD48/GPR68/TNFRSF8/CD80/CD244/ADGRE5/SDC4/TREM1/CD93/ADGRE2/CHRNA10/NECTIN2/MAS1/LILRB2/ADGRE3/EPHB2/IL2RA/CD36/ACVR1B/TLR2/SORL1/ACVRL1/GPR84/LPAR6/NPC1/TNFRSF11A/NECTIN4/FCGR2A/ACKR3/LPAR4/LRP8/FCER1G/NKX3-1/IL7R/PTAFR/AD…	100
335	PDDNOS.NTvsPDDNOS.LTA	GO:0060089	molecular transducer activity	100/927	433/10195	3.43231e-19	5.24457e-17	4.58845e-17	SEC62/CD4/MRC2/PLAUR/MARCO/CD74/ADGRA2/CD44/TNFRSF1B/SCARB1/SCARF1/GPC4/IL4R/TREM2/NRP1/PROCR/NTSR1/FLT1/VAC14/LILRB1/LILRA1/EBI3/ITGB8/MET/VDR/ADGRD1/TREML2/NR3C1/HRH2/SLAMF1/CD48/GPR68/TNFRSF8/CD80/CD244/ADGRE5/SDC4/TREM1/CD93/ADGRE2/CHRNA10/NECTIN2/MAS1/LILRB2/ADGRE3/EPHB2/IL2RA/CD36/ACVR1B/TLR2/SORL1/ACVRL1/GPR84/LPAR6/NPC1/TNFRSF11A/NECTIN4/FCGR2A/ACKR3/LPAR4/LRP8/FCER1G/NKX3-1/IL7R/PTAFR/AD…	100
338	PDDNOS.NTvsPDDNOS.LTA	GO:0038024	cargo receptor activity	18/927	36/10195	2.87495e-10	2.74558e-08	2.4021e-08	STAB1/MARCO/MSR1/SCARB1/SCARF1/LOXL3/LDLR/CD36/ENPP2/SORL1/ASGR1/ACKR3/LRP12/LRP8/ASGR2/FPR2/CD163/LRP10	18
340	PDDNOS.NTvsPDDNOS.LTA	GO:0005126	cytokine receptor binding	40/927	153/10195	4.72064e-10	3.56053e-08	3.1151e-08	TRAF1/CXCL2/OSM/TNFSF13B/IL7/EBI3/TNFSF8/CSF3/CCL7/CCL2/VEGFA/IL1A/CCL20/SOCS2/INHBA/CXCL6/IL1B/IL6/IL10/IL36G/IL1RN/CNIH4/ITGA5/CXCL3/CXCL5/PPBP/CXCL1/STAT3/CXCL10/CXCL8/LRG1/CCL19/PIDD1/TLR5/IL1RAP/ITGB3/CCL23/CCL4/CCL18/CCL3	40
341	PDDNOS.NTvsPDDNOS.LTA	GO:0042379	chemokine receptor binding	18/927	37/10195	5.12642e-10	3.56053e-08	3.1151e-08	CXCL2/CCL7/CCL2/CCL20/CXCL6/CNIH4/CXCL3/CXCL5/PPBP/CXCL1/STAT3/CXCL10/CXCL8/CCL19/CCL23/CCL4/CCL18/CCL3	18
343	PDDNOS.NTvsPDDNOS.LTA	GO:0005539	glycosaminoglycan binding	25/927	84/10195	5.57755e-08	3.13023e-06	2.73863e-06	STAB1/CD44/VCAN/LAMC2/ADA2/TREM2/NRP1/CEMIP/CCL7/VEGFA/HBEGF/FN1/RPL22/TNFAIP6/CXCL6/ADGRE2/APOE/GPNMB/TLR2/MMP7/FGF2/APP/CXCL10/SULF2/CCL23	25
345	PDDNOS.NTvsPDDNOS.LTA	GO:0071813	lipoprotein particle binding	10/927	15/10195	7.24552e-08	3.45974e-06	3.02691e-06	STAB1/MSR1/SCARB1/SCARF1/TREM2/LDLR/APOE/CD36/SORL1/LRP8	10
346	PDDNOS.NTvsPDDNOS.LTA	GO:0071814	protein-lipid complex binding	10/927	15/10195	7.24552e-08	3.45974e-06	3.02691e-06	STAB1/MSR1/SCARB1/SCARF1/TREM2/LDLR/APOE/CD36/SORL1/LRP8	10
348	PDDNOS.NTvsPDDNOS.LTA	GO:0001540	amyloid-beta binding	18/927	49/10195	1.16618e-07	4.94979e-06	4.33056e-06	MARCO/CD74/MSR1/SCARB1/TREM2/CST3/FBXO2/CLU/LDLR/APOE/LILRB2/EPHB2/CD36/TLR2/SORL1/FPR2/LDLRAD3/BACE1	18
354	PDDNOS.NTvsPDDNOS.LTA	GO:0005178	integrin binding	19/927	67/10195	4.85391e-06	0.000154516	0.000135186	CD9/ACTN1/FCER2/ITGB8/FN1/IL1B/GPNMB/FGF2/ADAM15/CD226/DST/NRG1/MMP14/JAML/ITGA5/PTPN2/S1PR3/LYN/ITGB3	19
356	PDDNOS.NTvsPDDNOS.LTA	GO:0030246	carbohydrate binding	30/927	140/10195	6.61207e-06	0.000194293	0.000169986	MRC2/VCAN/SLC2A3/CHI3L2/GCKR/FCN1/FCER2/CLEC11A/SIGLEC5/FBXO2/CD93/CLEC10A/ENPP2/GALNT6/ASGR1/PFKL/SIGLEC10/GALNT2/GALM/HK2/ASGR2/PTX3/FBP1/CLEC4D/LGALS9/CLEC7A/HLA-DRB1/HLA-DRA/CD302/SIGLEC14	30
358	PDDNOS.NTvsPDDNOS.LTA	GO:0008201	heparin binding	16/927	56/10195	2.43826e-05	0.000665295	0.000582065	LAMC2/ADA2/NRP1/CCL7/VEGFA/HBEGF/FN1/RPL22/CXCL6/APOE/GPNMB/MMP7/FGF2/APP/CXCL10/CCL23	16
359	PDDNOS.NTvsPDDNOS.LTA	GO:0043394	proteoglycan binding	8/927	16/10195	3.00498e-05	0.000791657	0.000692618	ADA2/FN1/APOE/CTSL/GPNMB/CTSK/CTSS/HPSE	8
360	PDDNOS.NTvsPDDNOS.LTA	GO:0001968	fibronectin binding	7/927	13/10195	5.28011e-05	0.00134467	0.00117645	VEGFA/LOXL3/SDC4/CTSL/CTSK/CTSS/ITGB3	7
361	PDDNOS.NTvsPDDNOS.LTA	GO:0023023	MHC protein complex binding	9/927	23/10195	0.000103235	0.00254425	0.00222595	CD74/LILRB1/LILRB2/ATP1B1/HLA-DRB1/HLA-DOA/HLA-DMA/HLA-DRA/HLA-DMB	9
362	PDDNOS.NTvsPDDNOS.LTA	GO:0004867	serine-type endopeptidase inhibitor activity	11/927	34/10195	0.000133345	0.00318361	0.00278533	PAPLN/TFPI2/SERPINF1/FURIN/APP/SERPINB7/SERPINF2/SERPINB9/A2M/SERPINA1/SERPINB2	11
364	PDDNOS.NTvsPDDNOS.LTA	GO:0003823	antigen binding	12/927	40/10195	0.000150607	0.00338422	0.00296084	SLC7A8/SLC7A5/LILRA1/SLAMF1/CD48/IL7R/HLA-DQB1/HLA-DRB1/HLA-DQA1/HLA-DRA/HLA-DPB1/HLA-DPA1	12
367	PDDNOS.NTvsPDDNOS.LTA	GO:0005509	calcium ion binding	41/927	258/10195	0.000274008	0.00518948	0.00454026	STAB1/VCAN/ACTN1/PGS1/EEF2K/NCS1/TBC1D9/EHD1/GPD2/PROC/ADGRE5/CD93/ADGRE2/LDLR/ADGRE3/GCH1/CEMIP2/PRRG4/DYSF/ENPP2/PLCB2/MCTP2/S100A8/ADAM8/DST/RASGRP3/LRP8/S100A9/S100A12/GJB2/REPS2/HEG1/ADGRE1/THBD/PROS1/DNER/PLSCR1/S100A4/SULF2/DLL1/NHSL2	41
369	PDDNOS.NTvsPDDNOS.LTA	GO:0008236	serine-type peptidase activity	15/927	61/10195	0.000278493	0.00518948	0.00454026	PRSS22/HGF/PCSK5/HPN/CPVL/CPD/PROC/PLAU/PRCP/MMP7/FURIN/ADAM8/HTRA3/MMP1/CFD	15
370	PDDNOS.NTvsPDDNOS.LTA	GO:0016825	hydrolase activity, acting on acid phosphorus-nitrogen bonds	15/927	61/10195	0.000278493	0.00518948	0.00454026	PRSS22/HGF/PCSK5/HPN/CPVL/CPD/PROC/PLAU/PRCP/MMP7/FURIN/ADAM8/HTRA3/MMP1/CFD	15
371	PDDNOS.NTvsPDDNOS.LTA	GO:0017171	serine hydrolase activity	15/927	61/10195	0.000278493	0.00518948	0.00454026	PRSS22/HGF/PCSK5/HPN/CPVL/CPD/PROC/PLAU/PRCP/MMP7/FURIN/ADAM8/HTRA3/MMP1/CFD	15
373	PDDNOS.NTvsPDDNOS.LTA	GO:0005518	collagen binding	10/927	32/10195	0.000369729	0.00656914	0.00574732	MRC2/CD44/FN1/CTSL/CTSK/PAK1/CTSS/C1QTNF1/PDGFA/ITGA1	10
374	PDDNOS.NTvsPDDNOS.LTA	GO:0019865	immunoglobulin binding	7/927	17/10195	0.000432031	0.00750163	0.00656315	CD4/FCER2/FCGR2A/FCGR1A/FCER1G/FCER1A/FCAR	7
376	PDDNOS.NTvsPDDNOS.LTA	GO:0005342	organic acid transmembrane transporter activity	15/927	65/10195	0.00058014	0.00943036	0.00825059	SLC46A1/SLC23A2/SLC7A8/SLC7A5/AQP9/ABCC3/SLC1A2/SLC6A12/SLC16A10/SLC16A7/SLC7A11/SLC16A1/SLC7A7/SLC51A/SLC3A2	15
377	PDDNOS.NTvsPDDNOS.LTA	GO:0046943	carboxylic acid transmembrane transporter activity	15/927	65/10195	0.00058014	0.00943036	0.00825059	SLC46A1/SLC23A2/SLC7A8/SLC7A5/AQP9/ABCC3/SLC1A2/SLC6A12/SLC16A10/SLC16A7/SLC7A11/SLC16A1/SLC7A7/SLC51A/SLC3A2	15
378	PDDNOS.NTvsPDDNOS.LTA	GO:0031406	carboxylic acid binding	19/927	93/10195	0.000595803	0.0094832	0.00829682	GCLC/STAB1/CD44/VCAN/SLC46A1/FCN1/CEMIP/VDR/TNFAIP6/APOC1/SESN2/ALOX5AP/MTHFS/S100A8/S100A9/FABP5/SHMT1/SHMT2/FFAR4	19

## Sheet: BP
	Cluster	ID	Description	GeneRatio	BgRatio	pvalue	p.adjust	qvalue	geneID	Count
1	TD.NTvsTD.LPS	GO:0006954	inflammatory response	228/2171	448/10140	3.53446e-45	1.79091e-41	1.21139e-41	STAB1/BTK/HFE/TYROBP/ALOX5/SLC11A1/HGF/BIRC3/CD44/TNFRSF1B/GRN/MAP2K3/TNIP3/SBNO2/POLB/NFATC3/PTGS2/IL4R/CXCL2/GSTP1/MGST2/B4GALT1/ICAM1/LYZ/NLRP1/PTGS1/BLNK/TREM2/OSM/GGT5/HIF1A/RPS6KA5/PSMA6/NFKBIA/ABHD12/CD40/HCK/AHCY/TIMP1/ACP5/ACOD1/ABCC1/MEFV/PYCARD/RIPK2/RELB/HAMP/NAMPT/SERPINE1/C5/AKNA/PLGRKT/LIPA/CCL7/CCL2/CCL8/CCL1/CTSC/CD81/IL23A/VNN1/LY86/IL12B/BCL6/WNT5A/IL1A/CCL20/LOXL3/FN1/IL1R2/IL…	228
2	TD.NTvsTD.LPS	GO:0006935	chemotaxis	163/2171	349/10140	8.25379e-27	2.0911e-23	1.41444e-23	PLAUR/CD74/HGF/ADGRA2/GAB2/ELMO2/SEMA3C/PLD1/EDN1/CXCL2/GSTP1/SLC8B1/NRCAM/DPYSL2/TREM2/NRP1/HSD3B7/LGMN/RPS6KA5/PLP2/FLT1/ABCC1/SCN1B/MET/GRB10/EPHB6/SERPINE1/C5/PLGRKT/UNC5B/CCL7/CCL2/CCL8/CCL1/IL23A/RIPOR2/VEGFA/HBEGF/PDE4D/WNT5A/CCL20/PADI2/F3/NRP2/KLF7/NR4A3/CSF3R/DUSP1/CCRL2/CCR2/CXCR4/PLAU/EGR2/LRP1/CXCL6/NUP85/IL1B/VASP/FFAR2/CCR7/RAC2/DOCK4/MPP1/KIF3A/ZSWIM4/EPHB2/C5AR2/PDGFRA/DYSF/EDNRB…	163
4	TD.NTvsTD.LPS	GO:0050900	leukocyte migration	139/2171	280/10140	3.04634e-26	3.85895e-23	2.61023e-23	CD9/CD74/CD44/CD84/ATP1B3/EDN1/CXCL2/B4GALT1/SLC8B1/ICAM1/ITGA6/SLC7A8/TREM2/HSD3B7/LGMN/HCK/FLT1/SLC7A5/PYCARD/IL27RA/CAV1/SERPINE1/C5/DOCK8/CCL7/CCL2/CCL8/CCL1/CD81/IL23A/ADTRP/RIPOR2/VEGFA/PDE4D/SELENOK/WNT5A/CCL20/ITGA4/FN1/IL1R1/CD48/PADI2/CSF3R/DUSP1/CCR2/CXCR4/SDC4/TREM1/CXCL6/NUP85/IL1B/FFAR2/CCR7/RAC2/MPP1/C5AR2/DYSF/EDNRB/IL6/MYO1G/IL10/IL36G/IL1RN/IL36RN/GYPC/THBS1/EMILIN1/CH25H/TNFRSF…	139
5	TD.NTvsTD.LPS	GO:0060326	cell chemotaxis	99/2171	184/10140	2.62812e-22	2.66333e-19	1.8015e-19	CD74/HGF/ELMO2/EDN1/CXCL2/GSTP1/SLC8B1/NRP1/HSD3B7/LGMN/FLT1/ABCC1/MET/SERPINE1/C5/CCL7/CCL2/CCL8/CCL1/IL23A/RIPOR2/VEGFA/HBEGF/PDE4D/WNT5A/CCL20/PADI2/CSF3R/DUSP1/CCRL2/CCR2/CXCR4/CXCL6/NUP85/IL1B/FFAR2/CCR7/RAC2/DOCK4/MPP1/C5AR2/PDGFRA/DYSF/EDNRB/IL6/IL10/IL36G/IL1RN/IL36RN/THBS1/CH25H/FGF2/TNFRSF11A/VAV1/TRPM2/RAB13/S100A8/ACKR3/PTPRO/ADAM8/CXCL13/TIAM1/SLAMF8/FCER1G/ITGB2/JAML/CXCR5/S100A9/S1…	99
8	TD.NTvsTD.LPS	GO:0050865	regulation of cell activation	163/2171	392/10140	3.11648e-20	1.9739e-17	1.33516e-17	GCLC/CD38/CD9/CD4/BTK/HFE/TYROBP/CD74/TNFRSF1B/GRN/GAB2/TSPAN32/CD84/TP53BP1/CDC42/PAG1/IL4R/THOC1/MEF2C/TREM2/XBP1/CD40/SIRPB1/ATP11C/TNFSF13B/PYCARD/CD276/RIPK2/IL7/LILRB1/IL27RA/EBI3/JAK3/CAV1/DOCK8/VSIR/MAP3K8/CCL2/CTSC/CD81/IL23A/RIPOR2/VNN1/IL12B/SELENOK/BCL6/CD86/WNT5A/HES1/LOXL3/MAD2L2/TNFSF4/MMP8/TNFAIP3/VAMP8/SLC46A2/NR4A3/CD274/CD80/CCR2/INHBA/SDC4/CDKN1A/IL1B/TNFSF9/CCR7/TICAM1/FGL2/R…	163
9	TD.NTvsTD.LPS	GO:0032496	response to lipopolysaccharide	109/2171	226/10140	1.44719e-19	8.14767e-17	5.51116e-17	TFPI/MGST1/SLC11A1/TNFRSF1B/TNIP3/SBNO2/SCARB1/PTGS2/NFKB2/EDN1/CXCL2/MEF2C/GSTP1/MGST2/CHMP5/ICAM1/IRAK3/TREM2/XBP1/TSPO/NFKBIA/HCK/ACP5/ACOD1/PYCARD/RIPK2/LILRB1/HAMP/SERPINE1/CSF3/CCL2/CYP27B1/SASH1/LY86/IL12B/PDE4D/CD86/WNT5A/TNFSF4/TNFAIP3/CD274/CD80/GJB6/CXCL6/IL1B/CCR7/TICAM1/ZFP36/LILRB2/IDO1/SELENOS/GCH1/CD180/IRAK2/PTPN22/CMPK2/HAVCR2/CD36/EDNRB/IL6/IL10/IL36G/IL1RN/IL36RN/TLR2/CASP1/SM…	109
10	TD.NTvsTD.LPS	GO:0071222	cellular response to lipopolysaccharide	82/2171	150/10140	2.95184e-19	1.4957e-16	1.01171e-16	TFPI/TNFRSF1B/TNIP3/SBNO2/SCARB1/CXCL2/MEF2C/GSTP1/CHMP5/ICAM1/XBP1/TSPO/NFKBIA/HCK/ACOD1/PYCARD/RIPK2/LILRB1/HAMP/SERPINE1/CSF3/CCL2/SASH1/LY86/IL12B/PDE4D/CD86/WNT5A/TNFSF4/TNFAIP3/CD274/CD80/CXCL6/IL1B/TICAM1/ZFP36/LILRB2/SELENOS/CD180/IRAK2/PTPN22/CMPK2/HAVCR2/CD36/EDNRB/IL6/IL10/IL36G/IL1RN/IL36RN/TLR2/CASP1/IRF8/ANKRD1/IL18/BMP6/CXCL13/NLRP3/IL24/CXCL3/CXCL5/PPBP/CXCL1/ZC3H12A/CSF2/ABCA1/CX…	82
11	TD.NTvsTD.LPS	GO:0050727	regulation of inflammatory response	107/2171	223/10140	5.12314e-19	2.32263e-16	1.57105e-16	BTK/HGF/BIRC3/TNFRSF1B/GRN/SBNO2/PTGS2/GSTP1/MGST2/NLRP1/TREM2/OSM/PSMA6/NFKBIA/ABHD12/HCK/ACP5/ACOD1/ABCC1/MEFV/PYCARD/SERPINE1/AKNA/CCL1/CTSC/CD81/IL23A/IL12B/BCL6/WNT5A/IL1R2/IL1R1/PROC/TNFSF4/MMP8/TNFAIP3/VAMP8/ADCY7/CCR2/TNFAIP6/IL1B/FFAR2/CCR7/TICAM1/PSMA1/LDLR/APOE/MAS1/IDO1/SELENOS/PPARG/SERPINF1/IL2RA/ETS1/NT5E/EDNRB/IL6/IL10/TLR2/TNFRSF11A/S100A8/NFKBIZ/OSMR/TNIP1/ATM/IL18/ADAM8/GBP5/RA…	107
12	TD.NTvsTD.LPS	GO:0030198	extracellular matrix organization	88/2171	168/10140	5.95898e-19	2.32263e-16	1.57105e-16	CFLAR/CD44/TNFRSF1B/TIMP2/VCAN/COL23A1/LAMC2/BCL3/FSCN1/ICAM3/NFKB2/ITGB5/PLOD1/ITGAE/B4GALT1/ERO1B/ICAM1/LAMB1/ITGA6/TMEM38B/CST3/TIMP1/RGCC/ICAM5/HAS1/HPN/ITGB8/DNAJB6/SERPINE1/TGFBR1/ADTRP/ITGA4/LOXL3/FN1/QSOX1/MMP8/TGFBI/MMP19/LRP1/POMT1/MYH11/PDGFRA/ETS1/CTSL/ADAM19/LAMC1/IL6/MMP7/THBS1/ITGA11/CYP1B1/EMILIN1/ADAMTS14/FGF2/APP/CTSK/ADAM15/ADAM8/MMP14/ADAMTS4/ITGB2/ITGA5/PDPN/CTSS/PTX3/HTRA1/S…	88
13	TD.NTvsTD.LPS	GO:0043062	extracellular structure organization	88/2171	168/10140	5.95898e-19	2.32263e-16	1.57105e-16	CFLAR/CD44/TNFRSF1B/TIMP2/VCAN/COL23A1/LAMC2/BCL3/FSCN1/ICAM3/NFKB2/ITGB5/PLOD1/ITGAE/B4GALT1/ERO1B/ICAM1/LAMB1/ITGA6/TMEM38B/CST3/TIMP1/RGCC/ICAM5/HAS1/HPN/ITGB8/DNAJB6/SERPINE1/TGFBR1/ADTRP/ITGA4/LOXL3/FN1/QSOX1/MMP8/TGFBI/MMP19/LRP1/POMT1/MYH11/PDGFRA/ETS1/CTSL/ADAM19/LAMC1/IL6/MMP7/THBS1/ITGA11/CYP1B1/EMILIN1/ADAMTS14/FGF2/APP/CTSK/ADAM15/ADAM8/MMP14/ADAMTS4/ITGB2/ITGA5/PDPN/CTSS/PTX3/HTRA1/S…	88
20	TD.NTvsTD.LPS	GO:0030155	regulation of cell adhesion	171/2171	442/10140	2.1361e-17	5.41181e-15	3.6606e-15	CD9/CD4/HFE/CD74/CD44/ARHGAP6/CDC42/MAP4K4/PAG1/IL4R/APBB1IP/DNM2/CASS4/ICAM1/ITGA6/NRP1/XBP1/SIRPB1/CCM2L/TNFSF13B/RGCC/NFAT5/PIEZO1/PYCARD/CD276/RIPK2/IL7/LILRB1/EBI3/JAK3/CDK6/CAV1/SERPINE1/AKNA/DOCK8/KANK1/VSIR/MAP3K8/CCL2/CD81/IL23A/ARHGDIB/ADTRP/RIPOR2/VNN1/VEGFA/IL12B/SELENOK/BCL6/CD86/WNT5A/HES1/CYTIP/ITGA4/LOXL3/FN1/MAD2L2/GBP1/TNFSF4/NR4A3/DUSP1/CD274/TGFBI/CD80/CCR2/CXCR4/PLAU/LRP1/SDC…	171
23	TD.NTvsTD.LPS	GO:0098609	cell-cell adhesion	167/2171	433/10140	7.35756e-17	1.6209e-14	1.09639e-14	BAIAP2L1/CD9/CD4/HFE/ATP2C1/CD74/CD44/VCL/ELMO2/TSPAN32/CD84/CDC42/PAG1/ICAM3/GPC4/IL4R/ITGB5/ICAM1/NRCAM/LAMB1/ITGA6/XBP1/SIRPB1/CCM2L/MYL12A/TNFSF13B/RGCC/NFAT5/PIEZO1/PYCARD/CD276/RIPK2/IL7/LILRB1/EBI3/ICAM5/JAK3/CAV1/DNAJB6/AKNA/DOCK8/VSIR/MAP3K8/CCL2/CD81/IL23A/ADTRP/RIPOR2/VNN1/VEGFA/IL12B/SELENOK/BCL6/CD86/WNT5A/HES1/ITGA4/LOXL3/MAD2L2/TNFSF4/NR4A3/CD274/CD80/CCR2/SDC4/IL1B/TNFSF9/CD93/CCR…	167
25	TD.NTvsTD.LPS	GO:0007186	G protein-coupled receptor signaling pathway	145/2171	360/10140	1.20319e-16	2.43863e-14	1.64951e-14	CRY1/BTK/ACPP/ADGRA2/HOMER3/GNA15/PDE4A/DGKD/TULP3/EDN1/DNM2/CXCL2/FCN1/PLEKHG2/NTSR1/PLCB4/SYP/CA2/CAV1/MET/C5/CCL7/CCL2/CCL8/CCL1/PPP1R9B/RAPGEF2/ADGRD1/ARRDC3/PDE4D/WNT5A/CISH/CCL20/PLCL1/GPR68/OGFRL1/ADCY7/CCRL2/CCR2/CXCR4/ADGRE5/LRP1/CXCL6/EREG/PAX8/S1PR4/FFAR2/CCR7/GNG11/RAC2/APOE/MAS1/ARHGEF9/ADGRE3/PPARG/SORT1/DAGLA/C5AR2/EDNRB/PLCB2/FGD4/GPR84/LPAR6/VAV1/APP/RGS16/CALM2/ACKR3/IQGAP2/TIAM…	145
26	TD.NTvsTD.LPS	GO:0071216	cellular response to biotic stimulus	87/2171	178/10140	2.60623e-16	5.07915e-14	3.43559e-14	TFPI/BTK/TNFRSF1B/TNIP3/SBNO2/SCARB1/CXCL2/MEF2C/GSTP1/CHMP5/ICAM1/TREM2/XBP1/TSPO/NFKBIA/HCK/ACOD1/PYCARD/RIPK2/LILRB1/HAMP/SERPINE1/CSF3/CCL2/SASH1/LY86/IL12B/PDE4D/CD86/WNT5A/TNFSF4/TNFAIP3/CD274/CD80/CXCL6/IL1B/TICAM1/ZFP36/LILRB2/SELENOS/CD180/IRAK2/PTPN22/CMPK2/HAVCR2/CD36/EDNRB/IL6/IL10/IL36G/IL1RN/IL36RN/TLR2/CASP1/IRF8/TP53/ANKRD1/IL18/BMP6/CXCL13/PPP1R15B/NLRP3/IL24/CXCL3/CXCL5/PPBP/CXC…	87
29	TD.NTvsTD.LPS	GO:0009611	response to wounding	151/2171	385/10140	4.43486e-16	7.74876e-14	5.24134e-14	ENPP4/CFLAR/TFPI/CD9/PLAUR/TYROBP/SLC11A1/CD44/PRKCH/GRN/VCL/LCP2/DCBLD2/GNA15/TSPAN32/MYLK/CDC42/VASH1/SCARB1/SCARF1/DGKD/EDN1/CD59/B4GALT1/PABPC4/NRP1/XBP1/TSPO/TXN2/ITPK1/HIF1A/PROCR/CD40/CCM2L/MYL12A/TIMP1/PLAT/TFPI2/CAV1/SERPINE1/EZH2/TGFBR1/DOCK8/KANK1/RAD51C/EHD1/SLC1A2/CD81/WNT5B/ADTRP/HBEGF/DPYSL3/WNT5A/IL1A/FN1/PROC/NFE2L2/ID3/F3/TNFAIP3/AKAP1/CCR2/TMIGD3/CXCR4/PLAU/LRP1/SDC4/F13A1/CDKN…	151
31	TD.NTvsTD.LPS	GO:0001819	positive regulation of cytokine production	138/2171	343/10140	7.59077e-16	1.24072e-13	8.39238e-14	CD4/TYROBP/SLC11A1/CD74/HGF/BIRC3/BCL3/PANX2/PTGS2/NFKB2/IL4R/FCN1/NLRP1/TREM2/OSM/XBP1/POLR3H/HIF1A/CD40/CCM2L/RNF125/RGCC/PYCARD/CD276/RIPK2/IL7/LILRB1/IL27RA/EBI3/SERPINE1/C5/CCL1/CRTAM/PANX1/CD81/IL23A/GAPDH/IL12B/PDE4D/SELENOK/CD86/WNT5A/IL1A/IL1R1/IL18R1/TNFSF4/MMP8/NR4A3/CD274/CLU/TNFRSF8/CD80/CCR2/LY9/LRP1/EREG/IL1B/FFAR2/CCR7/TICAM1/LILRB2/IDO1/PTPN22/RSAD2/HAVCR2/CD36/IL6/IL10/IL36G/IL1…	138
34	TD.NTvsTD.LPS	GO:0002275	myeloid cell activation involved in immune response	168/2171	453/10140	4.25585e-15	6.34246e-13	4.2901e-13	ENPP4/MGST1/BTK/PLAUR/TYROBP/ALOX5/ACPP/SLC11A1/CD44/TNFRSF1B/GRN/GAB2/VCL/TIMP2/HEXB/SLC2A3/SBNO2/CD84/KCNAB2/PLD1/IL4R/GSTP1/CD59/FCN1/B4GALT1/HUWE1/LYZ/ADA2/TREM2/CYB5R3/TOM1/SYNGR1/SIRPB1/CST3/DNAJC3/COTL1/HMOX2/PYCARD/ATP8B4/MAN2B1/RETN/GPI/SIGLEC5/PSMD11/CTSC/FOLR3/COMMD9/MLEC/LTA4H/VNN1/ACTR1B/PSMD14/QSOX1/SLAMF1/PADI2/MMP8/LRMP/VAMP8/NR4A3/CYSTM1/CAT/CCR2/PLAU/HVCN1/ADGRE5/ARHGAP9/TNFAIP6…	168
35	TD.NTvsTD.LPS	GO:1990868	response to chemokine	41/2171	60/10140	6.84174e-15	9.62974e-13	6.51365e-13	EDN1/CXCL2/TREM2/HIF1A/DOCK8/CCL7/CCL2/CCL8/CCL1/RIPOR2/CCL20/PADI2/DUSP1/CCRL2/CCR2/CXCR4/CXCL6/CCR7/ACKR3/CXCL13/CXCR5/CXCL3/CXCL5/PPBP/CXCL1/ZC3H12A/CX3CR1/CXCL8/CCL19/OXSR1/XCR1/CMKLR1/CXCR2/STK39/CCL23/CCL4/CCL18/CCL15/CCL4L2/CCL3L1/CCL3	41
36	TD.NTvsTD.LPS	GO:1990869	cellular response to chemokine	41/2171	60/10140	6.84174e-15	9.62974e-13	6.51365e-13	EDN1/CXCL2/TREM2/HIF1A/DOCK8/CCL7/CCL2/CCL8/CCL1/RIPOR2/CCL20/PADI2/DUSP1/CCRL2/CCR2/CXCR4/CXCL6/CCR7/ACKR3/CXCL13/CXCR5/CXCL3/CXCL5/PPBP/CXCL1/ZC3H12A/CX3CR1/CXCL8/CCL19/OXSR1/XCR1/CMKLR1/CXCR2/STK39/CCL23/CCL4/CCL18/CCL15/CCL4L2/CCL3L1/CCL3	41
39	TD.NTvsTD.LPS	GO:0051272	positive regulation of cellular component movement	135/2171	346/10140	2.78532e-14	3.61877e-12	2.44777e-12	CD74/HGF/ADGRA2/GRN/MAP2K3/PHPT1/LAMC2/HDAC7/MYLK/MAP4K4/SCARB1/PTGS2/SEMA3C/EDN1/SSH1/CASS4/ICAM1/LAMB1/ITGA6/TREM2/NRP1/XBP1/LGMN/HIF1A/CD40/FLT1/PYCARD/MAZ/CEMIP/GPI/CAV1/MET/SERPINE1/TGFBR1/DOCK8/VSIR/CCL7/CCL8/CCL1/RAPGEF2/IL23A/WNT5B/RIPOR2/SASH1/SOD2/VEGFA/HBEGF/SELENOK/BCL6/WNT5A/CCL20/ITGA4/FN1/IL1R1/NFE2L2/AKT3/F3/NRP2/NR4A3/CD274/CCR2/CXCR4/PLAU/LRP1/TNFAIP6/AGO2/SNAI1/IL1B/CCR7/RAC2/D…	135
44	TD.NTvsTD.LPS	GO:0043299	leukocyte degranulation	163/2171	447/10140	6.20429e-14	7.1448e-12	4.83282e-12	ENPP4/MGST1/BTK/PLAUR/TYROBP/ALOX5/ACPP/SLC11A1/CD44/TNFRSF1B/GRN/GAB2/VCL/TIMP2/HEXB/SLC2A3/CD84/KCNAB2/PLD1/IL4R/GSTP1/CD59/FCN1/B4GALT1/HUWE1/LYZ/ADA2/CYB5R3/TOM1/SYNGR1/SIRPB1/HCK/CST3/DNAJC3/COTL1/HMOX2/PYCARD/ATP8B4/MAN2B1/RETN/GPI/SIGLEC5/PSMD11/CTSC/FOLR3/COMMD9/MLEC/LTA4H/VNN1/ACTR1B/PSMD14/QSOX1/PADI2/MMP8/LRMP/VAMP8/NR4A3/CYSTM1/CAT/CCR2/PLAU/HVCN1/ADGRE5/ARHGAP9/TNFAIP6/RAP2C/CD93/CFP…	163
46	TD.NTvsTD.LPS	GO:0070663	regulation of leukocyte proliferation	76/2171	159/10140	9.18531e-14	1.01178e-11	6.84379e-12	CD38/CD4/BTK/TYROBP/CD74/TNFRSF1B/MEF2C/GSTP1/CD40/TNFSF13B/PYCARD/CD276/RIPK2/IL7/LILRB1/EBI3/JAK3/VSIR/CCL8/CD81/IL23A/IL12B/SELENOK/BCL6/CD86/HES1/TNFSF4/TNFAIP3/CD274/CD80/CCR2/SDC4/CDKN1A/IL1B/TNFSF9/TICAM1/RAC2/LILRB2/IDO1/PTPN22/IL2RA/HAVCR2/GPNMB/IL6/IL10/TNFRSF21/ATM/IL18/HHEX/VSIG4/CD1D/TGFBR2/MNDA/IL15/CASP3/CCDC88B/INPP5D/LGALS9/CEBPB/CCL19/LEP/CLCF1/CLECL1/IRS2/CD55/ADA/SLC39A10/SPN/…	76
48	TD.NTvsTD.LPS	GO:0050663	cytokine secretion	77/2171	163/10140	1.38078e-13	1.45758e-11	9.85925e-12	TNFRSF1B/LCP2/PANX2/IL4R/FCN1/NLRP1/OSM/XBP1/RGCC/PYCARD/RIPK2/LILRB1/IL27RA/C5/CCL1/CRTAM/PANX1/GAPDH/SELENOK/WNT5A/IL1A/FN1/IL1R2/GBP1/MMP8/TNFAIP3/CD274/SRGN/LRP1/IL1B/FFAR2/CCR7/PTPN22/C5AR2/HAVCR2/CD36/DYSF/IL10/IL36RN/TLR2/CASP1/TNFRSF21/MCOLN2/ANGPT1/GBP5/RABGEF1/NLRP3/S100A12/ZC3H12A/ABCA1/LGALS9/CD14/RASGRP1/CCL19/LEP/LPL/CSF1R/CADM1/CLECL1/TMEM106A/SOCS1/MAPK11/FFAR4/LILRA5/TLR5/IL1RAP/…	77
49	TD.NTvsTD.LPS	GO:0002444	myeloid leukocyte mediated immunity	166/2171	462/10140	1.58705e-13	1.61887e-11	1.09502e-11	ENPP4/MGST1/BTK/PLAUR/TYROBP/ALOX5/ACPP/SLC11A1/CD44/TNFRSF1B/GRN/GAB2/VCL/TIMP2/HEXB/SLC2A3/CD84/KCNAB2/PLD1/IL4R/GSTP1/CD59/FCN1/B4GALT1/HUWE1/LYZ/ADA2/CYB5R3/TOM1/SYNGR1/SIRPB1/CST3/DNAJC3/COTL1/HMOX2/PYCARD/ATP8B4/MAN2B1/RETN/GPI/SIGLEC5/PSMD11/CTSC/FOLR3/COMMD9/MLEC/LTA4H/VNN1/ACTR1B/PSMD14/QSOX1/PADI2/MMP8/LRMP/VAMP8/NR4A3/CYSTM1/CAT/CCR2/PLAU/HVCN1/ADGRE5/ARHGAP9/TNFAIP6/RAP2C/CXCL6/CD93/C…	166
50	TD.NTvsTD.LPS	GO:0050801	ion homeostasis	159/2171	437/10140	1.59747e-13	1.61887e-11	1.09502e-11	GCLC/CD38/PDK4/CD4/HFE/ATP2C1/SLC11A1/GCLM/GRN/SLC4A7/ATP6V1H/NEDD4L/HEXB/SLC4A8/GNA15/DGAT2/POLD1/SLC9A7/TTC7A/ATP1B3/CYBRD1/CA12/SLC46A1/EDN1/SNX10/SNX5/SLC8B1/SLC7A8/TMEM38B/XBP1/TSPO/HIF1A/SLC8A3/CD40/NTSR1/TM9SF4/NUBP1/HMOX2/CEMIP/CA2/SLC39A14/HAMP/SCN1B/CAV1/NCS1/CCL7/CCL8/CCL1/FAM20A/SLC11A2/CYP27B1/PDE4D/SLC12A7/SELENOK/WNT5A/STEAP3/CCRL2/CCR2/CXCR4/ACO1/LRP1/KCNJ2/MT1G/MT2A/S1PR4/CCR7/TM…	159
51	TD.NTvsTD.LPS	GO:0071396	cellular response to lipid	144/2171	385/10140	2.00312e-13	1.99016e-11	1.34616e-11	CFLAR/TFPI/PDK4/CRY1/TNFRSF1B/TNIP3/DGAT2/SBNO2/PDK3/NEDD4/SCARB1/PIAS2/EDN1/CXCL2/MEF2C/GSTP1/DNAJA1/CHMP5/GRAMD1A/ICAM1/TFAP4/XBP1/TSPO/PCK2/NFKBIA/HCK/ACOD1/PYCARD/RIPK2/LILRB1/HAMP/SERPINE1/CSF3/CCL2/CYP27B1/WNT5B/ADTRP/SASH1/LY86/HMGCS1/IL12B/PDE4D/NR3C1/CD86/WNT5A/ERRFI1/PADI2/ID3/TNFSF4/TNFAIP3/FOXO3/NR4A3/GPAM/CD274/CLU/CD80/INHBA/DDX54/FAM210B/CXCL6/IL1B/FFAR2/ELK1/TICAM1/ZFP36/BCL2L2/LD…	144
53	TD.NTvsTD.LPS	GO:0040017	positive regulation of locomotion	132/2171	344/10140	2.37465e-13	2.27025e-11	1.53562e-11	CD74/HGF/ADGRA2/GRN/MAP2K3/PHPT1/LAMC2/HDAC7/MYLK/MAP4K4/SCARB1/PTGS2/SEMA3C/EDN1/SSH1/CASS4/ICAM1/LAMB1/ITGA6/TREM2/NRP1/XBP1/LGMN/HIF1A/CD40/FLT1/PYCARD/MAZ/CEMIP/GPI/CAV1/MET/SERPINE1/TGFBR1/DOCK8/VSIR/CCL7/CCL8/CCL1/RAPGEF2/IL23A/WNT5B/RIPOR2/SASH1/SOD2/VEGFA/HBEGF/SELENOK/WNT5A/CCL20/ITGA4/FN1/IL1R1/NFE2L2/AKT3/F3/NRP2/NR4A3/CD274/CCR2/CXCR4/PLAU/LRP1/TNFAIP6/AGO2/SNAI1/IL1B/CCR7/RAC2/DOCK4/…	132
54	TD.NTvsTD.LPS	GO:0043410	positive regulation of MAPK cascade	124/2171	317/10140	2.6403e-13	2.47748e-11	1.67579e-11	CFLAR/MAP3K14/CD4/CD74/HGF/CD44/MAP2K3/TIMP2/HIPK2/EDN1/MAP3K4/ERP29/ICAM1/MAP3K20/TREM2/NRP1/GADD45B/OSM/TAB1/CD40/FLT1/PYCARD/RIPK2/STK3/GSDME/EZH2/TGFBR1/C5/MAP3K8/CCL7/CCL2/CCL8/CCL1/RAPGEF2/CD81/SASH1/VEGFA/WNT5A/CCL20/GADD45A/SLAMF1/MMP8/AVPI1/SORBS3/CXCR4/LRP1/IL1B/CCR7/RAP1B/LIF/APOE/KL/IRAK2/PTPN22/C5AR2/PDGFRA/HAVCR2/CD36/MDFIC/GPNMB/IL6/IL36G/IL1RN/IL36RN/THBS1/DUSP5/FGF2/TNFRSF11A/APP…	124
56	TD.NTvsTD.LPS	GO:0032103	positive regulation of response to external stimulus	132/2171	347/10140	5.03439e-13	4.55522e-11	3.0812e-11	BTK/CD74/GRN/PTGS2/SCARF1/ICAM3/EDN1/FCN1/MGST2/TREM2/NRP1/OSM/TAB1/LGMN/RPS6KA5/PSMA6/NFKBIA/HCK/ACOD1/ABCC1/PYCARD/RIPK2/RELB/MET/SERPINE1/PSMD11/CCL7/CCL1/CTSC/CRTAM/CD81/IL23A/CYP27B1/RIPOR2/SASH1/VEGFA/LY86/IL12B/WNT5A/PSMD14/F3/TNFSF4/MMP8/VAMP8/CCR2/CXCR4/OPTN/LRP1/EREG/IL1B/FFAR2/CCR7/TICAM1/RAC2/PSMA1/LDLR/NECTIN2/IDO1/CLEC10A/CD180/ETS1/HAVCR2/DYSF/IL6/PSMB7/TLR2/THBS1/FGF2/TNFRSF11A/VA…	132
58	TD.NTvsTD.LPS	GO:0036230	granulocyte activation	153/2171	425/10140	1.26174e-12	1.10228e-10	7.45593e-11	ENPP4/MGST1/PLAUR/TYROBP/ALOX5/ACPP/SLC11A1/CD44/TNFRSF1B/GRN/VCL/TIMP2/HEXB/SLC2A3/KCNAB2/PLD1/GSTP1/CD59/FCN1/B4GALT1/HUWE1/LYZ/ADA2/CYB5R3/TOM1/SYNGR1/SIRPB1/CST3/DNAJC3/COTL1/HMOX2/PYCARD/ATP8B4/MAN2B1/RETN/GPI/SIGLEC5/PSMD11/CTSC/FOLR3/COMMD9/MLEC/LTA4H/VNN1/ACTR1B/PSMD14/QSOX1/PADI2/MMP8/LRMP/VAMP8/CYSTM1/CAT/CCR2/PLAU/HVCN1/ADGRE5/ARHGAP9/TNFAIP6/RAP2C/CXCL6/CD93/CFP/RAP1B/FGL2/SIGLEC9/LIL…	153
59	TD.NTvsTD.LPS	GO:0072358	cardiovascular system development	148/2171	408/10140	1.52417e-12	1.30898e-10	8.85404e-11	CFLAR/E2F2/STAB1/HGF/ADGRA2/GRN/COL23A1/KCNQ1/HDAC7/HIPK2/MYLK/JMJD6/VASH1/NFATC3/PTGS2/SEMA3C/EDN1/DNM2/MEF2C/B4GALT1/NRCAM/AGO1/NRP1/LRP5L/XBP1/TAB1/HIF1A/CD40/FLT1/RGCC/LYL1/ITGB8/CAV1/SERPINE1/TGFBR1/SHB/UNC5B/SUFU/CCL2/RAPGEF2/ADTRP/SASH1/SOD2/VEGFA/WNT5A/HES1/IL1A/FN1/NFE2L2/ERRFI1/AKT3/F3/NRP2/TNFAIP3/TGFBI/CCR2/CXCR4/MMP19/LRP1/AGO2/NDP/EREG/IL1B/LIF/ARHGAP22/DLL4/LDLR/APOE/ANGPTL6/DNMT1/…	148
60	TD.NTvsTD.LPS	GO:0051046	regulation of secretion	159/2171	448/10140	1.70386e-12	1.43891e-10	9.73291e-11	CD38/SCIN/CRY1/HFE/CD74/TNFRSF1B/GAB2/KCNQ1/PHPT1/TM7SF3/CD84/PFN2/MAP4K4/PANX2/IL4R/EDN1/RAB21/MEF2C/FCN1/SNX5/SLC8B1/ERP29/NLRP1/TREM2/OSM/LRP5L/XBP1/HIF1A/CD40/NTSR1/MYOM1/SYP/RGCC/PYCARD/RIPK2/KCNN4/RETN/LILRB1/IL27RA/GPI/STX1A/C5/NCS1/FBXL20/CCL1/CRTAM/PANX1/GAPDH/ADTRP/SELENOK/WNT5A/IL1A/FN1/IL1R2/GBP1/TNFSF4/MMP8/KLF7/HMGN3/TNFAIP3/SGK1/VAMP8/CD274/CCR2/INHBA/SRGN/LRP1/ACVR1C/PFKFB2/SDC4/I…	159
61	TD.NTvsTD.LPS	GO:0002791	regulation of peptide secretion	115/2171	294/10140	1.99699e-12	1.64464e-10	1.11245e-10	CD38/HFE/CD74/TNFRSF1B/PHPT1/TM7SF3/MAP4K4/PANX2/IL4R/FCN1/SLC8B1/ERP29/NLRP1/TREM2/OSM/LRP5L/XBP1/HIF1A/CD40/MYOM1/RGCC/PYCARD/RIPK2/KCNN4/LILRB1/IL27RA/GPI/STX1A/C5/CCL1/CRTAM/PANX1/GAPDH/ADTRP/SELENOK/WNT5A/IL1A/FN1/IL1R2/GBP1/TNFSF4/MMP8/KLF7/HMGN3/TNFAIP3/CD274/SRGN/LRP1/ACVR1C/PFKFB2/IL1B/PAX8/FFAR2/CCR7/RHBDF2/APOE/PTPN22/RSAD2/C5AR2/HAVCR2/IL6/IL10/IL36RN/TLR2/CASP1/HADH/S100A8/TNFRSF21/A…	115
70	TD.NTvsTD.LPS	GO:0002521	leukocyte differentiation	140/2171	383/10140	3.27883e-12	2.3734e-10	1.60539e-10	TMEM176A/CD4/BTK/TYROBP/CD74/GAB2/SBNO2/KLF6/BCL3/JMJD6/CDC42/IL4R/MEF2C/SNX10/BLNK/TREM2/MFNG/XBP1/ATP11C/CA2/RIPK2/IL7/RELB/LYL1/LILRB1/JAK3/CDK6/TMEM176B/VSIR/CSF3/CD81/IL23A/VNN1/VEGFA/IL12B/BCL6/CD86/ITGA4/LOXL3/IL18R1/RPL22/TNFSF4/SLC46A2/CD80/CCR2/LY9/PRXL2A/INHBA/BATF3/MT1G/TNFSF9/CCR7/FGL2/LIF/DNAJB9/DLL4/CBFA2T3/LILRB2/PPARG/PTPN22/CD101/RSAD2/IL2RA/TESPA1/DOCK10/IL6/HLX/IL10/TLR2/TP53/…	140
72	TD.NTvsTD.LPS	GO:0050707	regulation of cytokine secretion	66/2171	138/10140	3.82489e-12	2.69176e-10	1.82074e-10	TNFRSF1B/PANX2/IL4R/FCN1/NLRP1/OSM/XBP1/RGCC/PYCARD/RIPK2/LILRB1/IL27RA/C5/CCL1/CRTAM/PANX1/GAPDH/SELENOK/WNT5A/IL1A/FN1/IL1R2/GBP1/MMP8/TNFAIP3/CD274/SRGN/LRP1/IL1B/FFAR2/CCR7/PTPN22/C5AR2/HAVCR2/IL10/IL36RN/TLR2/CASP1/TNFRSF21/ANGPT1/RABGEF1/NLRP3/ZC3H12A/LGALS9/CD14/RASGRP1/CCL19/LPL/CSF1R/CADM1/SOCS1/MAPK11/FFAR4/LILRA5/TLR5/IL1RAP/ANXA4/SRC/MBP/CARD16/AIF1/LGR4/CRLF2/TNF/LYN/CCL3	66
75	TD.NTvsTD.LPS	GO:0070661	leukocyte proliferation	87/2171	204/10140	4.6885e-12	3.16755e-10	2.14256e-10	CD38/CD4/BTK/TYROBP/SLC11A1/CD74/TNFRSF1B/MEF2C/GSTP1/TREM2/CD40/TNFSF13B/PYCARD/CD276/RIPK2/IL7/LILRB1/EBI3/JAK3/DOCK8/VSIR/CCL8/CD81/IL23A/CCND3/IL12B/SELENOK/BCL6/CD86/HES1/TNFSF4/TNFAIP3/CD274/CLU/CD80/CCR2/SDC4/CDKN1A/IL1B/TNFSF9/TICAM1/RAC2/LILRB2/IDO1/CD180/PTPN22/IL2RA/HAVCR2/GPNMB/IL6/IL10/TP53/TNFRSF21/ATM/IL18/HHEX/VSIG4/CD1D/TGFBR2/MNDA/IL15/CASP3/CCDC88B/IL7R/INPP5D/LGALS9/CEBPB/CCL1…	87
77	TD.NTvsTD.LPS	GO:0043312	neutrophil degranulation	147/2171	410/10140	5.10567e-12	3.35979e-10	2.2726e-10	ENPP4/MGST1/PLAUR/TYROBP/ALOX5/ACPP/SLC11A1/CD44/TNFRSF1B/GRN/VCL/TIMP2/HEXB/SLC2A3/KCNAB2/PLD1/GSTP1/CD59/FCN1/B4GALT1/HUWE1/LYZ/ADA2/CYB5R3/TOM1/SYNGR1/SIRPB1/CST3/DNAJC3/COTL1/HMOX2/PYCARD/ATP8B4/MAN2B1/RETN/GPI/SIGLEC5/PSMD11/CTSC/FOLR3/COMMD9/MLEC/LTA4H/VNN1/ACTR1B/PSMD14/QSOX1/PADI2/MMP8/LRMP/VAMP8/CYSTM1/CAT/PLAU/HVCN1/ADGRE5/ARHGAP9/TNFAIP6/RAP2C/CD93/CFP/RAP1B/FGL2/SIGLEC9/LILRB2/ADGRE3/…	147
81	TD.NTvsTD.LPS	GO:0023061	signal release	139/2171	384/10140	8.99287e-12	5.62554e-10	3.80517e-10	CD38/CRY1/NISCH/BTK/HFE/TNFRSF1B/LCP2/PHPT1/TM7SF3/PFN2/MAP4K4/PANX2/IL4R/EDN1/MEF2C/FCN1/SLC8B1/NLRP1/OSM/LRP5L/XBP1/HIF1A/SYP/RGCC/PYCARD/RIPK2/RETN/LILRB1/IL27RA/STX1A/C5/NCS1/FBXL20/CCL1/CRTAM/PANX1/GAPDH/SELENOK/WNT5A/IL1A/FN1/IL1R2/GBP1/MMP8/KLF7/HMGN3/TNFAIP3/VAMP8/CD274/INHBA/SRGN/LRP1/ACVR1C/PFKFB2/ABCC4/IL1B/PAX8/FFAR2/CCR7/RAP1B/PNKD/LIF/PPT1/PTPN22/C5AR2/HAVCR2/CD36/STX11/DYSF/KCNMB4/…	139
89	TD.NTvsTD.LPS	GO:0046649	lymphocyte activation	168/2171	494/10140	2.22644e-11	1.26757e-09	8.57398e-10	CD38/CD4/BTK/HFE/TYROBP/SLC11A1/CD74/CD44/SLAMF7/TNFRSF1B/KLF6/TP53BP1/BCL3/JMJD6/CDC42/PAG1/IL4R/APBB1IP/THOC1/MEF2C/ICAM1/BLNK/MFNG/XBP1/CD40/SIRPB1/ATP11C/TNFSF13B/PYCARD/IL21R/CD276/RIPK2/NBN/IL7/RELB/LYL1/LILRB1/IL27RA/EBI3/JAK3/CDK6/CAV1/DOCK8/VSIR/MAP3K8/CCL2/CD81/IL23A/RIPOR2/TREML2/VNN1/CCND3/IL12B/SELENOK/BCL6/CD86/HES1/ITGA4/LOXL3/IL18R1/RPL22/MAD2L2/SLAMF1/TNFSF4/TNFAIP3/SLC46A2/CD274…	168
90	TD.NTvsTD.LPS	GO:0030003	cellular cation homeostasis	131/2171	360/10140	2.41014e-11	1.35691e-09	9.17826e-10	CD38/CD4/HFE/ATP2C1/SLC11A1/GRN/SLC4A7/ATP6V1H/NEDD4L/HEXB/SLC4A8/GNA15/SLC9A7/TTC7A/ATP1B3/CYBRD1/SLC46A1/EDN1/SLC8B1/TMEM38B/HIF1A/SLC8A3/CD40/NTSR1/TM9SF4/NUBP1/HMOX2/CEMIP/CA2/SLC39A14/HAMP/CAV1/NCS1/CCL7/CCL8/CCL1/SLC11A2/PDE4D/SELENOK/WNT5A/CCRL2/CCR2/CXCR4/ACO1/LRP1/KCNJ2/MT1G/MT2A/S1PR4/CCR7/TMEM175/CLN6/APOE/PPT1/SLC41A1/ATP13A3/C5AR2/TMEM165/PDGFRA/CD36/EDNRB/RMDN3/PLCB2/FGF2/RAP1GDS1/S…	131
91	TD.NTvsTD.LPS	GO:0002250	adaptive immune response	114/2171	301/10140	2.84202e-11	1.58247e-09	1.0704e-09	CD4/BTK/HFE/SLC11A1/CD74/SLAMF7/TNFRSF1B/CD84/TP53BP1/BCL3/PAG1/NFKB2/IL4R/LAMP3/THOC1/MEF2C/ICAM1/CD40/RNF125/TNFSF13B/PYCARD/RIPK2/NBN/RELB/LILRB1/LILRA1/IL27RA/EBI3/LILRB5/JAK3/C5/CTSC/CD81/IL23A/TFEB/IL12B/BCL6/CD86/LOXL3/IL1R1/IL18R1/RNF19B/MAD2L2/SLAMF1/CD48/TNFSF4/TNFAIP3/CD274/CLU/ADCY7/CD80/CCR2/LY9/IL1B/FGL2/NECTIN2/LILRB2/RFTN1/CLEC10A/RSAD2/CTSL/HAVCR2/TEC/IL6/MYO1G/HLX/IL10/IL18BP/C1…	114
93	TD.NTvsTD.LPS	GO:0002683	negative regulation of immune system process	110/2171	288/10140	3.49433e-11	1.90385e-09	1.28778e-09	TMEM176A/BTK/HFE/TYROBP/CD74/GRN/PHPT1/TSPAN32/CD84/PAG1/IL4R/THOC1/CD59/IRAK3/NFKBIA/SAMHD1/RNF125/ACOD1/LILRB1/IL27RA/JAK3/CDK6/TMEM176B/C5/VSIR/CCL2/ADTRP/RIPOR2/IL12B/BCL6/CD86/HES1/LOXL3/NFE2L2/PADI2/GBP1/TNFSF4/TNFAIP3/DUSP1/CD274/CD80/CCR2/INHBA/SDC4/FGL2/ZFP36/PSMA1/LDLR/LILRB2/IDO1/SELENOS/PPARG/PTPN22/IL2RA/C5AR2/HAVCR2/GPNMB/HLX/IL10/THBS1/EMILIN1/TARBP2/TNFRSF21/PTPRJ/ATM/UBASH3B/ANGP…	110
94	TD.NTvsTD.LPS	GO:0050730	regulation of peptidyl-tyrosine phosphorylation	70/2171	156/10140	3.58708e-11	1.93359e-09	1.3079e-09	CD4/CD74/HGF/CD44/CASS4/ICAM1/TREM2/NRP1/OSM/CD40/RIPK2/IL7/CAV1/CSF3/UNC119/CD81/IL23A/VEGFA/HBEGF/IL12B/HES1/CBLB/ERRFI1/CD80/RAP2C/EREG/LIF/SH3BP5/CD36/TEC/IL6/ABI1/ENPP2/TP53/APP/PDGFC/PTPRJ/IL18/BMP6/ANGPT1/LRRK1/SAMSN1/NRG1/LRP8/ZFYVE28/ITGB2/ITGA5/IL20/IL24/TGFA/IL15/SPINK1/CSF2/STAT3/LEP/PTPN2/CLCF1/RAP2B/CSF1R/EFNA5/SOCS3/SOCS1/LILRA5/PTPN1/SRC/PDGFA/TNF/LYN/ITGB3/PECAM1	70
95	TD.NTvsTD.LPS	GO:0006959	humoral immune response	53/2171	105/10140	3.89225e-11	2.076e-09	1.40423e-09	SLC11A1/TRAF3IP2/BCL3/ST6GAL1/CXCL2/MEF2C/CD59/FCN1/LYZ/BLNK/TREM2/RGCC/ACOD1/IL7/GPI/EBI3/C5/CCL2/CD81/GAPDH/TFEB/CLU/CCR2/PI3/TREM1/CXCL6/IL1B/CCR7/CFP/C5AR2/IL6/IL36RN/C1RL/S100A8/TNFRSF21/VSIG4/CXCL13/C1QC/S100A9/S100A12/CXCL3/CXCL5/PPBP/CXCL1/PHB/RNASE6/CXCL8/A2M/HLA-DQB1/CD55/CFD/TNF/CFB	53
102	TD.NTvsTD.LPS	GO:0032602	chemokine production	36/2171	60/10140	9.20882e-11	4.57462e-09	3.09432e-09	CD74/IL4R/GSTP1/TREM2/HIF1A/MEFV/PYCARD/RIPK2/IL7/C5/SELENOK/WNT5A/TNFSF4/LRP1/CXCL6/IL1B/FFAR2/TICAM1/HAVCR2/IL6/IL10/TLR2/APP/S100A8/IL18/MCOLN2/S100A9/LGALS9/ADORA2B/CLEC7A/LPL/CSF1R/TLR7/MBP/AIF1/TNF	36
105	TD.NTvsTD.LPS	GO:0070371	ERK1 and ERK2 cascade	75/2171	175/10140	1.06536e-10	5.14111e-09	3.4775e-09	CFLAR/CD4/CD74/CD44/GSTP1/ICAM1/TREM2/NRP1/TIMP3/FLT1/PYCARD/RIPK2/CCL7/CCL2/CCL8/CCL1/RAPGEF2/CCL20/FN1/ERRFI1/SLAMF1/GBP1/DUSP1/DUSP4/LRP1/IL1B/CCR7/RAP1B/LIF/APOE/EPHB2/PTPN22/C5AR2/PDGFRA/HAVCR2/CD36/GPNMB/EMILIN1/FGF2/TNFRSF11A/APP/ACKR3/PDGFC/TNIP1/ZFP36L2/CNKSR3/ANGPT1/TIAM1/NPTN/SCIMP/NDRG2/PHB/SERPINF2/LGALS9/MAP2K1/RGS14/FPR2/RASGRP1/CCL19/PTPN2/CSF1R/ZFP36L1/FFAR4/PTPN1/SRC/PDGFA/TNF/L…	75
106	TD.NTvsTD.LPS	GO:0046651	lymphocyte proliferation	80/2171	192/10140	1.37076e-10	6.5525e-09	4.43217e-09	CD38/CD4/BTK/TYROBP/SLC11A1/CD74/TNFRSF1B/MEF2C/CD40/TNFSF13B/PYCARD/CD276/RIPK2/IL7/LILRB1/EBI3/JAK3/DOCK8/VSIR/CD81/IL23A/CCND3/IL12B/SELENOK/BCL6/CD86/HES1/TNFSF4/CD274/CD80/CCR2/SDC4/CDKN1A/IL1B/TNFSF9/TICAM1/RAC2/LILRB2/IDO1/CD180/PTPN22/IL2RA/HAVCR2/GPNMB/IL6/IL10/TP53/TNFRSF21/ATM/IL18/VSIG4/CD1D/TGFBR2/MNDA/IL15/CASP3/CCDC88B/IL7R/INPP5D/LGALS9/CEBPB/CCL19/LEP/CLCF1/GAPT/TBK1/CLECL1/IRS2/…	80
108	TD.NTvsTD.LPS	GO:0071692	protein localization to extracellular region	129/2171	362/10140	1.72888e-10	8.11134e-09	5.48659e-09	CD38/TNFRSF1B/LCP2/PHPT1/TRAF3IP2/TM7SF3/MAP4K4/PANX2/IL4R/FCN1/SLC8B1/ERP29/NLRP1/TREM2/OSM/LRP5L/XBP1/HIF1A/CD40/MYOM1/TNFSF13B/RGCC/TANGO6/PYCARD/RIPK2/KCNN4/LILRB1/IL27RA/GPI/STX1A/C5/CCL1/CRTAM/PANX1/GAPDH/ADTRP/SELENOK/WNT5A/IL1A/STEAP3/FN1/IL1R2/GBP1/TNFSF4/MMP8/KLF7/HMGN3/TNFAIP3/CD274/SRGN/LRP1/ACVR1C/PFKFB2/IL1B/FFAR2/CCR7/RHBDF2/APOE/PTPN22/RSAD2/C5AR2/HAVCR2/CD36/DYSF/IL6/IL10/IL1RN/I…	129
114	TD.NTvsTD.LPS	GO:0035592	establishment of protein localization to extracellular region	128/2171	360/10140	2.41371e-10	1.07283e-08	7.25673e-09	CD38/TNFRSF1B/LCP2/PHPT1/TRAF3IP2/TM7SF3/MAP4K4/PANX2/IL4R/FCN1/SLC8B1/ERP29/NLRP1/TREM2/OSM/LRP5L/XBP1/HIF1A/CD40/MYOM1/TNFSF13B/RGCC/TANGO6/PYCARD/RIPK2/KCNN4/LILRB1/IL27RA/GPI/STX1A/C5/CCL1/CRTAM/PANX1/GAPDH/ADTRP/SELENOK/WNT5A/IL1A/STEAP3/FN1/IL1R2/GBP1/TNFSF4/MMP8/KLF7/HMGN3/TNFAIP3/CD274/SRGN/LRP1/ACVR1C/PFKFB2/IL1B/FFAR2/CCR7/RHBDF2/APOE/PTPN22/RSAD2/C5AR2/HAVCR2/CD36/DYSF/IL6/IL10/IL1RN/I…	128
121	TD.NTvsTD.LPS	GO:0040013	negative regulation of locomotion	78/2171	190/10140	5.42028e-10	2.2698e-08	1.53531e-08	NISCH/CD74/VCL/PFN2/VASH1/SEMA3C/MEF2C/GSTP1/ARHGAP4/NRP1/APEX1/TIMP1/RGCC/IL27RA/HAS1/SERPINE1/C5/KANK1/CCL2/ARHGDIB/ADTRP/RIPOR2/ARRDC3/DPYSL3/WNT5A/NFE2L2/PADI2/FOXO3/DUSP1/TMIGD3/LRP1/ACVR1C/RAP2C/DLL4/APOE/AFDN/PPARG/SERPINF1/STARD13/STK26/C5AR2/THBS1/CYP1B1/EMILIN1/FGF2/SINHCAF/ABHD2/ADAM15/PTPRJ/PTPRO/RABGEF1/CXCL13/NRG1/SLAMF8/IL24/CX3CR1/STAT3/LDLRAD4/SEMA4C/CLIC4/TRIB1/JUP/PTPN2/RAP2B/I…	78
122	TD.NTvsTD.LPS	GO:0044057	regulation of system process	96/2171	251/10140	5.81354e-10	2.41453e-08	1.63321e-08	CD38/GTF2IRD1/CRY1/ACPP/HGF/TNFRSF1B/CELF2/KCNQ1/ATP1B3/PTGS2/EDN1/SSH1/CTTN/SNX5/ICAM1/TMEM38B/KCNK6/SLC8A3/NTSR1/RETN/TNNT1/HAMP/SCN1B/CAV1/STX1A/CTSC/HBEGF/PDE4D/ERRFI1/ECE1/SGK1/FOXO3/NR4A3/TMIGD3/INHBA/KCNJ2/IL1B/DOCK4/APOE/TNNI2/GCH1/KCNMB4/EDNRB/IL10/FXYD6/NOL3/SH3GL1/APP/ATP1B1/CALM2/CORIN/TNFRSF21/GSTO1/ADM/PAK1/ITPR1/TWF1/PTPRO/GPD1L/UTRN/BMP6/KCNMA1/EPB41/LMNA/PROK2/ZC3H12A/FABP5/RAB8B…	96
125	TD.NTvsTD.LPS	GO:0050818	regulation of coagulation	30/2171	48/10140	8.4021e-10	3.40587e-08	2.30377e-08	ENPP4/TFPI/CD9/PLAUR/EDN1/PROCR/PLAT/CAV1/SERPINE1/ADTRP/PROC/NFE2L2/F3/PLAU/APOE/PDGFRA/CD36/TEC/THBS1/UBASH3B/FCER1G/PDPN/ANXA5/SERPINF2/HPSE/C1QTNF1/THBD/PDGFA/SERPINB2/LYN	30
126	TD.NTvsTD.LPS	GO:0051271	negative regulation of cellular component movement	79/2171	195/10140	8.86439e-10	3.56475e-08	2.41123e-08	CD9/NISCH/CD74/VCL/PFN2/VASH1/ACTN1/SEMA3C/MEF2C/GSTP1/ARHGAP4/NRP1/APEX1/TIMP1/RGCC/IL27RA/HAS1/SERPINE1/C5/KANK1/CCL2/ARHGDIB/ADTRP/RIPOR2/DPYSL3/WNT5A/NFE2L2/PADI2/FOXO3/DUSP1/TMIGD3/LRP1/ACVR1C/RAP2C/DLL4/APOE/AFDN/PPARG/SERPINF1/STARD13/STK26/C5AR2/THBS1/CYP1B1/EMILIN1/FGF2/SINHCAF/ABHD2/ADAM15/PTPRJ/PTPRO/RABGEF1/CXCL13/NRG1/SLAMF8/IL24/CX3CR1/STAT3/LDLRAD4/SEMA4C/CLIC4/TRIB1/JUP/KCNE3/RAP2…	79
129	TD.NTvsTD.LPS	GO:0030193	regulation of blood coagulation	29/2171	46/10140	1.19767e-09	4.66814e-08	3.15757e-08	ENPP4/TFPI/CD9/PLAUR/EDN1/PLAT/CAV1/SERPINE1/ADTRP/PROC/NFE2L2/F3/PLAU/APOE/PDGFRA/CD36/TEC/THBS1/UBASH3B/FCER1G/PDPN/ANXA5/SERPINF2/HPSE/C1QTNF1/THBD/PDGFA/SERPINB2/LYN	29
130	TD.NTvsTD.LPS	GO:1900046	regulation of hemostasis	29/2171	46/10140	1.19767e-09	4.66814e-08	3.15757e-08	ENPP4/TFPI/CD9/PLAUR/EDN1/PLAT/CAV1/SERPINE1/ADTRP/PROC/NFE2L2/F3/PLAU/APOE/PDGFRA/CD36/TEC/THBS1/UBASH3B/FCER1G/PDPN/ANXA5/SERPINF2/HPSE/C1QTNF1/THBD/PDGFA/SERPINB2/LYN	29
138	TD.NTvsTD.LPS	GO:0032102	negative regulation of response to external stimulus	87/2171	226/10140	2.58851e-09	9.50433e-08	6.42882e-08	TFPI/CD9/PLAUR/HGF/TNFRSF1B/GRN/SEMA3C/EDN1/GSTP1/IRAK3/NRP1/SAMHD1/RNF125/ACP5/ACOD1/MEFV/PYCARD/PLAT/LILRB1/SERPINE1/C5/CCL2/ADTRP/IL12B/WNT5A/IL1R2/PROC/PADI2/TNFAIP3/DUSP1/ADCY7/PLAU/TNFAIP6/CDKN1A/FGL2/PSMA1/LDLR/APOE/SELENOS/PPARG/SERPINF1/IL2RA/C5AR2/PDGFRA/ETS1/HAVCR2/NT5E/IL10/THBS1/FGF2/TARBP2/PTPRO/UBASH3B/RABGEF1/VSIG4/CXCL13/SLAMF8/NLRP3/ZC3H12A/ANXA5/HTRA1/SERPINF2/SEMA4C/LGALS9/SER…	87
142	TD.NTvsTD.LPS	GO:1902105	regulation of leukocyte differentiation	79/2171	200/10140	3.565e-09	1.2721e-07	8.60463e-08	TMEM176A/CD4/BTK/TYROBP/CD74/IL4R/TREM2/XBP1/ATP11C/CA2/RIPK2/IL7/LILRB1/JAK3/CDK6/TMEM176B/VSIR/IL23A/VNN1/IL12B/BCL6/CD86/LOXL3/TNFSF4/SLC46A2/CD80/CCR2/PRXL2A/INHBA/TNFSF9/FGL2/LIF/LILRB2/CD101/IL2RA/TESPA1/HLX/NFKBIZ/IL18/ADAM8/ZFP36L2/UBASH3B/PPARGC1B/MMP14/SLAMF8/C1QC/RUNX1/NLRP3/IL20/TGFBR2/ZC3H12A/SLC9B2/IL15/DCSTAMP/IL7R/INPP5D/LGALS9/PRELID1/CEBPB/RASGRP1/CCL19/TRIB1/PTPN2/CTNNBIP1/FES/…	79
146	TD.NTvsTD.LPS	GO:0050920	regulation of chemotaxis	56/2171	126/10140	5.02671e-09	1.74454e-07	1.18003e-07	CD74/ADGRA2/SEMA3C/EDN1/GSTP1/SLC8B1/TREM2/NRP1/LGMN/MET/SERPINE1/C5/CCL7/CCL2/CCL1/IL23A/RIPOR2/VEGFA/WNT5A/PADI2/F3/DUSP1/CCR2/CXCR4/CCR7/RAC2/MPP1/ZSWIM4/C5AR2/PDGFRA/DYSF/IL6/THBS1/FGF2/PTPRO/CXCL13/TIAM1/SLAMF8/SEMA4C/LGALS9/CXCL8/FPR2/CCL19/OXSR1/VEGFB/AKIRIN1/CMKLR1/PTPN2/CXCR2/CAMK1D/SEMA4B/STK39/AIF1/LYN/CCL4/CCL3	56
148	TD.NTvsTD.LPS	GO:0003013	circulatory system process	89/2171	236/10140	5.57354e-09	1.90818e-07	1.29071e-07	GCLC/CD38/NISCH/GCLM/MAP2K3/CELF2/NEDD4L/KCNQ1/ATP1B3/PTGS2/EDN1/SNX5/ICAM1/TMEM38B/PTGS1/KCNK6/CYB5R3/SLC8A3/NTSR1/TNNT1/SCN1B/NAMPT/CAV1/SOD2/VEGFA/HBEGF/PDE4D/ECE1/SGK1/SCPEP1/TMIGD3/CXCR4/KCNJ2/DOCK4/DLL4/APOE/TNNI2/GCH1/PPARG/KCNMB4/EDNRB/IL6/PRCP/FXYD6/MYOF/RAP1GDS1/ATP1B1/CALM2/CORIN/GSTO1/ADM/PTPRJ/ITPR1/PTPRO/FLI1/GPD1L/BMP6/ANGPT1/KCNMA1/ZC3H12A/NAV2/SERPINF2/MFSD2A/ADORA2B/GAA/VEGFB/HE…	89
149	TD.NTvsTD.LPS	GO:0048771	tissue remodeling	48/2171	102/10140	6.4648e-09	2.19847e-07	1.48706e-07	CD38/PDK4/SEMA3C/MEF2C/SNX10/LRP5L/HIF1A/CST3/TIMP1/ACP5/CA2/IL7/CAV1/LIPA/IL23A/IL12B/IL1A/TNFAIP3/CCR2/RAC2/LIF/DLL4/TMBIM1/GPNMB/IL6/NOL3/TP53/TNFRSF11A/CTSK/IL18/ADAM8/UBASH3B/LRRK1/PPARGC1B/MMP14/IL15/DCSTAMP/LTBP3/INPP5D/LEP/CSF1R/MITF/NF1/SIGLEC15/SRC/TGM2/LGR4/ITGB3	48
153	TD.NTvsTD.LPS	GO:1901615	organic hydroxy compound metabolic process	109/2171	308/10140	7.22797e-09	2.39373e-07	1.61914e-07	OSBPL5/MSMO1/DGAT2/OSBPL3/ALDH3A2/SCARB1/DHRS9/SCARF1/ACACB/AKR1B1/HSD3B7/CYB5R3/APOL1/LGMN/ITPK1/HIF1A/PCK2/NTSR1/PLCB4/SQLE/HPN/LIPA/PNPO/GALK1/RAPGEF2/CYP27B1/ALDH2/HMGCS1/WNT5A/GPD2/PLCL1/SCP2/AKR1A1/GPAM/CAT/PFKFB2/SNAI1/TRERF1/IL1B/PAX8/INSIG2/IPPK/PNKD/SRD5A3/APOL2/CLN6/LDLR/APOE/APOC1/MAS1/GCH1/PCBD2/HSD17B4/DYSF/SORL1/PLCB2/CYP1B1/MYOF/CH25H/IDH1/FGF2/NAAA/SORD/IMPA2/OSBPL1A/NPC1/TP53/AP…	109
156	TD.NTvsTD.LPS	GO:0002825	regulation of T-helper 1 type immune response	17/2171	21/10140	9.70326e-09	3.15169e-07	2.13184e-07	SLC11A1/IL4R/RIPK2/IL27RA/JAK3/IL23A/IL12B/IL1R1/IL18R1/TNFSF4/CD80/CCR2/IL1B/HAVCR2/HLX/IL18/CCL19	17
157	TD.NTvsTD.LPS	GO:0061041	regulation of wound healing	40/2171	80/10140	1.36964e-08	4.42035e-07	2.98997e-07	ENPP4/TFPI/CD9/PLAUR/MYLK/EDN1/XBP1/PLAT/CAV1/SERPINE1/KANK1/ADTRP/HBEGF/PROC/NFE2L2/F3/TNFAIP3/CXCR4/PLAU/CDKN1A/APOE/PDGFRA/CD36/TEC/THBS1/FGF2/UBASH3B/FCER1G/PDPN/TGFBR2/ANXA5/SERPINF2/CLEC7A/HPSE/C1QTNF1/THBD/PDGFA/SERPINB2/INSL3/LYN	40
166	TD.NTvsTD.LPS	GO:0003012	muscle system process	80/2171	210/10140	1.95649e-08	5.97201e-07	4.03952e-07	CFLAR/CD38/GTF2IRD1/TNFRSF1B/MAP2K3/VCL/NEDD4L/KCNQ1/MYLK/PTGS2/EDN1/MEF2C/ITGB5/CTTN/TMEM38B/SLC8A3/MYOM1/MYL12A/TNNT1/HAMP/SCN1B/CAV1/EZH2/PDE4D/ERRFI1/FOXO3/NR4A3/SORBS3/CXCR4/KCNJ2/IL1B/DOCK4/TNNI2/MYH11/DTNA/DYSF/EDNRB/TMOD1/MYOF/RAP1GDS1/NOL3/ATP1B1/CALM2/STAC/GSN/GSTO1/PAK1/TWF1/GPD1L/UTRN/KCNMA1/TIAM1/LMNA/PROK2/ZC3H12A/IL15/TPM4/ADORA2B/GAA/GATM/SNTB1/VEGFB/JUP/LEP/KCNE3/KCNE5/SPHK1/KCNE…	80
169	TD.NTvsTD.LPS	GO:0050778	positive regulation of immune response	152/2171	476/10140	2.86343e-08	8.5852e-07	5.80711e-07	CD38/CD4/BTK/SLC11A1/CD74/PRKCH/GAB2/LCP2/PHPT1/NCKAP1/ELMO2/TP53BP1/EIF2B3/CDC42/PAG1/ICAM3/IL4R/MEF2C/CD59/FCN1/XBP1/TAB1/RPS6KA5/PSMA6/CD40/HCK/TNFSF13B/RGCC/ACOD1/PYCARD/CD276/RIPK2/KCNN4/RELB/LILRB1/IL27RA/LIMK1/C5/PSMD11/CRTAM/CD81/IL23A/BTN2A1/IL12B/PDE4D/CD86/WNT5A/PSMD14/IL1R1/IL18R1/WIPF1/MAD2L2/GBP1/TNFSF4/VAMP8/NR4A3/CD274/CLU/CD80/CCR2/EREG/IL1B/FFAR2/CCR7/CFP/TICAM1/PSMA1/NECTIN2/ID…	152
171	TD.NTvsTD.LPS	GO:0017144	drug metabolic process	117/2171	345/10140	3.26506e-08	9.67489e-07	6.54419e-07	ST3GAL1/ACPP/VCAN/ALDH3A2/DHRS9/PTGS2/ST6GAL1/VPS9D1/SLC46A1/MCCC1/EDN1/DNM2/HAL/AKR1B1/LPCAT2/SMOX/ICAM1/ADA2/TREM2/ATP5F1D/MTAP/GGT5/TSPO/MTHFD1/PCK2/AHCY/SMS/ACP5/ACOD1/ABCC1/CAV1/CYP3A5/PNPO/CYP27B1/ALDH2/CHPT1/DSE/NNT/KYNU/SCP2/PLA2G4A/ECE1/AKR1A1/MMP8/CLU/CAT/ACO1/AMD1/CLYBL/IL1B/IDUA/TICAM1/PNKD/RAC2/IDO1/SELENOS/GCH1/PCBD2/PEMT/AMPD3/HSD17B4/SDS/CD36/NT5E/ATP5MC2/NPL/MTHFS/IL10/FPGS/TLR2/…	117
172	TD.NTvsTD.LPS	GO:0042107	cytokine metabolic process	42/2171	88/10140	3.40245e-08	1.00234e-06	6.77992e-07	CD4/TYROBP/CD74/MAP2K3/BCL3/CD276/LILRB1/EBI3/IL12B/CD86/WNT5A/IL1A/ERRFI1/TNFRSF8/CD80/CCR2/INHBA/EREG/IL1B/TICAM1/ZFP36/IL6/IL10/THBS1/APP/IL18/MAPKAPK2/CYBB/CX3CR1/STAT3/INPP5D/CEBPB/CLEC7A/RELA/TNFSF15/TBK1/IRF7/CARD9/IL1RAP/TLR7/SPN/TNF	42
175	TD.NTvsTD.LPS	GO:0030855	epithelial cell differentiation	104/2171	299/10140	4.48779e-08	1.29941e-06	8.78931e-07	PRKCH/SLC4A7/COL23A1/CDC42/DHRS9/FOSL2/MEF2C/B4GALT1/ICAM1/TMEM38B/NRP1/XBP1/HIF1A/PCK2/CDK6/CAV1/MET/SERPINE1/EZH2/RAPGEF2/CYP27B1/WNT5B/RIPOR2/DNPH1/VEGFA/PDE4D/MACROH2A1/WNT5A/HES1/PROC/ERRFI1/WDR77/MYCL/ID3/KLF7/CXCR4/RAP2C/PI3/CDKN1A/EREG/IL1B/PAX8/RAP1B/ZFP36/TST/LIF/AFDN/PPARG/KDM6B/HSD17B4/GSTM3/CTSL/EHF/TMOD1/RDX/CTSK/RAB13/UGCG/ST14/RILPL2/SLC7A11/PTPRO/PELO/BMP6/NRG1/FZD1/GPAT4/RUNX1/C…	104
176	TD.NTvsTD.LPS	GO:0032787	monocarboxylic acid metabolic process	133/2171	407/10140	4.79431e-08	1.38027e-06	9.33629e-07	PDK4/ALOX5/CD74/VCAN/MSMO1/NDC1/TBXAS1/MPC1/DGAT2/ME1/PDK3/ACSL4/OSBPL3/ALDH3A2/DHRS9/PTGS2/ACACB/MCCC1/EDN1/HAL/GSTP1/GCKR/DLD/VNN3/PTGS1/CREM/HSD3B7/GGT5/XBP1/HIF1A/PCK2/ACOD1/NUP93/PLA2G15/MLYCD/GPI/PON2/CAV1/CYP3A5/PTGR1/GALK1/ACCS/LTA4H/GAPDH/DSE/ADTRP/VNN1/VNN2/PFKFB4/KYNU/SCP2/PLA2G4A/AKR1A1/NR4A3/ACOT2/GPAM/SCPEP1/PFKFB2/MCEE/GOT2/NUP85/IL1B/INSIG2/IDUA/PNKD/ECHS1/IVD/CBFA2T3/APOC1/SLC27A…	133
179	TD.NTvsTD.LPS	GO:0010035	response to inorganic substance	119/2171	355/10140	5.1961e-08	1.47087e-06	9.94914e-07	GCLC/CFLAR/CD9/HFE/HGF/NEDD4L/NEDD4/CYBRD1/PTGS2/EDN1/DNM2/CPOX/MEF2C/AKR1B1/ICAM1/ATP5F1D/TSPO/LGMN/HIF1A/APEX1/MAP1LC3A/EEF2K/AQP9/CA2/NDRG1/HAMP/CAV1/MET/NUDT1/EZH2/PKD2L1/PPIF/SLC11A2/RASAL1/SOD2/CUTA/HMGCS1/WNT5A/IL1A/NFE2L2/TNFSF4/TNFAIP3/FOXO3/NR4A3/DNMT3A/DUSP1/ADCY7/CAT/ACO1/HVCN1/CDK2/MT1G/MT2A/CCR7/TRAP1/GCH1/SERPINF1/KDM6B/SLC41A1/STK26/ETS1/CD36/KCNMB4/IL6/IL10/TXN/GGH/THBS1/CYP1B1/A…	119
180	TD.NTvsTD.LPS	GO:0006909	phagocytosis	77/2171	204/10140	5.70039e-08	1.60466e-06	1.08541e-06	RHOBTB2/TYROBP/SLC11A1/MSR1/NCKAP1/ELMO2/JMJD6/CDC42/RHOBTB1/SCARB1/ICAM3/DNM2/FCN1/TREM2/NCF4/SIRPB1/HCK/TM9SF4/PYCARD/ICAM5/MET/LIMK1/CCL2/WIPF1/SLAMF1/LRP1/IL1B/CD93/TMEM175/LDLR/PPARG/IL15RA/CD36/DYSF/MYO1G/ABI1/TLR2/THBS1/ANXA3/RAB20/IRF8/VAV1/FCGR2A/GSN/PTPRJ/PAK1/APPL1/XKR8/FCER1G/ITGB2/VAV2/ARHGAP25/PTX3/IL15/ABCA1/RAB31/ITGAM/CD14/FPR2/CLEC7A/LEP/BAIAP2/SPHK1/CAMK1D/CD300LF/SRC/MYO1C/TGM…	77
183	TD.NTvsTD.LPS	GO:0010876	lipid localization	81/2171	219/10140	7.29309e-08	2.01935e-06	1.36591e-06	CRY1/OSBPL5/MSR1/HEXB/DGAT2/ACSL4/OSBPL3/SCARB1/ACACB/EDN1/GRAMD1A/TSPO/APOL1/NFKBIA/NTSR1/ATP11C/ABCC1/AQP9/ATP8B4/SQLE/KCNN4/RETN/CAV1/ABCC3/EHD1/SCP2/PLA2G4A/CLU/INHBA/LRP1/ACVR1C/GOT2/ABCC4/IL1B/FFAR2/APOL3/APOL2/LDLR/APOE/APOC1/SLC27A1/PPARG/CD36/PNPLA8/DYSF/IL6/TEX2/EPRS1/SLCO2B1/SORL1/THBS1/ESYT1/OSBPL1A/NPC1/TNFRSF11A/SLC27A3/SIGMAR1/UGCG/ACSL1/BMP6/XKR8/ZC3H12A/SLC51A/STARD4/ABCA1/NKX3-1…	81
185	TD.NTvsTD.LPS	GO:0042089	cytokine biosynthetic process	41/2171	87/10140	7.73605e-08	2.11884e-06	1.4332e-06	CD4/TYROBP/CD74/MAP2K3/BCL3/CD276/LILRB1/EBI3/IL12B/CD86/WNT5A/IL1A/ERRFI1/TNFRSF8/CD80/CCR2/INHBA/EREG/IL1B/TICAM1/ZFP36/IL6/IL10/THBS1/APP/IL18/MAPKAPK2/CYBB/CX3CR1/STAT3/INPP5D/CEBPB/CLEC7A/RELA/TBK1/IRF7/CARD9/IL1RAP/TLR7/SPN/TNF	41
186	TD.NTvsTD.LPS	GO:0009636	response to toxic substance	106/2171	310/10140	9.07685e-08	2.47271e-06	1.67257e-06	MGST1/HGF/POLB/PTGS2/EDN1/DNM2/CPOX/GSTP1/MGST2/ICAM1/SLC7A8/PTGS1/APEX1/MAP1LC3A/HAMP/SCN1B/PON2/MET/EZH2/PPIF/CSF3/CCL7/SOD2/NNT/PSMD14/NFE2L2/AKR1A1/TNFAIP3/FOXO3/NR4A3/DNMT3A/DUSP1/ADCY7/CAT/PRXL2A/CDKN1A/MT1G/MT2A/GOT2/TRAP1/APOE/SESN2/SELENOS/GCH1/KDM6B/PEMT/GSTM3/STK26/ETS1/CD36/IL6/IL10/TXN/XPA/TLR2/GGH/CYP1B1/TRPM2/S100A8/EPHX1/SETD7/SRD5A1/SIGMAR1/GSN/ALAD/GSTO1/RGS10/SLC7A11/EPS8/NR4A2…	106
188	TD.NTvsTD.LPS	GO:0051093	negative regulation of developmental process	156/2171	500/10140	1.02331e-07	2.75804e-06	1.86557e-06	TMEM176A/CFLAR/CD38/E2F2/STAB1/CD74/HDAC7/MAP4K4/VASH1/NFATC3/SEMA3C/MBNL3/IL4R/TULP3/THOC1/ULK2/ARHGAP4/AGO1/NRP1/XBP1/TSPO/LGMN/HIF1A/NFKBIA/CST3/TIMP1/RGCC/STK3/LILRB1/JAK3/HPN/CDK6/NAMPT/CAV1/SERPINE1/EZH2/TMEM176B/TGFBR1/KANK1/SUFU/RAPGEF2/CTSC/ARHGDIB/VEGFA/DPYSL3/BCL6/WNT5A/HES1/LOXL3/NFE2L2/WDR77/MAD2L2/AKT3/GBP1/ID3/TNFSF4/KLF7/FOXO3/BCL11A/SOCS2/CCR2/INHBA/SRGN/LRP1/ACVR1C/SNAI1/CDKN1A/…	156
190	TD.NTvsTD.LPS	GO:0042035	regulation of cytokine biosynthetic process	38/2171	79/10140	1.174e-07	3.13086e-06	2.11775e-06	CD4/TYROBP/CD74/MAP2K3/BCL3/CD276/LILRB1/EBI3/IL12B/CD86/WNT5A/IL1A/ERRFI1/TNFRSF8/CD80/CCR2/INHBA/EREG/IL1B/TICAM1/ZFP36/IL6/IL10/THBS1/APP/MAPKAPK2/CYBB/CX3CR1/STAT3/INPP5D/CEBPB/CLEC7A/RELA/TBK1/CARD9/TLR7/SPN/TNF	38
191	TD.NTvsTD.LPS	GO:0034330	cell junction organization	111/2171	330/10140	1.20108e-07	3.18631e-06	2.15525e-06	CD9/PRKCH/VCL/ARHGAP6/LAMC2/HDAC7/NEDD4/PFN2/CDC42/MAP4K4/ACTN1/FERMT2/FSCN1/GPC4/CTTNBP2/TNS1/MEF2C/EPB41L3/SSH1/CTTN/NRCAM/ITGA6/TREM2/NRP1/NEFH/LGMN/EEF2K/NDRG1/CAV1/TGFBR1/RAPGEF2/VEGFA/WNT5A/FN1/NRP2/RASSF8/LRP1/SDC4/SNAI1/VASP/RAP1B/ARHGAP22/NECTIN2/APOE/AFDN/LILRB2/EPHB2/CAMK1/LAMC1/DOCK10/ABHD17C/IL10/TLR2/RDX/THBS1/ZNF365/KIFC3/TBCD/APP/RAB13/PTPRJ/SLC7A11/PTPRO/DST/UTRN/BMP6/RHOC/TIAM1/…	111
201	TD.NTvsTD.LPS	GO:0006575	cellular modified amino acid metabolic process	47/2171	108/10140	1.85495e-07	4.67612e-06	3.16298e-06	GCLC/GGCT/MGST1/OSBPL5/GCLM/SLC46A1/PLOD1/GSTP1/MGST2/ERO1B/VNN3/GGT5/MTHFD1/ABHD12/AHCY/HPN/VNN1/VNN2/PCYOX1/NFE2L2/PLA2G4A/GOT2/PAX8/SLC27A1/GCH1/PEMT/GSTM3/MTHFS/FPGS/GGH/ATIC/IDH1/PCYOX1L/PTGES/SLC7A11/PTDSS1/MTHFD2L/SERINC5/CKB/GATM/SLC19A1/GCNT4/SHMT1/PLSCR1/SLC22A4/GSTK1/GPX1	47
205	TD.NTvsTD.LPS	GO:2000106	regulation of leukocyte apoptotic process	33/2171	66/10140	2.52261e-07	6.23517e-06	4.21753e-06	BTK/CD74/MEF2C/HIF1A/LILRB1/JAK3/DOCK8/RAPGEF2/BCL6/WNT5A/SLC46A2/NR4A3/CD274/CCR7/IDO1/SELENOS/IL10/TP53/SLC7A11/ADAM8/FCER1G/IL7R/LGALS9/PRELID1/GIMAP8/CCL19/CXCR2/HCAR2/IRF7/IRS2/ADA/SLC39A10/LYN	33
208	TD.NTvsTD.LPS	GO:1901652	response to peptide	112/2171	339/10140	3.00304e-07	7.31558e-06	4.94833e-06	GCLC/CFLAR/PDK4/BAIAP2L1/CRY1/ATP6V1H/EIF2B3/PTGS2/EDN1/GSTP1/AKR1B1/CHMP5/ICAM1/NLRP1/CDC6/TREM2/XBP1/LGMN/APEX1/PCK2/NFKBIA/TIMP1/EEF2K/CA2/RIPK2/RETN/JAK3/NAMPT/CAV1/GRB10/KANK1/CCND3/CISH/ITGA4/NFE2L2/ERRFI1/TNFAIP3/FOXO3/NR4A3/SOCS2/ADCY7/CAT/EGR2/LRP1/ACVR1C/EREG/GOT2/IL1B/INSIG2/RAP1B/BCL2L2/SLC27A1/MAS1/SESN2/SELENOS/PPARG/KL/PTPN22/SORT1/CD36/TBC1D4/EDNRB/EPRS1/IL10/SLC2A8/TLR2/GGH/SORL1…	112
212	TD.NTvsTD.LPS	GO:0034341	response to interferon-gamma	60/2171	154/10140	4.69602e-07	1.12012e-05	7.57659e-06	SLC11A1/CD44/EDN1/ICAM1/HCK/ACOD1/MEFV/CCL7/CCL2/CCL8/CCL1/CYP27B1/GAPDH/IL12B/WNT5A/CCL20/KYNU/GBP1/MT2A/GCH1/PPARG/EPRS1/TLR2/CASP1/RAB20/IRF8/TP53/GSN/NCAM1/VPS26B/GBP5/GBP4/LGALS9/STX8/CCL19/PTPN2/HLA-DQB1/CIITA/CDC42EP4/SOCS3/SOCS1/IRF7/HLA-DRB1/EVL/MYO1C/HLA-DRB5/HLA-DRA/AIF1/RAB12/IFI30/HLA-DPB1/HLA-DPA1/CCL23/CCL4/CCL18/CCL15/CCL4L2/CCL3L1/RAB7B/CCL3	60
213	TD.NTvsTD.LPS	GO:0051186	cofactor metabolic process	103/2171	308/10140	4.70861e-07	1.12012e-05	7.57659e-06	GCLC/PDK4/GGCT/MGST1/GCLM/SLC2A3/MPC1/DGAT2/FECH/PDK3/ACSL4/PTGS2/SLC46A1/ACACB/MCCC1/CPOX/GSTP1/AKR1B1/MGST2/SLC23A2/BLVRB/DLD/VNN3/GGT5/CYB5R3/TSPO/MTHFD1/AHCY/MLYCD/ABCC1/NUBP1/HMOX2/NAMPT/PNPO/SLC11A2/TMEM14C/VNN1/VNN2/HMGCS1/NNT/COQ10B/KYNU/NFE2L2/AKR1A1/ACOT2/CAT/ACOT9/AMD1/MCEE/CLYBL/RAC2/IDO1/PPT1/GCH1/PCBD2/PEMT/HSD17B4/GSTM3/MTHFS/FPGS/GGH/GCHFR/ATIC/IDH1/PPOX/ALAD/PTGES/PDSS1/GSTO1/SLC…	103
219	TD.NTvsTD.LPS	GO:0071887	leukocyte apoptotic process	39/2171	86/10140	5.60373e-07	1.29653e-05	8.76989e-06	BTK/CD74/TRAF3IP2/MEF2C/HIF1A/LILRB1/JAK3/DOCK8/RAPGEF2/BCL6/WNT5A/SLC46A2/NR4A3/CD274/CCR7/IDO1/SELENOS/IL2RA/CTSL/IL6/IL10/TP53/TNFRSF21/SLC7A11/ADAM8/FCER1G/CASP3/IL7R/LGALS9/PRELID1/GIMAP8/CCL19/CXCR2/HCAR2/IRF7/IRS2/ADA/SLC39A10/LYN	39
220	TD.NTvsTD.LPS	GO:0050777	negative regulation of immune response	44/2171	102/10140	6.1181e-07	1.40911e-05	9.53136e-06	HFE/GRN/CD84/IL4R/THOC1/CD59/IRAK3/SAMHD1/ACOD1/LILRB1/IL27RA/JAK3/IL12B/BCL6/LOXL3/TNFSF4/TNFAIP3/CCR2/FGL2/PSMA1/SELENOS/PPARG/IL2RA/HAVCR2/HLX/IL10/ANGPT1/RABGEF1/SAMSN1/VSIG4/SLAMF8/ZC3H12A/IL7R/INPP5D/LGALS9/SERPINB9/PTPN2/A2M/CD55/MICA/SERPINB4/TNF/GPX1/LYN	44
222	TD.NTvsTD.LPS	GO:0044283	small molecule biosynthetic process	141/2171	455/10140	6.6404e-07	1.51563e-05	1.02518e-05	PDK4/CRY1/ALOX5/CD74/VCAN/MSMO1/TBXAS1/BCAT1/DGAT2/PDE4A/OSBPL3/DHRS9/PTGS2/ACACB/EDN1/PLOD1/AKR1B1/MGST2/ADA2/PTGS1/HSD3B7/MTAP/GGT5/UPB1/XBP1/CYB5R3/MTHFD1/PCK2/NTSR1/PLCB4/SAMHD1/MLYCD/CEMIP/SQLE/GPI/HAS1/NUDT1/PNPO/ACCS/CYP27B1/LTA4H/GAPDH/DSE/DNPH1/HMGCS1/PDE4D/ABCC5/GPD2/COQ10B/PLCL1/KYNU/SCP2/PLA2G4A/AKR1A1/GPAM/NLN/AMD1/SNAI1/GOT2/IL1B/INSIG2/IPPK/SRD5A3/DUT/APOE/APOC1/MAS1/SESN2/IDO1/SEL…	141
228	TD.NTvsTD.LPS	GO:0002286	T cell activation involved in immune response	35/2171	75/10140	9.17707e-07	2.03948e-05	1.37953e-05	SLC11A1/BCL3/IL4R/APBB1IP/ICAM1/RIPK2/RELB/LILRB1/JAK3/CD81/IL23A/IL12B/BCL6/CD86/LOXL3/IL18R1/TNFSF4/CD80/LY9/FGL2/HAVCR2/IL6/HLX/TP53/NFKBIZ/IL18/BATF/FCER1G/NLRP3/ZC3H12A/STAT3/LGALS9/CCL19/SPN/HLA-DMB	35
229	TD.NTvsTD.LPS	GO:0006639	acylglycerol metabolic process	32/2171	66/10140	9.2776e-07	2.05282e-05	1.38855e-05	DGAT2/ACSL4/SCARB1/DGKD/PGS1/PCK2/ABHD12/CAV1/GPAM/CAT/INSIG2/LDLR/APOE/APOC1/SLC27A1/DAGLA/SORL1/GPAT3/ABHD2/ACSL1/AGPAT5/GPAT4/FABP5/GK5/LPL/PNPLA1/INSIG1/SLC22A4/FITM2/GK/ANG/GPX1	32
232	TD.NTvsTD.LPS	GO:0052547	regulation of peptidase activity	91/2171	268/10140	1.04452e-06	2.28129e-05	1.54308e-05	CASP10/CFLAR/TFPI/PLAUR/HGF/BIRC3/CD44/GRN/TIMP2/PTGS2/GRAMD4/LAMP3/PEBP1/TFAP4/NLRP1/TIMP3/LGMN/PAPLN/CST3/TIMP1/MEFV/PYCARD/RIPK2/TFPI2/CAV1/DNAJB6/SERPINE1/C5/VSIR/GAPDH/VEGFA/FAM162A/IFT57/PSMD14/FN1/F3/RARRES1/ACVR1C/PI3/HIP1/CDKN2D/PPARG/SERPINF1/TANK/SORL1/CASP1/CASP5/THBS1/NOL3/APP/S100A8/TNFAIP8/GSN/CRIM1/UBE2Z/CPAMD8/CSTB/NLRP3/S100A9/SPINK1/VCP/SPINT1/SERPINB7/SERPINB8/NKX3-1/SERPINF2/…	91
233	TD.NTvsTD.LPS	GO:0034103	regulation of tissue remodeling	26/2171	49/10140	1.09047e-06	2.37142e-05	1.60405e-05	CD38/PDK4/CST3/CA2/IL23A/IL12B/TNFAIP3/TMBIM1/GPNMB/IL6/TP53/TNFRSF11A/IL18/ADAM8/UBASH3B/PPARGC1B/IL15/DCSTAMP/LTBP3/INPP5D/LEP/CSF1R/NF1/SIGLEC15/SRC/ITGB3	26
234	TD.NTvsTD.LPS	GO:0050877	nervous system process	118/2171	370/10140	1.13775e-06	2.4629e-05	1.66593e-05	ACPP/HGF/TNFRSF1B/UBA6/HEXB/KCNQ1/PDE4A/KCNAB2/PTGS2/EDN1/MEF2C/SSH1/ICAM1/NRCAM/TIMM13/TIMP3/TIMM9/LGMN/HIF1A/SLC8A3/NTSR1/RP2/CEMIP/NBN/HPN/SCN1B/GSDME/STX1A/PKD2L1/CCL2/UNC119/CTSC/ST3GAL4/SLC11A2/RIPOR2/SOD2/IL12B/SGK1/NR4A3/TGFBI/GJB6/GJA3/CCR2/CXCR4/EGR2/NDP/PNKD/DLL4/CLN6/CDKN2D/LDLR/APOE/LILRB2/PPT1/GCH1/SERPINF1/SPART/EPHB2/CD36/KCNMB4/EDNRB/RTP4/IL10/TLR2/PLCB2/CYP1B1/KIFC3/NOB1/SH3GL1/…	118
238	TD.NTvsTD.LPS	GO:0010951	negative regulation of endopeptidase activity	50/2171	124/10140	1.27618e-06	2.70589e-05	1.83029e-05	CFLAR/TFPI/PLAUR/HGF/BIRC3/CD44/TIMP2/PTGS2/LAMP3/PEBP1/TIMP3/PAPLN/CST3/TIMP1/TFPI2/DNAJB6/SERPINE1/C5/GAPDH/VEGFA/RARRES1/PI3/CDKN2D/SERPINF1/SORL1/THBS1/NOL3/APP/TNFAIP8/CRIM1/UBE2Z/CPAMD8/CSTB/SPINK1/SPINT1/SERPINB7/SERPINB8/SERPINF2/SERPINB9/TRIAP1/CST6/A2M/SIAH2/SRC/SERPINA1/SERPINB2/CARD16/SERPINB4/GPX1/SERPINB10	50
244	TD.NTvsTD.LPS	GO:0042092	type 2 immune response	17/2171	26/10140	1.6592e-06	3.44555e-05	2.33061e-05	CD74/BCL3/IL4R/IL27RA/CD81/BCL6/CD86/TNFSF4/CCR2/IDO1/RSAD2/IL6/HLX/IL10/IL18/BATF/NLRP3	17
251	TD.NTvsTD.LPS	GO:0050673	epithelial cell proliferation	74/2171	209/10140	1.84854e-06	3.7317e-05	2.52416e-05	CFLAR/HGF/GRN/VASH1/SCARB1/MEF2C/B4GALT1/LAMB1/NRP1/XBP1/HIF1A/FLT1/RGCC/HPN/CDK6/CAV1/TGFBR1/CCL2/VEGFA/WNT5A/HES1/IFT57/ITGA4/ERRFI1/WDR77/AKT3/F3/NRP2/TNFAIP3/NR4A3/EREG/ZFP36/DLL4/BCL2L2/APOE/PPARG/SERPINF1/C5AR2/EHF/DYSF/LAMC1/EDNRB/IL10/THBS1/FGF2/BRCA2/TCF7L2/ATP5F1A/BMP6/MMP14/JAML/SGPP2/TGFA/HTRA1/NKX3-1/STAT3/ATOH8/MAP2K1/MTSS1/COL8A2/CEBPB/VEGFB/LEP/NUPR1/PRKX/ZFP36L1/SULF2/NF1/LGR4/AN…	74
253	TD.NTvsTD.LPS	GO:0019915	lipid storage	27/2171	53/10140	1.93898e-06	3.88332e-05	2.62672e-05	CRY1/MSR1/HEXB/DGAT2/SCARB1/ACACB/NFKBIA/SQLE/CAV1/EHD1/ACVR1C/IL1B/FFAR2/APOE/PPARG/CD36/DYSF/IL6/ZC3H12A/STARD4/ABCA1/LEP/PTPN2/LPL/FITM2/TNF/ITGB3	27
254	TD.NTvsTD.LPS	GO:0050868	negative regulation of T cell activation	35/2171	77/10140	1.9758e-06	3.94148e-05	2.66606e-05	HFE/CD74/PAG1/IL4R/LILRB1/JAK3/VSIR/RIPOR2/BCL6/CD86/LOXL3/TNFSF4/CD274/CD80/SDC4/FGL2/LILRB2/IDO1/PTPN22/IL2RA/HAVCR2/GPNMB/HLX/IL10/TNFRSF21/VSIG4/RUNX1/ZC3H12A/CASP3/LGALS9/CEBPB/PTPN2/SOCS1/SPN/PDCD1LG2	35
255	TD.NTvsTD.LPS	GO:0001667	ameboidal-type cell migration	81/2171	235/10140	2.08776e-06	4.1485e-05	2.80609e-05	ADGRA2/GRN/MAP2K3/HDAC7/PFN2/MAP4K4/VASH1/SCARB1/PTGS2/SEMA3C/EDN1/TNS1/MEF2C/ARHGAP4/NRP1/LGMN/HIF1A/CD40/TIMP1/RGCC/GPI/HAS1/MET/TGFBR1/KANK1/ARHGDIB/ADTRP/SASH1/VEGFA/HBEGF/WNT5A/ITGA4/FN1/NFE2L2/AKT3/NRP2/ACVR1C/AGO2/SDC4/DLL4/APOE/PPARG/SERPINF1/STARD13/ETS1/ACVR1B/EDNRB/ENPP2/PRCP/THBS1/CYP1B1/FGF2/ANXA3/RAB13/PAK1/ARID5B/ATP5F1A/ANGPT1/CXCL13/APPL1/ITGB2/TGFBR2/ZC3H12A/S100P/MAPRE2/SEMA4C/…	81
261	TD.NTvsTD.LPS	GO:1904950	negative regulation of establishment of protein localization	50/2171	126/10140	2.22763e-06	4.32467e-05	2.92525e-05	ERLEC1/MAP4K4/DNAJA1/ERP29/NDFIP2/RGCC/LILRB1/IL27RA/SUFU/ADTRP/FN1/IL1R2/GBP1/KLF7/TNFAIP3/SRGN/ACVR1C/IL1B/RHBDF2/APOE/PTPN22/RSAD2/C5AR2/CD36/MDFIC/IL10/IL36RN/TXN/HADH/TNFRSF21/FRMD4A/BAG3/ANGPT1/RABGEF1/NLRP3/ZC3H12A/ANXA5/MIDN/PKIG/KCNE1/IDH2/FFAR4/INSIG1/LILRA5/NF1/ANXA4/PIM3/CARD16/LGR4/TNF	50
263	TD.NTvsTD.LPS	GO:0001774	microglial cell activation	20/2171	34/10140	2.27117e-06	4.35909e-05	2.94853e-05	TYROBP/GRN/TREM2/NAMPT/CTSC/MMP8/CLU/LDLR/IL6/TLR2/APP/ATM/ITGB2/ITGAM/FPR2/SPHK1/TLR7/AIF1/TNF/CCL3	20
264	TD.NTvsTD.LPS	GO:0002269	leukocyte activation involved in inflammatory response	20/2171	34/10140	2.27117e-06	4.35909e-05	2.94853e-05	TYROBP/GRN/TREM2/NAMPT/CTSC/MMP8/CLU/LDLR/IL6/TLR2/APP/ATM/ITGB2/ITGAM/FPR2/SPHK1/TLR7/AIF1/TNF/CCL3	20
266	TD.NTvsTD.LPS	GO:0002449	lymphocyte mediated immunity	64/2171	175/10140	2.63006e-06	5.00997e-05	3.3888e-05	BTK/HFE/SLC11A1/CD74/SLAMF7/TNFRSF1B/TP53BP1/BCL3/IL4R/THOC1/ICAM1/CD40/NBN/LILRB1/IL27RA/C5/CTSC/CRTAM/CD81/IL23A/IL12B/BCL6/IL1R1/IL18R1/MAD2L2/TNFSF4/CLU/CCR2/IL1B/FGL2/NECTIN2/RFTN1/RSAD2/HAVCR2/IL6/MYO1G/IL10/C1RL/VAV1/CD226/IL18/BATF/CD1D/FCER1G/C1QC/NLRP3/IL7R/INPP5D/LGALS9/SERPINB9/RASGRP1/LEP/CLCF1/GAPT/HLA-DQB1/CADM1/IRF7/TUBB4B/NCR1/TUBB/CD55/MICA/SERPINB4/TNF	64
269	TD.NTvsTD.LPS	GO:1904894	positive regulation of receptor signaling pathway via STAT	26/2171	51/10140	2.94689e-06	5.55089e-05	3.75468e-05	AKR1B1/OSM/CD40/IL23A/IL12B/HES1/LIF/IL6/IL10/CYP1B1/IL18/IL20/IL24/IL15/CSF2/STAT3/IL7R/LEP/CLCF1/CSF1R/SOCS3/SOCS1/CRLF2/TNF/LYN/PECAM1	26
273	TD.NTvsTD.LPS	GO:0006790	sulfur compound metabolic process	85/2171	252/10140	3.19131e-06	5.92321e-05	4.00652e-05	GCLC/PDK4/GGCT/MGST1/ST3GAL1/ACPP/GCLM/VCAN/HEXB/MPC1/DGAT2/ST3GAL6/PDK3/ACSL4/ACACB/MCCC1/GSTP1/MGST2/B4GALT1/DLD/MTAP/GGT5/TXN2/MTHFD1/AHCY/SMS/MLYCD/NUBP1/ST3GAL4/DSE/HMGCS1/KYNU/PCYOX1/NFE2L2/AKR1A1/ACOT2/ACOT9/AMD1/MCEE/HS3ST3B1/PAX8/IDUA/TST/PPT1/CHSY1/PEMT/HSD17B4/GSTM3/SQOR/IDH1/ARSG/PCYOX1L/PTGES/GSTO1/SLC7A11/NUBPL/ACSL1/ANGPT1/ACSS1/B3GNT7/ST3GAL2/GPAT4/ACOT11/PMVK/MTHFD2L/ELOVL7/FXN/H…	85
275	TD.NTvsTD.LPS	GO:0051224	negative regulation of protein transport	49/2171	124/10140	3.23181e-06	5.95475e-05	4.02785e-05	ERLEC1/MAP4K4/ERP29/NDFIP2/RGCC/LILRB1/IL27RA/SUFU/ADTRP/FN1/IL1R2/GBP1/KLF7/TNFAIP3/SRGN/ACVR1C/IL1B/RHBDF2/APOE/PTPN22/RSAD2/C5AR2/CD36/MDFIC/IL10/IL36RN/TXN/HADH/TNFRSF21/FRMD4A/BAG3/ANGPT1/RABGEF1/NLRP3/ZC3H12A/ANXA5/MIDN/PKIG/KCNE1/IDH2/FFAR4/INSIG1/LILRA5/NF1/ANXA4/PIM3/CARD16/LGR4/TNF	49
278	TD.NTvsTD.LPS	GO:0010817	regulation of hormone levels	81/2171	238/10140	3.66439e-06	6.67894e-05	4.5177e-05	CD38/CRY1/BTK/HFE/PHPT1/DGAT2/TM7SF3/MAP4K4/SCARB1/DHRS9/EDN1/AKR1B1/ERO1B/SLC8B1/OSM/LRP5L/TSPO/HIF1A/SLCO4A1/RETN/HPN/STX1A/CYP3A5/CYP27B1/SLC16A10/ECE1/KLF7/HMGN3/VAMP8/SCPEP1/INHBA/LRP1/ACVR1C/PFKFB2/TRERF1/IL1B/PAX8/FFAR2/SRD5A3/LIF/HSD17B4/PDGFRA/IL6/IL1RN/NIBAN2/CYP1B1/HADH/CORIN/SRD5A1/TCF7L2/ADM/ITPR1/BMP6/SLC16A1/TIAM1/RDH13/FDXR/DHRS3/TIPARP/PLB1/SLC9B2/ANXA5/ALDH1A1/RAB8B/SCG5/NKX3-1/…	81
279	TD.NTvsTD.LPS	GO:0044282	small molecule catabolic process	94/2171	287/10140	4.07222e-06	7.39568e-05	5.00251e-05	ENPP4/CD44/HEXB/BCAT1/ALDH3A2/HSD17B10/SCARB1/SCARF1/ACACB/MCCC1/HAL/DLD/ADA2/HSD3B7/UPB1/TXN2/PCK2/NTSR1/AHCY/PLA2G15/MLYCD/CEMIP/GPI/NUDT1/GALK1/CYP27B1/ALDH2/GAPDH/ADTRP/GPD2/KYNU/PCYOX1/SCP2/AKR1A1/PFKFB2/MCEE/TRERF1/GOT2/IDUA/PNKD/ECHS1/SRD5A3/TST/IVD/APOE/SESN2/IDO1/HSD17B4/CEMIP2/SDS/NT5E/NPL/MTHFS/FGF2/HADH/SDSL/SORD/ABHD2/IMPA2/TP53/GALM/ABHD10/PCYOX1L/DPYS/AUH/QDPR/HPD/HK2/HK3/ASRGL1/AL…	94
283	TD.NTvsTD.LPS	GO:0072593	reactive oxygen species metabolic process	65/2171	181/10140	4.48965e-06	8.03854e-05	5.43735e-05	CFLAR/PDK4/TYROBP/PDK3/PTGS2/EDN1/DNM2/GSTP1/ICAM1/TSPO/NCF4/HIF1A/ACP5/ACOD1/CAV1/SOD2/NNT/NFE2L2/GADD45A/MMP8/FOXO3/CLU/CAT/CDKN1A/IL1B/TRAP1/TICAM1/RAC2/SESN2/SELENOS/GCH1/CD36/IL10/TLR2/PRCP/THBS1/GCHFR/CYP1B1/TP53/VAV1/PID1/HK2/ITGB2/TGFBR2/PTX3/ZC3H12A/STK17A/CYBB/DDIT4/CX3CR1/ARF4/STAT3/ITGAM/FPR2/CLEC7A/NRROS/LEP/SH3PXD2B/PARL/NQO1/TMEM106A/AIF1/GPX3/TNF/GPX1	65
287	TD.NTvsTD.LPS	GO:0051091	positive regulation of DNA-binding transcription factor activity	68/2171	192/10140	4.73474e-06	8.33592e-05	5.6385e-05	CFLAR/BTK/PRKCH/TRAF1/HIPK2/TP53BP1/NFKB2/EDN1/ICAM1/IRAK3/TAB1/RPS6KA5/PSMA6/CD40/RGCC/PYCARD/RIPK2/STK3/CAV1/CSF3/VEGFA/WNT5A/IL18R1/CLU/CAT/NDP/IL1B/TICAM1/PPARG/FLOT2/IRAK2/CD36/IL6/IL10/TLR2/ANXA3/TNFRSF11A/APP/S100A8/ARID5B/IL18/UBC/ADAM8/PPARGC1B/LRP8/FZD1/ITGB2/CRTC2/RPS6KA4/NLRP3/S100A9/S100A12/NKX3-1/RHEBL1/CX3CR1/STAT3/LGALS9/RELA/JUP/SPHK1/FZD2/CAMK1D/IL1RAP/HSPA1A/CARD16/TNF/NFAM1/RA…	68
288	TD.NTvsTD.LPS	GO:0042063	gliogenesis	59/2171	160/10140	4.738e-06	8.33592e-05	5.6385e-05	CD9/PRKCH/TNFRSF1B/GRN/HEXB/EIF2B3/GSTP1/LAMB1/TREM2/TSPO/SLC8A3/NDRG1/CDK6/EZH2/CCL2/HES1/CLU/CCR2/CXCR4/EGR2/CDKN2C/LRP1/IL1B/LIF/LDLR/PPARG/IL6/TLR2/ZNF365/NAB1/APP/S100A8/TNFRSF21/GSN/PRDM8/TIAM1/NRG1/MMP14/SLC45A3/SPINT1/NAB2/CX3CR1/STAT3/MAP2K1/FPR2/LAMB2/RELA/NRROS/CLCF1/IDH2/CSF1R/ASCL2/DNER/NF1/DLL1/TNF/ETV5/LYN/CCL3	59
292	TD.NTvsTD.LPS	GO:0043114	regulation of vascular permeability	13/2171	18/10140	5.51043e-06	9.56211e-05	6.46791e-05	VEGFA/APOE/IL6/ADM/PTPRJ/BMP6/ANGPT1/CTNNBIP1/CXCR2/HRH1/SRC/C2CD4A/C2CD4B	13
294	TD.NTvsTD.LPS	GO:1905952	regulation of lipid localization	35/2171	80/10140	5.77172e-06	9.94738e-05	6.72851e-05	CRY1/MSR1/SCARB1/ACACB/EDN1/TSPO/NFKBIA/NTSR1/RETN/EHD1/SCP2/LRP1/IL1B/APOE/APOC1/PPARG/CD36/IL6/EPRS1/THBS1/TNFRSF11A/BMP6/ZC3H12A/ABCA1/NKX3-1/PRELID1/TRIAP1/C1QTNF1/LEP/PTPN2/LPL/IRS2/FITM2/TNF/ITGB3	35
295	TD.NTvsTD.LPS	GO:0070555	response to interleukin-1	59/2171	161/10140	5.94204e-06	0.000101777	6.88433e-05	GCLC/TFPI/CD38/EDN1/ICAM1/IRAK3/TAB1/HIF1A/RPS6KA5/PSMA6/NFKBIA/ACOD1/PYCARD/RIPK2/MAP3K8/PSMD11/CCL7/CCL2/CCL8/CCL1/IL1A/CCL20/PSMD14/IL1R2/IL1R1/GBP1/IL1B/PSMA1/IRAK2/ETS1/IL6/TANK/IL1RN/PSMB7/TNFRSF11A/APP/ANKRD1/UBC/RPS6KA4/ZC3H12A/NKX3-1/TNIP2/LGALS9/CXCL8/CEBPB/CCL19/RELA/PELI3/PLCB1/MAPK11/IL1RAP/SRC/CCL23/CCL4/CCL18/CCL15/CCL4L2/CCL3L1/CCL3	59
296	TD.NTvsTD.LPS	GO:0035690	cellular response to drug	87/2171	263/10140	5.94556e-06	0.000101777	6.88433e-05	GCLC/CFLAR/HGF/GCLM/KCNQ1/GNA15/PDE4A/PTGS2/EDN1/DNM2/MEF2C/SSH1/CHMP5/ICAM1/TFAP4/TMEM38B/APEX1/PCK2/MAP1LC3A/ACOD1/RIPK2/MET/EZH2/PPIF/CCL7/PPP1R9B/NR3C1/NFE2L2/ERRFI1/TNFAIP3/FOXO3/NR4A3/DNMT3A/BCL11A/ADCY7/CXCR4/CDK2/MT2A/IL1B/TRAP1/RAP1B/SERPINF1/KDM6B/PTPN22/STK26/ETS1/IL6/IL10/TXN/CYP1B1/TP53/TRPM2/ADAM15/SRD5A1/SIGMAR1/RGS10/HMGA2/QDPR/SLAMF8/RNF149/ZC3H12A/SPIDR/FXN/FBP1/CYBB/GJB2/NKX3-1…	87
300	TD.NTvsTD.LPS	GO:0006869	lipid transport	68/2171	194/10140	7.10093e-06	0.000119935	8.1125e-05	CRY1/OSBPL5/MSR1/ACSL4/OSBPL3/SCARB1/ACACB/EDN1/GRAMD1A/TSPO/APOL1/NFKBIA/NTSR1/ATP11C/ABCC1/AQP9/ATP8B4/KCNN4/RETN/CAV1/ABCC3/SCP2/PLA2G4A/CLU/INHBA/LRP1/GOT2/ABCC4/IL1B/APOL3/APOL2/LDLR/APOE/APOC1/SLC27A1/PPARG/CD36/PNPLA8/TEX2/EPRS1/SLCO2B1/SORL1/THBS1/ESYT1/OSBPL1A/NPC1/TNFRSF11A/SLC27A3/SIGMAR1/UGCG/ACSL1/BMP6/XKR8/SLC51A/STARD4/ABCA1/NKX3-1/MFSD2A/PRELID1/TRIAP1/C1QTNF1/LEP/IRS2/AKR1C1/PLSC…	68
301	TD.NTvsTD.LPS	GO:0030574	collagen catabolic process	15/2171	23/10140	7.28495e-06	0.000121399	8.21153e-05	MRC2/CST3/VSIR/MMP8/MMP19/PEPD/CTSL/MMP7/ADAMTS14/CTSK/ADAM15/MMP14/CTSS/MMP10/MMP1	15
304	TD.NTvsTD.LPS	GO:0045124	regulation of bone resorption	17/2171	28/10140	7.30741e-06	0.000121399	8.21153e-05	CD38/PDK4/CA2/TNFAIP3/IL6/TNFRSF11A/ADAM8/UBASH3B/PPARGC1B/DCSTAMP/LTBP3/INPP5D/CSF1R/NF1/SIGLEC15/SRC/ITGB3	17
307	TD.NTvsTD.LPS	GO:0046209	nitric oxide metabolic process	27/2171	56/10140	7.45656e-06	0.00012267	8.29753e-05	PTGS2/EDN1/DNM2/ICAM1/TSPO/ACP5/CAV1/MMP8/CLU/IL1B/TICAM1/SELENOS/GCH1/CD36/IL10/TLR2/GCHFR/CYP1B1/ITGB2/PTX3/ZC3H12A/CX3CR1/CLEC7A/NQO1/TMEM106A/AIF1/TNF	27
309	TD.NTvsTD.LPS	GO:0071417	cellular response to organonitrogen compound	121/2171	395/10140	7.75506e-06	0.000127168	8.60176e-05	GCLC/CFLAR/PDK4/BAIAP2L1/GCLM/ATP6V1H/KCNQ1/GNA15/PTGS2/EDN1/DNM2/MEF2C/SSH1/GSTP1/AKR1B1/CHMP5/ICAM1/CDC6/TMEM38B/TREM2/XBP1/LGMN/SLC8A3/APEX1/PCK2/EEF2K/AQP9/CA2/RIPK2/JAK3/NAMPT/CAV1/GRB10/EZH2/KANK1/PPP1R9B/RAPGEF2/CCND3/PDE4D/CISH/ITGA4/NFE2L2/ERRFI1/FOXO3/NR4A3/DNMT3A/BCL11A/SOCS2/ADCY7/LRP1/IL1B/RAP1B/BCL2L2/MAS1/SESN2/DNMT1/SELENOS/PPARG/KL/LARS1/PTPN22/PDGFRA/CD36/TBC1D4/EPRS1/SLC2A8/SOR…	121
310	TD.NTvsTD.LPS	GO:0034329	cell junction assembly	67/2171	191/10140	8.03363e-06	0.000131311	8.882e-05	CD9/PRKCH/VCL/ARHGAP6/LAMC2/HDAC7/CDC42/MAP4K4/ACTN1/FERMT2/FSCN1/GPC4/TNS1/MEF2C/EPB41L3/CTTN/NRCAM/ITGA6/NRP1/EEF2K/CAV1/RAPGEF2/VEGFA/WNT5A/FN1/LRP1/SDC4/SNAI1/VASP/RAP1B/AFDN/EPHB2/LAMC1/TLR2/THBS1/TBCD/APP/RAB13/PTPRJ/PTPRO/DST/RHOC/NPTN/NRG1/MMP14/FZD1/RUNX1/ITGA5/PLXNB1/GJB2/TLN2/LRFN4/HEG1/JUP/RCC2/EPHB3/EFNA5/FLRT2/DNER/AGRN/IL1RAP/LAMB3/SRC/MYO1C/TNF/FMN1/PECAM1	67
312	TD.NTvsTD.LPS	GO:2000377	regulation of reactive oxygen species metabolic process	50/2171	131/10140	8.21266e-06	0.000133377	9.02173e-05	CFLAR/TYROBP/PDK3/PTGS2/EDN1/DNM2/GSTP1/ICAM1/TSPO/HIF1A/ACP5/ACOD1/CAV1/NNT/NFE2L2/GADD45A/MMP8/FOXO3/CLU/CDKN1A/IL1B/TRAP1/TICAM1/RAC2/SELENOS/GCH1/CD36/IL10/PRCP/THBS1/CYP1B1/TP53/PID1/HK2/ITGB2/TGFBR2/PTX3/ZC3H12A/STK17A/CX3CR1/ARF4/STAT3/ITGAM/FPR2/CLEC7A/LEP/PARL/TMEM106A/AIF1/TNF	50
313	TD.NTvsTD.LPS	GO:0046394	carboxylic acid biosynthetic process	68/2171	195/10140	8.66024e-06	0.000140196	9.48301e-05	PDK4/ALOX5/CD74/VCAN/TBXAS1/BCAT1/OSBPL3/DHRS9/PTGS2/ACACB/EDN1/PLOD1/MGST2/PTGS1/HSD3B7/MTAP/GGT5/UPB1/XBP1/MTHFD1/MLYCD/CEMIP/HAS1/ACCS/LTA4H/DSE/ABCC5/KYNU/SCP2/PLA2G4A/AKR1A1/GOT2/IL1B/INSIG2/APOC1/IDO1/GCH1/HSD17B4/SDS/PNPLA8/MTHFS/FPGS/CH25H/ATIC/ABHD2/OSBPL1A/PTGES2/PTGES/ACSS1/SLC45A3/CBR1/ACOT11/MTHFD2L/ELOVL7/STARD4/SERINC5/FABP5/HACD1/RIMKLB/GATM/LPL/SHMT1/INSIG1/UROS/HACD4/GGTA1P/HACD…	68
318	TD.NTvsTD.LPS	GO:0006022	aminoglycan metabolic process	40/2171	98/10140	1.01574e-05	0.000161341	0.000109132	ST3GAL1/HGF/CD44/VCAN/HEXB/ST3GAL6/GPC4/B4GALT1/CEMIP/HAS1/ST3GAL4/DSE/ABCC5/HS3ST2/SDC4/HS3ST3B1/IL1B/IDUA/CLN6/CHSY1/CEMIP2/HS6ST1/PIM1/FGF2/ANGPT1/PXYLP1/B3GNT7/ST3GAL2/IL15/NDST2/CSGALNACT2/GUSB/HPSE/CHST2/B3GNT5/FUCA1/CHST13/CHST15/AGRN/HEXA	40
319	TD.NTvsTD.LPS	GO:0051897	positive regulation of protein kinase B signaling	40/2171	98/10140	1.01574e-05	0.000161341	0.000109132	HGF/OSM/MAZ/STK3/MET/TGFBR1/CSF3/HBEGF/CD86/F3/CD80/EREG/CCR7/HIP1/RAC2/KL/PDGFRA/TXN/THBS1/FGF2/VAV1/TCF7L2/PTPRJ/IL18/ADAM8/ANGPT1/PIK3AP1/NRG1/TGFA/CX3CR1/CCL19/HPSE/C1QTNF1/LEP/IRS2/SRC/PDGFA/TNF/GPX1/CCL3	40
320	TD.NTvsTD.LPS	GO:0048871	multicellular organismal homeostasis	88/2171	270/10140	1.01998e-05	0.000161507	0.000109245	CD38/PDK4/HFE/SLC11A1/PTGS2/ACACB/IL4R/TP53INP2/AKR1B1/SNX10/LYZ/NTSR1/ACP5/CA2/IL7/HAMP/CAV1/MET/GRB10/LIPA/SLC11A2/MDM1/VEGFA/ARRDC3/IL1A/IL18R1/PLCL1/AKT3/TNFAIP3/NR4A3/ADCY7/CCR2/CXCR4/G0S2/IL1B/RAC2/SLC27A1/KDM6B/PEMT/AMPD3/CD36/EDNRB/IL6/PRCP/HADH/TNFRSF11A/TRPM2/CTSK/PLAC8/PDGFC/UGCG/IL18/ADAM8/ACSL1/BMP6/LPCAT1/UBASH3B/LRRK1/PPARGC1B/NAPEPLD/ACOT11/IL15/FABP5/DCSTAMP/ALDH1A1/LTBP3/STAT3/I…	88
327	TD.NTvsTD.LPS	GO:0030001	metal ion transport	128/2171	425/10140	1.07709e-05	0.000166899	0.000112892	CD4/HFE/ATP2C1/SLC11A1/SLC4A7/ATP6V1H/NEDD4L/SLC4A8/HOMER3/KCNQ1/MYLK/SLC9A7/CD84/KCNAB2/ATP1B3/NEDD4/PTGS2/SLC46A1/DNM2/SLC23A2/SLC8B1/ICAM1/TMEM38B/TREM2/KCNK6/TSPO/SLC8A3/NTSR1/NDFIP2/CEMIP/SLC39A14/KCNN4/LILRB1/HAMP/HPN/SCN1B/CAV1/NCS1/PKD2L1/CCL2/CCL8/PANX1/COMMD9/SLC11A2/CYP27B1/PDE4D/SLC12A7/SELENOK/STEAP3/SGK1/CXCR4/CDK2/KCNJ2/CCR7/TMEM175/LILRB2/KCNC3/SLC41A1/TMEM165/DYSF/KCNMB4/SLC41A2/…	128
331	TD.NTvsTD.LPS	GO:0050678	regulation of epithelial cell proliferation	64/2171	182/10140	1.16285e-05	0.000178011	0.000120408	CFLAR/GRN/VASH1/MEF2C/B4GALT1/LAMB1/NRP1/XBP1/HIF1A/FLT1/RGCC/HPN/CDK6/CAV1/TGFBR1/CCL2/VEGFA/WNT5A/HES1/IFT57/ITGA4/ERRFI1/WDR77/AKT3/F3/NRP2/TNFAIP3/NR4A3/EREG/ZFP36/DLL4/APOE/PPARG/SERPINF1/C5AR2/DYSF/LAMC1/EDNRB/IL10/THBS1/FGF2/BRCA2/TCF7L2/ATP5F1A/BMP6/JAML/SGPP2/TGFA/HTRA1/NKX3-1/STAT3/ATOH8/MTSS1/VEGFB/LEP/NUPR1/ZFP36L1/SULF2/NF1/ANG/TNF/GPX1/PRKDC/ITGB3	64
347	TD.NTvsTD.LPS	GO:2001057	reactive nitrogen species metabolic process	27/2171	58/10140	1.68617e-05	0.00024622	0.000166546	PTGS2/EDN1/DNM2/ICAM1/TSPO/ACP5/CAV1/MMP8/CLU/IL1B/TICAM1/SELENOS/GCH1/CD36/IL10/TLR2/GCHFR/CYP1B1/ITGB2/PTX3/ZC3H12A/CX3CR1/CLEC7A/NQO1/TMEM106A/AIF1/TNF	27
352	TD.NTvsTD.LPS	GO:0006690	icosanoid metabolic process	25/2171	52/10140	1.72015e-05	0.00024748	0.000167398	ALOX5/CD74/TBXAS1/PTGS2/EDN1/MGST2/PTGS1/GGT5/ABCC1/PON2/PTGR1/LTA4H/PLA2G4A/IL1B/DAGLA/PNPLA8/TLR2/CYP1B1/PTGES2/PTGES/CBR1/MAPKAPK2/FABP5/GGTA1P/GPX1	25
357	TD.NTvsTD.LPS	GO:0001101	response to acid chemical	68/2171	199/10140	1.86547e-05	0.000264772	0.000179094	GCLC/CD38/PDK4/CD9/GCLM/DGAT2/PDK3/PTGS2/EDN1/GSTP1/AKR1B1/CRLS1/ICAM1/XBP1/HAMP/PKD2L1/SLC1A2/WNT5B/VEGFA/WNT5A/ID3/TNFSF4/DNMT3A/BCL11A/DUSP1/CAT/INSIG2/FFAR2/CCR7/CDKN2D/LDLR/SESN2/DNMT1/PPARG/SERPINF1/PEMT/LARS1/PDGFRA/CD36/TLR2/ABL2/PDGFC/GSN/ALAD/PTGES/ATM/ACSL1/BMP6/PID1/ZC3H12A/CASP3/ABCA1/CYBB/GJB2/CEBPB/CCL19/RELA/LEP/LPL/BAIAP2/SHMT1/NQO1/COL18A1/SOCS1/AKR1C1/SRC/TNF/LYN	68
358	TD.NTvsTD.LPS	GO:1901136	carbohydrate derivative catabolic process	47/2171	124/10140	1.87808e-05	0.000265816	0.0001798	ENPP4/CD44/VCAN/HEXB/PDE4A/GPC4/ADA2/UPB1/SAMHD1/CST3/AHCY/MLYCD/CEMIP/NUDT1/PDE4D/GPD2/FBXO2/FBXO6/SDC4/IDUA/DUT/AMPD3/CEMIP2/NT5E/NPL/FGF2/ABHD10/DPYS/GPD1L/NEU3/PGM2/GUSB/HPSE/FUCA1/UPP1/HDDC3/PDE4B/AGRN/ADA/PSAP/NUDT16/PNP/NEU4/HEXA/GALT/APOBEC3C/NUDT3	47
359	TD.NTvsTD.LPS	GO:0008544	epidermis development	53/2171	145/10140	1.89177e-05	0.000267008	0.000180607	ATP2C1/PRKCH/SLC4A7/LAMC2/ALDH3A2/FOSL2/PLOD1/EZH2/CYP27B1/RIPOR2/MACROH2A1/WNT5A/HES1/ERRFI1/MYCL/KLF7/INHBA/PI3/SNAI1/EREG/ZFP36/FLOT2/EMP1/CTSL/ACVR1B/NAB1/CTSK/UGCG/ST14/APCDD1/RUNX1/TCHH/IL20/CASP3/FABP5/FZD6/NAB2/MAP2K1/CLIC4/RELA/HPSE/JUP/CST6/MAFF/ZFP36L1/NF1/LAMB3/MAFG/PDGFA/PSAP/DLL1/LGR4/TNF	53
360	TD.NTvsTD.LPS	GO:0043269	regulation of ion transport	93/2171	293/10140	1.90707e-05	0.00026842	0.000181562	CD4/HFE/NEDD4L/HOMER3/KCNQ1/MYLK/CD84/KCNAB2/ATP1B3/NEDD4/PTGS2/EDN1/DNM2/MEF2C/SLC8B1/ICAM1/TMEM38B/TREM2/KCNK6/TSPO/NTSR1/CEMIP/CA2/SNX16/LILRB1/HAMP/SCN1B/CAV1/PPIF/CCL2/TMEM109/PDE4D/VAMP8/CCR2/CXCR4/HVCN1/KCNJ2/IL1B/APOE/LILRB2/KCNC3/EPHB2/DYSF/EPRS1/FXYD6/THBS1/HECW2/COX17/ANXA3/TNFRSF11A/APP/ATP1B1/CALM2/STAC/STOM/GSTO1/GPD1L/UTRN/CNKSR3/UBASH3B/KCNMA1/EPB41/LRRC38/CTSS/SPINK1/GEM/CYBB/RRA…	93
361	TD.NTvsTD.LPS	GO:0051384	response to glucocorticoid	32/2171	74/10140	1.91972e-05	0.000268707	0.000181756	CFLAR/PTGS2/EDN1/GSTP1/ICAM1/TFAP4/PCK2/NR3C1/ERRFI1/FOXO3/DUSP1/CDKN1A/ZFP36/SERPINF1/IL6/IL10/IL1RN/ANXA3/SRD5A1/ALAD/ADM/ZFP36L2/BMP6/PPARGC1B/CASP3/GJB2/DDIT4/SSTR2/ZFP36L1/EIF4EBP1/AIF1/TNF	32
364	TD.NTvsTD.LPS	GO:0016042	lipid catabolic process	66/2171	192/10140	1.98422e-05	0.00027621	0.000186831	HEXB/ALDH3A2/SCARB1/SCARF1/PLD1/ACACB/MGST2/HSD3B7/ABHD4/DDHD1/PCK2/ABHD12/PLCB4/PLA2G15/MLYCD/PLD3/LIPA/CYP27B1/ADTRP/SCP2/PLA2G4A/PLBD1/LRP1/MCEE/TRERF1/IL1B/ECHS1/SRD5A3/IVD/LDLR/APOE/APOC1/SESN2/PPT1/HSD17B4/DAGLA/PNPLA8/ENPP2/SORL1/PLCB2/CYP1B1/IDH1/NAAA/HADH/ABHD2/NCEH1/SRD5A1/AUH/PLBD2/GDPD1/NAPEPLD/NEU3/PLB1/FABP5/LEP/LPL/SPHK1/FUCA1/PNPLA1/PLCB1/HCAR2/IRS2/PSAP/NEU4/NUDT19/TNF	66
365	TD.NTvsTD.LPS	GO:0033002	muscle cell proliferation	44/2171	114/10140	2.03315e-05	0.000282246	0.000190914	CFLAR/PTGS2/EDN1/MEF2C/GSTP1/AKR1B1/NAMPT/TGFBR1/SOD2/HBEGF/IL12B/TNFAIP3/NR4A3/CDKN1A/EREG/ABCC4/DNMT1/PPARG/IL6/IL10/PIM1/THBS1/FGF2/TCF7L2/PAK1/IL18/ANGPT1/PTGIR/TGFBR2/IL15/NDRG2/SERPINF2/STAT3/TRIB1/AKIRIN1/CTNNBIP1/DIPK2A/MAPK11/MAP3K5/TGM2/AIF1/ANG/TNF/PRKDC	44
366	TD.NTvsTD.LPS	GO:0002440	production of molecular mediator of immune response	54/2171	149/10140	2.09451e-05	0.000289421	0.000195767	BTK/HFE/SLC11A1/CD74/TNFRSF1B/TRAF3IP2/TP53BP1/POLB/IL4R/THOC1/IRAK3/XBP1/CD40/SAMHD1/TNFSF13B/NBN/LILRB1/IL27RA/GPI/JAK3/CD81/IL12B/BCL6/WNT5A/IL1R1/IL18R1/MAD2L2/TNFSF4/NR4A3/CCR2/IL1B/FFAR2/TICAM1/FGL2/DNAJB9/RSAD2/CD36/IL6/IL10/TLR2/ATM/CD226/IL18/ANGPT1/BATF/FCER1G/NLRP3/IL7R/CLCF1/GAPT/HLA-DQB1/CD55/TNF/PRKDC	54
370	TD.NTvsTD.LPS	GO:0042133	neurotransmitter metabolic process	35/2171	84/10140	2.1134e-05	0.000289421	0.000195767	PTGS2/EDN1/DNM2/ICAM1/UPB1/TSPO/ACP5/CAV1/MMP8/CLU/IL1B/TICAM1/SELENOS/GCH1/DAGLA/SDS/CD36/IL10/TLR2/GCHFR/CYP1B1/SDSL/SRD5A1/DPYS/ITGB2/PTX3/ZC3H12A/CX3CR1/CLEC7A/SHMT1/NQO1/TMEM106A/MAOA/AIF1/TNF	35
371	TD.NTvsTD.LPS	GO:0071347	cellular response to interleukin-1	52/2171	142/10140	2.1297e-05	0.000290868	0.000196746	TFPI/EDN1/ICAM1/IRAK3/TAB1/HIF1A/RPS6KA5/PSMA6/NFKBIA/ACOD1/PYCARD/RIPK2/MAP3K8/PSMD11/CCL7/CCL2/CCL8/CCL1/IL1A/CCL20/PSMD14/IL1R2/IL1R1/GBP1/IL1B/PSMA1/IRAK2/IL6/TANK/IL1RN/PSMB7/ANKRD1/UBC/RPS6KA4/ZC3H12A/NKX3-1/TNIP2/CXCL8/CEBPB/CCL19/RELA/PELI3/PLCB1/MAPK11/IL1RAP/CCL23/CCL4/CCL18/CCL15/CCL4L2/CCL3L1/CCL3	52
374	TD.NTvsTD.LPS	GO:0014013	regulation of gliogenesis	30/2171	68/10140	2.16693e-05	0.000293578	0.000198579	PRKCH/TNFRSF1B/TREM2/TSPO/EZH2/HES1/CCR2/CXCR4/LRP1/IL1B/LIF/LDLR/PPARG/IL6/TLR2/ZNF365/TNFRSF21/TIAM1/SLC45A3/SPINT1/CX3CR1/RELA/CLCF1/IDH2/ASCL2/NF1/TNF/ETV5/LYN/CCL3	30
379	TD.NTvsTD.LPS	GO:1904019	epithelial cell apoptotic process	28/2171	62/10140	2.38855e-05	0.000318595	0.0002155	CFLAR/E2F2/ICAM1/CD40/RGCC/STK3/SERPINE1/CCL2/ITGA4/NFE2L2/TNFAIP3/FOXO3/DNMT3A/ZFP36/SORT1/IL6/IL10/THBS1/GSN/TCF7L2/ANGPT1/TGFBR2/TNIP2/NUPR1/COL18A1/ZFP36L1/MAP3K5/TNF	28
381	TD.NTvsTD.LPS	GO:0005996	monosaccharide metabolic process	66/2171	193/10140	2.39559e-05	0.000318595	0.0002155	GCLC/PDK4/CRY1/NISCH/SLC2A3/DGAT2/PDK3/ACACB/GCKR/AKR1B1/B4GALT1/SLC23A2/CREM/CYB5R3/PCK2/RUBCNL/MLYCD/MAN2B1/GPI/GALK1/GAPDH/MAN2A1/PFKFB4/GPD2/AKR1A1/NLN/PFKFB2/GOT2/DYRK2/SESN2/SELENOS/SDS/SORD/TP53/GALM/ABHD10/FUOM/GSTO1/SLC45A3/HK2/CRTC2/HK3/FABP5/ALDH1A1/FBP1/CRYL1/MIDN/PGM2/DCXR/PFKFB3/GAA/PPP1R3B/PC/C1QTNF1/LEP/PTPN2/FUCA1/PHLDA2/CHST15/GDPGP1/IRS2/MAN2A2/SRC/RPE/GALT/TNF	66
383	TD.NTvsTD.LPS	GO:0071404	cellular response to low-density lipoprotein particle stimulus	11/2171	15/10140	2.43502e-05	0.000322147	0.000217903	CD9/CD81/HMGCS1/LDLR/PPARG/CD36/NPC1/FCER1G/ITGB2/ABCA1/LPL	11
390	TD.NTvsTD.LPS	GO:0071356	cellular response to tumor necrosis factor	68/2171	201/10140	2.69568e-05	0.000350231	0.0002369	MAP3K14/BIRC3/TNFRSF1B/TNFRSF9/TRAF1/EDN1/GSTP1/ICAM1/PSMA6/NFKBIA/CD40/TNFSF13B/ACOD1/PYCARD/HAMP/GSDME/PSMD11/CCL7/CCL2/CCL8/CCL1/CCL20/PSMD14/NFE2L2/GBP1/TNFSF4/TNFAIP3/FOXO3/TNFRSF8/TNFSF9/ZFP36/PSMA1/TANK/PSMB7/CASP1/THBS1/SPPL2A/NOL3/TNFRSF11A/TNFRSF21/ANKRD1/ZFP36L2/PID1/ZC3H12A/DCSTAMP/NKX3-1/CXCL8/CCL19/RELA/PELI3/PTPN2/SPHK1/TNFSF15/ZFP36L1/CASP4/MAP3K5/SGMS1/HSPA1A/CARD16/TNF/CEBPA/CCL…	68
394	TD.NTvsTD.LPS	GO:0035743	CD4-positive, alpha-beta T cell cytokine production	10/2171	13/10140	2.98688e-05	0.000384125	0.000259826	CD81/IL12B/IL1R1/IL18R1/IL1B/RSAD2/IL6/IL18/NLRP3/CD55	10
396	TD.NTvsTD.LPS	GO:0030947	regulation of vascular endothelial growth factor receptor signaling pathway	13/2171	20/10140	3.21877e-05	0.000411856	0.000278584	NEDD4/HIF1A/FLT1/GRB10/VEGFA/IL1B/NIBAN2/EMILIN1/MYOF/HHEX/ITGA5/PTPN1/ITGB3	13
397	TD.NTvsTD.LPS	GO:0030029	actin filament-based process	132/2171	450/10140	3.24963e-05	0.000414757	0.000280546	CFLAR/BAIAP2L1/SCIN/RHOBTB2/NISCH/TYROBP/ATP2C1/ARHGAP6/NEDD4L/KCNQ1/PHPT1/NCKAP1/PFN2/CDC42/ACTN1/RHOBTB1/FSCN1/EDN1/MEF2C/EPB41L3/ITGB5/SSH1/CTTN/CASS4/ICAM1/PLEKHG2/NRP1/HCK/MYOM1/RGCC/COTL1/PYCARD/TNNT1/CYTH2/SCN1B/CAV1/MET/DNAJB6/LIMK1/TGFBR1/KANK1/CSF3/PPP1R9B/TNFAIP1/ARHGDIB/PDE4D/DPYSL3/BCL6/WIPF1/RHOU/MAD2L2/SORBS3/LRP1/KCNJ2/SDC4/IQSEC2/TRIP10/VASP/CCR7/HIP1/RAC2/MYO1B/SNX9/TNNI2/MYH11/…	132
398	TD.NTvsTD.LPS	GO:0034612	response to tumor necrosis factor	72/2171	217/10140	3.30448e-05	0.000420699	0.000284565	MAP3K14/BIRC3/TNFRSF1B/TNFRSF9/TRAF1/PTGS2/EDN1/GSTP1/ICAM1/PSMA6/NFKBIA/CD40/TNFSF13B/ACOD1/PYCARD/HAMP/GSDME/PSMD11/CCL7/CCL2/CCL8/CCL1/CCL20/PSMD14/NFE2L2/GBP1/TNFSF4/TNFAIP3/FOXO3/TNFRSF8/TNFSF9/ZFP36/PSMA1/GCH1/TANK/PSMB7/CASP1/THBS1/SPPL2A/NOL3/TNFRSF11A/TNFRSF21/ANKRD1/ZFP36L2/PID1/ZC3H12A/CASP3/DCSTAMP/NKX3-1/CXCL8/CD14/CCL19/RELA/PELI3/PTPN2/SPHK1/TNFSF15/ZFP36L1/CASP4/MAP3K5/SGMS1/HSPA1…	72
400	TD.NTvsTD.LPS	GO:0042398	cellular modified amino acid biosynthetic process	19/2171	36/10140	3.40838e-05	0.00043068	0.000291316	GCLC/GGCT/GCLM/PLOD1/MGST2/GGT5/MTHFD1/NFE2L2/SLC27A1/GCH1/MTHFS/FPGS/ATIC/SLC7A11/PTDSS1/CKB/GATM/SHMT1/PLSCR1	19
403	TD.NTvsTD.LPS	GO:0097237	cellular response to toxic substance	56/2171	159/10140	3.81313e-05	0.000479432	0.000324292	MGST1/HGF/PTGS2/DNM2/GSTP1/MGST2/PTGS1/APEX1/MAP1LC3A/MET/EZH2/PPIF/CCL7/SOD2/NNT/NFE2L2/AKR1A1/TNFAIP3/FOXO3/NR4A3/DNMT3A/ADCY7/CAT/PRXL2A/TRAP1/APOE/SESN2/SELENOS/GCH1/KDM6B/GSTM3/STK26/ETS1/CD36/IL6/IL10/TXN/CYP1B1/TRPM2/SIGMAR1/GSTO1/S100A9/ZC3H12A/FXN/CYBB/ABTB2/RELA/SPHK1/NQO1/SRC/MAP3K5/GSTK1/PSAP/GPX3/TNF/GPX1	56
410	TD.NTvsTD.LPS	GO:0043068	positive regulation of programmed cell death	138/2171	476/10140	4.03836e-05	0.000499082	0.000337584	CASP10/SCIN/PLAUR/TYROBP/TNFRSF1B/GRN/AIFM2/RPS6KA2/PTGS2/GRAMD4/DNM2/MEF2C/DNAJA1/B4GALT1/TFAP4/PLEKHG2/ITGA6/MAP3K20/NLRP1/GADD45B/TIMP3/TSPO/CD40/NTSR1/RGCC/PYCARD/BMF/RIPK2/STK3/LILRB1/GSDME/CAV1/TGFBR1/PPIF/CCL2/RAPGEF2/CTSC/GAPDH/SOD2/IL12B/BCL6/FAM162A/TFDP2/WNT5A/IFT57/ITGA4/GADD45A/ID3/F3/FOXO3/NR4A3/DUSP1/CD274/CLU/PPP3CC/TNFRSF8/INHBA/ACVR1C/G0S2/CDKN1A/PLAGL2/HIP1/OLFM1/ARHGEF9/IDO1/P…	138
412	TD.NTvsTD.LPS	GO:0031589	cell-substrate adhesion	66/2171	196/10140	4.14994e-05	0.000510382	0.000345227	CD44/VCL/ARHGAP6/LAMC2/CDC42/MAP4K4/ACTN1/FERMT2/DNM2/ITGB5/CTTN/CASS4/LAMB1/ITGA6/NRP1/CDK6/SERPINE1/KANK1/VEGFA/BCL6/ITGA4/FN1/GBP1/SORBS3/PLAU/LRP1/SDC4/CCR7/RAC2/NINJ1/EMILIN2/CD36/LAMC1/MYO1G/THBS1/ITGA11/SMAD6/EMILIN1/PARVG/TBCD/ADAM15/PTPRJ/PTPRO/UTRN/ANGPT1/TIAM1/MMP14/ITGB2/ITGA5/PDPN/LAMB2/HPSE/JUP/RCC2/EPHB3/PRKX/EFNA5/NF1/LAMB3/SRC/L1CAM/DDR1/ITGA1/FMN1/ITGB3/PECAM1	66
415	TD.NTvsTD.LPS	GO:0008037	cell recognition	30/2171	70/10140	4.2644e-05	0.000520668	0.000352185	CD9/VCAN/JMJD6/SCARB1/FCN1/B4GALT1/NRCAM/NRP1/DOCK8/CRTAM/FOLR3/CD81/CXCR4/HVCN1/CCR7/EPHB2/HAVCR2/CD36/APP/TNFRSF21/CD226/CLGN/NPTN/CASP3/CLEC7A/CCL19/CATSPER1/EPHB3/CADM1/PECAM1	30
417	TD.NTvsTD.LPS	GO:0043086	negative regulation of catalytic activity	142/2171	493/10140	4.43983e-05	0.000539488	0.000364915	CFLAR/TFPI/PLAUR/HGF/BIRC3/CD44/TIMP2/FNIP2/PHPT1/PTGS2/FRY/ACACB/LAMP3/GSTP1/GCKR/DNAJA1/PPP1R15A/PEBP1/IRAK3/TFAP4/GADD45B/TIMP3/PAPLN/CST3/TIMP1/DNAJC3/PYCARD/IL7/SNX16/ELL/TFPI2/CAV1/DNAJB6/PPP1R17/SERPINE1/LIMK1/C5/PPIF/PPP1R9B/CYP27B1/GAPDH/VEGFA/MACROH2A1/CBLB/ERRFI1/MAD2L2/GADD45A/TNFAIP3/RARRES1/DUSP1/DUSP4/CCR2/RPL5/CDKN2C/PI3/CDKN1A/IL1B/ZFP36/CDKN2D/APOE/APOC1/CEP85/SH3BP5/PPARG/SERPI…	142
430	TD.NTvsTD.LPS	GO:0032963	collagen metabolic process	25/2171	55/10140	5.65464e-05	0.000666328	0.00045071	MRC2/PLOD1/HIF1A/CST3/RGCC/VSIR/ERRFI1/MMP8/MMP19/PEPD/PPARG/CTSL/IL6/MMP7/EMILIN1/ADAMTS14/CTSK/ADAM15/MMP14/CTSS/SERPINB7/MMP10/SERPINF2/CIITA/MMP1	25
431	TD.NTvsTD.LPS	GO:1901699	cellular response to nitrogen compound	126/2171	431/10140	5.79136e-05	0.000680854	0.000460536	GCLC/CFLAR/PDK4/BAIAP2L1/GCLM/ATP6V1H/KCNQ1/GNA15/PTGS2/EDN1/DNM2/MEF2C/SSH1/GSTP1/AKR1B1/CHMP5/ICAM1/CDC6/TMEM38B/TREM2/XBP1/LGMN/SLC8A3/APEX1/PCK2/EEF2K/AQP9/CA2/RIPK2/JAK3/NAMPT/CAV1/GRB10/EZH2/KANK1/PPP1R9B/RAPGEF2/CCND3/PDE4D/CISH/ITGA4/NFE2L2/ERRFI1/FOXO3/NR4A3/DNMT3A/BCL11A/SOCS2/ADCY7/CDK2/LRP1/IL1B/RAP1B/BCL2L2/MAS1/SESN2/DNMT1/SELENOS/PPARG/KL/LARS1/PTPN22/PDGFRA/CD36/TBC1D4/EPRS1/SLC2A…	126
437	TD.NTvsTD.LPS	GO:0045682	regulation of epidermis development	22/2171	46/10140	6.04776e-05	0.000701236	0.000474323	PRKCH/EZH2/CYP27B1/MACROH2A1/WNT5A/HES1/ERRFI1/MYCL/KLF7/ZFP36/CTSL/NAB1/CTSK/RUNX1/IL20/NAB2/HPSE/MAFF/ZFP36L1/MAFG/DLL1/TNF	22
438	TD.NTvsTD.LPS	GO:0007596	blood coagulation	67/2171	202/10140	6.19589e-05	0.000716771	0.000484831	ENPP4/TFPI/CD9/PLAUR/PRKCH/VCL/LCP2/GNA15/TSPAN32/CDC42/DGKD/EDN1/CD59/PABPC4/ITPK1/PROCR/CD40/MYL12A/PLAT/TFPI2/CAV1/SERPINE1/DOCK8/RAD51C/EHD1/ADTRP/PROC/NFE2L2/F3/AKAP1/PLAU/F13A1/APOE/H3-3B/PDGFRA/CD36/TEC/IL6/PRCP/THBS1/VAV1/ITPR1/SLC7A11/UBASH3B/FCER1G/VAV2/PDPN/METAP1/ANXA5/FZD6/SERPINF2/HPSE/C1QTNF1/A2M/THBD/RAP2B/MAFF/PRKAR1B/PLSCR1/MAFG/SRC/SERPINA1/PDGFA/SERPINB2/PAPSS2/LYN/ITGB3	67
442	TD.NTvsTD.LPS	GO:0001503	ossification	69/2171	210/10140	6.76199e-05	0.000775181	0.00052434	MRC2/HGF/VCAN/HDAC7/SBNO2/PTGS2/TP53INP2/MEF2C/SNX10/TMEM38B/LRP5L/HIF1A/ACP5/FBL/CLEC11A/CDK6/SUFU/CYP27B1/WNT5A/ID3/CAT/SRGN/EGR2/SNAI1/CHSY1/MYBBP1A/FIGNL1/H3-3B/KL/HSD17B4/SORT1/GPNMB/IL6/ITGA11/SMAD6/NAB1/TNFRSF11A/CTSK/LIMD1/BMP6/ANKH/PPARGC1B/MMP14/FZD1/ASGR2/DHRS3/PLXNB1/NAB2/PHB/TPM4/LTBP3/SHOX2/MN1/JUNB/RSL1D1/CEBPB/ZHX3/LEP/SH3PXD2B/FAM20C/CTNNBIP1/SLC8A1/KREMEN1/NF1/SMURF1/LGR4/TNF/CE…	69
444	TD.NTvsTD.LPS	GO:0002718	regulation of cytokine production involved in immune response	28/2171	65/10140	6.81575e-05	0.000777825	0.000526128	BTK/HFE/CD74/TNFRSF1B/IRAK3/LILRB1/JAK3/CD81/BCL6/WNT5A/IL1R1/IL18R1/TNFSF4/NR4A3/CCR2/IL1B/FFAR2/TICAM1/RSAD2/CD36/IL6/IL10/CD226/IL18/ANGPT1/FCER1G/NLRP3/TNF	28
448	TD.NTvsTD.LPS	GO:0033674	positive regulation of kinase activity	114/2171	385/10140	7.23905e-05	0.000818756	0.000553815	CAMKK1/MAP3K14/CD4/SLC11A1/CD74/HGF/MAP2K3/LCP2/MAP4K4/EDN1/MAP3K4/CASS4/ERP29/MAP3K20/CDC6/GADD45B/TAB1/CD40/CDC25B/FLT1/RGCC/CEMIP/RIPK2/NBN/STK3/EZH2/TGFBR1/C5/MAP3K8/FAM20A/UNC119/RAPGEF2/CD81/IL23A/SASH1/CCND3/VEGFA/IL12B/WNT5A/GADD45A/AVPI1/CLU/ADCY7/CXCR4/PFKFB2/SDC4/CDKN1A/EREG/IL1B/CCR7/SLC27A1/SNX9/MAS1/IRAK2/CAMK1/PSRC1/STK26/PDGFRA/MDFIC/ABI1/TXN/THBS1/DUSP5/FGF2/TNFRSF11A/CALM2/PDGFC…	114
450	TD.NTvsTD.LPS	GO:0050817	coagulation	67/2171	203/10140	7.34836e-05	0.000826958	0.000559363	ENPP4/TFPI/CD9/PLAUR/PRKCH/VCL/LCP2/GNA15/TSPAN32/CDC42/DGKD/EDN1/CD59/PABPC4/ITPK1/PROCR/CD40/MYL12A/PLAT/TFPI2/CAV1/SERPINE1/DOCK8/RAD51C/EHD1/ADTRP/PROC/NFE2L2/F3/AKAP1/PLAU/F13A1/APOE/H3-3B/PDGFRA/CD36/TEC/IL6/PRCP/THBS1/VAV1/ITPR1/SLC7A11/UBASH3B/FCER1G/VAV2/PDPN/METAP1/ANXA5/FZD6/SERPINF2/HPSE/C1QTNF1/A2M/THBD/RAP2B/MAFF/PRKAR1B/PLSCR1/MAFG/SRC/SERPINA1/PDGFA/SERPINB2/PAPSS2/LYN/ITGB3	67
451	TD.NTvsTD.LPS	GO:0003158	endothelium development	31/2171	75/10140	7.39317e-05	0.000826958	0.000559363	COL23A1/ICAM1/NRP1/MET/RAPGEF2/VEGFA/PDE4D/PROC/CXCR4/RAP2C/IL1B/RAP1B/DLL4/AFDN/KDM6B/STARD13/GSTM3/RDX/BMP6/NRG1/PDPN/HEY1/ATOH8/HEG1/COL18A1/DLL1/S1PR3/TNF/GPX1/PECAM1/S1PR2	31
452	TD.NTvsTD.LPS	GO:0030856	regulation of epithelial cell differentiation	31/2171	75/10140	7.39317e-05	0.000826958	0.000559363	PRKCH/CAV1/SERPINE1/EZH2/CYP27B1/VEGFA/MACROH2A1/HES1/PROC/ERRFI1/MYCL/KLF7/IL1B/PAX8/ZFP36/LIF/CTSL/CTSK/BMP6/RUNX1/IL20/ATOH8/CEBPB/PRKX/MAFF/ZFP36L1/MAFG/DLL1/S1PR3/TNF/S1PR2	31
454	TD.NTvsTD.LPS	GO:1901568	fatty acid derivative metabolic process	34/2171	85/10140	7.482e-05	0.00083505	0.000564836	ALOX5/CD74/TBXAS1/DGAT2/ACSL4/PTGS2/EDN1/MGST2/PTGS1/GGT5/ABCC1/PON2/PTGR1/LTA4H/PLA2G4A/IL1B/PPT1/HSD17B4/DAGLA/PNPLA8/TLR2/CYP1B1/PTGES2/PTGES/ACSL1/CBR1/MAPKAPK2/ELOVL7/FABP5/HACD1/ACSL5/GGTA1P/HACD2/GPX1	34
460	TD.NTvsTD.LPS	GO:0055090	acylglycerol homeostasis	10/2171	14/10140	8.43875e-05	0.000925522	0.000626032	DGAT2/SCARB1/GCKR/XBP1/MED13/APOE/SESN2/IL18/LPL/FITM2	10
462	TD.NTvsTD.LPS	GO:0070328	triglyceride homeostasis	10/2171	14/10140	8.43875e-05	0.000925522	0.000626032	DGAT2/SCARB1/GCKR/XBP1/MED13/APOE/SESN2/IL18/LPL/FITM2	10
467	TD.NTvsTD.LPS	GO:0046434	organophosphate catabolic process	35/2171	89/10140	8.89792e-05	0.000959884	0.000649275	PDE4A/SCARB1/ABHD12/NTSR1/SAMHD1/PLA2G15/MLYCD/NUDT1/DNPH1/PDE4D/GPD2/PLA2G4A/DUT/LDLR/APOC1/AMPD3/PNPLA8/NT5E/ENPP2/IDH1/IMPA2/GPD1L/GDPD1/NAPEPLD/VCP/PGM2/SMPDL3A/UPP1/HDDC3/PDE4B/ADA/NUDT16/PNP/GPX1/NUDT3	35
472	TD.NTvsTD.LPS	GO:1904035	regulation of epithelial cell apoptotic process	22/2171	47/10140	9.08899e-05	0.000975107	0.000659572	CFLAR/ICAM1/CD40/RGCC/SERPINE1/CCL2/ITGA4/NFE2L2/TNFAIP3/FOXO3/ZFP36/SORT1/IL6/THBS1/GSN/TCF7L2/ANGPT1/TNIP2/NUPR1/COL18A1/ZFP36L1/TNF	22
473	TD.NTvsTD.LPS	GO:0098655	cation transmembrane transport	122/2171	419/10140	9.16403e-05	0.000975107	0.000659572	HFE/ATP2C1/SLC11A1/ATP6V1H/NEDD4L/KCNQ1/SLC9A7/KCNAB2/ATP1B3/NEDD4/VPS9D1/SLC46A1/DNM2/MEF2C/SLC8B1/TMEM38B/TREM2/KCNK6/ATP5F1D/SLC8A3/NTSR1/SLC7A5/PIEZO1/CEMIP/SLC39A14/KCNN4/SLC1A5/HAMP/HPN/SCN1B/CAV1/NCS1/PKD2L1/PPIF/CCL2/PANX1/SLC11A2/NNT/PDE4D/SLC12A7/STEAP3/NDUFS7/CCR2/HVCN1/KCNJ2/CCR7/TMEM175/KCNC3/SLC41A1/EPHB2/ATP5MC2/DYSF/KCNMB4/SLC41A2/SLC2A8/FXYD6/PLCB2/HECW2/COX17/FGF2/ANXA3/SLC39A8/…	122
475	TD.NTvsTD.LPS	GO:0019730	antimicrobial humoral response	20/2171	41/10140	9.17951e-05	0.000975107	0.000659572	SLC11A1/BCL3/CXCL2/LYZ/ACOD1/GAPDH/CLU/PI3/CXCL6/IL36RN/S100A8/CXCL13/S100A9/S100A12/CXCL3/CXCL5/PPBP/CXCL1/RNASE6/CXCL8	20
478	TD.NTvsTD.LPS	GO:2000241	regulation of reproductive process	28/2171	66/10140	9.44542e-05	0.00100125	0.000677258	B4GALT1/CDC25B/TIMP1/STK3/RETN/ARHGDIB/WNT5A/WDR77/UBE2B/DUSP1/INHBA/ACVR1C/AGO2/SNAI1/LIF/SERPINF1/ACVR1B/EDNRB/HORMAD1/PLB1/ANXA5/SPINK1/NKX3-1/NUPR1/PHLDA2/PLCB1/ADA/SRC	28
484	TD.NTvsTD.LPS	GO:0001666	response to hypoxia	77/2171	243/10140	0.000103143	0.0010798	0.00073039	CFLAR/CD38/HIPK2/PDK3/PTGS2/EDN1/PLOD1/ICAM1/TXN2/HIF1A/SLC8A3/PSMA6/TM9SF4/AHCY/RGCC/HMOX2/PLAT/NDRG1/CAV1/PSMD11/SLC11A2/VEGFA/FAM162A/PSMD14/NFE2L2/FOXO3/DNMT3A/CAT/CXCR4/PLAU/PSMA1/CBFA2T3/ETS1/SLC2A8/PSMB7/TLR2/THBS1/NOL3/TP53/ATP1B1/ADAM15/LIMD1/ALAD/ANKRD1/ADM/PAK1/ATM/UBC/ITPR1/ADAM8/NR4A2/KCNMA1/BACH1/MMP14/HK2/LMNA/AK4/TGFBR2/CASP3/CYBB/NKX3-1/DDIT4/ARNT2/VEGFB/PLK3/LEP/SLC8A1/ASCL2/ZFP…	77
486	TD.NTvsTD.LPS	GO:0090132	epithelium migration	60/2171	179/10140	0.000105444	0.00109935	0.000743609	ADGRA2/GRN/MAP2K3/HDAC7/PFN2/MAP4K4/VASH1/SCARB1/PTGS2/EDN1/MEF2C/NRP1/LGMN/HIF1A/CD40/RGCC/GPI/MET/TGFBR1/KANK1/ADTRP/SASH1/VEGFA/HBEGF/WNT5A/NFE2L2/AKT3/NRP2/DLL4/APOE/PPARG/SERPINF1/STARD13/ETS1/ENPP2/PRCP/THBS1/CYP1B1/FGF2/ANXA3/RAB13/ATP5F1A/ANGPT1/CXCL13/ITGB2/TGFBR2/ZC3H12A/S100P/MAPRE2/ATOH8/JUP/PRKX/EVL/NF1/SRC/DPP4/GPX1/INSL3/ITGB3/PECAM1	60
487	TD.NTvsTD.LPS	GO:0042269	regulation of natural killer cell mediated cytotoxicity	15/2171	27/10140	0.000107004	0.00111274	0.000752666	LILRB1/CRTAM/IL12B/NECTIN2/HAVCR2/VAV1/CD226/LGALS9/SERPINB9/RASGRP1/LEP/CADM1/NCR1/MICA/SERPINB4	15
490	TD.NTvsTD.LPS	GO:0046677	response to antibiotic	69/2171	213/10140	0.000110517	0.00114283	0.000773023	HGF/POLB/EDN1/MEF2C/GSTP1/ICAM1/APEX1/MAP1LC3A/HAMP/MET/EZH2/PPIF/CSF3/CCL7/PSMD14/NFE2L2/PLA2G4A/ID3/TNFAIP3/FOXO3/NR4A3/DNMT3A/DUSP1/CLU/ADCY7/CAT/GOT2/TRAP1/KDM6B/PEMT/STK26/ETS1/IL6/IL10/TXN/GGH/CYP1B1/TP53/TRPM2/S100A8/SETD7/SRD5A1/SIGMAR1/GSN/ALAD/EPS8/PPP1R15B/ZC3H12A/CASP3/FXN/CYBB/GJB2/STAT3/CD14/RELA/LEP/SPHK1/CIITA/NQO1/SLC8A1/EFNA5/EIF4EBP1/UROS/ADA/SRC/MAP3K5/PSAP/RPL10A/GPX1	69
491	TD.NTvsTD.LPS	GO:0090066	regulation of anatomical structure size	90/2171	294/10140	0.000114304	0.00117959	0.000797885	GCLC/CD38/BAIAP2L1/SCIN/RHOBTB2/GCLM/NCKAP1/PFN2/RHOBTB1/PTGS2/CLNS1A/SEMA3C/EDN1/DNM2/RAB21/ULK2/CTTN/PPP1R15A/ARHGAP4/ICAM1/PLEKHG2/NRCAM/DPYSL2/NRP1/HCK/COTL1/PYCARD/KCNN4/CAV1/LIMK1/KANK1/CSF3/SOD2/VEGFA/SLC12A7/WNT5A/FN1/AKT3/ECE1/SCPEP1/LRP1/VASP/CCR7/DOCK4/APOE/SNX9/OLFM1/GCH1/SPART/LARS1/KCNMB4/EDNRB/TMOD1/RDX/RAP1GDS1/VAV1/IQGAP2/ARHGAP18/SLC12A9/GSN/ADD3/ADM/PAK1/TWF1/EPS8/DEPTOR/KCNMA1…	90
492	TD.NTvsTD.LPS	GO:0015718	monocarboxylic acid transport	32/2171	80/10140	0.000120537	0.00124139	0.000839685	MPC1/ACSL4/ACACB/EDN1/NTSR1/AQP9/ABCC3/SLC6A12/PLA2G4A/SLC16A7/GOT2/ABCC4/IL1B/APOE/SLC27A1/PPARG/CD36/PNPLA8/EPRS1/SLCO2B1/THBS1/TNFRSF11A/SLC27A3/ACSL1/SLC16A1/SLC51A/MFSD2A/SLC16A5/LEP/IRS2/AKR1C1/NF1	32
500	TD.NTvsTD.LPS	GO:0060021	roof of mouth development	22/2171	48/10140	0.00013416	0.00135736	0.000918135	MEF2C/TGFBR1/WNT5A/LOXL3/INHBA/SNAI1/INSIG2/EPHB2/PDGFRA/CSRNP1/ARID5B/FZD1/DHRS3/TGFBR2/TIPARP/BNC2/MSC/TSHZ1/FZD2/EPHB3/INSIG1/ASPH	22
502	TD.NTvsTD.LPS	GO:0048608	reproductive structure development	76/2171	241/10140	0.0001355	0.00136769	0.000925117	MGST1/MAMLD1/VASH1/PTGS2/MAP3K4/ICAM1/HIF1A/STK3/RETN/ITGB8/DNAJB6/NUDT1/TGFBR1/CYP27B1/TFEB/VEGFA/HMGCS1/WNT5A/HES1/WDR77/FOXO3/INHBA/MMP19/SNAI1/NDP/EREG/LIF/BCL2L2/MAS1/PPARG/SERPINF1/H3-3B/HSD17B4/PDGFRA/ADAM19/IL10/HS6ST1/IDH1/BRCA2/ADAM15/RAB13/SRD5A1/ADM/ATM/ST14/ARID5B/BMP6/MMP14/TIPARP/PTX3/RHOBTB3/CASP3/CSF2/HEY1/GJB2/HTRA1/SPINT1/NKX3-1/MAP2K1/JUNB/CEBPB/LEP/NUPR1/BASP1/PHLDA2/ASCL2/SO…	76
503	TD.NTvsTD.LPS	GO:0071385	cellular response to glucocorticoid stimulus	18/2171	36/10140	0.000137268	0.00138003	0.000933469	CFLAR/EDN1/GSTP1/ICAM1/TFAP4/PCK2/NR3C1/ERRFI1/FOXO3/ZFP36/SERPINF1/SRD5A1/ZFP36L2/GJB2/DDIT4/SSTR2/ZFP36L1/EIF4EBP1	18
504	TD.NTvsTD.LPS	GO:0072523	purine-containing compound catabolic process	18/2171	36/10140	0.000137268	0.00138003	0.000933469	ENPP4/PDE4A/ADA2/SAMHD1/AHCY/MLYCD/NUDT1/DNPH1/PDE4D/AMPD3/NT5E/HDDC3/PDE4B/ADA/NUDT16/PNP/GPX1/NUDT3	18
505	TD.NTvsTD.LPS	GO:0042326	negative regulation of phosphorylation	97/2171	323/10140	0.000139436	0.00139905	0.000946331	HGF/GSTP1/GCKR/DNAJA1/PEBP1/IRAK3/TFAP4/GADD45B/TIMP3/DNAJC3/PYCARD/CAV1/PPIF/SNX25/NNT/PDE4D/MACROH2A1/CBLB/ERRFI1/GADD45A/GBP1/TNFAIP3/UBE2B/DUSP1/DUSP4/INHBA/CDKN2C/CDKN1A/IL1B/LIF/CDKN2D/CBFA2T3/APOE/MAS1/CEP85/SH3BP5/ZBED3/EPHB2/PTPN22/NIBAN1/SORL1/SMAD6/EMILIN1/DUSP5/TARBP2/CALM2/TNIP1/ITPRIP/PTPRJ/GPD1L/HHEX/CNKSR3/PID1/UBASH3B/ANGPT1/LRRK1/RABGEF1/SAMSN1/DEPTOR/DUSP2/PPP1R15B/ZFYVE28/RNF1…	97
507	TD.NTvsTD.LPS	GO:0048732	gland development	72/2171	226/10140	0.000141984	0.001419	0.000959825	CFLAR/HFE/HGF/POLB/SEMA3C/NRP1/LRP5L/XBP1/TSPO/HIF1A/PCK2/DBP/HAMP/USF2/HPN/CAV1/MET/EZH2/TGFBR1/VEGFA/MAN2A1/HMGCS1/WNT5A/HES1/WDR77/TNFAIP3/SLC46A2/SOCS2/GOT2/PAX8/SERPINF1/PDGFRA/ETS1/HLX/IL10/FPGS/BRCA2/TNFRSF11A/IGSF3/TBX19/SRD5A1/ATM/ARID5B/QDPR/DNAAF1/NRG1/GPAT4/HK2/AK4/TGFBR2/NKX3-1/MAP2K1/CEBPB/RELA/INSM1/CSF1R/EPHB3/IRS2/SULF2/NF1/ADA/SRC/PDGFA/PSAP/APRT/TGM2/DDR1/TNF/GPX1/ETV5/CEBPA/PR…	72
514	TD.NTvsTD.LPS	GO:0031341	regulation of cell killing	26/2171	61/10140	0.000151596	0.00149153	0.00100889	TYROBP/CD59/ICAM1/LILRB1/CRTAM/IL23A/GAPDH/IL12B/CXCL6/NECTIN2/HAVCR2/VAV1/CD226/CD1D/IL7R/LGALS9/ITGAM/SERPINB9/CLEC7A/RASGRP1/LEP/CADM1/NCR1/CD55/MICA/SERPINB4	26
523	TD.NTvsTD.LPS	GO:0097746	regulation of blood vessel diameter	25/2171	58/10140	0.000162901	0.00157824	0.00106754	GCLC/CD38/GCLM/PTGS2/EDN1/ICAM1/CAV1/SOD2/ECE1/SCPEP1/DOCK4/APOE/GCH1/KCNMB4/EDNRB/RAP1GDS1/ADM/KCNMA1/SERPINF2/ADORA2B/LEP/SLC8A1/HRH1/ITGA1/GPX1	25
526	TD.NTvsTD.LPS	GO:0031099	regeneration	38/2171	102/10140	0.000174582	0.00168176	0.00113756	CFLAR/CD9/HFE/HGF/GRN/MAP4K4/SCARF1/GSTP1/TSPO/HAMP/EZH2/CD81/NR4A3/LRP1/CDKN1A/PTPN12/NINJ1/PPARG/PTGFRN/NREP/TEC/DYSF/IL10/FPGS/ATIC/ANXA3/TARBP2/ADAM15/GSN/ADM/TGFBR2/MAP2K1/LAMB2/CEBPB/AKIRIN1/KREMEN1/SULF2/GPX1	38
528	TD.NTvsTD.LPS	GO:0071466	cellular response to xenobiotic stimulus	31/2171	78/10140	0.000175907	0.0016881	0.00114185	CFLAR/MGST1/GSTP1/MGST2/ICAM1/TFAP4/TMEM38B/PTGS1/CYB5R3/PCK2/CYP3A5/PPP1R9B/NR3C1/ERRFI1/SERPINF1/GSTM3/CYP1B1/EPHX1/SRD5A1/GSTO1/ACSL1/S100A12/GJB2/DDIT4/ARNT2/NQO1/SLC8A1/CHEK2/AKR1C1/EIF4EBP1/AIF1	31
529	TD.NTvsTD.LPS	GO:0009914	hormone transport	53/2171	156/10140	0.000177215	0.00169745	0.00114817	CD38/CRY1/BTK/HFE/PHPT1/TM7SF3/MAP4K4/EDN1/SLC8B1/OSM/LRP5L/HIF1A/SLCO4A1/RETN/STX1A/SLC16A10/KLF7/HMGN3/VAMP8/INHBA/LRP1/ACVR1C/PFKFB2/IL1B/PAX8/FFAR2/LIF/IL6/IL1RN/NIBAN2/HADH/TCF7L2/ADM/ITPR1/BMP6/SLC16A1/TIAM1/SLC9B2/ANXA5/RAB8B/SCG5/NKX3-1/MIDN/C1QTNF1/LEP/HCAR2/EFNA5/IRS2/FFAR4/DPP4/PIM3/TNF/LYN	53
531	TD.NTvsTD.LPS	GO:0045596	negative regulation of cell differentiation	109/2171	373/10140	0.000183583	0.00175181	0.00118494	TMEM176A/CFLAR/CD38/CD74/HDAC7/MAP4K4/NFATC3/SEMA3C/MBNL3/IL4R/ULK2/ARHGAP4/NRP1/XBP1/TSPO/NFKBIA/LILRB1/JAK3/HPN/CDK6/CAV1/EZH2/TMEM176B/TGFBR1/KANK1/SUFU/RAPGEF2/VEGFA/DPYSL3/BCL6/WNT5A/HES1/LOXL3/NFE2L2/MAD2L2/GBP1/ID3/TNFSF4/FOXO3/BCL11A/INHBA/LRP1/SNAI1/EREG/IL1B/FGL2/ZFP36/LDLR/APOE/DNMT1/PPARG/SPART/EPHB2/SORT1/EDNRB/IL6/HLX/SORL1/SMAD6/ZNF365/SINHCAF/JDP2/TP53/APP/LIMD1/FUOM/PAK1/IL18/PTP…	109
537	TD.NTvsTD.LPS	GO:0045165	cell fate commitment	37/2171	99/10140	0.00019609	0.00185026	0.00125153	MEF2C/NRP1/IL7/TGFBR1/SUFU/IL23A/WNT5B/IL12B/WNT5A/HES1/LOXL3/LY9/DLL4/PPARG/KDM6B/SOX5/IL6/FGF2/TP53/TBX19/MCL1/TCF7L2/BATF/NRG1/ETS2/SLAMF8/PDPN/CASP3/STAT3/CEBPB/SH3PXD2B/MITF/SPN/DLL1/MIAT/PRKDC/EPOP	37
540	TD.NTvsTD.LPS	GO:0097435	supramolecular fiber organization	115/2171	398/10140	0.000202993	0.00190475	0.00128839	CFLAR/BAIAP2L1/SCIN/RHOBTB2/CCDC88C/ARHGAP6/NCKAP1/PFN2/CDC42/ACTN1/RHOBTB1/FSCN1/EDN1/MEF2C/ITGB5/PLOD1/CTTN/CASS4/ICAM1/PLEKHG2/NRP1/NEFH/HCK/CST3/MYOM1/RGCC/KATNAL1/COTL1/PYCARD/TNNT1/MET/DNAJB6/LIMK1/TGFBR1/KANK1/CSF3/PPP1R9B/TNFAIP1/DPYSL3/LOXL3/WIPF1/RHOU/MAD2L2/CLU/SORBS3/SDC4/VASP/CCR7/HIP1/RAC2/MYO1B/LDLR/APOE/SNX9/CLIP1/FIGNL1/MYH11/PSRC1/PDGFRA/CD36/ABI1/TMOD1/FHDC1/RDX/TUBGCP4/CYP1B1/…	115
542	TD.NTvsTD.LPS	GO:0034698	response to gonadotropin	10/2171	15/10140	0.000204462	0.00190793	0.00129054	GCLC/GCLM/ICAM1/HMGCS1/INHBA/PAX8/MAS1/SRD5A1/GJB2/EFNA5	10
544	TD.NTvsTD.LPS	GO:0007411	axon guidance	44/2171	124/10140	0.000205215	0.00190793	0.00129054	GAB2/SEMA3C/NRCAM/DPYSL2/NRP1/RPS6KA5/SCN1B/GRB10/EPHB6/UNC5B/VEGFA/WNT5A/NRP2/KLF7/NR4A3/CXCR4/EGR2/LRP1/VASP/RAC2/KIF3A/ZSWIM4/EPHB2/NIBAN2/APP/DOK2/NCAM1/FEZ1/PTPRO/ENAH/NPTN/PLXNB1/SEMA4C/LAMB2/CSF1R/EPHB3/EFNA5/SEMA4B/FLRT2/IRS2/AGRN/EVL/SRC/L1CAM	44
545	TD.NTvsTD.LPS	GO:0097485	neuron projection guidance	44/2171	124/10140	0.000205215	0.00190793	0.00129054	GAB2/SEMA3C/NRCAM/DPYSL2/NRP1/RPS6KA5/SCN1B/GRB10/EPHB6/UNC5B/VEGFA/WNT5A/NRP2/KLF7/NR4A3/CXCR4/EGR2/LRP1/VASP/RAC2/KIF3A/ZSWIM4/EPHB2/NIBAN2/APP/DOK2/NCAM1/FEZ1/PTPRO/ENAH/NPTN/PLXNB1/SEMA4C/LAMB2/CSF1R/EPHB3/EFNA5/SEMA4B/FLRT2/IRS2/AGRN/EVL/SRC/L1CAM	44
548	TD.NTvsTD.LPS	GO:0002920	regulation of humoral immune response	17/2171	34/10140	0.00021015	0.00193605	0.00130957	CD59/ACOD1/C5/CD81/CLU/IL1B/CCR7/CFP/C5AR2/VSIG4/CXCL13/C1QC/PHB/A2M/CD55/TNF/CFB	17
551	TD.NTvsTD.LPS	GO:0042267	natural killer cell mediated cytotoxicity	19/2171	40/10140	0.000213788	0.00196243	0.00132741	SLAMF7/LILRB1/CRTAM/IL12B/NECTIN2/HAVCR2/VAV1/CD226/IL18/LGALS9/SERPINB9/RASGRP1/LEP/CADM1/TUBB4B/NCR1/TUBB/MICA/SERPINB4	19
554	TD.NTvsTD.LPS	GO:0007610	behavior	79/2171	256/10140	0.00022062	0.00201784	0.00136489	UBA6/HEXB/HIPK2/PTGS2/MEF2C/TSPO/LGMN/HIF1A/SLC8A3/ABHD12/NTSR1/AHCY/RETN/FBXL20/SLC1A2/SLC11A2/ARRDC3/SGK1/NR4A3/EGR2/CLN6/LDLR/APOE/LILRB2/IDO1/PPT1/SERPINF1/EPHB2/TMOD1/TLR2/THBS1/NPC1/TP53/APP/ABL2/SRD5A1/FUOM/SLC7A11/EPS8/NR4A2/ANKH/NRGN/SLC16A1/NPTN/NRG1/CSTB/NAPEPLD/ITGA5/ZNF385A/CASP3/CSF2/FXN/NAV2/PBX3/CX3CR1/ARF4/STAT3/RGS14/SCN9A/GAA/GATM/CEBPB/LEP/GCNT4/PLCB1/PRKAR1B/MME/HRH1/NF1/ADA/…	79
555	TD.NTvsTD.LPS	GO:0002831	regulation of response to biotic stimulus	94/2171	315/10140	0.000225282	0.00205677	0.00139122	BIRC3/GRN/TRAF3IP2/TSPAN32/ICAM3/FCN1/IRAK3/TREM2/TAB1/RPS6KA5/PSMA6/HCK/SAMHD1/RNF125/ACOD1/PYCARD/RIPK2/RELB/LILRB1/PSMD11/CRTAM/IL23A/SASH1/TREML2/LY86/IL12B/SELENOK/WNT5A/PSMD14/TNFAIP3/CD274/OPTN/CXCL6/EREG/IL1B/FFAR2/FGL2/PSMA1/NECTIN2/APOE/PPARG/CLEC10A/CD180/PTPN22/IL2RA/HAVCR2/CD36/PSMB7/TARBP2/VAV1/PAK1/CD226/ADAM8/BMP6/GBP5/VSIG4/LRP8/APPL1/CD1D/SLAMF8/FCER1G/MNDA/ZC3H12A/IL15/ABCE1/HT…	94
556	TD.NTvsTD.LPS	GO:0001505	regulation of neurotransmitter levels	58/2171	176/10140	0.000228122	0.00207895	0.00140622	PFN2/PTGS2/EDN1/DNM2/MEF2C/ICAM1/UPB1/TSPO/NTSR1/SYP/ACP5/CAV1/STX1A/NCS1/FBXL20/SLC1A2/SLC29A1/MMP8/CLU/IL1B/RAP1B/SYNGR3/TICAM1/PNKD/PPT1/SELENOS/GCH1/DAGLA/SDS/CD36/STX11/KCNMB4/IL10/TLR2/GCHFR/CYP1B1/NAAA/SDSL/MCTP2/SRD5A1/DPYS/SLC7A11/ITGB2/PTX3/ZC3H12A/ZNF219/CX3CR1/ADORA2B/CLEC7A/SHMT1/NQO1/TMEM106A/BACE1/MAOA/NF1/AIF1/TNF/ITGB3	58
557	TD.NTvsTD.LPS	GO:0006023	aminoglycan biosynthetic process	28/2171	69/10140	0.000236009	0.00214311	0.00144962	ST3GAL1/VCAN/ST3GAL6/GPC4/B4GALT1/CEMIP/HAS1/ST3GAL4/DSE/ABCC5/HS3ST2/SDC4/HS3ST3B1/IL1B/CHSY1/HS6ST1/ANGPT1/PXYLP1/B3GNT7/ST3GAL2/NDST2/CSGALNACT2/CHST2/B3GNT5/CHST13/CHST15/AGRN/HEXA	28
560	TD.NTvsTD.LPS	GO:0032368	regulation of lipid transport	24/2171	56/10140	0.000243459	0.00220287	0.00149004	CRY1/EDN1/TSPO/NFKBIA/NTSR1/RETN/SCP2/LRP1/IL1B/APOE/APOC1/PPARG/EPRS1/THBS1/TNFRSF11A/BMP6/ABCA1/NKX3-1/PRELID1/TRIAP1/C1QTNF1/LEP/IRS2/ITGB3	24
562	TD.NTvsTD.LPS	GO:0030212	hyaluronan metabolic process	13/2171	23/10140	0.000247073	0.00222365	0.0015041	HGF/CD44/HEXB/CEMIP/HAS1/ABCC5/IL1B/CEMIP2/PIM1/FGF2/IL15/GUSB/HEXA	13
564	TD.NTvsTD.LPS	GO:0030036	actin cytoskeleton organization	118/2171	412/10140	0.000248707	0.00223439	0.00151137	CFLAR/BAIAP2L1/SCIN/RHOBTB2/NISCH/TYROBP/ATP2C1/ARHGAP6/PHPT1/NCKAP1/PFN2/CDC42/ACTN1/RHOBTB1/FSCN1/EDN1/MEF2C/EPB41L3/ITGB5/SSH1/CTTN/CASS4/ICAM1/PLEKHG2/NRP1/HCK/MYOM1/RGCC/COTL1/PYCARD/TNNT1/CYTH2/MET/DNAJB6/LIMK1/TGFBR1/KANK1/CSF3/PPP1R9B/TNFAIP1/ARHGDIB/DPYSL3/BCL6/WIPF1/RHOU/MAD2L2/SORBS3/LRP1/SDC4/IQSEC2/TRIP10/VASP/CCR7/HIP1/RAC2/MYO1B/SNX9/MYH11/PDGFRA/ABI1/TMOD1/FHDC1/RDX/RAP1GDS1/PARVG…	118
565	TD.NTvsTD.LPS	GO:0016064	immunoglobulin mediated immune response	30/2171	76/10140	0.00025628	0.00229836	0.00155463	BTK/CD74/TP53BP1/BCL3/IL4R/THOC1/CD40/NBN/IL27RA/C5/CD81/BCL6/MAD2L2/TNFSF4/CLU/FGL2/NECTIN2/IL10/C1RL/CD226/BATF/FCER1G/C1QC/INPP5D/CLCF1/GAPT/HLA-DQB1/IRF7/CD55/TNF	30
568	TD.NTvsTD.LPS	GO:0033273	response to vitamin	22/2171	50/10140	0.000278094	0.00247646	0.0016751	CD4/PTGS2/GSTP1/TSPO/HAMP/CYP27B1/HMGCS1/NNT/KYNU/DNMT3A/CAT/CDKN2D/PPARG/PEMT/PIM1/GSN/ALAD/IL15/RELA/LEP/FES/ADA	22
572	TD.NTvsTD.LPS	GO:0071402	cellular response to lipoprotein particle stimulus	14/2171	26/10140	0.000283156	0.00250486	0.00169431	CD9/CD81/ADTRP/HMGCS1/TICAM1/LDLR/APOE/PPARG/CD36/NPC1/FCER1G/ITGB2/ABCA1/LPL	14
576	TD.NTvsTD.LPS	GO:0071294	cellular response to zinc ion	9/2171	13/10140	0.000285239	0.00250486	0.00169431	TSPO/HVCN1/MT1G/MT2A/MT1E/MT1X/MT1F/MT1H/MT1M	9
577	TD.NTvsTD.LPS	GO:1903978	regulation of microglial cell activation	9/2171	13/10140	0.000285239	0.00250486	0.00169431	GRN/TREM2/CTSC/MMP8/LDLR/IL6/ATM/SPHK1/CCL3	9
590	TD.NTvsTD.LPS	GO:0006767	water-soluble vitamin metabolic process	25/2171	60/10140	0.00030933	0.00265207	0.00179389	GCLC/ACPP/SLC2A3/SLC46A1/MCCC1/SLC23A2/VNN3/CYB5R3/MTHFD1/ACP5/ABCC1/PNPO/VNN1/VNN2/KYNU/AKR1A1/CLYBL/MTHFS/FPGS/GSTO1/MTHFD2L/PC/SLC19A1/SHMT1/TCN2	25
592	TD.NTvsTD.LPS	GO:0098657	import into cell	33/2171	87/10140	0.000310335	0.0026562	0.00179668	HFE/SLC9A7/ATP1B3/SLC46A1/DNM2/TREM2/SLC8A3/NTSR1/SLC39A14/SLC1A5/SLC1A2/SLC11A2/SLC29A1/SLC12A7/KCNJ2/SYNGR3/SLC27A1/CD36/EPRS1/THBS1/SLC39A8/TRPM2/ATP1B1/SLC12A9/SLC7A11/ACSL1/SLC3A2/SLC19A1/SLC22A1/SLC8A1/IRS2/SLC39A10/ITGB3	33
593	TD.NTvsTD.LPS	GO:0009410	response to xenobiotic stimulus	47/2171	137/10140	0.000312546	0.00267061	0.00180642	GCLC/CFLAR/MGST1/EDN1/DNM2/GSTP1/MGST2/ICAM1/TFAP4/TMEM38B/PTGS1/CYB5R3/PCK2/MAP1LC3A/CYP3A5/PPP1R9B/NR3C1/ERRFI1/FOXO3/DNMT3A/CXCR4/GOT2/PPARG/SERPINF1/GSTM3/CYP1B1/EPHX1/SRD5A1/GSTO1/RGS10/ACSL1/NR4A2/TIAM1/S100A12/TIPARP/GJB2/DDIT4/ARNT2/RELA/NQO1/SLC8A1/CHEK2/AKR1C1/EIF4EBP1/ADA/AIF1/GPX1	47
597	TD.NTvsTD.LPS	GO:0071407	cellular response to organic cyclic compound	106/2171	366/10140	0.000323677	0.00274719	0.00185822	GCLC/CFLAR/TFPI/CRY1/GCLM/KCNQ1/GNA15/NEDD4/PTGS2/PIAS2/EDN1/DNM2/MEF2C/SSH1/GSTP1/DNAJA1/GRAMD1A/ICAM1/TFAP4/ITGA6/TMEM38B/SLC8A3/APEX1/PCK2/ACOD1/EEF2K/AQP9/HAMP/CAV1/EZH2/CCL2/PPP1R9B/RAPGEF2/CYP27B1/ADTRP/HMGCS1/PDE4D/NR3C1/ERRFI1/PADI2/ID3/FOXO3/NR4A3/GPAM/CLU/INHBA/DDX54/FAM210B/IL1B/ELK1/RAP1B/ZFP36/BCL2L2/PPARG/SERPINF1/IL10/PIM1/CYP1B1/ABHD2/NPC1/TRPM2/APP/SRD5A1/ANKRD1/PAK1/IL18/ZFP36L2…	106
602	TD.NTvsTD.LPS	GO:0034762	regulation of transmembrane transport	78/2171	255/10140	0.000327094	0.00275314	0.00186225	NEDD4L/KCNQ1/KCNAB2/ATP1B3/NEDD4/EDN1/DNM2/MEF2C/TMEM38B/TREM2/KCNK6/NTSR1/CEMIP/CA2/HAMP/SCN1B/CAV1/GRB10/PPIF/CCL2/TMEM109/SLC1A2/PDE4D/NFE2L2/NR4A3/CCR2/HVCN1/KCNJ2/IL1B/KCNC3/SELENOS/EPHB2/DYSF/FXYD6/THBS1/HECW2/COX17/ANXA3/APP/ATP1B1/CALM2/STAC/STOM/GSTO1/GPD1L/UTRN/CNKSR3/PID1/UBASH3B/AZIN1/KCNMA1/APPL1/HK2/LRRC38/CTSS/FABP5/GEM/CYBB/RRAD/SCN9A/CLIC4/OXSR1/GLRX/LEP/CATSPER1/KCNE3/KCNE5/KCNE…	78
603	TD.NTvsTD.LPS	GO:0045600	positive regulation of fat cell differentiation	17/2171	35/10140	0.000327709	0.00275373	0.00186265	PTGS2/XBP1/STK3/WNT5B/ZFP36/PPARG/NAPEPLD/ZNF385A/ZC3H12A/CEBPB/CMKLR1/SH3PXD2B/LPL/METRNL/ZFP36L1/CEBPA/CCDC71L	17
605	TD.NTvsTD.LPS	GO:1901570	fatty acid derivative biosynthetic process	24/2171	57/10140	0.00033613	0.00281516	0.0019042	ALOX5/CD74/TBXAS1/ACSL4/PTGS2/EDN1/MGST2/PTGS1/GGT5/LTA4H/PLA2G4A/IL1B/PPT1/PNPLA8/PTGES2/PTGES/ACSL1/CBR1/ELOVL7/FABP5/HACD1/ACSL5/GGTA1P/HACD2	24
608	TD.NTvsTD.LPS	GO:1901222	regulation of NIK/NF-kappaB signaling	32/2171	84/10140	0.000347478	0.00289584	0.00195878	HDAC7/BCL3/EDN1/AGO1/TREM2/NFKBIA/NFAT5/IL23A/SASH1/IL12B/IL18R1/MMP8/IL1B/MAS1/PTPN22/HAVCR2/TLR2/UACA/NOL3/APP/IL18/NLRP3/ZC3H12A/LGALS9/CD14/CCL19/RELA/SPHK1/TNFSF15/ADGRG3/TLR7/TNF	32
616	TD.NTvsTD.LPS	GO:0001910	regulation of leukocyte mediated cytotoxicity	22/2171	51/10140	0.000391248	0.00319766	0.00216293	TYROBP/ICAM1/LILRB1/CRTAM/IL23A/IL12B/CXCL6/NECTIN2/HAVCR2/VAV1/CD226/CD1D/IL7R/LGALS9/ITGAM/SERPINB9/RASGRP1/LEP/CADM1/NCR1/MICA/SERPINB4	22
618	TD.NTvsTD.LPS	GO:0070542	response to fatty acid	22/2171	51/10140	0.000391248	0.00319766	0.00216293	PDK4/DGAT2/PDK3/PTGS2/EDN1/ID3/TNFSF4/CAT/INSIG2/FFAR2/CCR7/LDLR/PPARG/CD36/TLR2/ALAD/ACSL1/PID1/ZC3H12A/CCL19/LPL/SRC	22
621	TD.NTvsTD.LPS	GO:0001906	cell killing	35/2171	95/10140	0.000395948	0.00323071	0.00218528	TYROBP/SLAMF7/CD59/ICAM1/LYZ/APOL1/LILRB1/HAMP/CTSC/CRTAM/IL23A/GAPDH/IL12B/CXCL6/NECTIN2/HAVCR2/VAV1/CD226/IL18/CD1D/S100A12/IL7R/LGALS9/ITGAM/SERPINB9/CLEC7A/RASGRP1/LEP/CADM1/TUBB4B/NCR1/TUBB/CD55/MICA/SERPINB4	35
622	TD.NTvsTD.LPS	GO:0032409	regulation of transporter activity	45/2171	131/10140	0.000401956	0.00327446	0.00221487	NEDD4L/ATP1B3/NEDD4/DNM2/MEF2C/TREM2/NTSR1/NDFIP2/SCN1B/CAV1/PPIF/CCL2/PDE4D/SGK1/CCR2/SYNGR3/PPARG/EPHB2/DYSF/FXYD6/HECW2/COX17/ANXA3/APP/ATP1B1/CALM2/STAC/STOM/GSTO1/GPD1L/UTRN/CNKSR3/LRRC38/CTSS/GEM/RRAD/OXSR1/GLRX/KCNE3/KCNE5/KCNE1/PDE4B/STAC3/STK39/CHCHD10	45
625	TD.NTvsTD.LPS	GO:0071548	response to dexamethasone	13/2171	24/10140	0.000433843	0.00351123	0.00237503	CFLAR/EDN1/ICAM1/TFAP4/PCK2/NR3C1/ERRFI1/FOXO3/SERPINF1/SRD5A1/GJB2/DDIT4/EIF4EBP1	13
632	TD.NTvsTD.LPS	GO:0051043	regulation of membrane protein ectodomain proteolysis	10/2171	16/10140	0.000440579	0.00352672	0.00238551	TNFRSF1B/TIMP2/TIMP3/TIMP1/IL1B/APOE/SNX9/IL10/ADAM8/TNF	10
633	TD.NTvsTD.LPS	GO:0071280	cellular response to copper ion	10/2171	16/10140	0.000440579	0.00352672	0.00238551	MAP1LC3A/MT1G/MT2A/APP/MT1E/BACE1/MT1X/MT1F/MT1H/MT1M	10
635	TD.NTvsTD.LPS	GO:0051781	positive regulation of cell division	20/2171	45/10140	0.000443991	0.00353748	0.00239279	CDC42/CDC6/OSM/CDC25B/KIF3B/VEGFA/IL1A/CAT/EREG/IL1B/FGF2/PDGFC/CXCR5/TGFA/PPBP/NKX3-1/VEGFB/MACC1/SVIL/PDGFA	20
636	TD.NTvsTD.LPS	GO:0045926	negative regulation of growth	50/2171	150/10140	0.000444018	0.00353748	0.00239279	DCBLD2/SEMA3C/SMARCA2/ULK2/ARHGAP4/NRP1/LGMN/HIF1A/STK3/PPP1R9B/CYP27B1/BCL6/WNT5A/BCL11A/SOCS2/INHBA/CDKN2C/CDKN1A/MT1G/MT2A/CDKN2D/SESN2/PPT1/PPARG/SPART/PSRC1/ACVR1B/TP53/ADAM15/PLAC8/PTPRJ/PAK1/TGFBR2/OSGIN2/DCSTAMP/FXN/FBP1/PHB/SEMA4C/MT1E/ST20/TSPYL2/SEMA4B/MAPK11/MT1X/DCUN1D3/MT1F/HSPA1A/MT1H/MT1M	50
639	TD.NTvsTD.LPS	GO:0048568	embryonic organ development	65/2171	207/10140	0.000456962	0.00362352	0.00245098	HIPK2/VASH1/TULP3/EDN1/MEF2C/PALB2/HIF1A/MTHFD1/STK3/HPN/DNAJB6/TGFBR1/SUFU/RIPOR2/TFEB/VEGFA/WNT5A/HES1/IFT57/ID3/NR4A3/GJB6/SNAI1/PAX8/INSIG2/LIF/GTPBP3/EPHB2/PDGFRA/SETDB2/HLX/IL10/HS6ST1/TP53/SLC39A1/LRIG1/PDGFC/ADM/ST14/DNAAF1/MMP14/TGFBR2/CSF2/HEY1/FZD6/SPINT1/SHOX2/MAP2K1/ARL13B/CXCL8/JUNB/CEBPB/TSHZ1/FZD2/PHLDA2/ASCL2/SOCS3/ZFP36L1/INSIG1/ADA/PDGFA/DLL1/TNF/CEBPA/TIFAB	65
643	TD.NTvsTD.LPS	GO:0008202	steroid metabolic process	56/2171	173/10140	0.000481531	0.00379458	0.00256669	OSBPL5/MSMO1/DGAT2/OSBPL3/SCARB1/DHRS9/SCARF1/ACACB/AKR1B1/HSD3B7/CYB5R3/TSPO/APOL1/LGMN/SQLE/CYP3A5/LIPA/CYP27B1/HMGCS1/SCP2/GPAM/CAT/SNAI1/TRERF1/IL1B/INSIG2/SRD5A3/APOL2/CLN6/LDLR/APOE/APOC1/HSD17B4/PDGFRA/SORL1/CYP1B1/CH25H/OSBPL1A/NPC1/APP/SRD5A1/ADM/BMP6/LSS/FDXR/PMVK/TIPARP/STARD4/ABCA1/CYB5R2/MVD/LEP/INSIG1/AKR1C1/TNF/CEBPA	56
644	TD.NTvsTD.LPS	GO:0014823	response to activity	18/2171	39/10140	0.000485622	0.00382088	0.00258448	GCLC/CRY1/GCLM/EDN1/HIF1A/CAT/CXCR4/GOT2/MAS1/KDM6B/IL10/HADH/SRD5A1/ALAD/BMP6/LEP/METRNL/PRKDC	18
646	TD.NTvsTD.LPS	GO:0035924	cellular response to vascular endothelial growth factor stimulus	15/2171	30/10140	0.000494603	0.00387349	0.00262007	ADGRA2/MAP2K3/NRP1/FLT1/VEGFA/NRP2/MT1G/DLL4/PDGFRA/MAPKAPK2/RELA/VEGFB/SPHK1/MYO1C/DLL1	15
649	TD.NTvsTD.LPS	GO:0046503	glycerolipid catabolic process	16/2171	33/10140	0.000502014	0.00391942	0.00265113	SCARB1/ABHD12/PLA2G15/PLA2G4A/LDLR/APOE/APOC1/DAGLA/PNPLA8/ENPP2/SORL1/ABHD2/GDPD1/FABP5/LPL/PNPLA1	16
651	TD.NTvsTD.LPS	GO:0001959	regulation of cytokine-mediated signaling pathway	44/2171	129/10140	0.000550946	0.00428824	0.00290061	CD74/BIRC3/TRAF1/EDN1/GSTP1/IRAK3/TREM2/HIF1A/SAMHD1/PYCARD/RIPK2/IL7/CAV1/WNT5A/IL1R2/IL1R1/PADI2/TNFAIP3/CXCR4/PPARG/IRAK2/IL6/IL1RN/IL36RN/CASP1/SPPL2A/NOL3/ANGPT1/RABGEF1/RUNX1/ABCE1/PELI3/PTPN2/SPHK1/TBK1/SOCS3/SOCS1/IRF7/CD300LF/PTPN1/CASP4/HSPA1A/CARD16/TNF	44
652	TD.NTvsTD.LPS	GO:1901888	regulation of cell junction assembly	34/2171	93/10140	0.000560533	0.00435616	0.00294655	PRKCH/ARHGAP6/MAP4K4/GPC4/MEF2C/NRP1/EEF2K/CAV1/RAPGEF2/VEGFA/WNT5A/LRP1/SDC4/SNAI1/RAP1B/EPHB2/TLR2/THBS1/APP/PTPRJ/MMP14/FZD1/RUNX1/LRFN4/RCC2/EPHB3/EFNA5/FLRT2/AGRN/IL1RAP/SRC/MYO1C/TNF/FMN1	34
653	TD.NTvsTD.LPS	GO:0002507	tolerance induction	11/2171	19/10140	0.000570135	0.00439039	0.0029697	IRAK3/ACOD1/TNFAIP3/CD274/LILRB2/IDO1/IL2RA/HAVCR2/TGFBR2/LGALS9/LYN	11
654	TD.NTvsTD.LPS	GO:0002577	regulation of antigen processing and presentation	11/2171	19/10140	0.000570135	0.00439039	0.0029697	HFE/SLC11A1/CD74/TREM2/PYCARD/CCR7/FGL2/LILRB2/THBS1/CCL19/HLA-DOA	11
656	TD.NTvsTD.LPS	GO:0048483	autonomic nervous system development	11/2171	19/10140	0.000570135	0.00439039	0.0029697	NRP1/HES1/FN1/NRP2/EGR2/EDNRB/HLX/NAV2/INSM1/NF1/ADARB1	11
657	TD.NTvsTD.LPS	GO:0050892	intestinal absorption	11/2171	19/10140	0.000570135	0.00439039	0.0029697	KCNQ1/SCARB1/SLC46A1/HAMP/ACO1/LDLR/CD36/UGCG/EPB41/LEP/AKR1C1	11
658	TD.NTvsTD.LPS	GO:0071549	cellular response to dexamethasone stimulus	11/2171	19/10140	0.000570135	0.00439039	0.0029697	CFLAR/ICAM1/TFAP4/PCK2/NR3C1/ERRFI1/SERPINF1/SRD5A1/GJB2/DDIT4/EIF4EBP1	11
660	TD.NTvsTD.LPS	GO:0050766	positive regulation of phagocytosis	21/2171	49/10140	0.000586092	0.00449959	0.00304357	SLC11A1/DNM2/TREM2/SIRPB1/PYCARD/CCL2/LRP1/IL1B/PPARG/IL15RA/CD36/PTPRJ/FCER1G/PTX3/IL15/RAB31/FPR2/CLEC7A/CAMK1D/CD300LF/TNF	21
669	TD.NTvsTD.LPS	GO:0071236	cellular response to antibiotic	38/2171	108/10140	0.000652161	0.00493946	0.0033411	HGF/MEF2C/APEX1/MAP1LC3A/MET/EZH2/PPIF/CCL7/NFE2L2/PLA2G4A/ID3/TNFAIP3/FOXO3/NR4A3/DNMT3A/CLU/ADCY7/TRAP1/KDM6B/STK26/ETS1/IL6/IL10/TXN/CYP1B1/TP53/TRPM2/SIGMAR1/ZC3H12A/FXN/CYBB/RELA/SPHK1/NQO1/EFNA5/SRC/MAP3K5/PSAP	38
672	TD.NTvsTD.LPS	GO:0048589	developmental growth	103/2171	361/10140	0.00069681	0.00525407	0.00355391	CFLAR/CD9/VCL/NEDD4L/SEMA3C/ACACB/EDN1/DNM2/RAB21/MEF2C/PALB2/ULK2/CTTN/ARHGAP4/NRCAM/DPYSL2/TMEM38B/NRP1/LGMN/GINS1/CCM2L/NBN/STK3/IL7/HAMP/EZH2/LIMK1/TGFBR1/SLC1A2/CD81/RASAL1/VEGFA/PDE4D/WNT5A/GPD2/ITGA4/FN1/NRP2/FOXO3/BCL11A/SOCS2/CXCR4/LRP1/CDKN1A/EREG/PTPN12/APOE/OLFM1/NINJ1/H3-3B/SPART/PTGFRN/TEC/DYSF/HLX/XPA/PIM1/FGF2/TARBP2/BRCA2/TP53/APP/ADAM15/PLAC8/GSN/ADM/PAK1/ATM/ARID5B/PELO/TIAM1/G…	103
681	TD.NTvsTD.LPS	GO:0014910	regulation of smooth muscle cell migration	17/2171	37/10140	0.000739427	0.00548562	0.00371052	MEF2C/SSH1/GSTP1/NRP1/APEX1/SERPINE1/NFE2L2/NR4A3/PLAU/LRP1/DOCK4/SORL1/PAK1/TRIB1/SRC/PDGFA/AIF1	17
682	TD.NTvsTD.LPS	GO:0022600	digestive system process	17/2171	37/10140	0.000739427	0.00548562	0.00371052	KCNQ1/SCARB1/SLC46A1/SNX10/KCNN4/HAMP/SGK1/ACO1/LDLR/CD36/UGCG/EPB41/LEP/AKR1C1/SLC22A5/STK39/TIFAB	17
683	TD.NTvsTD.LPS	GO:0050886	endocrine process	17/2171	37/10140	0.000739427	0.00548562	0.00371052	CRY1/EDN1/RETN/ECE1/INHBA/IL1B/NIBAN2/CORIN/BMP6/RAB8B/NKX3-1/SERPINF2/C1QTNF1/LEP/ATP6AP2/HCAR2/MME	17
686	TD.NTvsTD.LPS	GO:1901031	regulation of response to reactive oxygen species	14/2171	28/10140	0.000760679	0.00560793	0.00379326	HGF/MET/NFE2L2/FOXO3/NR4A3/TRAP1/SESN2/GCH1/STK26/CD36/IL10/TXN/PSAP/TNF	14
688	TD.NTvsTD.LPS	GO:0042246	tissue regeneration	16/2171	34/10140	0.000761448	0.00560793	0.00379326	CFLAR/CD9/EZH2/CD81/CDKN1A/PTPN12/NINJ1/PTGFRN/TEC/DYSF/TARBP2/ADAM15/GSN/TGFBR2/AKIRIN1/GPX1	16
690	TD.NTvsTD.LPS	GO:0032970	regulation of actin filament-based process	72/2171	238/10140	0.00076997	0.00563904	0.0038143	BAIAP2L1/SCIN/RHOBTB2/ARHGAP6/PHPT1/NCKAP1/PFN2/CDC42/RHOBTB1/FSCN1/EDN1/MEF2C/CTTN/ICAM1/PLEKHG2/NRP1/HCK/RGCC/COTL1/PYCARD/CAV1/MET/LIMK1/TGFBR1/KANK1/CSF3/ARHGDIB/PDE4D/RHOU/SORBS3/LRP1/KCNJ2/SDC4/VASP/CCR7/SNX9/PDGFRA/TMOD1/RDX/TRPM2/ABL2/IQGAP2/ARHGAP18/GSN/ADD3/PAK1/TWF1/EPS8/RHOC/PDPN/CDC42EP3/RHOBTB3/CFL2/SERPINF2/RHOH/SYNPO2/RND1/JUP/SH3PXD2B/KCNE3/BAIAP2/CDC42EP4/FES/CSF1R/EFNA5/PDE4B/E…	72
692	TD.NTvsTD.LPS	GO:0006195	purine nucleotide catabolic process	15/2171	31/10140	0.000770123	0.00563904	0.0038143	PDE4A/SAMHD1/MLYCD/NUDT1/DNPH1/PDE4D/AMPD3/NT5E/HDDC3/PDE4B/ADA/NUDT16/PNP/GPX1/NUDT3	15
699	TD.NTvsTD.LPS	GO:0046660	female sex differentiation	24/2171	60/10140	0.000823599	0.00596168	0.00403254	ICAM1/RETN/VEGFA/WNT5A/FOXO3/INHBA/MMP19/EREG/PDGFRA/ACVR1B/IDH1/BRCA2/SRD5A1/ATM/ARID5B/MMP14/TIPARP/PTX3/CASP3/CEBPB/LEP/NUPR1/SRC/ANG	24
703	TD.NTvsTD.LPS	GO:0086002	cardiac muscle cell action potential involved in contraction	10/2171	17/10140	0.000865076	0.00623519	0.00421754	NEDD4L/KCNQ1/SCN1B/CAV1/KCNJ2/GPD1L/JUP/KCNE3/KCNE5/KCNE1	10
704	TD.NTvsTD.LPS	GO:1902905	positive regulation of supramolecular fiber organization	46/2171	139/10140	0.00087725	0.00629736	0.00425959	BAIAP2L1/SCIN/RHOBTB2/NCKAP1/PFN2/CDC42/RHOBTB1/EDN1/CTTN/ICAM1/NRP1/HCK/RGCC/PYCARD/MET/LIMK1/TGFBR1/CSF3/CLU/SORBS3/SDC4/VASP/CCR7/APOE/SNX9/CLIP1/PSRC1/APP/IQGAP2/GSN/PAK1/RHOC/CDC42EP3/CFL2/SERPINF2/SYNPO2/SH3PXD2B/BAIAP2/CDC42EP4/FES/EVL/MYO1C/HSPA1A/GPX1/ARPIN/FMN1	46
707	TD.NTvsTD.LPS	GO:0032870	cellular response to hormone stimulus	119/2171	429/10140	0.000902729	0.00646977	0.00437621	GCLC/CFLAR/TFPI/PDK4/BAIAP2L1/CRY1/GCLM/ATP6V1H/GNA15/NEDD4/PIAS2/EDN1/MEF2C/GSTP1/DNAJA1/ICAM1/TFAP4/CDC6/XBP1/APEX1/PCK2/ACOD1/EEF2K/CA2/JAK3/CAV1/GRB10/KANK1/ADTRP/CCND3/HMGCS1/NR3C1/CISH/NFE2L2/ERRFI1/PADI2/TNFSF4/FOXO3/NR4A3/GPAM/DUSP1/SOCS2/ADCY7/INHBA/DDX54/FAM210B/IL1B/PAX8/ELK1/RAP1B/ZFP36/BCL2L2/SLC27A1/MAS1/SELENOS/PPARG/SERPINF1/KL/CTSL/TBC1D4/EPRS1/IL10/SLC2A8/PRCP/SORL1/RDX/ABHD2/NP…	119
708	TD.NTvsTD.LPS	GO:0001558	regulation of cell growth	78/2171	263/10140	0.000907784	0.00649521	0.00439343	CD38/NEDD4L/DCBLD2/CDC42/SEMA3C/EDN1/DNM2/RAB21/SMARCA2/EPB41L3/ULK2/CTTN/ARHGAP4/NRCAM/DPYSL2/NRP1/NUBP1/HAMP/HPN/LIMK1/TGFBR1/PPP1R9B/CYP27B1/RASAL1/CHPT1/DNPH1/VEGFA/HBEGF/BCL6/WNT5A/CISH/FN1/MAD2L2/BLZF1/SGK1/BCL11A/SOCS2/CXCR4/INHBA/CDKN2C/LRP1/CDKN1A/CDKN2D/APOE/OLFM1/EXOSC2/SESN2/PPT1/PPARG/H3-3B/SPART/PSRC1/ACVR1B/TP53/ADAM15/S100A8/PTPRJ/PAK1/MMP14/S100A9/OSGIN2/DCSTAMP/FXN/FBP1/PHB/TMC8…	78
709	TD.NTvsTD.LPS	GO:0010720	positive regulation of cell development	91/2171	315/10140	0.000909953	0.00649521	0.00439343	CFLAR/TYROBP/HGF/PRKCH/TNFRSF1B/GRN/TIMP2/NEDD4L/MAPK6/CDC42/SCARF1/SEMA3C/EDN1/DNM2/RAB21/MEF2C/CASS4/NRCAM/ITGA6/TREM2/NRP1/TSPO/HIF1A/EEF2K/HAMP/SCN1B/EZH2/LIMK1/RAPGEF2/RASAL1/VEGFA/MAN2A1/DPYSL3/BCL6/WNT5A/HES1/FN1/PROC/NFE2L2/SOCS2/CCR2/CXCR4/LRP1/IL1B/LIF/APOE/PPARG/SERPINF1/EPHB2/CAMK1/IL6/NIBAN2/TLR2/ZNF365/ABL2/ANKRD1/PAK1/FEZ1/TWF1/BMP6/TIAM1/NPTN/LRP8/FZD1/S100A9/SLC9B2/PLXNB1/SPINT1/…	91
712	TD.NTvsTD.LPS	GO:0001933	negative regulation of protein phosphorylation	86/2171	295/10140	0.000918242	0.00653473	0.00442016	HGF/GSTP1/DNAJA1/PEBP1/IRAK3/TFAP4/GADD45B/TIMP3/DNAJC3/PYCARD/CAV1/SNX25/NNT/PDE4D/MACROH2A1/CBLB/ERRFI1/GADD45A/GBP1/TNFAIP3/UBE2B/DUSP1/DUSP4/CDKN2C/CDKN1A/IL1B/LIF/CDKN2D/APOE/MAS1/CEP85/SH3BP5/ZBED3/EPHB2/PTPN22/NIBAN1/SORL1/SMAD6/EMILIN1/DUSP5/TARBP2/CALM2/TNIP1/ITPRIP/PTPRJ/GPD1L/HHEX/CNKSR3/PID1/UBASH3B/ANGPT1/LRRK1/RABGEF1/SAMSN1/DEPTOR/DUSP2/PPP1R15B/ZFYVE28/RNF149/PTPN13/ZC3H12A/DUSP7/…	86
721	TD.NTvsTD.LPS	GO:0097305	response to alcohol	44/2171	132/10140	0.000950303	0.00666923	0.00451113	POLB/GSTP1/GRAMD1A/ICAM1/HAMP/TGFBR1/CSF3/CCL7/HMGCS1/PSMD14/TNFSF4/FOXO3/DNMT3A/ADCY7/CAT/INHBA/CDKN1A/GOT2/CCR7/PPARG/PEMT/GGH/ADAM15/S100A8/SETD7/GSN/ALAD/EPS8/LRP8/PMVK/TGFBR2/SPIDR/ABCA1/CYBB/STAT3/CD14/CCL19/JUP/LEP/NQO1/EFNA5/EIF4EBP1/RPL10A/CCL3	44
724	TD.NTvsTD.LPS	GO:0070848	response to growth factor	112/2171	401/10140	0.000970569	0.00679264	0.00459461	GCLC/CFLAR/HFE/HGF/ADGRA2/GCLM/CD44/TNFRSF1B/MAP2K3/HIPK2/NEDD4/UBE2D1/FERMT2/EDN1/DNM2/MEF2C/ITGB5/GSTP1/NRP1/MICALL1/TAB1/LGMN/HIF1A/FLT1/EEF2K/HAS1/CAV1/GRB10/TGFBR1/CCL2/RAPGEF2/SNX25/EHD1/VEGFA/NR3C1/WNT5A/HES1/ERRFI1/NRP2/FOXO3/CAT/ACVR1C/MT1G/IL1B/ELK1/PTPN12/ZFP36/DLL4/SPART/KL/SORT1/SOX5/PDGFRA/NREP/ACVR1B/IL10/NIBAN2/SORL1/RDX/THBS1/SMAD6/EMILIN1/MYOF/FGF2/ANXA3/TP53/APP/SRD5A1/TBC1D7/A…	112
726	TD.NTvsTD.LPS	GO:1901137	carbohydrate derivative biosynthetic process	127/2171	463/10140	0.000986004	0.00688166	0.00465482	PDK4/ST3GAL1/PGM3/ALG1/VCAN/MPC1/ST3GAL6/PDK3/ACSL4/ST6GAL1/VPS9D1/ACACB/GPC4/B4GALT1/DLD/ADA2/TREM2/ATP5F1D/MTAP/MFNG/PRPS2/MLYCD/CEMIP/HAS1/JAK3/PIGL/ST3GAL4/DSE/GMDS/MAN2A1/HBEGF/ABCC5/ST3GAL5/AKR1A1/MAN1C1/ADCY7/HS3ST2/AMD1/AGO2/SDC4/TMTC4/HS3ST3B1/IL1B/TMEM115/CCR7/SRD5A3/A4GALT/DUT/POMT1/PPT1/GFPT2/CHSY1/AMPD3/CMPK2/TMEM165/NT5E/ATP5MC2/ITM2B/HS6ST1/ATIC/GALNT6/SORD/NPC1/ASGR1/SCCPDH/TNIP1/…	127
735	TD.NTvsTD.LPS	GO:0061061	muscle structure development	96/2171	337/10140	0.00110265	0.0075733	0.00512265	CFLAR/CD9/MYLK/CDC42/NFATC3/MBNL3/IL4R/EDN1/MEF2C/XBP1/CCM2L/MYOM1/TNNT1/HAMP/CAV1/EZH2/TGFBR1/EHD1/CD81/RIPOR2/SOD2/VEGFA/HBEGF/WNT5A/HES1/ID3/EGR2/NLN/EREG/HIVEP3/LIF/DLL4/DNMT1/SYNE1/H3-3B/KDM6B/FLOT2/MYH11/CAMK1/SORT1/PTGFRN/PDGFRA/DYSF/EDNRB/HLX/NIBAN2/TMOD1/PIM1/ITGA11/MYOF/FGF2/TARBP2/ANKRD1/TCF7L2/ADM/PAK1/ARID5B/IL18/MBNL1/UTRN/NRG1/MMP14/FZD1/LMNA/TGFBR2/SAP30/CASP3/HEY1/CFL2/SEMA4C/SHO…	96
736	TD.NTvsTD.LPS	GO:0008360	regulation of cell shape	37/2171	107/10140	0.00110304	0.0075733	0.00512265	HEXB/CDC42/FERMT2/ARHGAP15/EPB41L3/ICAM1/HCK/HPN/CCL7/CCL2/VEGFA/FN1/RHOU/STRIP2/RDX/FGD4/LIMD1/ARHGAP18/EPS8/RHOC/FMNL2/EPB41/ITGB2/PDPN/CDC42EP3/PLXNB1/RHOBTB3/RHOH/RND1/BAIAP2/CDC42EP4/FGD6/FES/CSF1R/LST1/PRAG1/CCL3	37
737	TD.NTvsTD.LPS	GO:0015850	organic hydroxy compound transport	37/2171	107/10140	0.00110304	0.0075733	0.00512265	NISCH/OSBPL5/MSR1/OSBPL3/SCARB1/GRAMD1A/TSPO/NFKBIA/AQP9/LILRB1/CAV1/STX1A/ABCC3/SCP2/SLC16A7/CLU/LRP1/LDLR/APOE/APOC1/PPARG/CD36/SLCO2B1/OSBPL1A/NPC1/BMP6/SLC16A1/FCER1G/SLC51A/STARD4/ABCA1/C1QTNF1/LEP/SLC22A1/AKR1C1/SLC5A3/ITGB3	37
738	TD.NTvsTD.LPS	GO:0050803	regulation of synapse structure or activity	37/2171	107/10140	0.00110304	0.0075733	0.00512265	NEDD4/GPC4/CTTNBP2/DNM2/MEF2C/SSH1/NRCAM/EEF2K/WNT5A/NRP2/ARHGAP22/APOE/LILRB2/PPT1/EPHB2/CAMK1/ABHD17C/IL10/TLR2/APP/SLC7A11/PTPRO/TIAM1/LRP8/FZD1/VCP/ARF4/LRFN4/BAIAP2/EPHB3/EFNA5/FLRT2/AGRN/IL1RAP/TUBB/TNF/ETV5	37
748	TD.NTvsTD.LPS	GO:1904407	positive regulation of nitric oxide metabolic process	15/2171	32/10140	0.00116539	0.00789443	0.00533987	PTGS2/EDN1/DNM2/ICAM1/MMP8/CLU/IL1B/TICAM1/CD36/ITGB2/PTX3/CLEC7A/TMEM106A/AIF1/TNF	15
757	TD.NTvsTD.LPS	GO:0015849	organic acid transport	51/2171	160/10140	0.00123821	0.00828798	0.00560607	SLC11A1/MPC1/ACSL4/SLC46A1/ACACB/EDN1/SLC23A2/SLC7A8/NTSR1/ABCC1/SLC7A5/AQP9/SLC1A5/STX1A/ABCC3/FOLR3/SLC1A2/SLC6A12/SLC16A10/PLA2G4A/SLC16A7/GOT2/ABCC4/IL1B/APOE/SLC27A1/PPARG/CD36/PNPLA8/EPRS1/SLCO2B1/THBS1/TNFRSF11A/SLC27A3/SLC43A1/SLC7A11/ACSL1/SLC16A1/SLC7A7/PDPN/SLC51A/SLC3A2/MFSD2A/SLC16A5/SLC19A1/LEP/IRS2/AKR1C1/NF1/PSAP/STK39	51
758	TD.NTvsTD.LPS	GO:0062013	positive regulation of small molecule metabolic process	29/2171	79/10140	0.00128719	0.0086045	0.00582016	CD74/DGAT2/PTGS2/TREM2/HIF1A/NTSR1/MLYCD/PFKFB4/NR4A3/PFKFB2/IL1B/DYRK2/MAS1/PPARG/APP/ADM/BMP6/PID1/SLC45A3/STARD4/VCP/STAT3/ADORA2B/PFKFB3/PTPN2/IRS2/HRH1/SRC/TNF	29
759	TD.NTvsTD.LPS	GO:0043547	positive regulation of GTPase activity	84/2171	290/10140	0.00129102	0.00861358	0.00582631	ARHGAP6/MAP4K4/ARHGAP10/RASAL2/VPS9D1/ARHGAP15/ARHGAP4/ICAM1/ITGA6/NRP1/CD40/RP2/EZH2/DOCK8/CCL7/CCL2/CCL8/CCL1/TBC1D9/RAPGEF2/RASAL1/ARHGDIB/TBC1D30/WNT5A/CCL20/ERRFI1/ARHGAP9/CCR7/DOCK4/ARHGAP22/SNX9/AFDN/TBC1D5/RIN2/STARD13/LARS1/DOCK10/TBC1D4/FAM13A/RAP1GDS1/TBCD/VAV1/RGS16/ADPRH/TBC1D7/ARHGAP18/TIAM2/RGS10/RGS18/ASAP2/RASGRP3/ASAP1/RASA2/CXCL13/TIAM1/RGS12/ARHGAP25/PLXNB1/ALDH1A1/MAPRE2/TBC1…	84
760	TD.NTvsTD.LPS	GO:0001909	leukocyte mediated cytotoxicity	27/2171	72/10140	0.00129195	0.00861358	0.00582631	TYROBP/SLAMF7/ICAM1/LILRB1/CTSC/CRTAM/IL23A/IL12B/CXCL6/NECTIN2/HAVCR2/VAV1/CD226/IL18/CD1D/IL7R/LGALS9/ITGAM/SERPINB9/RASGRP1/LEP/CADM1/TUBB4B/NCR1/TUBB/MICA/SERPINB4	27
762	TD.NTvsTD.LPS	GO:0042772	DNA damage response, signal transduction resulting in transcription	9/2171	15/10140	0.00131024	0.00864344	0.0058465	HIPK2/TFAP4/MAD2L2/CDKN1A/BRCA2/TP53/ZNF385A/RPL26/CHEK2	9
764	TD.NTvsTD.LPS	GO:0051180	vitamin transport	9/2171	15/10140	0.00131024	0.00864344	0.0058465	SCARB1/SLC46A1/SLC23A2/ABCC1/FOLR3/SLC2A8/SLC2A6/SLC19A1/TCN2	9
780	TD.NTvsTD.LPS	GO:0048638	regulation of developmental growth	56/2171	180/10140	0.00139309	0.00904972	0.00612132	NEDD4L/SEMA3C/ACACB/EDN1/DNM2/RAB21/MEF2C/ULK2/CTTN/ARHGAP4/NRCAM/DPYSL2/NRP1/LGMN/STK3/IL7/HAMP/LIMK1/TGFBR1/RASAL1/VEGFA/WNT5A/FN1/BCL11A/SOCS2/CXCR4/LRP1/CDKN1A/APOE/OLFM1/SPART/HLX/PIM1/FGF2/APP/PLAC8/PAK1/GPAT4/TGFBR2/FXN/STAT3/SEMA4C/LPAR3/LEP/SH3PXD2B/BASP1/PHLDA2/PLCB1/EFNA5/SEMA4B/MAPK11/AGRN/DLL1/SMURF1/L1CAM/PRKDC	56
781	TD.NTvsTD.LPS	GO:1901617	organic hydroxy compound biosynthetic process	50/2171	157/10140	0.00140418	0.00911009	0.00616215	MSMO1/OSBPL3/ACACB/AKR1B1/HSD3B7/CYB5R3/PCK2/NTSR1/PLCB4/SQLE/PNPO/RAPGEF2/CYP27B1/HMGCS1/WNT5A/PLCL1/SCP2/GPAM/SNAI1/IL1B/INSIG2/IPPK/SRD5A3/APOE/MAS1/GCH1/PCBD2/HSD17B4/PLCB2/CH25H/FGF2/IMPA2/OSBPL1A/SLC7A11/QDPR/BMP6/NR4A2/APPL1/LSS/PMVK/STARD4/CYB5R2/MVD/INSM1/LEP/SPHK1/PLCB1/INSIG1/HRH1/TNF	50
782	TD.NTvsTD.LPS	GO:0044706	multi-multicellular organism process	38/2171	112/10140	0.00142192	0.00921337	0.00623201	CD38/HFE/HEXB/ACSL4/PTGS2/EDN1/AKR1B1/B4GALT1/TIMP1/ACOD1/NAMPT/CYP27B1/ARHGDIB/ADCY7/ACVR1C/AGO2/GOT2/IL1B/APOL2/LIF/IDO1/H3-3B/ETS1/HAVCR2/ACVR1B/MMP7/CORIN/ADM/ITGA5/TGFBR2/GJB2/LGALS9/JUNB/LEP/SH3PXD2B/THBD/MAFF/DDR1	38
784	TD.NTvsTD.LPS	GO:0072001	renal system development	46/2171	142/10140	0.00144901	0.00936495	0.00633454	CFLAR/JMJD6/MEF2C/AKR1B1/ITGA6/NRP1/NUP93/CA2/TGFBR1/VEGFA/WNT5A/HES1/ID3/CAT/SDC4/NUP85/PAX8/LIF/SERPINF1/PDGFRA/SMAD6/FGF2/ARID5B/PTPRO/BMP6/ANGPT1/NFIA/TIPARP/SERPINB7/NKX3-1/MTSS1/LAMB2/BASP1/GCNT4/CTNNBIP1/CXCR2/PRKX/GCNT1/MME/SULF2/NF1/PDGFA/DLL1/LGR4/FMN1/PECAM1	46
785	TD.NTvsTD.LPS	GO:0062197	cellular response to chemical stress	77/2171	263/10140	0.00145563	0.00939574	0.00635537	CFLAR/MGST1/BTK/HGF/MYLK/PTGS2/DNM2/GSTP1/AKR1B1/DNAJA1/NME8/TSPO/NCF4/HIF1A/APEX1/MAP1LC3A/BRF2/RELB/CAV1/MET/EZH2/PPIF/NCOA7/SOD2/VNN1/NFE2L2/ERRFI1/TNFAIP3/FOXO3/NR4A3/CAT/CDK2/TRAP1/SESN2/SELENOS/GCH1/PPARG/KDM6B/STK26/PDGFRA/ETS1/CD36/DYSF/IL6/IL10/TXN/CYP1B1/NOL3/TP53/TRPM2/MCL1/SIGMAR1/ATM/SLC7A11/NR4A2/PPARGC1B/FZD1/ZC3H12A/CASP3/FXN/CYBB/GJB2/OXSR1/RELA/SPHK1/NQO1/ZFP36L1/SRC/MAP3K5/PSAP…	77
788	TD.NTvsTD.LPS	GO:0043087	regulation of GTPase activity	96/2171	340/10140	0.00150037	0.00964766	0.00652577	TRAPPC6A/ARHGAP6/MAP4K4/ARHGAP10/RASAL2/VPS9D1/ARHGAP15/ARHGAP4/ICAM1/ITGA6/NRP1/CD40/RP2/PYCARD/EZH2/DOCK8/CCL7/CCL2/CCL8/CCL1/TBC1D9/RAPGEF2/RASAL1/ARHGDIB/TBC1D30/BCL6/WNT5A/CCL20/ERRFI1/ARHGAP9/CCR7/DOCK4/ARHGAP22/SNX9/AFDN/TBC1D5/RIN2/STARD13/LARS1/DOCK10/TBC1D4/RDX/FAM13A/RAP1GDS1/FGD4/TBCD/VAV1/RGS16/ADPRH/IQGAP2/TBC1D7/ARHGAP18/TIAM2/RGS10/RGS18/ASAP2/RASGRP3/ASAP1/RASA2/CXCL13/TIAM1/RGS1…	96
790	TD.NTvsTD.LPS	GO:0006911	phagocytosis, engulfment	17/2171	39/10140	0.00152859	0.00977953	0.00661497	RHOBTB2/MSR1/CDC42/RHOBTB1/TREM2/PPARG/CD36/THBS1/GSN/XKR8/FCER1G/ITGB2/ARHGAP25/ABCA1/RAB31/ITGAM/AIF1	17
792	TD.NTvsTD.LPS	GO:0007586	digestion	17/2171	39/10140	0.00152859	0.00977953	0.00661497	KCNQ1/SCARB1/SLC46A1/SNX10/KCNN4/HAMP/SGK1/ACO1/LDLR/CD36/UGCG/EPB41/LEP/AKR1C1/SLC22A5/STK39/TIFAB	17
793	TD.NTvsTD.LPS	GO:0016054	organic acid catabolic process	54/2171	173/10140	0.00154621	0.00986733	0.00667436	CD44/HEXB/BCAT1/ALDH3A2/HSD17B10/ACACB/MCCC1/HAL/DLD/TXN2/PCK2/AHCY/PLA2G15/MLYCD/CEMIP/ADTRP/KYNU/PCYOX1/SCP2/AKR1A1/MCEE/GOT2/IDUA/ECHS1/TST/IVD/SESN2/IDO1/HSD17B4/CEMIP2/SDS/NPL/MTHFS/FGF2/HADH/SDSL/SORD/ABHD2/ABHD10/PCYOX1L/AUH/QDPR/HPD/ASRGL1/CRYL1/DCXR/GUSB/LEP/SHMT1/AFMID/IRS2/IDO2/HEXA/NUDT19	54
794	TD.NTvsTD.LPS	GO:0046395	carboxylic acid catabolic process	54/2171	173/10140	0.00154621	0.00986733	0.00667436	CD44/HEXB/BCAT1/ALDH3A2/HSD17B10/ACACB/MCCC1/HAL/DLD/TXN2/PCK2/AHCY/PLA2G15/MLYCD/CEMIP/ADTRP/KYNU/PCYOX1/SCP2/AKR1A1/MCEE/GOT2/IDUA/ECHS1/TST/IVD/SESN2/IDO1/HSD17B4/CEMIP2/SDS/NPL/MTHFS/FGF2/HADH/SDSL/SORD/ABHD2/ABHD10/PCYOX1L/AUH/QDPR/HPD/ASRGL1/CRYL1/DCXR/GUSB/LEP/SHMT1/AFMID/IRS2/IDO2/HEXA/NUDT19	54
796	TD.NTvsTD.LPS	GO:0006760	folic acid-containing compound metabolic process	10/2171	18/10140	0.00157456	0.00996045	0.00673735	SLC46A1/MTHFD1/GCH1/MTHFS/FPGS/GGH/ATIC/MTHFD2L/SLC19A1/SHMT1	10
797	TD.NTvsTD.LPS	GO:0009595	detection of biotic stimulus	10/2171	18/10140	0.00157456	0.00996045	0.00673735	SCARB1/TREM2/TSPO/CRTAM/TLR2/PTPRJ/PAK1/CD1D/NLRP3/CLEC7A	10
801	TD.NTvsTD.LPS	GO:0086009	membrane repolarization	10/2171	18/10140	0.00157456	0.00996045	0.00673735	NEDD4L/KCNQ1/ATP1B3/SCN1B/CAV1/KCNJ2/ATP1B1/KCNE3/KCNE5/KCNE1	10
802	TD.NTvsTD.LTA	GO:0006954	inflammatory response	200/1880	448/10140	8.82302e-39	4.45563e-35	3.18558e-35	MMP25/STAB1/HFE/SLC11A1/HGF/CD44/TNFRSF1B/MAP2K3/TNIP3/SBNO2/POLB/NDST1/PTGS2/IL4R/CXCL2/GSTP1/MGST2/B4GALT1/SIGLEC1/ICAM1/LYZ/NLRP1/UNC13D/PTGS1/BLNK/TREM2/OSM/GGT5/HIF1A/NFKBIA/MMP9/ABHD12/CD40/HCK/AHCY/TIMP1/ACP5/ACOD1/CCL22/MEFV/RIPK2/HAMP/NAMPT/SERPINE1/C5/PLGRKT/LIPA/CCL7/CCL2/CCL8/CCL1/IL23A/LY86/IL12B/BCL6/WNT5A/IL1A/CCL20/LOXL3/FN1/IL1R2/PROC/F3/MMP8/TNFAIP3/VAMP8/GPR68/CLU/CCR2/CXCR4/AD…	200
803	TD.NTvsTD.LTA	GO:0050900	leukocyte migration	132/1880	280/10140	1.4645e-28	3.69787e-25	2.64381e-25	CD9/CD74/CD44/SLC12A2/CD84/ATP1B3/EDN1/CXCL2/B4GALT1/ICAM1/ITGA6/SLC7A8/TREM2/LGMN/HCK/FLT1/CCL22/SLC7A5/IL27RA/SERPINE1/C5/CCL7/CCL2/CCL8/CCL1/IL23A/ADTRP/RIPOR2/VEGFA/PDE4D/SELENOK/WNT5A/CCL20/ITGA4/FN1/CD48/PADI2/CSF3R/DUSP1/CCR2/CXCR4/CD244/SDC4/TREM1/CXCL6/IL1B/FFAR2/CCR7/ADGRE2/RAC2/MPP1/VAV3/C5AR2/DYSF/EDNRB/IL6/MYO1G/IL10/IL36G/IL1RN/IL36RN/GYPC/EMILIN1/CH25H/TNFRSF11A/VAV1/TRPM2/APP/ATP1…	132
804	TD.NTvsTD.LTA	GO:0006935	chemotaxis	146/1880	349/10140	8.26638e-25	1.23807e-21	8.85162e-22	PLAUR/CD74/HGF/ADGRA2/GAB2/ELMO2/SLC12A2/SEMA3C/PLD1/EDN1/CXCL2/GSTP1/DPYSL2/TREM2/NRP1/LGMN/PLP2/FLT1/CCL22/SCN1B/MET/EPHB6/SERPINE1/C5/PLGRKT/UNC5B/CCL7/CCL2/CCL8/CCL1/IL23A/RIPOR2/VEGFA/HBEGF/PDE4D/WNT5A/CCL20/SPTBN1/PADI2/F3/KLF7/NR4A3/CSF3R/DUSP1/CCR2/CXCR4/PLAU/CXCL6/IL1B/VASP/FFAR2/CCR7/ADGRE2/RAC2/DOCK4/PALLD/MPP1/KIF3A/ZSWIM4/EPHB2/VAV3/C5AR2/DYSF/EDNRB/GPNMB/IL6/IL10/IL36G/IL1RN/IL36RN/…	146
807	TD.NTvsTD.LTA	GO:0030593	neutrophil chemotaxis	50/1880	69/10140	1.66912e-22	1.40484e-19	1.0044e-19	CD74/EDN1/CXCL2/CCL22/CCL7/CCL2/CCL8/CCL1/IL23A/RIPOR2/PDE4D/CCL20/CSF3R/CXCL6/IL1B/CCR7/RAC2/MPP1/VAV3/C5AR2/DYSF/IL36G/IL1RN/IL36RN/VAV1/S100A8/CXCL13/FCER1G/ITGB2/JAML/S100A9/S100A12/CXCL3/CXCL5/PPBP/CXCL1/CXCL10/CXCL8/CCL19/CXCR2/CCL13/CAMK1D/PDE4B/ITGA1/CCL23/CCL4/CCL18/CCL4L2/CCL3L1/CCL3	50
813	TD.NTvsTD.LTA	GO:0009617	response to bacterium	137/1880	358/10140	3.92562e-19	1.65203e-16	1.18113e-16	CFLAR/TFPI/BAIAP2L1/STAB1/CD4/SLC11A1/TNFRSF1B/TNIP3/SBNO2/BCL3/SCARB1/PTGS2/NFKB2/EDN1/CXCL2/MEF2C/GSTP1/MGST2/CHMP5/ICAM1/IRAK3/LYZ/NLRP1/TREM2/NFKBIA/HCK/ACP5/ACOD1/RIPK2/LILRB1/IL27RA/HAMP/SERPINE1/TNFSF8/CSF3/CCL2/FAM20A/IL23A/CYP27B1/SASH1/TENT5A/LY86/IL12B/PDE4D/CD86/WNT5A/CCL20/TNFAIP3/CD274/CD80/GJB6/OPTN/CXCL6/MT2A/IL1B/CCR7/CFP/LILRB2/IDO1/SELENOS/GCH1/CD180/IRAK2/PTPN22/CD36/EDNRB/IL6…	137
814	TD.NTvsTD.LTA	GO:0050865	regulation of cell activation	144/1880	392/10140	3.46991e-18	1.34793e-15	9.63709e-16	GCLC/CD38/CD9/CD4/HFE/CD74/TNFRSF1B/GAB2/TSPAN32/CD84/TP53BP1/CDC42/PAG1/IL4R/THOC1/MEF2C/CD209/UNC13D/TREM2/LGALS1/CD40/TNFSF13B/DNAJA3/CD276/RIPK2/IL7/LILRB1/IL27RA/EBI3/JAK3/TNFSF8/MAP3K8/CCL2/IL23A/RIPOR2/IL12B/SELENOK/BCL6/CD86/WNT5A/HES1/LOXL3/MAD2L2/MMP8/TNFAIP3/MYB/VAMP8/NR4A3/CD274/CD80/CCR2/INHBA/SDC4/CDKN1A/IL1B/TNFSF9/CCR7/ADGRE2/FGL2/RAC2/LDLR/NECTIN2/APOE/LILRB2/IDO1/FLOT2/VAV3/PTPN…	144
815	TD.NTvsTD.LTA	GO:0030155	regulation of cell adhesion	155/1880	442/10140	2.49372e-17	8.99522e-15	6.43118e-15	CD9/CD4/HFE/CD74/CD44/ARHGAP6/CDC42/PAG1/IL4R/DNM2/CASS4/ICAM1/CD209/ITGA6/UNC13D/NRP1/LGALS1/CCM2L/TNFSF13B/NFAT5/PIEZO1/DNAJA3/CD276/RIPK2/IL7/LILRB1/EBI3/JAK3/CDK6/SERPINE1/KANK1/MAP3K8/CCL2/IL23A/ADTRP/RIPOR2/VEGFA/IL12B/SELENOK/BCL6/CD86/WNT5A/HES1/CYTIP/ITGA4/LOXL3/FN1/MAD2L2/MYB/NR4A3/DUSP1/CD274/TGFBI/CD80/CCR2/CXCR4/PLAU/SDC4/IL1B/TNFSF9/CCR7/FGL2/RAC2/AFDN/LILRB2/IDO1/NINJ1/EMILIN2/FLOT…	155
817	TD.NTvsTD.LTA	GO:0098609	cell-cell adhesion	152/1880	433/10140	4.67525e-17	1.40848e-14	1.007e-14	BAIAP2L1/CD9/CD4/HFE/ATP2C1/CD74/CD44/VCL/ELMO2/TSPAN32/CD84/CDC42/PAG1/ICAM3/GPC4/IL4R/SIGLEC1/ICAM1/CD209/LAMB1/ITGA6/LGALS1/CCM2L/MYL12A/TNFSF13B/NFAT5/PIEZO1/DNAJA3/CD276/RIPK2/IL7/LILRB1/EBI3/JAK3/MAP3K8/ICAM2/CCL2/IL23A/ADTRP/RIPOR2/VEGFA/IL12B/SELENOK/BCL6/CD86/WNT5A/HES1/ITGA4/LOXL3/MAD2L2/MYB/NR4A3/CD274/CD80/CCR2/SDC4/IL1B/TNFSF9/CD93/CCR7/FGFRL1/FGL2/RAC2/PALLD/NECTIN2/AFDN/LILRB2/IDO1…	152
819	TD.NTvsTD.LTA	GO:0071222	cellular response to lipopolysaccharide	72/1880	150/10140	1.30135e-16	3.651e-14	2.6103e-14	TFPI/TNFRSF1B/TNIP3/SBNO2/SCARB1/CXCL2/MEF2C/GSTP1/CHMP5/ICAM1/NFKBIA/HCK/ACOD1/RIPK2/LILRB1/HAMP/SERPINE1/CSF3/CCL2/SASH1/LY86/IL12B/PDE4D/CD86/WNT5A/TNFAIP3/CD274/CD80/CXCL6/IL1B/LILRB2/SELENOS/CD180/IRAK2/PTPN22/CD36/EDNRB/IL6/IL10/IL36G/IL1RN/IL36RN/TLR2/IRF8/IL18/BMP6/CXCL13/NLRP3/IL24/CXCL3/CXCL5/PPBP/CXCL1/ZC3H12A/CSF2/ABCA1/CX3CR1/ADAM9/TNIP2/CXCL10/PTAFR/CXCL8/CD14/CEBPB/TRIB1/PDE4B/CD55…	72
822	TD.NTvsTD.LTA	GO:1990868	response to chemokine	40/1880	60/10140	3.16343e-16	7.26151e-14	5.19166e-14	SLC12A2/EDN1/CXCL2/TREM2/HIF1A/CCL22/CCL7/CCL2/CCL8/CCL1/RIPOR2/CCL20/PADI2/DUSP1/CCR2/CXCR4/CXCL6/CCR7/ACKR3/CXCL13/CXCR5/CXCL3/CXCL5/PPBP/CXCL1/ZC3H12A/CX3CR1/CXCL10/CXCL8/CCL19/XCR1/CMKLR1/CXCR2/CCL13/CCL23/CCL4/CCL18/CCL4L2/CCL3L1/CCL3	40
823	TD.NTvsTD.LTA	GO:1990869	cellular response to chemokine	40/1880	60/10140	3.16343e-16	7.26151e-14	5.19166e-14	SLC12A2/EDN1/CXCL2/TREM2/HIF1A/CCL22/CCL7/CCL2/CCL8/CCL1/RIPOR2/CCL20/PADI2/DUSP1/CCR2/CXCR4/CXCL6/CCR7/ACKR3/CXCL13/CXCR5/CXCL3/CXCL5/PPBP/CXCL1/ZC3H12A/CX3CR1/CXCL10/CXCL8/CCL19/XCR1/CMKLR1/CXCR2/CCL13/CCL23/CCL4/CCL18/CCL4L2/CCL3L1/CCL3	40
828	TD.NTvsTD.LTA	GO:0030198	extracellular matrix organization	75/1880	168/10140	4.31929e-15	7.79015e-13	5.56961e-13	CFLAR/MMP25/CD44/TNFRSF1B/VCAN/LAMC2/BCL3/FSCN1/ICAM3/NFKB2/ITGAE/B4GALT1/ICAM1/LAMB1/ITGA6/TMEM38B/MMP9/CST3/TIMP1/HAS1/HPN/ITGB8/SERPINE1/ICAM2/ADTRP/ITGA4/LOXL3/FN1/QSOX1/MMP8/TGFBI/MMP19/POMT1/MYH11/ETS1/CTSL/ADAM19/LAMC1/IL6/MMP7/ITGA11/CYP1B1/EMILIN1/ADAMTS14/FGF2/FURIN/APP/CTSK/ADAM15/ADAM8/MMP14/F11R/ITGB2/ITGA5/PDPN/CTSS/PTX3/HTRA1/SPINT1/MMP10/SERPINF2/COL8A2/LAMB2/SH3PXD2B/A2M/SULF2/MM…	75
829	TD.NTvsTD.LTA	GO:0043062	extracellular structure organization	75/1880	168/10140	4.31929e-15	7.79015e-13	5.56961e-13	CFLAR/MMP25/CD44/TNFRSF1B/VCAN/LAMC2/BCL3/FSCN1/ICAM3/NFKB2/ITGAE/B4GALT1/ICAM1/LAMB1/ITGA6/TMEM38B/MMP9/CST3/TIMP1/HAS1/HPN/ITGB8/SERPINE1/ICAM2/ADTRP/ITGA4/LOXL3/FN1/QSOX1/MMP8/TGFBI/MMP19/POMT1/MYH11/ETS1/CTSL/ADAM19/LAMC1/IL6/MMP7/ITGA11/CYP1B1/EMILIN1/ADAMTS14/FGF2/FURIN/APP/CTSK/ADAM15/ADAM8/MMP14/F11R/ITGB2/ITGA5/PDPN/CTSS/PTX3/HTRA1/SPINT1/MMP10/SERPINF2/COL8A2/LAMB2/SH3PXD2B/A2M/SULF2/MM…	75
830	TD.NTvsTD.LTA	GO:0006959	humoral immune response	55/1880	105/10140	4.56806e-15	7.95473e-13	5.68728e-13	SLC11A1/TRAF3IP2/BCL3/ST6GAL1/CXCL2/MEF2C/CD59/FCN1/LYZ/BLNK/TREM2/ACOD1/IL7/FCER2/GPI/EBI3/C5/CCL2/GAPDH/CLU/CCR2/PI3/TREM1/CXCL6/IL1B/CCR7/CFP/C5AR2/IL6/IL36RN/C1RL/S100A8/TNFRSF21/SERPING1/VSIG4/CXCL13/C1QC/S100A9/S100A12/CXCL3/CXCL5/PPBP/CXCL1/PHB/CXCL10/RNASE6/CXCL8/A2M/HLA-DQB1/H2BC4/CCL13/H2BC21/CD55/CFD/CFB	55
831	TD.NTvsTD.LTA	GO:0007186	G protein-coupled receptor signaling pathway	128/1880	360/10140	5.30218e-15	8.92534e-13	6.38122e-13	ACPP/MARCO/ADGRA2/GNA15/SLC12A2/PDE4A/DGKD/EDN1/DNM2/CXCL2/FCN1/PLEKHG2/PRMT5/NTSR1/PLCB4/CCL22/CA2/MET/C5/CCL7/CCL2/CCL8/CCL1/RAPGEF2/ADGRD1/PDE4D/HRH2/WNT5A/CISH/CCL20/PLCL1/STMN1/GPR68/CCR2/CXCR4/ADGRE5/CXCL6/EREG/PAX8/FFAR2/CCR7/ADGRE2/GNG11/RAC2/APOE/MAS1/ADGRE3/VAV3/C5AR2/EDNRB/PLCB2/GPR84/LPAR6/VAV1/APP/RGS16/CALM2/ACKR3/IQGAP2/LPAR4/RGS10/ADM/RHOC/CXCL13/TIAM1/RGS12/PTGIR/CXCR5/PROK2/CXCL…	128
836	TD.NTvsTD.LTA	GO:0050727	regulation of inflammatory response	89/1880	223/10140	4.55015e-14	6.56522e-12	4.69384e-12	HGF/TNFRSF1B/SBNO2/PTGS2/GSTP1/MGST2/NLRP1/TREM2/OSM/NFKBIA/MMP9/ABHD12/HCK/ACP5/ACOD1/MEFV/SERPINE1/CCL1/IL23A/IL12B/BCL6/WNT5A/IL1R2/PROC/MMP8/TNFAIP3/VAMP8/CCR2/TNFAIP6/IL1B/FFAR2/CCR7/LDLR/APOE/MAS1/IDO1/SELENOS/SERPINF1/IL2RA/ETS1/NT5E/EDNRB/IL6/IL10/KLF4/TLR2/TNFRSF11A/SIGLEC10/S100A8/NFKBIZ/TNIP1/ATM/IL18/ADAM8/RABGEF1/PIK3AP1/FCER1G/NLRP3/S100A9/S100A12/CD200R1/ZC3H12A/IL15/ADORA2B/FPR2/C…	89
837	TD.NTvsTD.LTA	GO:0071216	cellular response to biotic stimulus	76/1880	178/10140	5.2229e-14	7.32656e-12	5.23817e-12	TFPI/TNFRSF1B/TNIP3/SBNO2/SCARB1/CXCL2/MEF2C/GSTP1/CHMP5/ICAM1/TREM2/NFKBIA/HCK/ACOD1/RIPK2/LILRB1/HAMP/SERPINE1/CSF3/CCL2/SASH1/LY86/IL12B/PDE4D/CD86/WNT5A/TNFAIP3/CD274/CD80/CXCL6/IL1B/LILRB2/SELENOS/CD180/IRAK2/PTPN22/CD36/EDNRB/IL6/IL10/IL36G/IL1RN/IL36RN/TLR2/IRF8/TP53/IL18/BMP6/CXCL13/PPP1R15B/NLRP3/IL24/CXCL3/CXCL5/PPBP/CXCL1/ZC3H12A/CSF2/ABCA1/CX3CR1/ADAM9/TNIP2/CXCL10/PTAFR/CXCL8/CD14/CE…	76
838	TD.NTvsTD.LTA	GO:0001819	positive regulation of cytokine production	121/1880	343/10140	5.84952e-14	7.9838e-12	5.70806e-12	CD4/SLC11A1/CD74/HGF/BCL3/PANX2/PTGS2/NFKB2/IL4R/FCN1/NLRP1/TREM2/OSM/POLR3H/HIF1A/CD40/CCM2L/RNF125/CD276/RIPK2/IL7/LILRB1/IL27RA/EBI3/SERPINE1/C5/CCL1/CRTAM/PANX1/IL23A/GAPDH/IL12B/PDE4D/SELENOK/CD86/WNT5A/IL1A/SPTBN1/MMP8/MYB/NR4A3/CD274/CLU/TNFRSF8/CD80/CCR2/CD244/LY9/EREG/IL1B/FFAR2/CCR7/LILRB2/IDO1/PTPN22/CD36/IL6/IL10/IL36G/IL1RN/IL36RN/TLR2/CYP1B1/FURIN/IRF8/APP/PTPRJ/CD226/IL18/ADAM8/MCO…	121
839	TD.NTvsTD.LTA	GO:0070663	regulation of leukocyte proliferation	70/1880	159/10140	8.40287e-14	1.1167e-11	7.98389e-12	CD38/CD4/CD74/TNFRSF1B/MEF2C/GSTP1/CD209/CD40/TNFSF13B/DNAJA3/CD276/RIPK2/IL7/LILRB1/EBI3/JAK3/TNFSF8/CCL8/IL23A/IL12B/SELENOK/BCL6/CD86/HES1/TNFAIP3/CD274/CD80/CCR2/SDC4/CDKN1A/IL1B/TNFSF9/RAC2/LILRB2/IDO1/VAV3/PTPN22/IL2RA/GPNMB/IL6/IL10/LRRC32/TNFRSF21/ATM/IL18/HHEX/VSIG4/CD1D/MNDA/IL15/CCDC88B/INPP5D/LGALS9/CEBPB/CCL19/LEP/CLCF1/CLECL1/IRS2/CD55/ADA/SLC39A10/SPN/PDCD1LG2/PNP/LST1/HLA-DPB1/HLA…	70
841	TD.NTvsTD.LTA	GO:0043410	positive regulation of MAPK cascade	112/1880	317/10140	4.66561e-13	5.89034e-11	4.21133e-11	CFLAR/MAP3K14/CD4/MARCO/CD74/HGF/CD44/MAP2K3/HIPK2/EDN1/MAP3K4/ERP29/ICAM1/MAP3K20/TREM2/NRP1/GADD45B/OSM/TAB1/CD40/FLT1/CCL22/RIPK2/STK3/GSDME/C5/MAP3K8/CCL7/CCL2/CCL8/CCL1/RAPGEF2/SASH1/VEGFA/WNT5A/CCL20/GADD45A/SLAMF1/MMP8/AVPI1/SORBS3/CXCR4/IL1B/CCR7/RAP1B/LIF/APOE/KL/IRAK2/PTPN22/C5AR2/CD36/MDFIC/GPNMB/IL6/IL36G/IL1RN/IL36RN/DUSP5/FGF2/KSR1/TNFRSF11A/APP/ACKR3/PDGFC/PTPRJ/PAK1/ADAM8/ANGPT1/T…	112
845	TD.NTvsTD.LTA	GO:0002250	adaptive immune response	107/1880	301/10140	1.01093e-12	1.16027e-10	8.29542e-11	CD4/HFE/SLC11A1/CD74/SLAMF7/TNFRSF1B/CD84/TP53BP1/BCL3/RAB27A/PAG1/NFKB2/IL4R/LAMP3/THOC1/MEF2C/ICAM1/CD209/UNC13D/CD40/RNF125/TNFSF13B/CTSH/RIPK2/NBN/FCER2/LILRB1/LILRA1/IL27RA/EBI3/LILRB5/JAK3/C5/IL23A/IL12B/BCL6/CD86/LOXL3/RNF19B/MAD2L2/SLAMF1/CD48/TNFAIP3/CD274/CLU/CD80/CCR2/CD244/LY9/IL1B/FGL2/NECTIN2/LILRB2/RFTN1/CLEC10A/CTSL/IL6/MYO1G/HLX/IL10/IL18BP/C1RL/TNFRSF11A/SIGLEC10/NFKBIZ/TNFRSF21…	107
846	TD.NTvsTD.LTA	GO:0051046	regulation of secretion	144/1880	448/10140	1.09211e-12	1.22559e-10	8.76245e-11	CD38/SCIN/HFE/CD74/SERPINB1/TNFRSF1B/GAB2/KCNQ1/PHPT1/CD84/RAB27A/PFN2/PANX2/IL4R/EDN1/MEF2C/FCN1/SNX5/ERP29/NLRP1/UNC13D/TREM2/OSM/LRP5L/HIF1A/CD40/NTSR1/RIPK2/KCNN4/RETN/LILRB1/IL27RA/GPI/STX1A/C5/NCS1/FBXL20/CCL1/CRTAM/PANX1/GAPDH/ADTRP/SELENOK/WNT5A/IL1A/SPTBN1/FN1/IL1R2/MMP8/KLF7/HMGN3/TNFAIP3/MYB/SGK1/VAMP8/CD274/CCR2/CD244/INHBA/SRGN/ACVR1C/PFKFB2/SDC4/IL1B/PAX8/FFAR2/CCR7/RAP1B/ADGRE2/PNK…	144
847	TD.NTvsTD.LTA	GO:0071396	cellular response to lipid	128/1880	385/10140	1.49986e-12	1.64658e-10	1.17723e-10	CFLAR/TFPI/PDK4/TNFRSF1B/TNIP3/DGAT2/SBNO2/NEDD4/SCARB1/EDN1/CXCL2/MEF2C/GSTP1/CHMP5/GRAMD1A/ICAM1/TFAP4/NFKBIA/HCK/ACOD1/RIPK2/GDAP1/LILRB1/URI1/HAMP/SERPINE1/CSF3/CCL2/CYP27B1/WNT5B/VDR/ADTRP/SASH1/LY86/IL12B/PDE4D/NR3C1/CD86/WNT5A/PADI2/TNFAIP3/MYB/FOXO3/NR4A3/GPAM/CD274/CLU/CD80/INHBA/DDX54/CXCL6/IL1B/FFAR2/ELK1/LDLR/LILRB2/SELENOS/SERPINF1/CD180/IRAK2/PTPN22/CD36/EDNRB/IL6/IL10/IL36G/IL1RN/I…	128
848	TD.NTvsTD.LTA	GO:0051272	positive regulation of cellular component movement	118/1880	346/10140	1.7167e-12	1.84454e-10	1.31876e-10	CD74/HGF/ADGRA2/MAP2K3/PHPT1/LAMC2/SCARB1/PTGS2/SEMA3C/EDN1/CASS4/ICAM1/LAMB1/ITGA6/TREM2/NRP1/LGMN/HIF1A/MMP9/CD40/FLT1/FBXO31/MAZ/CTSH/CEMIP/GPI/MET/SERPINE1/CCL7/CCL8/CCL1/RAPGEF2/IL23A/WNT5B/RIPOR2/SASH1/SOD2/VEGFA/HBEGF/SELENOK/BCL6/WNT5A/CCL20/ITGA4/FN1/AKT3/PIK3R3/F3/STMN1/NR4A3/CD274/CCR2/CXCR4/PLAU/TNFAIP6/AGO2/SNAI1/IL1B/CCR7/RAC2/DOCK4/ETS1/ACVR1B/DYSF/GPNMB/IL6/ENPP2/FGF2/ANXA3/APP/AC…	118
849	TD.NTvsTD.LTA	GO:0070661	leukocyte proliferation	80/1880	204/10140	2.64871e-12	2.78666e-10	1.99234e-10	CD38/CD4/SLC11A1/CD74/TNFRSF1B/MEF2C/GSTP1/CD209/TREM2/CD40/TNFSF13B/DNAJA3/CD276/RIPK2/IL7/LILRB1/EBI3/JAK3/TNFSF8/CCL8/IL23A/CCND3/IL12B/SELENOK/BCL6/CD86/HES1/TNFAIP3/CD274/CLU/CD80/CCR2/SDC4/CDKN1A/IL1B/TNFSF9/RAC2/LILRB2/IDO1/CD180/VAV3/PTPN22/IL2RA/GPNMB/IL6/IL10/RPS6/LRRC32/TP53/TNFRSF21/ATM/IL18/HHEX/VSIG4/CD1D/MNDA/IL15/CCDC88B/IL7R/INPP5D/LGALS9/CEBPB/CCL19/LEP/CLCF1/GAPT/TBK1/CLECL1/IR…	80
850	TD.NTvsTD.LTA	GO:0023061	signal release	127/1880	384/10140	2.79262e-12	2.87811e-10	2.05772e-10	CD38/HFE/SERPINB1/TNFRSF1B/LCP2/PHPT1/PFN2/PANX2/IL4R/EDN1/MEF2C/FCN1/NLRP1/PCSK5/OSM/LRP5L/HIF1A/RIPK2/LIN7B/RETN/LILRB1/IL27RA/STX1A/C5/NCS1/FBXL20/CCL1/CRTAM/PANX1/GAPDH/SELENOK/WNT5A/IL1A/SPTBN1/FN1/IL1R2/MMP8/KLF7/HMGN3/TNFAIP3/MYB/VAMP8/CD274/CD244/INHBA/SRGN/ACVR1C/PFKFB2/ABCC4/IL1B/PAX8/FFAR2/CCR7/RAP1B/PNKD/LIF/PPT1/PTPN22/C5AR2/CD36/STX11/DYSF/IL6/IL10/IL1RN/IL36RN/NIBAN2/UQCC2/TLR2/LRR…	127
851	TD.NTvsTD.LTA	GO:0050801	ion homeostasis	140/1880	437/10140	3.03086e-12	3.06116e-10	2.1886e-10	GCLC/CD38/PDK4/CD4/HFE/ATP2C1/SLC11A1/GCLM/ATP6V1H/SLC4A8/GNA15/DGAT2/POLD1/SLC12A2/SLC9A7/ATP1B3/CYBRD1/CA12/SLC46A1/EDN1/SNX10/SNX5/SLC7A8/TMEM38B/HIF1A/SLC8A3/CD40/NTSR1/TM9SF4/NUBP1/HMOX2/CEMIP/CA2/HAMP/SCN1B/ATP13A1/NCS1/CCL7/CCL8/CCL1/FAM20A/CYP27B1/VDR/PDE4D/SLC12A7/SELENOK/WNT5A/STEAP3/CCR2/CXCR4/KCNJ2/MT1G/MT2A/CCR7/CLN6/APOE/PPT1/KL/ATP13A3/C5AR2/TMEM165/CD36/EDNRB/SLC31A2/PLCB2/SLC40A1…	140
853	TD.NTvsTD.LTA	GO:0050663	cytokine secretion	68/1880	163/10140	4.18402e-12	4.06332e-10	2.9051e-10	SERPINB1/TNFRSF1B/LCP2/PANX2/IL4R/FCN1/NLRP1/OSM/RIPK2/LILRB1/IL27RA/C5/CCL1/CRTAM/PANX1/GAPDH/SELENOK/WNT5A/IL1A/SPTBN1/FN1/IL1R2/MMP8/TNFAIP3/CD274/CD244/SRGN/IL1B/FFAR2/CCR7/PTPN22/C5AR2/CD36/DYSF/IL10/IL36RN/TLR2/LRRC32/TNFRSF21/MCOLN2/ANGPT1/RABGEF1/NLRP3/S100A12/CD200R1/ZC3H12A/ABCA1/LGALS9/CD14/RASGRP1/CCL19/LEP/LPL/CADM1/CLECL1/TMEM106A/SOCS1/MAPK11/FFAR4/LILRA5/TLR5/IL1RAP/SRC/PNP/LGR4/C…	68
856	TD.NTvsTD.LTA	GO:0046649	lymphocyte activation	153/1880	494/10140	5.60748e-12	5.08082e-10	3.63256e-10	CD38/CD4/HFE/SLC11A1/CD74/CD44/SLAMF7/TNFRSF1B/KLF6/TP53BP1/BCL3/RAB27A/JMJD6/CDC42/PAG1/IL4R/THOC1/MEF2C/ICAM1/CD209/UNC13D/BLNK/MFNG/LGALS1/CD40/TNFSF13B/DNAJA3/CD276/RIPK2/NBN/IL7/LILRB1/IL27RA/EBI3/JAK3/CDK6/TNFSF8/MAP3K8/CCL2/IL23A/RIPOR2/TREML2/CCND3/IL12B/SELENOK/BCL6/CD86/HES1/ITGA4/LOXL3/RPL22/MAD2L2/SLAMF1/TNFAIP3/MYB/CD274/CD80/CCR2/CD244/LY9/INHBA/SDC4/CDKN1A/IL1B/TNFSF9/CCR7/FGL2/RAC…	153
858	TD.NTvsTD.LTA	GO:0002275	myeloid cell activation involved in immune response	143/1880	453/10140	6.06059e-12	5.36947e-10	3.83893e-10	ENPP4/MMP25/PLAUR/ACPP/SLC11A1/SERPINB1/CD44/TNFRSF1B/GAB2/VCL/SLC2A3/SBNO2/CD84/KCNAB2/RAB27A/PLD1/IL4R/GSTP1/CD59/FCN1/B4GALT1/LYZ/UNC13D/ADA2/TREM2/TOM1/SYNGR1/MMP9/CST3/DNAJC3/COTL1/HMOX2/CTSH/RETN/GPI/SIGLEC5/PSMD11/FOLR3/MLEC/LTA4H/QSOX1/SLAMF1/PADI2/MMP8/LRMP/VAMP8/NR4A3/CYSTM1/CAT/CCR2/PLAU/HVCN1/ADGRE5/TNFAIP6/RAP2C/CD93/CFP/RAP1B/ADGRE2/FGL2/RAC2/SIGLEC9/LILRB2/ADGRE3/AMPD3/CD36/DYSF/TM…	143
864	TD.NTvsTD.LTA	GO:0001525	angiogenesis	101/1880	289/10140	1.42521e-11	1.13993e-09	8.15002e-10	E2F2/STAB1/HGF/ADGRA2/HIPK2/JMJD6/PTGS2/EDN1/B4GALT1/AGO1/NRP1/HIF1A/CD40/FLT1/CTSH/ITGB8/SERPINE1/SHB/UNC5B/CCL2/ADTRP/SASH1/VEGFA/WNT5A/IL1A/FN1/AKT3/PIK3R3/F3/TNFAIP3/TGFBI/CCR2/CXCR4/MMP19/AGO2/EREG/IL1B/ARHGAP22/DLL4/ANGPTL6/SERPINF1/STARD13/EPHB2/VAV3/ETS1/CEMIP2/DYSF/GPNMB/IL6/IL10/HS6ST1/KLF4/NIBAN2/ENPP2/PRCP/CYP1B1/EMILIN1/FGF2/ANXA3/ACVRL1/ADAM15/ACKR3/ADM/HMGA2/IL18/ADAM8/HHEX/ANGPT1/…	101
865	TD.NTvsTD.LTA	GO:0040017	positive regulation of locomotion	115/1880	344/10140	1.44467e-11	1.13993e-09	8.15002e-10	CD74/HGF/ADGRA2/MAP2K3/PHPT1/LAMC2/SCARB1/PTGS2/SEMA3C/EDN1/CASS4/ICAM1/LAMB1/ITGA6/TREM2/NRP1/LGMN/HIF1A/MMP9/CD40/FLT1/FBXO31/MAZ/CTSH/CEMIP/GPI/MET/SERPINE1/CCL7/CCL8/CCL1/RAPGEF2/IL23A/WNT5B/RIPOR2/SASH1/SOD2/VEGFA/HBEGF/SELENOK/WNT5A/CCL20/ITGA4/FN1/AKT3/PIK3R3/F3/NR4A3/CD274/CCR2/CXCR4/PLAU/TNFAIP6/AGO2/SNAI1/IL1B/CCR7/RAC2/DOCK4/ETS1/ACVR1B/DYSF/GPNMB/IL6/ENPP2/FGF2/ANXA3/APP/ACKR3/PDGFC/P…	115
866	TD.NTvsTD.LTA	GO:0002791	regulation of peptide secretion	102/1880	294/10140	1.84811e-11	1.43584e-09	1.02656e-09	CD38/HFE/CD74/SERPINB1/TNFRSF1B/PHPT1/PANX2/IL4R/FCN1/ERP29/NLRP1/TREM2/OSM/LRP5L/HIF1A/CD40/RIPK2/KCNN4/LILRB1/IL27RA/GPI/STX1A/C5/CCL1/CRTAM/PANX1/GAPDH/ADTRP/SELENOK/WNT5A/IL1A/SPTBN1/FN1/IL1R2/MMP8/KLF7/HMGN3/TNFAIP3/CD274/CD244/SRGN/ACVR1C/PFKFB2/IL1B/PAX8/FFAR2/CCR7/RHBDF2/APOE/PTPN22/C5AR2/IL6/IL10/IL36RN/UQCC2/TLR2/LRRC32/HADH/PFKL/S100A8/TNFRSF21/TCF7L2/ITPR1/ADAM8/BMP6/ANGPT1/RABGEF1/SL…	102
867	TD.NTvsTD.LTA	GO:0043299	leukocyte degranulation	140/1880	447/10140	1.93888e-11	1.48354e-09	1.06067e-09	ENPP4/MMP25/PLAUR/ACPP/SLC11A1/SERPINB1/CD44/TNFRSF1B/GAB2/VCL/SLC2A3/CD84/KCNAB2/RAB27A/PLD1/IL4R/GSTP1/CD59/FCN1/B4GALT1/LYZ/UNC13D/ADA2/TOM1/SYNGR1/MMP9/HCK/CST3/DNAJC3/COTL1/HMOX2/CTSH/RETN/GPI/SIGLEC5/PSMD11/FOLR3/MLEC/LTA4H/QSOX1/PADI2/MMP8/LRMP/VAMP8/NR4A3/CYSTM1/CAT/CCR2/PLAU/HVCN1/ADGRE5/TNFAIP6/RAP2C/CD93/CFP/RAP1B/ADGRE2/FGL2/RAC2/SIGLEC9/LILRB2/ADGRE3/AMPD3/CD36/TMBIM1/CKAP4/PSMB7/TLR…	140
868	TD.NTvsTD.LTA	GO:0070371	ERK1 and ERK2 cascade	70/1880	175/10140	2.13269e-11	1.60748e-09	1.14928e-09	CFLAR/CD4/MARCO/CD74/CD44/GSTP1/ICAM1/TREM2/NRP1/TIMP3/PRMT5/FLT1/CCL22/CTSH/RIPK2/CCL7/CCL2/CCL8/CCL1/RAPGEF2/CCL20/FN1/SLAMF1/DUSP1/DUSP4/IL1B/CCR7/RAP1B/LIF/APOE/EPHB2/PTPN22/C5AR2/CD36/GPNMB/KLF4/EMILIN1/FGF2/TNFRSF11A/APP/ACKR3/PDGFC/TNIP1/ZFP36L2/ANGPT1/TIAM1/NPTN/SCIMP/NDRG2/PHB/SERPINF2/LGALS9/RGS14/FPR2/P2RY6/RASGRP1/CCL19/PTPN2/CCL13/FFAR4/PTPN1/SRC/PDGFA/LYN/CCL23/CCL4/CCL18/CCL4L2/CCL…	70
870	TD.NTvsTD.LTA	GO:0072358	cardiovascular system development	130/1880	408/10140	2.87702e-11	2.08763e-09	1.49256e-09	CFLAR/E2F2/STAB1/HGF/ADGRA2/KCNQ1/HIPK2/JMJD6/PTGS2/SEMA3C/EDN1/DNM2/MEF2C/B4GALT1/AGO1/PCSK5/NRP1/LRP5L/TAB1/HIF1A/CD40/FLT1/CTSH/ITGB8/SERPINE1/SHB/UNC5B/CCL2/RAPGEF2/ADTRP/SASH1/SOD2/VEGFA/WNT5A/HES1/IL1A/FN1/WARS2/AKT3/PIK3R3/F3/TNFAIP3/TGFBI/CCR2/CXCR4/MMP19/AGO2/NDP/EREG/IL1B/LIF/ARHGAP22/DLL4/LDLR/APOE/ANGPTL6/DNMT1/SERPINF1/STARD13/EPHB2/VAV3/ETS1/CEMIP2/DYSF/GPNMB/IL6/IL10/HS6ST1/KLF4/NI…	130
872	TD.NTvsTD.LTA	GO:0002444	myeloid leukocyte mediated immunity	143/1880	462/10140	3.04966e-11	2.16913e-09	1.55083e-09	ENPP4/MMP25/PLAUR/ACPP/SLC11A1/SERPINB1/CD44/TNFRSF1B/GAB2/VCL/SLC2A3/CD84/KCNAB2/RAB27A/PLD1/IL4R/GSTP1/CD59/FCN1/B4GALT1/LYZ/UNC13D/ADA2/TOM1/SYNGR1/MMP9/CST3/DNAJC3/COTL1/HMOX2/CTSH/RETN/GPI/SIGLEC5/PSMD11/FOLR3/MLEC/LTA4H/QSOX1/PADI2/MMP8/LRMP/VAMP8/NR4A3/CYSTM1/CAT/CCR2/PLAU/HVCN1/ADGRE5/TNFAIP6/RAP2C/CXCL6/CD93/CFP/RAP1B/ADGRE2/FGL2/RAC2/SIGLEC9/LILRB2/ADGRE3/AMPD3/CD36/TMBIM1/CKAP4/IL6/PSM…	143
876	TD.NTvsTD.LTA	GO:0046651	lymphocyte proliferation	74/1880	192/10140	4.66863e-11	3.14355e-09	2.2475e-09	CD38/CD4/SLC11A1/CD74/TNFRSF1B/MEF2C/CD209/CD40/TNFSF13B/DNAJA3/CD276/RIPK2/IL7/LILRB1/EBI3/JAK3/TNFSF8/IL23A/CCND3/IL12B/SELENOK/BCL6/CD86/HES1/CD274/CD80/CCR2/SDC4/CDKN1A/IL1B/TNFSF9/RAC2/LILRB2/IDO1/CD180/VAV3/PTPN22/IL2RA/GPNMB/IL6/IL10/RPS6/LRRC32/TP53/TNFRSF21/ATM/IL18/VSIG4/CD1D/MNDA/IL15/CCDC88B/IL7R/INPP5D/LGALS9/CEBPB/CCL19/LEP/CLCF1/GAPT/TBK1/CLECL1/IRS2/CD55/ADA/SLC39A10/SPN/PDCD1LG2/…	74
883	TD.NTvsTD.LTA	GO:0009611	response to wounding	123/1880	385/10140	8.2907e-11	5.10586e-09	3.65046e-09	ENPP4/CFLAR/TFPI/CD9/PLAUR/SLC11A1/CD44/PRKCH/VCL/RTN4R/LCP2/GNA15/TSPAN32/RAB27A/CDC42/SCARB1/SCARF1/DGKD/EDN1/CD59/B4GALT1/PABPC4/NRP1/LGALS1/ITPK1/HIF1A/PROCR/CD40/CCM2L/MYL12A/TIMP1/TFPI2/SERPINE1/KANK1/EHD1/SLC1A2/WNT5B/ADTRP/HBEGF/WNT5A/IL1A/FN1/PROC/MTR/F3/TNFAIP3/AKAP1/CCR2/CXCR4/PLAU/SDC4/CDKN1A/EREG/PTPN12/APOE/NINJ1/H3-3B/VAV3/PTGFRN/ETS1/NREP/CD36/DYSF/IL6/IL10/KLF4/PRCP/MYOF/FGF2/ACV…	123
886	TD.NTvsTD.LTA	GO:0050707	regulation of cytokine secretion	58/1880	138/10140	1.11803e-10	6.64242e-09	4.74904e-09	SERPINB1/TNFRSF1B/PANX2/IL4R/FCN1/NLRP1/OSM/RIPK2/LILRB1/IL27RA/C5/CCL1/CRTAM/PANX1/GAPDH/SELENOK/WNT5A/IL1A/SPTBN1/FN1/IL1R2/MMP8/TNFAIP3/CD274/CD244/SRGN/IL1B/FFAR2/CCR7/PTPN22/C5AR2/IL10/IL36RN/TLR2/LRRC32/TNFRSF21/ANGPT1/RABGEF1/NLRP3/CD200R1/ZC3H12A/LGALS9/CD14/RASGRP1/CCL19/LPL/CADM1/SOCS1/MAPK11/FFAR4/LILRA5/TLR5/IL1RAP/SRC/LGR4/CRLF2/LYN/CCL3	58
888	TD.NTvsTD.LTA	GO:0002521	leukocyte differentiation	122/1880	383/10140	1.22809e-10	7.12859e-09	5.09663e-09	CD4/CD74/GAB2/SBNO2/KLF6/BCL3/JMJD6/CDC42/IL4R/MEF2C/SNX10/BLNK/TREM2/MFNG/LGALS1/MMP9/DNAJA3/CA2/RIPK2/IL7/LILRB1/JAK3/CDK6/TNFSF8/CSF3/IL23A/VEGFA/IL12B/BCL6/CD86/ITGA4/LOXL3/RPL22/MYB/CD80/CCR2/LY9/INHBA/BATF3/MT1G/TNFSF9/CCR7/FGL2/LIF/DNAJB9/DLL4/CBFA2T3/LILRB2/PTPN22/CD101/IL2RA/IL6/HLX/IL10/RPS6/TLR2/TP53/TNFRSF11A/VAV1/TRPM2/APP/PARP1/NFKBIZ/PTPRJ/ATM/IL18/ADAM8/ZFP36L2/HHEX/CMTM7/LRRK1/PP…	122
889	TD.NTvsTD.LTA	GO:0032103	positive regulation of response to external stimulus	113/1880	347/10140	1.37029e-10	7.86361e-09	5.62213e-09	CD74/PTGS2/SCARF1/ICAM3/EDN1/FCN1/MGST2/CD209/TREM2/NRP1/OSM/TAB1/LGMN/NFKBIA/HCK/ACOD1/RIPK2/MET/SERPINE1/ICAM2/PSMD11/CCL7/CCL1/CRTAM/IL23A/CYP27B1/RIPOR2/SASH1/VEGFA/LY86/IL12B/WNT5A/F3/MMP8/VAMP8/CCR2/CXCR4/OPTN/EREG/IL1B/FFAR2/CCR7/RAC2/LDLR/NECTIN2/IDO1/CLEC10A/CD180/ETS1/DYSF/IL6/PSMB7/TLR2/FGF2/NLRC5/TNFRSF11A/VAV1/S100A8/NFKBIZ/TNIP1/PAK1/CD226/IL18/ADAM8/BMP6/CXCL13/TIAM1/CD1D/FCER1G/S1…	113
890	TD.NTvsTD.LTA	GO:0036230	granulocyte activation	132/1880	425/10140	1.41601e-10	8.03465e-09	5.74442e-09	ENPP4/MMP25/PLAUR/ACPP/SLC11A1/SERPINB1/CD44/TNFRSF1B/VCL/SLC2A3/KCNAB2/RAB27A/PLD1/GSTP1/CD59/FCN1/B4GALT1/LYZ/UNC13D/ADA2/TOM1/SYNGR1/MMP9/CST3/DNAJC3/COTL1/HMOX2/CTSH/RETN/GPI/SIGLEC5/PSMD11/FOLR3/MLEC/LTA4H/QSOX1/PADI2/MMP8/LRMP/VAMP8/CYSTM1/CAT/CCR2/PLAU/HVCN1/ADGRE5/TNFAIP6/RAP2C/CXCL6/CD93/CFP/RAP1B/FGL2/SIGLEC9/LILRB2/ADGRE3/AMPD3/CD36/TMBIM1/CKAP4/PSMB7/TLR2/PRCP/ANXA3/GLIPR1/GPR84/PFKL/…	132
891	TD.NTvsTD.LTA	GO:0048771	tissue remodeling	47/1880	102/10140	1.54107e-10	8.64713e-09	6.18231e-09	CD38/PDK4/SEMA3C/MEF2C/SNX10/LRP5L/HIF1A/CST3/TIMP1/ACP5/CA2/IL7/LIPA/IL23A/VDR/IL12B/IL1A/TNFAIP3/CCR2/RAC2/LIF/DLL4/TMBIM1/GPNMB/IL6/ACVRL1/NOL3/TP53/TNFRSF11A/CTSK/IL18/ADAM8/LRRK1/PPARGC1B/MMP14/IL15/DCSTAMP/LTBP3/INPP5D/LEP/MITF/NF1/SIGLEC15/SRC/TGM2/LGR4/ITGB3	47
895	TD.NTvsTD.LTA	GO:0055082	cellular chemical homeostasis	138/1880	453/10140	2.34841e-10	1.26165e-08	9.02022e-09	GCLC/CD38/CD4/HFE/ATP2C1/SLC11A1/GCLM/ATP6V1H/SLC4A8/PHPT1/GNA15/DGAT2/SLC9A7/ATP1B3/CYBRD1/SLC46A1/EDN1/ICAM1/TMEM38B/LRP5L/LGALS1/HIF1A/SLC8A3/CD40/NTSR1/TM9SF4/NUBP1/HMOX2/CEMIP/CA2/HAMP/ATP13A1/NCS1/TWNK/CCL7/CCL8/CCL1/VDR/PDE4D/SELENOK/WNT5A/KLF7/HMGN3/FOXO3/GJB6/CCR2/CXCR4/KCNJ2/MT1G/MT2A/CCR7/CLN6/APOE/PPT1/SERPINF1/ATP13A3/C5AR2/TMEM165/CD36/EDNRB/SLC31A2/PLCB2/SLC40A1/FGF2/SLC39A8/LPAR6/…	138
899	TD.NTvsTD.LTA	GO:0035592	establishment of protein localization to extracellular region	115/1880	360/10140	3.52044e-10	1.8141e-08	1.297e-08	CD38/SERPINB1/TNFRSF1B/LCP2/PHPT1/TRAF3IP2/PANX2/IL4R/FCN1/ERP29/NLRP1/TREM2/PCSK5/OSM/LRP5L/HIF1A/CD40/TNFSF13B/TANGO6/NAGPA/RIPK2/KCNN4/LILRB1/IL27RA/GPI/STX1A/C5/CCL1/CRTAM/PANX1/GAPDH/ADTRP/SELENOK/WNT5A/IL1A/STEAP3/SPTBN1/FN1/IL1R2/MMP8/KLF7/HMGN3/TNFAIP3/CD274/CD244/SRGN/ACVR1C/PFKFB2/IL1B/FFAR2/CCR7/RHBDF2/APOE/PTPN22/C5AR2/CD36/DYSF/IL6/IL10/IL1RN/IL36RN/UQCC2/TLR2/LRRC32/HADH/PFKL/TNFRSF…	115
903	TD.NTvsTD.LTA	GO:0050731	positive regulation of peptidyl-tyrosine phosphorylation	48/1880	108/10140	4.6045e-10	2.27968e-08	1.62987e-08	CD4/CD74/HGF/CD44/CASS4/ICAM1/TREM2/NRP1/OSM/CD40/RIPK2/CSF3/IL23A/VEGFA/HBEGF/IL12B/HES1/CD80/EREG/LIF/CD36/IL6/ABI1/ENPP2/TP53/PTPRJ/IL18/BMP6/ANGPT1/LRRK1/NRG1/LRP8/ITGA5/IL24/TGFA/IL15/CSF2/STAT3/LEP/CLCF1/EFNA5/SOCS3/LILRA5/PTPN1/SRC/LYN/ITGB3/PECAM1	48
905	TD.NTvsTD.LTA	GO:0071692	protein localization to extracellular region	115/1880	362/10140	5.12121e-10	2.48674e-08	1.77791e-08	CD38/SERPINB1/TNFRSF1B/LCP2/PHPT1/TRAF3IP2/PANX2/IL4R/FCN1/ERP29/NLRP1/TREM2/PCSK5/OSM/LRP5L/HIF1A/CD40/TNFSF13B/TANGO6/NAGPA/RIPK2/KCNN4/LILRB1/IL27RA/GPI/STX1A/C5/CCL1/CRTAM/PANX1/GAPDH/ADTRP/SELENOK/WNT5A/IL1A/STEAP3/SPTBN1/FN1/IL1R2/MMP8/KLF7/HMGN3/TNFAIP3/CD274/CD244/SRGN/ACVR1C/PFKFB2/IL1B/FFAR2/CCR7/RHBDF2/APOE/PTPN22/C5AR2/CD36/DYSF/IL6/IL10/IL1RN/IL36RN/UQCC2/TLR2/LRRC32/HADH/PFKL/TNFRSF…	115
910	TD.NTvsTD.LTA	GO:0043312	neutrophil degranulation	126/1880	410/10140	8.02074e-10	3.71603e-08	2.6568e-08	ENPP4/MMP25/PLAUR/ACPP/SLC11A1/SERPINB1/CD44/TNFRSF1B/VCL/SLC2A3/KCNAB2/RAB27A/PLD1/GSTP1/CD59/FCN1/B4GALT1/LYZ/UNC13D/ADA2/TOM1/SYNGR1/MMP9/CST3/DNAJC3/COTL1/HMOX2/CTSH/RETN/GPI/SIGLEC5/PSMD11/FOLR3/MLEC/LTA4H/QSOX1/PADI2/MMP8/LRMP/VAMP8/CYSTM1/CAT/PLAU/HVCN1/ADGRE5/TNFAIP6/RAP2C/CD93/CFP/RAP1B/FGL2/SIGLEC9/LILRB2/ADGRE3/AMPD3/CD36/TMBIM1/CKAP4/PSMB7/TLR2/PRCP/ANXA3/GLIPR1/GPR84/PFKL/TRPM2/FCGR2…	126
912	TD.NTvsTD.LTA	GO:0032102	negative regulation of response to external stimulus	80/1880	226/10140	9.80744e-10	4.46194e-08	3.19009e-08	TFPI/CD9/PLAUR/HGF/TNFRSF1B/RTN4R/SEMA3C/EDN1/GSTP1/IRAK3/NRP1/SAMHD1/RNF125/ACP5/ACOD1/MEFV/LILRB1/SERPINE1/C5/CCL2/ADTRP/IL12B/WNT5A/IL1R2/PROC/PADI2/TNFAIP3/DUSP1/PLAU/TNFAIP6/CDKN1A/FGL2/LDLR/APOE/SELENOS/SERPINF1/IL2RA/C5AR2/ETS1/NT5E/IL10/KLF4/FGF2/NLRC5/SIGLEC10/SERPING1/PTPRO/RABGEF1/VSIG4/CXCL13/CD109/NLRP3/CD200R1/ZC3H12A/HTRA1/SEMA6B/SERPINF2/SEMA4C/LGALS9/SERPINB9/FPR2/TRIB1/RNF26/C1Q…	80
914	TD.NTvsTD.LTA	GO:0032635	interleukin-6 production	47/1880	107/10140	1.12884e-09	5.0448e-08	3.60681e-08	CD74/HGF/IRAK3/TREM2/RIPK2/IL27RA/SELENOK/WNT5A/SLAMF1/MMP8/TNFAIP3/EREG/IL1B/LILRB2/SELENOS/PTPN22/C5AR2/CD36/IL6/IL10/IL36G/IL1RN/IL36RN/TLR2/APP/IL18/RABGEF1/FCER1G/MAPKAPK2/CD200R1/ZC3H12A/STAT3/INPP5D/LGALS9/PTAFR/ADORA2B/CEBPB/CLEC7A/LEP/LPL/TMEM106A/LILRA5/CARD9/IL1RAP/TLR7/CD47/RAB7B	47
917	TD.NTvsTD.LTA	GO:0002683	negative regulation of immune system process	95/1880	288/10140	1.98535e-09	8.64312e-08	6.17945e-08	HFE/CD74/PHPT1/TSPAN32/CD84/PAG1/IL4R/THOC1/CD59/IRAK3/NFKBIA/SAMHD1/RNF125/ACOD1/LILRB1/IL27RA/JAK3/CDK6/C5/CCL2/ADTRP/RIPOR2/IL12B/BCL6/CD86/HES1/LOXL3/PADI2/TNFAIP3/DUSP1/CD274/CD80/CCR2/INHBA/SDC4/FGL2/LDLR/LILRB2/IDO1/SELENOS/PTPN22/IL2RA/C5AR2/GPNMB/HLX/IL10/LRRC32/EMILIN1/NLRC5/TNFRSF21/SERPING1/PTPRJ/ATM/ANGPT1/RABGEF1/SAMSN1/VSIG4/FCER1G/C1QC/RUNX1/MNDA/CD200R1/ZC3H12A/HTRA1/IL7R/INPP5D/…	95
928	TD.NTvsTD.LTA	GO:0008015	blood circulation	79/1880	230/10140	6.07275e-09	2.41476e-07	1.72644e-07	GCLC/CD38/GCLM/MAP2K3/KCNQ1/ATP1B3/PTGS2/EDN1/SNX5/ICAM1/TMEM38B/PTGS1/PCSK5/SLC8A3/NTSR1/SCN1B/NAMPT/SOD2/VEGFA/HBEGF/PDE4D/HRH2/ECE1/SGK1/SCPEP1/CXCR4/KCNJ2/DOCK4/DLL4/APOE/TNNI2/GCH1/EDNRB/IL6/PRCP/FXYD6/MYOF/ACVRL1/ATP1B1/CALM2/CORIN/GSTO1/ADM/SERPING1/PTPRJ/ITPR1/PTPRO/GPD1L/BMP6/ANGPT1/KCNMA1/F11R/ZC3H12A/SERPINF2/CXCL10/PTAFR/ADORA2B/GAA/VEGFB/JUP/LEP/P2RY2/KCNE5/CTNNBIP1/KCNE1/CXCR2/ATP6A…	79
936	TD.NTvsTD.LTA	GO:0019730	antimicrobial humoral response	24/1880	41/10140	1.36902e-08	5.12113e-07	3.66138e-07	SLC11A1/BCL3/CXCL2/LYZ/ACOD1/GAPDH/CLU/PI3/CXCL6/IL36RN/S100A8/CXCL13/S100A9/S100A12/CXCL3/CXCL5/PPBP/CXCL1/CXCL10/RNASE6/CXCL8/H2BC4/CCL13/H2BC21	24
938	TD.NTvsTD.LTA	GO:0050920	regulation of chemotaxis	50/1880	126/10140	2.13688e-08	7.87681e-07	5.63157e-07	CD74/ADGRA2/SEMA3C/EDN1/GSTP1/TREM2/NRP1/LGMN/MET/SERPINE1/C5/CCL7/CCL2/CCL1/IL23A/RIPOR2/VEGFA/WNT5A/PADI2/F3/DUSP1/CCR2/CXCR4/CCR7/RAC2/MPP1/ZSWIM4/C5AR2/DYSF/IL6/FGF2/PTPRO/CXCL13/TIAM1/SEMA6B/SEMA4C/LGALS9/CXCL10/CXCL8/FPR2/CCL19/VEGFB/CMKLR1/PTPN2/CXCR2/CAMK1D/SEMA4B/LYN/CCL4/CCL3	50
941	TD.NTvsTD.LTA	GO:0071887	leukocyte apoptotic process	38/1880	86/10140	3.60815e-08	1.30151e-06	9.30522e-07	CD74/TRAF3IP2/MEF2C/HIF1A/DNAJA3/LILRB1/JAK3/RAPGEF2/BCL6/WNT5A/NR4A3/CD274/CCR7/IDO1/SELENOS/IL2RA/CTSL/IL6/IL10/RPS6/TP53/TNFRSF21/SLC7A11/ADAM8/FCER1G/IL7R/LGALS9/PRELID1/GIMAP8/CCL19/AURKB/CXCR2/HCAR2/IRS2/NOC2L/ADA/SLC39A10/LYN	38
943	TD.NTvsTD.LTA	GO:0031589	cell-substrate adhesion	68/1880	196/10140	4.43214e-08	1.57622e-06	1.12693e-06	CD44/VCL/ARHGAP6/LAMC2/CDC42/ACTN1/FERMT2/DNM2/CTTN/CASS4/SIGLEC1/LAMB1/ITGA6/UNC13D/NRP1/LGALS1/CDK6/SERPINE1/MEGF9/KANK1/VEGFA/BCL6/ITGA4/FN1/SORBS3/PLAU/SDC4/CCR7/RAC2/NINJ1/EMILIN2/CD36/LAMC1/MYO1G/ITGA11/SMAD6/EMILIN1/PARVG/ACVRL1/ADAM15/PTPRJ/PTPRO/UTRN/ANGPT1/TIAM1/MMP14/ITGB2/ITGA5/PDPN/ADAM9/PLEKHA2/LAMB2/HPSE/JUP/RCC2/MYADM/EPHB3/PRKX/EFNA5/NF1/LAMB3/SRC/L1CAM/DDR1/ITGA1/FMN1/ITGB3/PECA…	68
946	TD.NTvsTD.LTA	GO:0050778	positive regulation of immune response	135/1880	476/10140	5.52012e-08	1.92252e-06	1.37452e-06	CD38/CD4/SLC11A1/CD74/PRKCH/GAB2/LCP2/PHPT1/NCKAP1/ELMO2/TP53BP1/EIF2B3/CDC42/PAG1/ICAM3/IL4R/MEF2C/CD59/FCN1/CD209/TAB1/CD40/HCK/TNFSF13B/ACOD1/CD276/RIPK2/KCNN4/FCER2/LILRB1/IL27RA/C5/ICAM2/PSMD11/CRTAM/IL23A/IL12B/PDE4D/CD86/WNT5A/MAD2L2/MYB/VAMP8/NR4A3/CD274/CLU/CD80/CCR2/EREG/IL1B/FFAR2/CCR7/CFP/NECTIN2/IDO1/RFTN1/CLEC10A/VAV3/PTPN22/C5AR2/CD36/IL6/MYO1G/HLX/ABI1/PSMB7/C1RL/NLRC5/VAV1/FCGR2A…	135
951	TD.NTvsTD.LTA	GO:0040013	negative regulation of locomotion	66/1880	190/10140	6.61924e-08	2.22848e-06	1.59326e-06	CD74/VCL/PFN2/SEMA3C/MEF2C/GSTP1/NRP1/APEX1/TIMP1/IL27RA/HAS1/SERPINE1/C5/KANK1/CCL2/ADTRP/RIPOR2/WNT5A/PADI2/FOXO3/DUSP1/ACVR1C/RAP2C/DLL4/APOE/AFDN/SERPINF1/STARD13/STK26/C5AR2/KLF4/CYP1B1/EMILIN1/FGF2/ACVRL1/ABHD2/ADAM15/PTPRJ/PTPRO/RABGEF1/CXCL13/NRG1/IL24/CD200R1/SEMA6B/CX3CR1/STAT3/LDLRAD4/SEMA4C/CLIC4/TRIB1/JUP/PTPN2/RAP2B/IDH2/PLCB1/CCDC125/SEMA4B/MITF/SRGAP3/EVL/NF1/ADA/ADARB1/ARPIN/ADOR…	66
954	TD.NTvsTD.LTA	GO:0051271	negative regulation of cellular component movement	67/1880	195/10140	8.52116e-08	2.81254e-06	2.01084e-06	CD9/CD74/VCL/PFN2/ACTN1/SEMA3C/MEF2C/GSTP1/NRP1/APEX1/TIMP1/IL27RA/HAS1/SERPINE1/C5/KANK1/CCL2/ADTRP/RIPOR2/WNT5A/PADI2/FOXO3/DUSP1/ACVR1C/RAP2C/DLL4/APOE/AFDN/SERPINF1/STARD13/STK26/C5AR2/KLF4/CYP1B1/EMILIN1/FGF2/ACVRL1/ABHD2/ADAM15/PTPRJ/PTPRO/RABGEF1/CXCL13/NRG1/IL24/CD200R1/SEMA6B/CX3CR1/STAT3/LDLRAD4/SEMA4C/CLIC4/TRIB1/JUP/RAP2B/IDH2/PLCB1/CCDC125/SEMA4B/MITF/SRGAP3/EVL/NF1/ADA/ADARB1/ARPIN/…	67
957	TD.NTvsTD.LTA	GO:2000106	regulation of leukocyte apoptotic process	31/1880	66/10140	1.18592e-07	3.83903e-06	2.74474e-06	CD74/MEF2C/HIF1A/LILRB1/JAK3/RAPGEF2/BCL6/WNT5A/NR4A3/CD274/CCR7/IDO1/SELENOS/IL10/TP53/SLC7A11/ADAM8/FCER1G/IL7R/LGALS9/PRELID1/GIMAP8/CCL19/AURKB/CXCR2/HCAR2/IRS2/NOC2L/ADA/SLC39A10/LYN	31
958	TD.NTvsTD.LTA	GO:0030574	collagen catabolic process	16/1880	23/10140	1.20076e-07	3.86233e-06	2.76139e-06	MMP25/MRC2/MMP9/CST3/MMP8/MMP19/CTSL/MMP7/ADAMTS14/FURIN/CTSK/ADAM15/MMP14/CTSS/MMP10/MMP1	16
961	TD.NTvsTD.LTA	GO:0044057	regulation of system process	80/1880	251/10140	1.97715e-07	6.2404e-06	4.46161e-06	CD38/ACPP/HGF/TNFRSF1B/KCNQ1/ATP1B3/PTGS2/EDN1/CTTN/SNX5/ICAM1/TMEM38B/SLC8A3/NTSR1/RETN/HAMP/SCN1B/STX1A/HBEGF/PDE4D/HRH2/ECE1/SGK1/FOXO3/NR4A3/INHBA/KCNJ2/IL1B/DOCK4/APOE/TNNI2/GCH1/EDNRB/IL10/KLF4/FXYD6/NOL3/APP/ATP1B1/PARP1/CALM2/CORIN/TNFRSF21/GSTO1/ADM/PAK1/ITPR1/PTPRO/GPD1L/UTRN/BMP6/KCNMA1/EPB41/PROK2/ZC3H12A/FABP5/RAB8B/NKX3-1/PTAFR/ADORA2B/GAA/JUP/C1QTNF1/LEP/BAIAP2/KCNE5/SPHK1/KCNE1/SS…	80
964	TD.NTvsTD.LTA	GO:0042107	cytokine metabolic process	37/1880	88/10140	2.58281e-07	8.00195e-06	5.72104e-06	CD4/CD74/MAP2K3/BCL3/PCSK5/CD276/LILRB1/EBI3/IL12B/CD86/WNT5A/IL1A/TNFRSF8/CD80/CCR2/INHBA/EREG/IL1B/IL6/IL10/KLF4/APP/IL18/MAPKAPK2/CX3CR1/STAT3/INPP5D/PTAFR/CEBPB/CLEC7A/TNFSF15/TBK1/CARD9/IL1RAP/TLR7/SPN/UBE2J1	37
967	TD.NTvsTD.LTA	GO:0034103	regulation of tissue remodeling	25/1880	49/10140	2.70215e-07	8.22041e-06	5.87723e-06	CD38/PDK4/CST3/CA2/IL23A/VDR/IL12B/TNFAIP3/TMBIM1/GPNMB/IL6/TP53/TNFRSF11A/IL18/ADAM8/PPARGC1B/IL15/DCSTAMP/LTBP3/INPP5D/LEP/NF1/SIGLEC15/SRC/ITGB3	25
969	TD.NTvsTD.LTA	GO:0002286	T cell activation involved in immune response	33/1880	75/10140	3.19884e-07	9.55866e-06	6.83402e-06	SLC11A1/BCL3/RAB27A/IL4R/ICAM1/RIPK2/LILRB1/JAK3/IL23A/IL12B/BCL6/CD86/LOXL3/MYB/CD80/LY9/FGL2/IL6/HLX/RPS6/TP53/NFKBIZ/IL18/BATF/FCER1G/NLRP3/ZC3H12A/CLEC4D/STAT3/LGALS9/CCL19/SPN/HLA-DMB	33
971	TD.NTvsTD.LTA	GO:0042254	ribosome biogenesis	86/1880	280/10140	4.2429e-07	1.25868e-05	8.99903e-06	LAS1L/UTP18/NOP16/MRTO4/NOP58/WDR18/RRP15/EXOSC7/EXOSC5/RPS5/DIMT1/NOP14/RPLP0/RPL3/NOP56/RBFA/FBL/NSUN5P2/BRIX1/RRP9/WDR75/HEATR1/RCL1/UTP20/GTF3A/RPL5/MRM2/DDX54/RPP40/MRPS7/DDX31/KRI1/EXOSC2/PPAN/MYBBP1A/WDR36/NAT10/LTV1/IMP4/RPL35/RPS6/RPS24/RPS2/UTP4/NOB1/ZNF593/RPS8/NHP2/NOM1/RPL7/SURF6/PDCD11/HEATR3/RPL26/WDR43/ABCE1/RPS14/NOL6/DDX21/BMS1/RPUSD2/POP5/TSR1/RPSA/MRPL1/RIOX2/RSL1D1/IMP3/DDX10…	86
975	TD.NTvsTD.LTA	GO:0042089	cytokine biosynthetic process	36/1880	87/10140	5.98727e-07	1.73768e-05	1.24237e-05	CD4/CD74/MAP2K3/BCL3/PCSK5/CD276/LILRB1/EBI3/IL12B/CD86/WNT5A/IL1A/TNFRSF8/CD80/CCR2/INHBA/EREG/IL1B/IL6/IL10/KLF4/APP/IL18/MAPKAPK2/CX3CR1/STAT3/INPP5D/PTAFR/CEBPB/CLEC7A/TBK1/CARD9/IL1RAP/TLR7/SPN/UBE2J1	36
976	TD.NTvsTD.LTA	GO:0044283	small molecule biosynthetic process	126/1880	455/10140	6.47256e-07	1.8678e-05	1.33539e-05	PDK4/CD74/VCAN/MSMO1/BCAT1/DGAT2/PDE4A/IDI1/OSBPL3/DHRS9/PTGS2/ACACB/EDN1/MGST2/ADA2/PTGS1/MTAP/GGT5/UPB1/MTHFD1/NTSR1/PLCB4/SAMHD1/MLYCD/CEMIP/SQLE/GPI/HAS1/NUDT1/PNPO/CYP27B1/LTA4H/VDR/GAPDH/DSE/PDE4D/ABCC5/GPD2/COQ10B/PLCL1/KYNU/PLA2G4A/MTR/AKR1A1/GPAM/CD244/NLN/AMD1/SNAI1/IL1B/INSIG2/ITPA/SRD5A3/DUT/APOE/APOC1/MAS1/SESN2/IDO1/SELENOS/GCH1/ALOX5AP/AMPD3/HSD17B4/SDS/PNPLA8/NT5E/NUDT15/MTHFS/PLC…	126
978	TD.NTvsTD.LTA	GO:0034341	response to interferon-gamma	54/1880	154/10140	7.29228e-07	2.08057e-05	1.48751e-05	SLC11A1/CD44/EDN1/OAS1/ICAM1/HCK/ACOD1/CCL22/MEFV/CCL7/CCL2/CCL8/CCL1/CYP27B1/GAPDH/IL12B/WNT5A/CCL20/KYNU/MT2A/GCH1/EPRS1/TLR2/RAB20/NLRC5/IRF8/TP53/GSN/NCAM1/LGALS9/PTAFR/CCL19/PTPN2/HLA-DQB1/CIITA/CDC42EP4/CCL13/SOCS3/SOCS1/HLA-DRB1/EVL/HLA-DQA1/CD47/MYO1C/HLA-DRA/HLA-DPB1/HLA-DPA1/CCL23/CCL4/CCL18/CCL4L2/CCL3L1/RAB7B/CCL3	54
983	TD.NTvsTD.LTA	GO:0043114	regulation of vascular permeability	13/1880	18/10140	9.92859e-07	2.75491e-05	1.96964e-05	VEGFA/APOE/IL6/ADM/PTPRJ/BMP6/ANGPT1/CTNNBIP1/CXCR2/HRH1/SRC/C2CD4A/C2CD4B	13
984	TD.NTvsTD.LTA	GO:0017144	drug metabolic process	100/1880	345/10140	1.03984e-06	2.86952e-05	2.05158e-05	AK2/ST3GAL1/ACPP/VCAN/ALDH3A2/DHRS9/PTGS2/ST6GAL1/VPS9D1/SLC46A1/EDN1/DNM2/LPCAT2/SMOX/ICAM1/ADA2/TREM2/ATP5F1D/MTAP/GGT5/MTHFD1/AHCY/ACP5/ACOD1/CTSH/CYP3A5/PNPO/CYP27B1/ALDH2/CHPT1/DSE/KYNU/PLA2G4A/MTR/ECE1/AKR1A1/MMP8/CLU/CAT/AMD1/CLYBL/IL1B/IDUA/PNKD/RAC2/IDO1/MCCC2/SELENOS/GCH1/PEMT/AMPD3/HSD17B4/SDS/CD36/NT5E/ATP5MC2/NUDT15/MTHFS/IL10/KLF4/TLR2/SQOR/GCHFR/CYP1B1/SDSL/PARP1/ADM/ACSL1/NR4A2/PI…	100
986	TD.NTvsTD.LTA	GO:0042035	regulation of cytokine biosynthetic process	33/1880	79/10140	1.35655e-06	3.70302e-05	2.64749e-05	CD4/CD74/MAP2K3/BCL3/CD276/LILRB1/EBI3/IL12B/CD86/WNT5A/IL1A/TNFRSF8/CD80/CCR2/INHBA/EREG/IL1B/IL6/IL10/KLF4/APP/MAPKAPK2/CX3CR1/STAT3/INPP5D/PTAFR/CEBPB/CLEC7A/TBK1/CARD9/TLR7/SPN/UBE2J1	33
989	TD.NTvsTD.LTA	GO:0006639	acylglycerol metabolic process	29/1880	66/10140	1.70369e-06	4.57641e-05	3.27193e-05	DGAT2/ACSL4/SCARB1/DGKD/PGS1/ABHD12/GPAM/CAT/INSIG2/LDLR/APOE/APOC1/SLC27A1/SORL1/GPAT3/ABHD2/ACSL1/AGPAT5/GPAT4/FABP5/GK5/LPL/PNPLA1/INSIG1/SLC22A4/FITM2/GK/PLIN5/GPX1	29
990	TD.NTvsTD.LTA	GO:0050878	regulation of body fluid levels	82/1880	272/10140	1.81221e-06	4.82527e-05	3.44985e-05	ENPP4/TFPI/CD9/PLAUR/PRKCH/VCL/LCP2/GNA15/TSPAN32/RAB27A/CDC42/DGKD/EDN1/CD59/PABPC4/ITPK1/HIF1A/PROCR/CD40/MYL12A/KCNN4/GPI/TFPI2/MET/SERPINE1/EHD1/VDR/ADTRP/VEGFA/PROC/F3/STMN1/VAMP8/SOCS2/AKAP1/PLAU/PPAT/APOE/H3-3B/EPHB2/VAV3/CD36/EDNRB/IL6/PRCP/VAV1/UGCG/ADM/SERPING1/ITPR1/SLC7A11/PTPRO/GPAT4/FCER1G/HK2/ZNF385A/PDPN/SERPINF2/HPSE/HEG1/C1QTNF1/P2RY2/A2M/THBD/RAP2B/MAFF/PLSCR1/ADA/MAFG/SRC/SLC2…	82
992	TD.NTvsTD.LTA	GO:1905954	positive regulation of lipid localization	23/1880	47/10140	2.08067e-06	5.50124e-05	3.93314e-05	MSR1/SCARB1/ACACB/EDN1/NFKBIA/NTSR1/RETN/EHD1/MYB/IL1B/APOE/CD36/TNFRSF11A/BMP6/ZC3H12A/ABCA1/NKX3-1/PRELID1/TRIAP1/C1QTNF1/LPL/FITM2/PLIN5	23
995	TD.NTvsTD.LTA	GO:0050868	negative regulation of T cell activation	32/1880	77/10140	2.2361e-06	5.82077e-05	4.16159e-05	HFE/CD74/PAG1/IL4R/LILRB1/JAK3/RIPOR2/BCL6/CD86/LOXL3/CD274/CD80/SDC4/FGL2/LILRB2/IDO1/PTPN22/IL2RA/GPNMB/HLX/IL10/LRRC32/TNFRSF21/VSIG4/RUNX1/ZC3H12A/LGALS9/CEBPB/PTPN2/SOCS1/SPN/PDCD1LG2	32
999	TD.NTvsTD.LTA	GO:1901615	organic hydroxy compound metabolic process	90/1880	308/10140	2.48995e-06	6.34412e-05	4.53576e-05	OSBPL5/MSMO1/DGAT2/IDI1/OSBPL3/ALDH3A2/SCARB1/DHRS9/SCARF1/ACACB/LGMN/ITPK1/HIF1A/NTSR1/PLCB4/SQLE/HPN/LIPA/PNPO/GALK1/RAPGEF2/CYP27B1/ALDH2/VDR/LDHB/WNT5A/GPD2/PLCL1/AKR1A1/GPAM/CAT/CD244/PFKFB2/SNAI1/TRERF1/IL1B/PAX8/INSIG2/PNKD/SRD5A3/CLN6/LDLR/APOE/APOC1/MAS1/GCH1/HSD17B4/DYSF/SORL1/PLCB2/CYP1B1/MYOF/CH25H/FGF2/NAAA/IMPA2/OSBPL1A/NPC1/TP53/APP/SLC7A11/BMP6/NR4A2/ACSS1/ITGB2/LSS/FDXR/SGPP2/STA…	90
1005	TD.NTvsTD.LTA	GO:0035690	cellular response to drug	79/1880	263/10140	3.25448e-06	8.05642e-05	5.75999e-05	GCLC/CFLAR/HGF/GCLM/KCNQ1/GNA15/PDE4A/PTGS2/EDN1/DNM2/MEF2C/CHMP5/ICAM1/TFAP4/TMEM38B/PRMT5/APEX1/MAP1LC3A/ACOD1/RIPK2/MET/PPIF/CCL7/DCPS/NR3C1/HRH2/MTR/TNFAIP3/MYB/FOXO3/NR4A3/DNMT3A/BCL11A/CXCR4/CDK2/MT2A/IL1B/TRAP1/RAP1B/PPAT/SERPINF1/KDM6B/PTPN22/STK26/ETS1/IL6/IL10/TXN/KLF4/CYP1B1/TP53/TRPM2/ADAM15/RGS10/HMGA2/RNF149/ZC3H12A/SPIDR/FXN/FBP1/GJB2/NKX3-1/DDIT4/PTAFR/JUP/P2RY2/BAIAP2/SPHK1/PLCB1…	79
1006	TD.NTvsTD.LTA	GO:0050818	regulation of coagulation	23/1880	48/10140	3.29821e-06	8.12486e-05	5.80892e-05	ENPP4/TFPI/CD9/PLAUR/EDN1/PROCR/SERPINE1/ADTRP/PROC/F3/PLAU/APOE/CD36/SERPING1/FCER1G/PDPN/SERPINF2/HPSE/C1QTNF1/THBD/PDGFA/SERPINB2/LYN	23
1007	TD.NTvsTD.LTA	GO:0009636	response to toxic substance	90/1880	310/10140	3.34566e-06	8.20173e-05	5.86388e-05	HGF/POLB/PTGS2/IPCEF1/EDN1/DNM2/GSTP1/MGST2/ICAM1/SLC7A8/PTGS1/APEX1/MAP1LC3A/HAMP/SCN1B/PON2/MET/PPIF/CSF3/CCL7/SOD2/AKR1A1/TNFAIP3/MYB/FOXO3/NR4A3/DNMT3A/DUSP1/CAT/CDKN1A/MT1G/MT2A/TRAP1/APOE/SESN2/SELENOS/GCH1/KDM6B/ALOX5AP/PEMT/STK26/ETS1/CD36/IL6/IL10/TXN/KLF4/XPA/TLR2/CYP1B1/TRPM2/S100A8/SETD7/GSN/GSTO1/RGS10/SLC7A11/EPS8/NR4A2/KCNMA1/PPP1R15B/S100A9/ZC3H12A/FXN/ABTB2/STAT3/ADAM9/SCN9A/MT1E…	90
1012	TD.NTvsTD.LTA	GO:0003012	muscle system process	66/1880	210/10140	3.92057e-06	9.38336e-05	6.70869e-05	CFLAR/CD38/TNFRSF1B/MAP2K3/VCL/KCNQ1/PTGS2/EDN1/MEF2C/CTTN/TMEM38B/SLC8A3/MYL12A/HAMP/SCN1B/PDE4D/FOXO3/NR4A3/SORBS3/CXCR4/KCNJ2/IL1B/DOCK4/TNNI2/MYH11/DYSF/EDNRB/KLF4/MYOF/NOL3/ATP1B1/PARP1/CALM2/STAC/GSN/GSTO1/PAK1/GPD1L/UTRN/KCNMA1/TIAM1/PROK2/ZC3H12A/IL15/TPM4/PTAFR/ADORA2B/GAA/GATM/SNTB1/VEGFB/JUP/LEP/KCNE5/SPHK1/KCNE1/SSTR2/SLC8A1/PDE4B/STAC3/SULF2/ADA/ANXA6/LTB4R/ITGA1/TIFAB	66
1015	TD.NTvsTD.LTA	GO:0010035	response to inorganic substance	100/1880	355/10140	4.21685e-06	9.95097e-05	7.1145e-05	GCLC/CFLAR/CD9/HFE/HGF/NEDD4/CYBRD1/PTGS2/EDN1/DNM2/MEF2C/ICAM1/ATP5F1D/LGMN/HIF1A/APEX1/MMP9/MAP1LC3A/EEF2K/AQP9/CA2/NDRG1/HAMP/MET/NUDT1/PKD2L1/PPIF/RASAL1/SOD2/WNT5A/IL1A/MTR/TNFAIP3/MYB/FOXO3/NR4A3/DNMT3A/DUSP1/CAT/HVCN1/CDK2/MT1G/MT2A/CCR7/TRAP1/GCH1/SERPINF1/KDM6B/ALOX5AP/STK26/ETS1/CD36/IL6/IL10/TXN/KLF4/CYP1B1/ATIC/SLC40A1/NPC1/TRPM2/APP/S100A8/PARP1/CALM2/GSN/PTGES/BMP6/KCNMA1/PPP1R15B/Z…	100
1020	TD.NTvsTD.LTA	GO:0051224	negative regulation of protein transport	44/1880	124/10140	5.33727e-06	0.000123074	8.79924e-05	SERPINB1/ERP29/NDFIP2/LILRB1/IL27RA/ADTRP/FN1/IL1R2/KLF7/TNFAIP3/SRGN/ACVR1C/IL1B/RHBDF2/APOE/PTPN22/C5AR2/CD36/MDFIC/IL10/IL36RN/TXN/LRRC32/HADH/PFKL/TNFRSF21/ANGPT1/RABGEF1/NLRP3/CD200R1/ZC3H12A/NDUFAF2/MIDN/PKIG/KCNE1/IDH2/FFAR4/INSIG1/LILRA5/NF1/PIM3/UBE2J1/GDI1/LGR4	44
1021	TD.NTvsTD.LTA	GO:0030193	regulation of blood coagulation	22/1880	46/10140	5.59871e-06	0.000127443	9.1116e-05	ENPP4/TFPI/CD9/PLAUR/EDN1/SERPINE1/ADTRP/PROC/F3/PLAU/APOE/CD36/SERPING1/FCER1G/PDPN/SERPINF2/HPSE/C1QTNF1/THBD/PDGFA/SERPINB2/LYN	22
1023	TD.NTvsTD.LTA	GO:0016072	rRNA metabolic process	66/1880	212/10140	5.60244e-06	0.000127443	9.1116e-05	LAS1L/UTP18/MRTO4/NOP58/WDR18/RRP15/EXOSC7/EXOSC5/DIMT1/NOP14/NOP56/RBFA/FBL/NSUN5P2/RRP9/WDR75/HEATR1/RCL1/UTP20/RPL5/MRM2/DDX54/RPP40/KRI1/EXOSC2/WDR36/NAT10/IMP4/RPL35/RPS6/RPS24/RPS2/UTP4/NOB1/RPS8/NHP2/RPL7/PDCD11/PELO/NIFK/RPL26/WDR43/RPS14/NOL6/DDX21/BMS1/RPUSD2/DIS3L/POP5/TSR1/MRPL1/RSL1D1/IMP3/DDX10/NSUN3/RPP25/RRS1/DDX51/RPL14/RPF2/NOL8/NUDT16/RPL10A/NSUN5P1/WDR46/BOP1	66
1025	TD.NTvsTD.LTA	GO:1903034	regulation of response to wounding	37/1880	98/10140	5.75433e-06	0.000129729	9.27507e-05	ENPP4/TFPI/CD9/PLAUR/RTN4R/SCARF1/EDN1/SERPINE1/KANK1/ADTRP/HBEGF/PROC/F3/TNFAIP3/CXCR4/PLAU/CDKN1A/APOE/CD36/IL10/KLF4/FGF2/SIGLEC10/SERPING1/CD109/FCER1G/PDPN/SERPINF2/CLEC7A/HPSE/C1QTNF1/THBD/KREMEN1/PDGFA/SERPINB2/INSL3/LYN	37
1026	TD.NTvsTD.LTA	GO:0006909	phagocytosis	64/1880	204/10140	5.84178e-06	0.000131115	9.37417e-05	RHOBTB2/SLC11A1/MARCO/MSR1/NCKAP1/ELMO2/RAB27A/JMJD6/CDC42/RHOBTB1/SCARB1/ICAM3/DNM2/FCN1/UNC13D/TREM2/HCK/TM9SF4/CEACAM4/MET/CCL2/SLAMF1/IL1B/CD93/LDLR/VAV3/IL15RA/CD36/DYSF/MYO1G/ABI1/TLR2/ANXA3/RAB20/IRF8/VAV1/FCGR2A/GSN/PTPRJ/PAK1/FCER1G/ITGB2/PTX3/IL15/ABCA1/RAB31/CD14/FPR2/P2RY6/CLEC7A/LEP/BAIAP2/SPHK1/CAMK1D/CD47/SRC/MYO1C/TGM2/FCGR3A/CD302/LYN/ITGB3/PECAM1/RAB7B	64
1029	TD.NTvsTD.LTA	GO:0050777	negative regulation of immune response	38/1880	102/10140	6.2481e-06	0.00013839	9.89427e-05	HFE/CD84/IL4R/THOC1/CD59/IRAK3/SAMHD1/ACOD1/LILRB1/IL27RA/JAK3/IL12B/BCL6/LOXL3/TNFAIP3/CCR2/FGL2/SELENOS/IL2RA/HLX/IL10/NLRC5/SERPING1/ANGPT1/RABGEF1/SAMSN1/VSIG4/ZC3H12A/IL7R/INPP5D/LGALS9/SERPINB9/PTPN2/A2M/CD55/MICA/GPX1/LYN	38
1030	TD.NTvsTD.LTA	GO:1903708	positive regulation of hemopoiesis	50/1880	148/10140	6.28469e-06	0.000138593	9.90876e-05	SCIN/CD4/CD74/IL4R/TREM2/HIF1A/CA2/RIPK2/IL7/CSF3/IL23A/IL12B/BCL6/CD86/MYB/FOXO3/CD80/INHBA/TNFSF9/LIF/LILRB2/CD101/IL2RA/ETS1/ACVR1B/HLX/NFKBIZ/IL18/ADAM8/PPARGC1B/MMP14/RUNX1/NLRP3/IL15/DCSTAMP/STAT3/IL7R/INPP5D/LGALS9/RASGRP1/CCL19/TRIB1/CTNNBIP1/SOCS1/EVI2B/LILRB4/ADA/PNP/HSPA1A/RAB7B	50
1033	TD.NTvsTD.LTA	GO:0048659	smooth muscle cell proliferation	34/1880	88/10140	7.59215e-06	0.00016526	0.000118154	PTGS2/EDN1/MEF2C/GSTP1/MMP9/NAMPT/SOD2/HBEGF/IL12B/TNFAIP3/MYB/NR4A3/CDKN1A/EREG/ABCC4/DNMT1/IL6/IL10/KLF4/FGF2/TCF7L2/PAK1/IL18/PTGIR/IL15/NDRG2/SERPINF2/PTAFR/P2RY6/TRIB1/CTNNBIP1/MAP3K5/TGM2/PRKDC	34
1034	TD.NTvsTD.LTA	GO:0001667	ameboidal-type cell migration	71/1880	235/10140	8.11571e-06	0.000175898	0.00012576	ADGRA2/MAP2K3/PFN2/SCARB1/PTGS2/SEMA3C/EDN1/TNS1/MEF2C/NRP1/LGMN/HIF1A/MMP9/CD40/TIMP1/CTSH/GPI/HAS1/MET/KANK1/ADTRP/SASH1/VEGFA/HBEGF/WNT5A/ITGA4/FN1/AKT3/PIK3R3/ACVR1C/AGO2/SDC4/DLL4/APOE/SERPINF1/STARD13/ETS1/ACVR1B/EDNRB/KLF4/ENPP2/PRCP/CYP1B1/FGF2/ANXA3/ACVRL1/RAB13/PAK1/ARID5B/ANGPT1/CXCL13/ITGB2/ZC3H12A/MAPRE2/SEMA6B/ADAM9/SEMA4C/ATOH8/JUP/RCC2/SLC8A1/PRKX/SEMA4B/EVL/NF1/ANXA6/SRC/GPX1/INS…	71
1036	TD.NTvsTD.LTA	GO:1904950	negative regulation of establishment of protein localization	44/1880	126/10140	8.57652e-06	0.000184304	0.000131769	SERPINB1/ERP29/NDFIP2/LILRB1/IL27RA/ADTRP/FN1/IL1R2/KLF7/TNFAIP3/SRGN/ACVR1C/IL1B/RHBDF2/APOE/PTPN22/C5AR2/CD36/MDFIC/IL10/IL36RN/TXN/LRRC32/HADH/PFKL/TNFRSF21/ANGPT1/RABGEF1/NLRP3/CD200R1/ZC3H12A/NDUFAF2/MIDN/PKIG/KCNE1/IDH2/FFAR4/INSIG1/LILRA5/NF1/PIM3/UBE2J1/GDI1/LGR4	44
1043	TD.NTvsTD.LTA	GO:0045622	regulation of T-helper cell differentiation	16/1880	29/10140	1.07017e-05	0.00022149	0.000158356	IL4R/RIPK2/JAK3/IL23A/IL12B/BCL6/CD86/LOXL3/MYB/CD80/HLX/NFKBIZ/IL18/NLRP3/ZC3H12A/CCL19	16
1044	TD.NTvsTD.LTA	GO:0046456	icosanoid biosynthetic process	16/1880	29/10140	1.07017e-05	0.00022149	0.000158356	CD74/PTGS2/EDN1/MGST2/PTGS1/GGT5/LTA4H/PLA2G4A/IL1B/ALOX5AP/PNPLA8/PTGES2/PTGES/CBR1/FABP5/GGTA1P	16
1046	TD.NTvsTD.LTA	GO:0002449	lymphocyte mediated immunity	56/1880	175/10140	1.15156e-05	0.000235855	0.000168626	HFE/SLC11A1/CD74/SLAMF7/TNFRSF1B/TP53BP1/BCL3/RAB27A/IL4R/THOC1/ICAM1/UNC13D/CD40/CTSH/NBN/FCER2/LILRB1/IL27RA/C5/CRTAM/IL23A/IL12B/BCL6/MAD2L2/CLU/CCR2/IL1B/FGL2/NECTIN2/RFTN1/IL6/MYO1G/IL10/C1RL/VAV1/SERPING1/CD226/IL18/BATF/CD1D/FCER1G/C1QC/NLRP3/IL7R/INPP5D/LGALS9/SERPINB9/RASGRP1/LEP/CLCF1/GAPT/HLA-DQB1/CADM1/NCR1/CD55/MICA	56
1047	TD.NTvsTD.LTA	GO:0003158	endothelium development	30/1880	75/10140	1.15359e-05	0.000235855	0.000168626	ICAM1/NRP1/MET/RAPGEF2/VEGFA/PDE4D/PROC/CXCR4/RAP2C/IL1B/RAP1B/DLL4/AFDN/KDM6B/STARD13/SLC40A1/ACVRL1/BMP6/NRG1/F11R/PDPN/HEY1/ATOH8/CXCL10/HEG1/MYADM/DLL1/S1PR3/GPX1/PECAM1	30
1055	TD.NTvsTD.LTA	GO:0010817	regulation of hormone levels	71/1880	238/10140	1.31334e-05	0.000258987	0.000185165	CD38/STARD3NL/HFE/PHPT1/DGAT2/SCARB1/DHRS9/EDN1/PCSK5/OSM/LRP5L/HIF1A/SLCO4A1/RETN/HPN/STX1A/CYP3A5/CYP27B1/VDR/SLC16A10/ECE1/KLF7/HMGN3/MYB/VAMP8/SCPEP1/INHBA/ACVR1C/PFKFB2/TRERF1/IL1B/PAX8/FFAR2/SRD5A3/LIF/HSD17B4/IL6/IL1RN/NIBAN2/UQCC2/CYP1B1/HADH/FURIN/PFKL/CORIN/TCF7L2/ADM/ITPR1/BMP6/SLC16A1/TIAM1/FDXR/NDUFAF2/ALDH1A1/RAB8B/SCG5/NKX3-1/MIDN/SLC25A6/GPR27/C1QTNF1/LEP/GCNT4/ATP6AP2/HCAR2/EFNA5…	71
1056	TD.NTvsTD.LTA	GO:0010951	negative regulation of endopeptidase activity	43/1880	124/10140	1.32046e-05	0.000258987	0.000185165	CFLAR/TFPI/PLAUR/HGF/SERPINB1/CD44/PTGS2/LAMP3/PEBP1/TIMP3/PAPLN/MMP9/CST3/TIMP1/TFPI2/SERPINE1/C5/GAPDH/VEGFA/RARRES1/PI3/CDKN2D/SERPINF1/KLF4/SORL1/FURIN/NOL3/APP/TNFAIP8/SERPING1/CD109/CSTB/SPINT1/SERPINB7/SERPINF2/SERPINB9/TRIAP1/CST6/A2M/SRC/SERPINA1/SERPINB2/GPX1	43
1057	TD.NTvsTD.LTA	GO:0035150	regulation of tube size	25/1880	58/10140	1.32314e-05	0.000258987	0.000185165	GCLC/CD38/GCLM/PTGS2/EDN1/ICAM1/SOD2/HRH2/ECE1/SCPEP1/DOCK4/APOE/GCH1/EDNRB/ADM/KCNMA1/SERPINF2/PTAFR/ADORA2B/LEP/P2RY2/SLC8A1/HRH1/ITGA1/GPX1	25
1058	TD.NTvsTD.LTA	GO:0035296	regulation of tube diameter	25/1880	58/10140	1.32314e-05	0.000258987	0.000185165	GCLC/CD38/GCLM/PTGS2/EDN1/ICAM1/SOD2/HRH2/ECE1/SCPEP1/DOCK4/APOE/GCH1/EDNRB/ADM/KCNMA1/SERPINF2/PTAFR/ADORA2B/LEP/P2RY2/SLC8A1/HRH1/ITGA1/GPX1	25
1059	TD.NTvsTD.LTA	GO:0097746	regulation of blood vessel diameter	25/1880	58/10140	1.32314e-05	0.000258987	0.000185165	GCLC/CD38/GCLM/PTGS2/EDN1/ICAM1/SOD2/HRH2/ECE1/SCPEP1/DOCK4/APOE/GCH1/EDNRB/ADM/KCNMA1/SERPINF2/PTAFR/ADORA2B/LEP/P2RY2/SLC8A1/HRH1/ITGA1/GPX1	25
1060	TD.NTvsTD.LTA	GO:0002825	regulation of T-helper 1 type immune response	13/1880	21/10140	1.34768e-05	0.000261762	0.000187148	SLC11A1/IL4R/RIPK2/IL27RA/JAK3/IL23A/IL12B/CD80/CCR2/IL1B/HLX/IL18/CCL19	13
1065	TD.NTvsTD.LTA	GO:0006364	rRNA processing	63/1880	205/10140	1.43611e-05	0.00027471	0.000196405	LAS1L/UTP18/MRTO4/NOP58/WDR18/RRP15/EXOSC7/EXOSC5/DIMT1/NOP14/NOP56/RBFA/FBL/NSUN5P2/RRP9/WDR75/HEATR1/RCL1/UTP20/RPL5/MRM2/DDX54/RPP40/KRI1/EXOSC2/WDR36/NAT10/IMP4/RPL35/RPS6/RPS24/RPS2/UTP4/NOB1/RPS8/NHP2/RPL7/PDCD11/RPL26/WDR43/RPS14/NOL6/DDX21/BMS1/RPUSD2/POP5/TSR1/MRPL1/RSL1D1/IMP3/DDX10/NSUN3/RPP25/RRS1/DDX51/RPL14/RPF2/NOL8/NUDT16/RPL10A/NSUN5P1/WDR46/BOP1	63
1066	TD.NTvsTD.LTA	GO:0045453	bone resorption	21/1880	45/10140	1.47346e-05	0.000280791	0.000200753	CD38/PDK4/SNX10/ACP5/CA2/IL7/TNFAIP3/RAC2/IL6/TNFRSF11A/CTSK/ADAM8/LRRK1/PPARGC1B/DCSTAMP/LTBP3/INPP5D/NF1/SIGLEC15/SRC/ITGB3	21
1068	TD.NTvsTD.LTA	GO:0051897	positive regulation of protein kinase B signaling	36/1880	98/10140	1.56343e-05	0.000295705	0.000211416	HGF/OSM/MAZ/STK3/MET/CSF3/HBEGF/CD86/F3/CD80/EREG/CCR7/HIP1/RAC2/KL/TXN/FGF2/VAV1/TCF7L2/PTPRJ/IL18/ADAM8/ANGPT1/PIK3AP1/NRG1/TGFA/CX3CR1/CCL19/HPSE/C1QTNF1/LEP/IRS2/SRC/PDGFA/GPX1/CCL3	36
1072	TD.NTvsTD.LTA	GO:0006690	icosanoid metabolic process	23/1880	52/10140	1.74848e-05	0.000325753	0.000232899	CD74/PTGS2/EDN1/MGST2/PTGS1/GGT5/PON2/PTGR1/LTA4H/PLA2G4A/IL1B/ALOX5AP/PNPLA8/TLR2/CYP1B1/PTGES2/PTGES/CYP2U1/CBR1/MAPKAPK2/FABP5/GGTA1P/GPX1	23
1073	TD.NTvsTD.LTA	GO:0070555	response to interleukin-1	52/1880	161/10140	1.75455e-05	0.000325753	0.000232899	GCLC/TFPI/CD38/VRK2/EDN1/ICAM1/IRAK3/TAB1/HIF1A/NFKBIA/ACOD1/CCL22/RIPK2/MAP3K8/PSMD11/CCL7/CCL2/CCL8/CCL1/IL1A/CCL20/IL1R2/IL1B/IRAK2/ETS1/IL6/TANK/IL1RN/PSMB7/TNFRSF11A/APP/ST18/RPS6KA4/ZC3H12A/NKX3-1/TNIP2/LGALS9/CXCL8/CEBPB/CCL19/CCL13/PLCB1/MAPK11/IL1RAP/CD47/SRC/CCL23/CCL4/CCL18/CCL4L2/CCL3L1/CCL3	52
1075	TD.NTvsTD.LTA	GO:0002440	production of molecular mediator of immune response	49/1880	149/10140	1.77375e-05	0.000326914	0.000233729	HFE/SLC11A1/CD74/TNFRSF1B/TRAF3IP2/TP53BP1/POLB/IL4R/THOC1/IRAK3/CD40/SAMHD1/TNFSF13B/NBN/LILRB1/IL27RA/GPI/JAK3/IL12B/BCL6/WNT5A/MAD2L2/NR4A3/CCR2/CD244/IL1B/FFAR2/FGL2/DNAJB9/CD36/IL6/IL10/TLR2/GALNT2/ATM/CD226/IL18/ANGPT1/BATF/FCER1G/NLRP3/CGAS/DDX21/IL7R/CLCF1/GAPT/HLA-DQB1/CD55/PRKDC	49
1076	TD.NTvsTD.LTA	GO:0048871	multicellular organismal homeostasis	78/1880	270/10140	1.81043e-05	0.00033246	0.000237694	CD38/PDK4/HFE/SLC11A1/CROCC/PTGS2/ACACB/IL4R/TP53INP2/SNX10/LYZ/NTSR1/ACP5/CTSH/CA2/IL7/HAMP/MET/LIPA/MDM1/VEGFA/IL1A/PLCL1/AKT3/STMN1/TNFAIP3/NR4A3/CCR2/CXCR4/G0S2/IL1B/RAC2/SLC27A1/KDM6B/PEMT/AMPD3/WDR36/CD36/EDNRB/IL6/PRCP/SLC40A1/HADH/TNFRSF11A/TRPM2/CTSK/PLAC8/PDGFC/UGCG/IL18/ADAM8/ACSL1/BMP6/LRRK1/PPARGC1B/IL15/FABP5/DCSTAMP/ALDH1A1/LTBP3/STAT3/INPP5D/GATM/CEBPB/CMKLR1/LEP/UCP2/METRNL/FFAR4…	78
1077	TD.NTvsTD.LTA	GO:0072523	purine-containing compound catabolic process	18/1880	36/10140	1.84506e-05	0.000337592	0.000241364	ENPP4/PDE4A/ADA2/SAMHD1/AHCY/MLYCD/NUDT1/PDE4D/ITPA/AMPD3/NT5E/NUDT15/PDE4B/ADA/NUDT16/PNP/GPX1/NUDT3	18
1078	TD.NTvsTD.LTA	GO:0032787	monocarboxylic acid metabolic process	109/1880	407/10140	1.89914e-05	0.000346233	0.000247542	PDK4/CD74/VCAN/MSMO1/NDC1/DGAT2/ME1/ACSL4/OSBPL3/ALDH3A2/DHRS9/PTGS2/ACACB/EDN1/GSTP1/GCKR/VNN3/PTGS1/CREM/GGT5/HIF1A/ACOD1/NUP93/PLA2G15/MLYCD/GPI/PON2/CYP3A5/PTGR1/GALK1/LTA4H/GAPDH/LDHB/DSE/ADTRP/VNN2/KYNU/PLA2G4A/AKR1A1/NR4A3/GPAM/SCPEP1/PFKFB2/MCEE/IL1B/INSIG2/IDUA/PNKD/ECHS1/IVD/CBFA2T3/APOC1/SLC27A1/SESN2/IDO1/MCCC2/ALOX5AP/HSD17B4/SDS/CD36/PNPLA8/MTHFS/CYP1B1/CH25H/NAAA/HADH/ABHD2/OSBPL1A…	109
1082	TD.NTvsTD.LTA	GO:0001101	response to acid chemical	61/1880	199/10140	2.13083e-05	0.000381584	0.000272816	GCLC/CD38/PDK4/CD9/GCLM/DGAT2/PTGS2/EDN1/GSTP1/ICAM1/CTSH/GDAP1/HAMP/PKD2L1/SLC1A2/WNT5B/VEGFA/CPEB4/WNT5A/MYB/DNMT3A/BCL11A/DUSP1/CAT/INSIG2/FFAR2/CCR7/CDKN2D/LDLR/SESN2/DNMT1/SERPINF1/PEMT/LARS1/CD36/KLF4/TLR2/ABL2/PDGFC/GSN/PTGES/ATM/ACSL1/BMP6/PID1/ZC3H12A/ABCA1/GJB2/PTAFR/P2RY6/CEBPB/CCL19/LEP/LPL/BAIAP2/SHMT1/SHMT2/SOCS1/SRC/NME1/LYN	61
1084	TD.NTvsTD.LTA	GO:0052548	regulation of endopeptidase activity	74/1880	254/10140	2.15134e-05	0.000383896	0.000274469	CFLAR/TFPI/PLAUR/HGF/SERPINB1/CD44/PTGS2/GRAMD4/LAMP3/PEBP1/TFAP4/NLRP1/TIMP3/LGMN/PAPLN/MMP9/CST3/TIMP1/MEFV/CTSH/RIPK2/TFPI2/SERPINE1/C5/GAPDH/VEGFA/FAM162A/IFT57/HSPE1/F3/RARRES1/ACVR1C/PI3/HIP1/CDKN2D/SERPINF1/KLF4/SORL1/CASP5/FURIN/NOL3/APP/S100A8/TNFAIP8/ST18/GSN/SERPING1/CD109/CSTB/NLRP3/S100A9/VCP/SPINT1/SERPINB7/NKX3-1/SERPINF2/STAT3/LGALS9/PRELID1/SERPINB9/TRIAP1/CLEC7A/CST6/A2M/ST20/TN…	74
1089	TD.NTvsTD.LTA	GO:0051093	negative regulation of developmental process	129/1880	500/10140	2.38971e-05	0.00041903	0.000299588	CFLAR/CD38/E2F2/STAB1/CD74/RTN4R/SEMA3C/MBNL3/IL4R/THOC1/AGO1/NRP1/LGALS1/PRMT5/LGMN/HIF1A/NFKBIA/MMP9/CST3/TIMP1/STK3/LILRB1/JAK3/HPN/CDK6/NAMPT/SERPINE1/KANK1/PMP22/RAPGEF2/VEGFA/BCL6/WNT5A/HES1/LOXL3/MAD2L2/AKT3/KLF7/FOXO3/BCL11A/SOCS2/CCR2/INHBA/SRGN/ACVR1C/SNAI1/CDKN1A/EREG/IL1B/PAX8/FGL2/DLL4/LDLR/APOE/DNMT1/SERPINF1/STARD13/EPHB2/EDNRB/IL6/HLX/KLF4/NIBAN2/TLR2/SORL1/SMAD6/EMILIN1/ACVRL1/TP…	129
1090	TD.NTvsTD.LTA	GO:0019915	lipid storage	23/1880	53/10140	2.55161e-05	0.00044587	0.000318777	MSR1/DGAT2/SCARB1/ACACB/NFKBIA/SQLE/EHD1/ACVR1C/IL1B/FFAR2/APOE/CD36/DYSF/IL6/ZC3H12A/STARD4/ABCA1/LEP/PTPN2/LPL/FITM2/PLIN5/ITGB3	23
1091	TD.NTvsTD.LTA	GO:0030855	epithelial cell differentiation	84/1880	299/10140	2.72999e-05	0.000473636	0.000338629	PRKCH/CDC42/DHRS9/FOSL2/MEF2C/B4GALT1/ICAM1/TMEM38B/NRP1/HIF1A/MMP9/CDK6/MET/SERPINE1/RAPGEF2/CYP27B1/WNT5B/VDR/RIPOR2/VEGFA/PDE4D/HRH2/WNT5A/HES1/PROC/MYCL/KLF7/CXCR4/RAP2C/PI3/CDKN1A/EREG/IL1B/PAX8/RAP1B/LIF/PALLD/AFDN/KDM6B/HSD17B4/CTSL/KLF4/ACVRL1/FURIN/CTSK/RAB13/UGCG/ST14/RILPL2/SLC7A11/PTPRO/PELO/BMP6/CD109/NRG1/GPAT4/F11R/RUNX1/CBR1/TCHH/PDPN/HEY1/ADAM9/ATOH8/CLIC4/MTSS1/LAMB2/CEBPB/INSM1…	84
1095	TD.NTvsTD.LTA	GO:0046434	organophosphate catabolic process	33/1880	89/10140	2.79983e-05	0.000480923	0.000343838	PDE4A/SCARB1/ABHD12/NTSR1/SAMHD1/PLA2G15/MLYCD/NUDT1/PDE4D/GPD2/PLA2G4A/ITPA/DUT/LDLR/APOC1/AMPD3/PNPLA8/NT5E/NUDT15/ENPP2/IMPA2/GPD1L/VCP/PGM2/SMPDL3A/DCTPP1/UPP1/PDE4B/ADA/NUDT16/PNP/GPX1/NUDT3	33
1096	TD.NTvsTD.LTA	GO:0034330	cell junction organization	91/1880	330/10140	2.80981e-05	0.000481001	0.000343895	CD9/PRKCH/VCL/ARHGAP6/LAMC2/NEDD4/PFN2/CDC42/ACTN1/FERMT2/FSCN1/GPC4/CTTNBP2/TNS1/MEF2C/EPB41L3/CTTN/ITGA6/TREM2/NRP1/NEFH/LGMN/EEF2K/DNAJA3/NDRG1/RAPGEF2/VEGFA/WNT5A/FN1/RASSF8/SDC4/SNAI1/VASP/RAP1B/ARHGAP22/NECTIN2/APOE/AFDN/LILRB2/EPHB2/CAMK1/LAMC1/ABHD17C/IL10/TLR2/ACVRL1/KIFC3/APP/RAB13/PTPRJ/SLC7A11/PTPRO/DST/UTRN/BMP6/RHOC/TIAM1/NPTN/NRG1/LRP8/MMP14/F11R/C1QC/RUNX1/ITGA5/NFIA/VCP/GJB2/RAB8…	91
1101	TD.NTvsTD.LTA	GO:0002920	regulation of humoral immune response	17/1880	34/10140	3.15178e-05	0.000527036	0.000376808	CD59/ACOD1/FCER2/C5/CLU/IL1B/CCR7/CFP/C5AR2/SERPING1/VSIG4/CXCL13/C1QC/PHB/A2M/CD55/CFB	17
1110	TD.NTvsTD.LTA	GO:0071417	cellular response to organonitrogen compound	105/1880	395/10140	3.76749e-05	0.000615722	0.000440214	GCLC/CFLAR/PDK4/BAIAP2L1/GCLM/ATP6V1H/KCNQ1/GNA15/PTGS2/EDN1/DNM2/MEF2C/GSTP1/CHMP5/ICAM1/TMEM38B/TREM2/PRMT5/LGMN/SLC8A3/APEX1/EEF2K/AQP9/CA2/RIPK2/JAK3/NAMPT/KANK1/RAPGEF2/CCND3/PDE4D/CPEB4/HRH2/CISH/ITGA4/PIK3R3/FOXO3/NR4A3/DNMT3A/BCL11A/SOCS2/IL1B/RAP1B/PPAT/MAS1/SESN2/DNMT1/SELENOS/KL/LARS1/PTPN22/CD36/TBC1D4/EPRS1/KLF4/SLC2A8/SORL1/TP53/TRPM2/APP/RAB13/PARP1/PDGFC/ATP6V0D2/PAK1/NR4A2/PID1/N…	105
1111	TD.NTvsTD.LTA	GO:0062013	positive regulation of small molecule metabolic process	30/1880	79/10140	3.78443e-05	0.000616125	0.000440502	CD74/DGAT2/PTGS2/TREM2/HIF1A/NTSR1/MLYCD/NR4A3/CD244/PFKFB2/IL1B/DYRK2/MAS1/APP/ADM/BMP6/PID1/SLC45A3/STARD4/VCP/STAT3/PTAFR/ADORA2B/PFKFB3/P2RY6/PTPN2/IRS2/HRH1/SRC/PLIN5	30
1113	TD.NTvsTD.LTA	GO:1904894	positive regulation of receptor signaling pathway via STAT	22/1880	51/10140	4.26421e-05	0.0006902	0.000493462	OSM/CD40/IL23A/IL12B/HES1/LIF/IL6/IL10/CYP1B1/IL18/IL24/IL15/CSF2/STAT3/IL7R/LEP/CLCF1/SOCS3/SOCS1/CRLF2/LYN/PECAM1	22
1116	TD.NTvsTD.LTA	GO:0030947	regulation of vascular endothelial growth factor receptor signaling pathway	12/1880	20/10140	4.56885e-05	0.000732467	0.000523682	NEDD4/HIF1A/FLT1/VEGFA/IL1B/NIBAN2/EMILIN1/MYOF/HHEX/ITGA5/PTPN1/ITGB3	12
1119	TD.NTvsTD.LTA	GO:1901652	response to peptide	92/1880	339/10140	4.92816e-05	0.000782616	0.000559536	GCLC/CFLAR/PDK4/BAIAP2L1/ATP6V1H/EIF2B3/PTGS2/EDN1/GSTP1/CHMP5/ICAM1/NLRP1/TREM2/LGMN/APEX1/NFKBIA/MMP9/TIMP1/EEF2K/CA2/RIPK2/RETN/JAK3/NAMPT/KANK1/CCND3/CISH/ITGA4/PIK3R3/TNFAIP3/FOXO3/NR4A3/SOCS2/CAT/ACVR1C/EREG/IL1B/INSIG2/RAP1B/PPAT/SLC27A1/MAS1/SESN2/SELENOS/KL/PTPN22/CD36/TBC1D4/EDNRB/EPRS1/IL10/KLF4/SLC2A8/TLR2/SORL1/STAT4/HADH/TP53/APP/RAB13/PARP1/ATP6V0D2/ADM/PAK1/HHEX/NR4A2/PID1/GJB2/RA…	92
1124	TD.NTvsTD.LTA	GO:0007600	sensory perception	54/1880	175/10140	5.08378e-05	0.000794832	0.00056827	ACPP/KCNQ1/PDE4A/PTGS2/EDN1/ICAM1/TIMM13/TIMP3/TIMM9/NTSR1/RP2/CEMIP/HPN/GSDME/PKD2L1/CCL2/RIPOR2/IL12B/TGFBI/GJB6/GJA3/CCR2/CXCR4/NDP/DLL4/CLN6/CDKN2D/PPT1/TIMM10/WDR36/CD36/EDNRB/IL10/PLCB2/CYP1B1/KIFC3/NOB1/RGS16/RPGR/PROK2/FABP5/FXN/GJB2/PTAFR/SCN9A/LAMB2/PITPNA/FZD2/KCNE1/FFAR4/BACE1/MME/GPX1/CCL3	54
1125	TD.NTvsTD.LTA	GO:0032963	collagen metabolic process	23/1880	55/10140	5.21436e-05	0.000810232	0.00057928	MMP25/MRC2/HIF1A/MMP9/CST3/MMP8/MYB/MMP19/CTSL/IL6/MMP7/EMILIN1/ADAMTS14/FURIN/CTSK/ADAM15/MMP14/CTSS/SERPINB7/MMP10/SERPINF2/CIITA/MMP1	23
1129	TD.NTvsTD.LTA	GO:0043068	positive regulation of programmed cell death	122/1880	476/10140	5.45486e-05	0.00083985	0.000600455	SCIN/PLAUR/TNFRSF1B/AIFM2/RPS6KA2/PTGS2/GRAMD4/DNM2/MEF2C/STK17B/B4GALT1/TFAP4/PLEKHG2/ITGA6/MAP3K20/NLRP1/GADD45B/TIMP3/MMP9/CD40/NTSR1/CTSH/BMF/RIPK2/STK3/LILRB1/GSDME/PPIF/CCL2/RAPGEF2/VDR/GAPDH/SOD2/IL12B/BCL6/FAM162A/TFDP2/WNT5A/IFT57/ITGA4/HSPE1/GADD45A/F3/MYB/FOXO3/NR4A3/DUSP1/CD274/CLU/PPP3CC/TNFRSF8/INHBA/ACVR1C/G0S2/CDKN1A/PLAGL2/HIP1/OLFM1/IDO1/MYBBP1A/VAV3/IL6/IL10/RPS6/CASP5/CYP1B1/C…	122
1130	TD.NTvsTD.LTA	GO:0042092	type 2 immune response	14/1880	26/10140	5.5362e-05	0.000846806	0.000605429	CD74/BCL3/IL4R/IL27RA/BCL6/CD86/CCR2/IDO1/IL6/HLX/IL10/IL18/BATF/NLRP3	14
1137	TD.NTvsTD.LTA	GO:1901699	cellular response to nitrogen compound	112/1880	431/10140	5.95526e-05	0.000895061	0.000639929	GCLC/CFLAR/PDK4/BAIAP2L1/GCLM/ATP6V1H/KCNQ1/GNA15/PTGS2/EDN1/DNM2/MEF2C/GSTP1/CHMP5/ICAM1/TMEM38B/TREM2/PRMT5/LGMN/SLC8A3/APEX1/EEF2K/AQP9/CA2/RIPK2/JAK3/NAMPT/KANK1/RAPGEF2/CCND3/PDE4D/CPEB4/HRH2/CISH/ITGA4/MTR/PIK3R3/FOXO3/NR4A3/DNMT3A/BCL11A/SOCS2/CDK2/IL1B/RAP1B/PPAT/MAS1/SESN2/DNMT1/SELENOS/KL/LARS1/PTPN22/CD36/TBC1D4/EPRS1/KLF4/SLC2A8/SORL1/TP53/TRPM2/APP/RAB13/PARP1/PDGFC/ATP6V0D2/RGS10/PA…	112
1142	TD.NTvsTD.LTA	GO:0009914	hormone transport	49/1880	156/10140	6.77814e-05	0.00100236	0.000716641	CD38/HFE/PHPT1/EDN1/OSM/LRP5L/HIF1A/SLCO4A1/RETN/STX1A/SLC16A10/KLF7/HMGN3/MYB/VAMP8/INHBA/ACVR1C/PFKFB2/IL1B/PAX8/FFAR2/LIF/IL6/IL1RN/NIBAN2/UQCC2/HADH/PFKL/TCF7L2/ADM/ITPR1/BMP6/SLC16A1/TIAM1/NDUFAF2/RAB8B/SCG5/NKX3-1/MIDN/SLC25A6/GPR27/C1QTNF1/LEP/HCAR2/EFNA5/IRS2/FFAR4/PIM3/LYN	49
1144	TD.NTvsTD.LTA	GO:0043269	regulation of ion transport	81/1880	293/10140	6.95537e-05	0.00102404	0.000732145	CD4/HFE/KCNQ1/CD84/KCNAB2/ATP1B3/NEDD4/PTGS2/EDN1/DNM2/MEF2C/ICAM1/TMEM38B/TREM2/MMP9/NTSR1/CEMIP/CA2/LILRB1/HAMP/SCN1B/PPIF/CCL2/TMEM109/PDE4D/VAMP8/CCR2/CXCR4/HVCN1/KCNJ2/IL1B/APOE/LILRB2/KCNC3/EPHB2/DYSF/EPRS1/SLC31A2/FXYD6/HECW2/ANXA3/TNFRSF11A/APP/ATP1B1/CALM2/STAC/STOM/GSTO1/GPD1L/UTRN/KCNMA1/KCNJ15/EPB41/LRRC38/CTSS/GEM/RRAD/PRELID1/CXCL10/PTAFR/SCN9A/CLIC4/TRIAP1/LPAR3/P2RY6/CEBPB/GLRX/LE…	81
1145	TD.NTvsTD.LTA	GO:1901568	fatty acid derivative metabolic process	31/1880	85/10140	6.99252e-05	0.00102652	0.000733915	CD74/DGAT2/ACSL4/PTGS2/EDN1/MGST2/PTGS1/GGT5/PON2/PTGR1/LTA4H/PLA2G4A/IL1B/PPT1/ALOX5AP/HSD17B4/PNPLA8/TLR2/CYP1B1/PTGES2/PTGES/ACSL1/CYP2U1/CBR1/MAPKAPK2/ELOVL7/FABP5/HACD1/ACSL5/GGTA1P/GPX1	31
1148	TD.NTvsTD.LTA	GO:1901136	carbohydrate derivative catabolic process	41/1880	124/10140	7.28747e-05	0.00106057	0.00075826	ENPP4/CD44/VCAN/PDE4A/GPC4/EDEM2/ADA2/UPB1/SAMHD1/CST3/AHCY/MLYCD/CEMIP/NUDT1/PDE4D/GPD2/FBXO2/SDC4/ITPA/IDUA/APOBEC3A/DUT/AMPD3/CEMIP2/NT5E/NUDT15/FGF2/ABHD10/GPD1L/PGM2/GUSB/HPSE/FUCA1/DCTPP1/UPP1/PDE4B/ADA/NUDT16/PNP/NEU4/NUDT3	41
1149	TD.NTvsTD.LTA	GO:0046209	nitric oxide metabolic process	23/1880	56/10140	7.31174e-05	0.00106104	0.000758599	PTGS2/EDN1/DNM2/ICAM1/ACP5/MMP8/CLU/IL1B/SELENOS/GCH1/CD36/IL10/KLF4/TLR2/GCHFR/CYP1B1/ITGB2/PTX3/ZC3H12A/CX3CR1/CLEC7A/TMEM106A/CD47	23
1158	TD.NTvsTD.LTA	GO:0008544	epidermis development	46/1880	145/10140	8.5674e-05	0.00121192	0.000866466	ATP2C1/PRKCH/LAMC2/ALDH3A2/FOSL2/CYP27B1/VDR/RIPOR2/WNT5A/HES1/MYCL/KLF7/INHBA/PI3/SNAI1/EREG/PALLD/FLOT2/EMP1/CTSL/ACVR1B/KLF4/IFT172/FURIN/CTSK/NOM1/UGCG/ST14/APCDD1/CD109/RUNX1/TCHH/FABP5/NAB2/ADAM9/CLIC4/HPSE/JUP/CST6/MAFF/NF1/LAMB3/MAFG/PDGFA/DLL1/LGR4	46
1161	TD.NTvsTD.LTA	GO:0071294	cellular response to zinc ion	9/1880	13/10140	8.82755e-05	0.00123831	0.000885336	HVCN1/MT1G/MT2A/PARP1/MT1E/MT1X/MT1F/MT1H/MT1M	9
1164	TD.NTvsTD.LTA	GO:0034329	cell junction assembly	57/1880	191/10140	8.98547e-05	0.00124967	0.000893461	CD9/PRKCH/VCL/ARHGAP6/LAMC2/CDC42/ACTN1/FERMT2/FSCN1/GPC4/TNS1/MEF2C/EPB41L3/CTTN/ITGA6/NRP1/EEF2K/RAPGEF2/VEGFA/WNT5A/FN1/SDC4/SNAI1/VASP/RAP1B/AFDN/EPHB2/LAMC1/TLR2/ACVRL1/APP/RAB13/PTPRJ/PTPRO/DST/RHOC/NPTN/NRG1/MMP14/F11R/RUNX1/ITGA5/GJB2/TLN2/LRFN4/HEG1/JUP/RCC2/EPHB3/EFNA5/DNER/IL1RAP/LAMB3/SRC/MYO1C/FMN1/PECAM1	57
1169	TD.NTvsTD.LTA	GO:0050673	epithelial cell proliferation	61/1880	209/10140	0.000104658	0.00143323	0.0010247	CFLAR/HGF/SERPINB1/SCARB1/MEF2C/B4GALT1/LAMB1/NRP1/HIF1A/FLT1/HPN/CDK6/CCL2/VDR/VEGFA/WNT5A/HES1/IFT57/ITGA4/AKT3/F3/TNFAIP3/NR4A3/EREG/DLL4/APOE/SERPINF1/C5AR2/DYSF/LAMC1/EDNRB/IL10/IFT172/FGF2/ACVRL1/TCF7L2/BMP6/CD109/MMP14/JAML/SGPP2/TGFA/HTRA1/NKX3-1/STAT3/ATOH8/MTSS1/LRG1/COL8A2/CEBPB/VEGFB/LEP/NUPR1/PRKX/SULF2/NF1/LGR4/GPX1/NME1/PRKDC/ITGB3	61
1170	TD.NTvsTD.LTA	GO:0071347	cellular response to interleukin-1	45/1880	142/10140	0.000104725	0.00143323	0.0010247	TFPI/VRK2/EDN1/ICAM1/IRAK3/TAB1/HIF1A/NFKBIA/ACOD1/CCL22/RIPK2/MAP3K8/PSMD11/CCL7/CCL2/CCL8/CCL1/IL1A/CCL20/IL1R2/IL1B/IRAK2/IL6/TANK/IL1RN/PSMB7/ST18/RPS6KA4/ZC3H12A/NKX3-1/TNIP2/CXCL8/CEBPB/CCL19/CCL13/PLCB1/MAPK11/IL1RAP/CD47/CCL23/CCL4/CCL18/CCL4L2/CCL3L1/CCL3	45
1171	TD.NTvsTD.LTA	GO:0014013	regulation of gliogenesis	26/1880	68/10140	0.000107125	0.00146211	0.00104535	PRKCH/TNFRSF1B/TREM2/PRMT5/HES1/MYB/CCR2/CXCR4/IL1B/LIF/LDLR/IL6/TLR2/TNFRSF21/TIAM1/SLC45A3/SPINT1/CX3CR1/CLCF1/IDH2/ASCL2/NF1/OLIG2/ETV5/LYN/CCL3	26
1175	TD.NTvsTD.LTA	GO:0022600	digestive system process	17/1880	37/10140	0.000122095	0.00164421	0.00117554	KCNQ1/SCARB1/SLC46A1/SNX10/KCNN4/HAMP/VDR/HRH2/SGK1/LDLR/CD36/UGCG/F11R/EPB41/LEP/SLC22A5/TIFAB	17
1176	TD.NTvsTD.LTA	GO:0050886	endocrine process	17/1880	37/10140	0.000122095	0.00164421	0.00117554	EDN1/PCSK5/RETN/ECE1/INHBA/IL1B/NIBAN2/CORIN/BMP6/RAB8B/NKX3-1/SERPINF2/C1QTNF1/LEP/ATP6AP2/HCAR2/MME	17
1177	TD.NTvsTD.LTA	GO:0010675	regulation of cellular carbohydrate metabolic process	33/1880	95/10140	0.000124389	0.00166621	0.00119127	PDK4/DGAT2/ACACB/GCKR/NTSR1/RUBCNL/MLYCD/CD244/NLN/PFKFB2/DYRK2/CBFA2T3/MAS1/SESN2/SELENOS/TP53/SLC45A3/FBP1/MIDN/DDIT4/STAT3/PTAFR/P2RY6/PPP1R3B/C1QTNF1/LEP/PTPN2/NUPR1/PHLDA2/IRS2/SDHAF3/HRH1/SRC	33
1178	TD.NTvsTD.LTA	GO:0030203	glycosaminoglycan metabolic process	33/1880	95/10140	0.000124389	0.00166621	0.00119127	ST3GAL1/HGF/CD44/VCAN/NDST1/GPC4/B4GALT1/CEMIP/HAS1/DSE/ABCC5/B4GALT6/HS3ST2/SDC4/HS3ST3B1/IL1B/IDUA/CLN6/CEMIP2/HS6ST1/PIM1/FGF2/ANGPT1/ST3GAL2/IL15/NDST2/CSGALNACT2/GUSB/HPSE/CHST2/FUCA1/CHST13/CHST15	33
1179	TD.NTvsTD.LTA	GO:0051043	regulation of membrane protein ectodomain proteolysis	10/1880	16/10140	0.000125812	0.00167638	0.00119854	TNFRSF1B/TIMP3/TIMP1/IL1B/APOE/SNX9/IL10/FURIN/ADAM8/ADAM9	10
1180	TD.NTvsTD.LTA	GO:0071280	cellular response to copper ion	10/1880	16/10140	0.000125812	0.00167638	0.00119854	MAP1LC3A/MT1G/MT2A/APP/MT1E/BACE1/MT1X/MT1F/MT1H/MT1M	10
1181	TD.NTvsTD.LTA	GO:0030001	metal ion transport	109/1880	425/10140	0.000131549	0.00174821	0.00124989	CD4/HFE/ATP2C1/SLC11A1/ATP6V1H/SLC4A8/KCNQ1/SLC12A2/SLC9A7/CD84/KCNAB2/ATP1B3/NEDD4/PTGS2/SLC46A1/DNM2/SLC23A2/ICAM1/TMEM38B/TREM2/SLC8A3/NTSR1/MAGED2/NDFIP2/CEMIP/KCNN4/LILRB1/HAMP/HPN/SCN1B/ATP13A1/NCS1/PKD2L1/CCL2/CCL8/PANX1/CYP27B1/VDR/PDE4D/SLC12A7/SELENOK/STEAP3/SGK1/CXCR4/CDK2/KCNJ2/CCR7/LILRB2/KCNC3/TMEM165/DYSF/SLC41A2/SLC31A2/FXYD6/PLCB2/HECW2/SLC40A1/FGF2/SLC39A8/MTMR6/NOL3/TRPM2/ATP1B…	109
1182	TD.NTvsTD.LTA	GO:0048012	hepatocyte growth factor receptor signaling pathway	8/1880	11/10140	0.000133056	0.00176361	0.0012609	HGF/NRP1/HPN/MET/STMN1/PAK1/PTPN2/PTPN1	8
1183	TD.NTvsTD.LTA	GO:0042063	gliogenesis	49/1880	160/10140	0.000136724	0.00180748	0.00129227	CD9/PRKCH/TNFRSF1B/EIF2B3/GSTP1/LAMB1/TREM2/PRMT5/SLC8A3/NDRG1/CDK6/CCL2/HES1/B4GALT6/MYB/CLU/CCR2/CXCR4/MBOAT7/IL1B/LIF/LDLR/IL6/TLR2/APP/S100A8/TNFRSF21/GSN/PRDM8/TIAM1/NRG1/MMP14/SLC45A3/SPINT1/NAB2/CX3CR1/STAT3/FPR2/LAMB2/CLCF1/IDH2/ASCL2/DNER/NF1/DLL1/OLIG2/ETV5/LYN/CCL3	49
1184	TD.NTvsTD.LTA	GO:0071407	cellular response to organic cyclic compound	96/1880	366/10140	0.000137381	0.00181141	0.00129508	GCLC/CFLAR/TFPI/GCLM/KCNQ1/GNA15/NEDD4/PTGS2/EDN1/DNM2/MEF2C/GSTP1/GRAMD1A/ICAM1/TFAP4/ITGA6/TMEM38B/LGALS1/PRMT5/SLC8A3/APEX1/ACOD1/EEF2K/AQP9/GDAP1/URI1/HAMP/CCL2/RAPGEF2/CYP27B1/VDR/ADTRP/PDE4D/NR3C1/HRH2/PADI2/FOXO3/NR4A3/GPAM/CLU/INHBA/DDX54/IL1B/ELK1/RAP1B/SERPINF1/IL10/KLF4/PIM1/CYP1B1/ABHD2/NPC1/TRPM2/APP/PARP1/PAK1/IL18/ZFP36L2/NR4A2/SLC16A1/PPARGC1B/LRP8/RUNX1/ZC3H12A/IL15/CGAS/SPIDR/AB…	96
1185	TD.NTvsTD.LTA	GO:2001057	reactive nitrogen species metabolic process	23/1880	58/10140	0.000138746	0.00182466	0.00130455	PTGS2/EDN1/DNM2/ICAM1/ACP5/MMP8/CLU/IL1B/SELENOS/GCH1/CD36/IL10/KLF4/TLR2/GCHFR/CYP1B1/ITGB2/PTX3/ZC3H12A/CX3CR1/CLEC7A/TMEM106A/CD47	23
1189	TD.NTvsTD.LTA	GO:0044262	cellular carbohydrate metabolic process	57/1880	194/10140	0.000143126	0.00186286	0.00133186	PDK4/DGAT2/NDST1/ACACB/GCKR/B4GALT1/ITPK1/NTSR1/RUBCNL/MLYCD/HAS1/GALK1/GPD2/CD244/NLN/PFKFB2/DYRK2/IDUA/CBFA2T3/MAS1/SESN2/SELENOS/DYSF/MYOF/IMPA2/TP53/ABHD10/SLC45A3/HK2/FBP1/NDST2/MIDN/DDIT4/STAT3/PGM2/PTAFR/UGP2/CSGALNACT2/GUSB/PFKFB3/GAA/P2RY6/PPP1R3B/C1QTNF1/LEP/GK5/PTPN2/NUPR1/PHLDA2/IDH2/IRS2/NHLRC1/SDHAF3/HRH1/SRC/RPE/GK	57
1191	TD.NTvsTD.LTA	GO:0006195	purine nucleotide catabolic process	15/1880	31/10140	0.000148426	0.00191212	0.00136708	PDE4A/SAMHD1/MLYCD/NUDT1/PDE4D/ITPA/AMPD3/NT5E/NUDT15/PDE4B/ADA/NUDT16/PNP/GPX1/NUDT3	15
1195	TD.NTvsTD.LTA	GO:0050892	intestinal absorption	11/1880	19/10140	0.000150338	0.00192692	0.00137766	KCNQ1/SCARB1/SLC46A1/HAMP/VDR/LDLR/CD36/UGCG/F11R/EPB41/LEP	11
1208	TD.NTvsTD.LTA	GO:0044706	multi-multicellular organism process	37/1880	112/10140	0.000164027	0.00203523	0.0014551	CD38/HFE/ACSL4/PTGS2/EDN1/B4GALT1/PCSK5/MMP9/TIMP1/MAGED2/ACOD1/NAMPT/CYP27B1/VDR/ACVR1C/AGO2/IL1B/POLR1B/PPAT/LIF/IDO1/H3-3B/ETS1/ACVR1B/MMP7/CORIN/ADM/ITGA5/GJB2/LGALS9/PTAFR/JUNB/LEP/SH3PXD2B/THBD/MAFF/DDR1	37
1211	TD.NTvsTD.LTA	GO:0098655	cation transmembrane transport	107/1880	419/10140	0.000180863	0.0022277	0.00159271	HFE/ATP2C1/SLC11A1/ATP6V1H/KCNQ1/SLC12A2/SLC9A7/KCNAB2/ATP1B3/NEDD4/VPS9D1/SLC46A1/DNM2/MEF2C/TMEM38B/TREM2/ATP5F1D/SLC8A3/MMP9/NTSR1/SLC7A5/PIEZO1/CEMIP/KCNN4/SLC1A5/HAMP/HPN/SCN1B/ATP13A1/NCS1/PKD2L1/PPIF/CCL2/PANX1/PDE4D/SLC12A7/STEAP3/CCR2/HVCN1/KCNJ2/CCR7/KCNC3/EPHB2/ATP5MC2/DYSF/SLC41A2/SLC2A8/SLC31A2/FXYD6/PLCB2/HECW2/SLC40A1/FGF2/ANXA3/SLC39A8/MTMR6/NOL3/TRPM2/APP/ATP1B1/SLC39A1/CALM2/STA…	107
1213	TD.NTvsTD.LTA	GO:0008037	cell recognition	26/1880	70/10140	0.000186532	0.00228637	0.00163466	CD9/VCAN/JMJD6/SCARB1/FCN1/B4GALT1/CD209/NRP1/CRTAM/FOLR3/CXCR4/HVCN1/CCR7/PALLD/EPHB2/CD36/APP/TNFRSF21/CD226/CLGN/NPTN/CLEC7A/CCL19/EPHB3/CADM1/PECAM1	26
1217	TD.NTvsTD.LTA	GO:0051781	positive regulation of cell division	19/1880	45/10140	0.000198159	0.00240554	0.00171985	CDC42/OSM/KIF3B/VEGFA/IL1A/CAT/EREG/IL1B/FGF2/PDGFC/CXCR5/TGFA/PPBP/NKX3-1/VEGFB/AURKB/MACC1/SVIL/PDGFA	19
1219	TD.NTvsTD.LTA	GO:0002467	germinal center formation	9/1880	14/10140	0.00020642	0.00248195	0.00177449	BCL3/NFKB2/MEF2C/UNC13D/TNFSF13B/BCL6/TNFAIP3/CXCL13/ADA	9
1222	TD.NTvsTD.LTA	GO:0072001	renal system development	44/1880	142/10140	0.000219778	0.00263574	0.00188444	CFLAR/JMJD6/MEF2C/ITGA6/PCSK5/NRP1/MMP9/NUP93/CTSH/CA2/VEGFA/WNT5A/HES1/CAT/SDC4/PAX8/PPAT/LIF/SERPINF1/SMAD6/FGF2/ARID5B/PTPRO/BMP6/ANGPT1/NFIA/SERPINB7/NKX3-1/MTSS1/LAMB2/BASP1/GCNT4/CTNNBIP1/CXCR2/PRKX/GCNT1/MME/SULF2/NF1/PDGFA/DLL1/LGR4/FMN1/PECAM1	44
1228	TD.NTvsTD.LTA	GO:0000768	syncytium formation by plasma membrane fusion	14/1880	29/10140	0.000254395	0.0029854	0.00213443	CFLAR/CD9/SBNO2/IL4R/TREM2/EHD1/RIPOR2/CAMK1/PTGFRN/MYOF/CD109/DCSTAMP/ADAM9/CXCL10	14
1230	TD.NTvsTD.LTA	GO:0140253	cell-cell fusion	14/1880	29/10140	0.000254395	0.0029854	0.00213443	CFLAR/CD9/SBNO2/IL4R/TREM2/EHD1/RIPOR2/CAMK1/PTGFRN/MYOF/CD109/DCSTAMP/ADAM9/CXCL10	14
1233	TD.NTvsTD.LTA	GO:0072593	reactive oxygen species metabolic process	53/1880	181/10140	0.000264771	0.00309513	0.00221288	CFLAR/PDK4/RAB27A/PTGS2/EDN1/DNM2/GSTP1/ICAM1/HIF1A/ACP5/ACOD1/SOD2/GADD45A/MMP8/FOXO3/CLU/CAT/CDKN1A/IL1B/TRAP1/RAC2/SESN2/SELENOS/GCH1/CD36/IL10/KLF4/TLR2/PRCP/GCHFR/CYP1B1/TP53/VAV1/PID1/HK2/ITGB2/PTX3/ZC3H12A/NDUFAF2/STK17A/DDIT4/CX3CR1/STAT3/FPR2/CLEC7A/LEP/SH3PXD2B/PARL/TMEM106A/CD47/GPX3/PLIN5/GPX1	53
1234	TD.NTvsTD.LTA	GO:0007586	digestion	17/1880	39/10140	0.000268977	0.00313523	0.00224155	KCNQ1/SCARB1/SLC46A1/SNX10/KCNN4/HAMP/VDR/HRH2/SGK1/LDLR/CD36/UGCG/F11R/EPB41/LEP/SLC22A5/TIFAB	17
1241	TD.NTvsTD.LTA	GO:2000377	regulation of reactive oxygen species metabolic process	41/1880	131/10140	0.000280587	0.0032087	0.00229408	CFLAR/RAB27A/PTGS2/EDN1/DNM2/GSTP1/ICAM1/HIF1A/ACP5/ACOD1/GADD45A/MMP8/FOXO3/CLU/CDKN1A/IL1B/TRAP1/RAC2/SELENOS/GCH1/CD36/IL10/KLF4/PRCP/CYP1B1/TP53/PID1/HK2/ITGB2/PTX3/ZC3H12A/STK17A/CX3CR1/STAT3/FPR2/CLEC7A/LEP/PARL/TMEM106A/CD47/PLIN5	41
1247	TD.NTvsTD.LTA	GO:0098657	import into cell	30/1880	87/10140	0.000287484	0.00325515	0.00232729	HFE/SLC12A2/SLC9A7/ATP1B3/SLC46A1/DNM2/TREM2/SLC8A3/NTSR1/SLC1A5/SLC1A2/SLC29A1/SLC12A7/KCNJ2/SYNGR3/SLC27A1/CD36/EPRS1/SLC39A8/TRPM2/ATP1B1/SLC7A11/ACSL1/KCNJ15/SLC3A2/SLC19A1/SLC8A1/IRS2/SLC39A10/ITGB3	30
1248	TD.NTvsTD.LTA	GO:0044282	small molecule catabolic process	77/1880	287/10140	0.000292183	0.00330094	0.00236003	ENPP4/CD44/BCAT1/ALDH3A2/SCARB1/SCARF1/ACACB/ADA2/UPB1/NTSR1/AHCY/PLA2G15/MLYCD/CEMIP/GPI/NUDT1/GALK1/CYP27B1/ALDH2/GAPDH/ADTRP/GPD2/KYNU/AKR1A1/PFKFB2/MCEE/TRERF1/IDUA/PNKD/ECHS1/SRD5A3/PPAT/APOBEC3A/IVD/APOE/SESN2/IDO1/MCCC2/HSD17B4/CEMIP2/SDS/NT5E/NUDT15/MTHFS/FGF2/HADH/SDSL/ABHD2/IMPA2/TP53/PFKL/GALM/ABHD10/PCYOX1L/AUH/HK2/ASRGL1/ALDH1A1/PGM2/GUSB/LEP/GK5/SHMT1/SHMT2/AFMID/UPP1/IRS2/IDO2/ADA/…	77
1252	TD.NTvsTD.LTA	GO:0001906	cell killing	32/1880	95/10140	0.000297985	0.00333664	0.00238555	SLAMF7/RAB27A/CD59/ICAM1/LYZ/UNC13D/CTSH/FCER2/LILRB1/HAMP/CRTAM/IL23A/GAPDH/IL12B/CXCL6/NECTIN2/VAV1/CD226/IL18/CD1D/S100A12/IL7R/LGALS9/SERPINB9/CLEC7A/RASGRP1/LEP/CCL13/CADM1/NCR1/CD55/MICA	32
1253	TD.NTvsTD.LTA	GO:1901570	fatty acid derivative biosynthetic process	22/1880	57/10140	0.00030451	0.00340216	0.0024324	CD74/ACSL4/PTGS2/EDN1/MGST2/PTGS1/GGT5/LTA4H/PLA2G4A/IL1B/PPT1/ALOX5AP/PNPLA8/PTGES2/PTGES/ACSL1/CBR1/ELOVL7/FABP5/HACD1/ACSL5/GGTA1P	22
1255	TD.NTvsTD.LTA	GO:0050678	regulation of epithelial cell proliferation	53/1880	182/10140	0.000307542	0.0034209	0.00244579	CFLAR/MEF2C/B4GALT1/LAMB1/NRP1/HIF1A/FLT1/HPN/CDK6/CCL2/VDR/VEGFA/WNT5A/HES1/IFT57/ITGA4/AKT3/F3/TNFAIP3/NR4A3/EREG/DLL4/APOE/SERPINF1/C5AR2/DYSF/LAMC1/EDNRB/IL10/IFT172/FGF2/ACVRL1/TCF7L2/BMP6/CD109/JAML/SGPP2/TGFA/HTRA1/NKX3-1/STAT3/ATOH8/MTSS1/LRG1/VEGFB/LEP/NUPR1/SULF2/NF1/GPX1/NME1/PRKDC/ITGB3	53
1258	TD.NTvsTD.LTA	GO:0016064	immunoglobulin mediated immune response	27/1880	76/10140	0.000329655	0.0036428	0.00260444	CD74/TP53BP1/BCL3/IL4R/THOC1/CD40/NBN/FCER2/IL27RA/C5/BCL6/MAD2L2/CLU/FGL2/NECTIN2/IL10/C1RL/SERPING1/CD226/BATF/FCER1G/C1QC/INPP5D/CLCF1/GAPT/HLA-DQB1/CD55	27
1260	TD.NTvsTD.LTA	GO:0031341	regulation of cell killing	23/1880	61/10140	0.000334455	0.00367173	0.00262513	CD59/ICAM1/FCER2/LILRB1/CRTAM/IL23A/GAPDH/IL12B/CXCL6/NECTIN2/VAV1/CD226/CD1D/IL7R/LGALS9/SERPINB9/CLEC7A/RASGRP1/LEP/CADM1/NCR1/CD55/MICA	23
1264	TD.NTvsTD.LTA	GO:0042133	neurotransmitter metabolic process	29/1880	84/10140	0.000352372	0.00383897	0.00274469	PTGS2/EDN1/DNM2/ICAM1/UPB1/ACP5/MMP8/CLU/IL1B/SELENOS/GCH1/SDS/CD36/IL10/KLF4/TLR2/GCHFR/CYP1B1/SDSL/ITGB2/PTX3/ZC3H12A/CX3CR1/CLEC7A/SHMT1/SHMT2/TMEM106A/MAOA/CD47	29
1265	TD.NTvsTD.LTA	GO:0046503	glycerolipid catabolic process	15/1880	33/10140	0.000352729	0.00383897	0.00274469	SCARB1/ABHD12/PLA2G15/PLA2G4A/LDLR/APOE/APOC1/PNPLA8/ENPP2/SORL1/ABHD2/FABP5/LPL/PNPLA1/PLIN5	15
1268	TD.NTvsTD.LTA	GO:0090132	epithelium migration	52/1880	179/10140	0.000372082	0.00402359	0.00287669	ADGRA2/MAP2K3/PFN2/SCARB1/PTGS2/EDN1/MEF2C/NRP1/LGMN/HIF1A/MMP9/CD40/CTSH/GPI/MET/KANK1/ADTRP/SASH1/VEGFA/HBEGF/WNT5A/AKT3/PIK3R3/DLL4/APOE/SERPINF1/STARD13/ETS1/KLF4/ENPP2/PRCP/CYP1B1/FGF2/ANXA3/ACVRL1/RAB13/ANGPT1/CXCL13/ITGB2/ZC3H12A/MAPRE2/ADAM9/ATOH8/JUP/PRKX/EVL/NF1/SRC/GPX1/INSL3/ITGB3/PECAM1	52
1270	TD.NTvsTD.LTA	GO:0042267	natural killer cell mediated cytotoxicity	17/1880	40/10140	0.000387774	0.0041751	0.00298501	SLAMF7/RAB27A/UNC13D/LILRB1/CRTAM/IL12B/NECTIN2/VAV1/CD226/IL18/LGALS9/SERPINB9/RASGRP1/LEP/CADM1/NCR1/MICA	17
1273	TD.NTvsTD.LTA	GO:0001503	ossification	59/1880	210/10140	0.00041009	0.00438762	0.00313695	MRC2/HGF/VCAN/SBNO2/PTGS2/TP53INP2/MEF2C/SNX10/TMEM38B/LRP5L/HIF1A/ACP5/FBL/CLEC11A/CDK6/CYP27B1/WNT5A/HSPE1/CAT/SRGN/SNAI1/MYBBP1A/FIGNL1/H3-3B/KL/HSD17B4/GPNMB/IL6/ITGA11/SMAD6/TNFRSF11A/CTSK/LIMD1/BMP6/ANKH/PPARGC1B/MMP14/ASGR2/DDX21/NAB2/PHB/TPM4/LTBP3/SHOX2/MN1/JUNB/RSL1D1/CEBPB/ZHX3/LEP/SH3PXD2B/FAM20C/CTNNBIP1/SLC8A1/KREMEN1/NF1/LGR4/CEBPA/CCL3	59
1276	TD.NTvsTD.LTA	GO:0010876	lipid localization	61/1880	219/10140	0.000423424	0.0044939	0.00321294	OSBPL5/MSR1/DGAT2/ACSL4/OSBPL3/SCARB1/ACACB/EDN1/GRAMD1A/NFKBIA/NTSR1/AQP9/SQLE/KCNN4/RETN/ABCC3/EHD1/PLA2G4A/MYB/CLU/INHBA/ACVR1C/ABCC4/IL1B/FFAR2/LDLR/APOE/APOC1/SLC27A1/CD36/PNPLA8/DYSF/IL6/TEX2/EPRS1/SORL1/OSBPL1A/NPC1/TNFRSF11A/UGCG/ACSL1/BMP6/ZC3H12A/SLC51A/STARD4/ABCA1/NKX3-1/PRELID1/TRIAP1/C1QTNF1/PITPNA/LEP/PTPN2/LPL/IRS2/PLSCR1/FITM2/LRP10/ATP10A/PLIN5/ITGB3	61
1278	TD.NTvsTD.LTA	GO:0071229	cellular response to acid chemical	38/1880	121/10140	0.000427733	0.00452667	0.00323637	GCLC/PDK4/GCLM/DGAT2/EDN1/HAMP/WNT5B/VEGFA/CPEB4/WNT5A/MYB/DNMT3A/BCL11A/FFAR2/LDLR/SESN2/DNMT1/SERPINF1/LARS1/KLF4/ABL2/PDGFC/ATM/PID1/ZC3H12A/ABCA1/PTAFR/P2RY6/CEBPB/LEP/LPL/BAIAP2/SHMT1/SHMT2/SOCS1/SRC/NME1/LYN	38
1282	TD.NTvsTD.LTA	GO:1901381	positive regulation of potassium ion transmembrane transport	9/1880	15/10140	0.000431154	0.00452667	0.00323637	KCNQ1/ATP1B3/DNM2/TREM2/KCNJ2/ATP1B1/LRRC38/KCNE5/KCNE1	9
1283	TD.NTvsTD.LTA	GO:0042269	regulation of natural killer cell mediated cytotoxicity	13/1880	27/10140	0.000436819	0.00456715	0.00326531	LILRB1/CRTAM/IL12B/NECTIN2/VAV1/CD226/LGALS9/SERPINB9/RASGRP1/LEP/CADM1/NCR1/MICA	13
1287	TD.NTvsTD.LTA	GO:0070542	response to fatty acid	20/1880	51/10140	0.000442873	0.00460187	0.00329013	PDK4/DGAT2/PTGS2/EDN1/CAT/INSIG2/FFAR2/CCR7/LDLR/CD36/TLR2/ACSL1/PID1/ZC3H12A/PTAFR/P2RY6/CCL19/LPL/SRC/NME1	20
1288	TD.NTvsTD.LTA	GO:0001505	regulation of neurotransmitter levels	51/1880	176/10140	0.00045003	0.00466663	0.00333644	PFN2/PTGS2/EDN1/DNM2/MEF2C/ICAM1/UPB1/NTSR1/ACP5/LIN7B/STX1A/NCS1/FBXL20/SLC1A2/SLC29A1/MMP8/CLU/IL1B/RAP1B/SYNGR3/PNKD/PPT1/SELENOS/GCH1/SDS/CD36/STX11/IL10/KLF4/TLR2/GCHFR/CYP1B1/NAAA/SDSL/MCTP2/SLC7A11/ITGB2/PTX3/ZC3H12A/ZNF219/CX3CR1/ADORA2B/CLEC7A/SHMT1/SHMT2/TMEM106A/BACE1/MAOA/NF1/CD47/ITGB3	51
1289	TD.NTvsTD.LTA	GO:0001763	morphogenesis of a branching structure	31/1880	93/10140	0.00045244	0.00468202	0.00334743	HGF/SEMA3C/EDN1/NRP1/LRP5L/CTSH/MET/VDR/VEGFA/WNT5A/BCL11A/PAX8/DLL4/IL10/FGF2/RERE/ADM/PAK1/ST14/MMP14/SPINT1/NKX3-1/SHOX2/CTNNBIP1/SOCS3/SRC/PDGFA/TGM2/DDR1/LGR4/ETV5	31
1290	TD.NTvsTD.LTA	GO:0097237	cellular response to toxic substance	47/1880	159/10140	0.000455837	0.00470752	0.00336567	HGF/PTGS2/IPCEF1/DNM2/GSTP1/MGST2/PTGS1/APEX1/MAP1LC3A/MET/PPIF/CCL7/SOD2/AKR1A1/TNFAIP3/MYB/FOXO3/NR4A3/DNMT3A/CAT/TRAP1/APOE/SESN2/SELENOS/GCH1/KDM6B/ALOX5AP/STK26/ETS1/CD36/IL6/IL10/TXN/KLF4/CYP1B1/TRPM2/GSTO1/S100A9/ZC3H12A/FXN/ABTB2/SPHK1/SRC/MAP3K5/GSTK1/GPX3/GPX1	47
1296	TD.NTvsTD.LTA	GO:0042326	negative regulation of phosphorylation	84/1880	323/10140	0.000472572	0.00482119	0.00344694	HGF/GSTP1/GCKR/PEBP1/IRAK3/TFAP4/GADD45B/TIMP3/GSKIP/DNAJC3/PPIF/PDE4D/GADD45A/TNFAIP3/DUSP1/DUSP4/INHBA/CDKN1A/IL1B/LIF/CDKN2D/CBFA2T3/APOE/MAS1/SH3BP5/ZBED3/EPHB2/PTPN22/KLF4/SORL1/SMAD6/EMILIN1/DUSP5/CALM2/TNIP1/C9orf72/ITPRIP/PTPRJ/GPD1L/HHEX/PID1/ANGPT1/LRRK1/RABGEF1/SAMSN1/DEPTOR/CD109/DUSP2/PPP1R15B/ZFYVE28/RNF149/PTPN13/ZC3H12A/FBP1/NDRG2/PHB/DUS2/MIDN/DDIT4/RHOH/STAT3/LDLRAD4/PKIG/RGS14/…	84
1301	TD.NTvsTD.LTA	GO:0006937	regulation of muscle contraction	25/1880	70/10140	0.000493617	0.00498553	0.00356443	KCNQ1/PTGS2/EDN1/CTTN/TMEM38B/SLC8A3/PDE4D/KCNJ2/DOCK4/TNNI2/ATP1B1/CALM2/GSTO1/KCNMA1/PROK2/ZC3H12A/PTAFR/ADORA2B/JUP/SPHK1/SSTR2/SLC8A1/PDE4B/ADA/ANXA6	25
1304	TD.NTvsTD.LTA	GO:0032412	regulation of ion transmembrane transporter activity	37/1880	118/10140	0.000523141	0.00524246	0.00374813	ATP1B3/NEDD4/DNM2/MEF2C/TREM2/MMP9/NTSR1/SCN1B/PPIF/CCL2/PDE4D/CCR2/EPHB2/DYSF/FXYD6/HECW2/ANXA3/APP/ATP1B1/CALM2/STAC/STOM/GSTO1/GPD1L/UTRN/LRRC38/CTSS/GEM/RRAD/PTAFR/P2RY6/GLRX/KCNE5/KCNE1/PDE4B/STAC3/CHCHD10	37
1306	TD.NTvsTD.LTA	GO:0031290	retinal ganglion cell axon guidance	7/1880	10/10140	0.000528398	0.00524246	0.00374813	NRP1/VEGFA/EPHB2/PTPRO/ALCAM/EPHB3/EFNA5	7
1310	TD.NTvsTD.LTA	GO:0070633	transepithelial transport	7/1880	10/10140	0.000528398	0.00524246	0.00374813	SLC12A2/EDN1/SLC23A2/EDNRB/ITPR1/CSF2/P2RY6	7
1312	TD.NTvsTD.LTA	GO:0002831	regulation of response to biotic stimulus	82/1880	315/10140	0.000531477	0.00525236	0.00375521	TRAF3IP2/TSPAN32/ICAM3/FCN1/IRAK3/CD209/TREM2/TAB1/HCK/SAMHD1/RNF125/ACOD1/RIPK2/LILRB1/ICAM2/PSMD11/CRTAM/IL23A/SASH1/TREML2/LY86/IL12B/SELENOK/WNT5A/TNFAIP3/CD274/OPTN/CXCL6/EREG/IL1B/FFAR2/FGL2/NECTIN2/APOE/CLEC10A/CD180/PTPN22/IL2RA/CD36/PSMB7/NLRC5/VAV1/SERPING1/PAK1/CD226/ADAM8/BMP6/VSIG4/LRP8/CD1D/FCER1G/MNDA/ZC3H12A/IL15/ABCE1/CGAS/HTRA1/CLEC4D/POLR3D/LGALS9/SERPINB9/FPR2/MUCL1/RASGRP1/TR…	82
1317	TD.NTvsTD.LTA	GO:0032409	regulation of transporter activity	40/1880	131/10140	0.000578836	0.00566497	0.0040502	ATP1B3/NEDD4/DNM2/MEF2C/TREM2/MMP9/NTSR1/NDFIP2/SCN1B/PPIF/CCL2/PDE4D/SGK1/CCR2/SYNGR3/EPHB2/DYSF/FXYD6/HECW2/ANXA3/APP/ATP1B1/CALM2/STAC/STOM/GSTO1/GPD1L/UTRN/LRRC38/CTSS/GEM/RRAD/PTAFR/P2RY6/GLRX/KCNE5/KCNE1/PDE4B/STAC3/CHCHD10	40
1318	TD.NTvsTD.LTA	GO:0072521	purine-containing compound metabolic process	84/1880	325/10140	0.00058192	0.00568413	0.0040639	ENPP4/AK2/PDK4/ACPP/NDC1/DGAT2/PDE4A/ACSL4/VPS9D1/ACACB/MAGI3/GCKR/ADA2/TREM2/ATP5F1D/MTAP/HIF1A/MTHFD1/SAMHD1/AHCY/PRPS2/NUP93/MLYCD/GPI/NUDT1/GALK1/GAPDH/PDE4D/KYNU/AMD1/PFKFB2/MCEE/ITPA/PPAT/CBFA2T3/MPP1/PPT1/MCCC2/PEMT/AMPD3/HSD17B4/NT5E/ATP5MC2/NUDT15/GMPR/ATIC/PFKL/APP/PARP1/ACSL1/PID1/ACSS1/ADK/GPAT4/ATP5MC1/HK2/SLC2A6/JMJD8/AK4/ELOVL7/FBP1/VCP/HACD1/MVD/DDIT4/STAT3/TPST1/ADORA2B/PFKFB3/SU…	84
1320	TD.NTvsTD.LTA	GO:0010632	regulation of epithelial cell migration	43/1880	144/10140	0.000618878	0.00602183	0.00430535	ADGRA2/MAP2K3/PFN2/SCARB1/PTGS2/EDN1/MEF2C/NRP1/LGMN/HIF1A/MMP9/CD40/CTSH/GPI/MET/SASH1/VEGFA/HBEGF/WNT5A/AKT3/DLL4/APOE/SERPINF1/STARD13/ETS1/KLF4/ENPP2/PRCP/FGF2/ANXA3/ACVRL1/ANGPT1/CXCL13/ZC3H12A/MAPRE2/ADAM9/ATOH8/JUP/EVL/NF1/SRC/INSL3/ITGB3	43
1321	TD.NTvsTD.LTA	GO:0070304	positive regulation of stress-activated protein kinase signaling cascade	36/1880	115/10140	0.000639902	0.00621444	0.00444305	HIPK2/EDN1/MAP3K4/MAP3K20/GADD45B/RIPK2/STK3/SASH1/VEGFA/WNT5A/GADD45A/SLAMF1/MMP8/IL1B/CCR7/MDFIC/IL36G/IL1RN/IL36RN/TNFRSF11A/APP/PAK1/TIAM1/ZC3H12A/SERPINF2/MLKL/SEMA4C/RASGRP1/CCL19/LEP/SPHK1/PLCB1/CARD9/PTPN1/MAP3K5/LYN	36
1325	TD.NTvsTD.LTA	GO:0030856	regulation of epithelial cell differentiation	26/1880	75/10140	0.000649929	0.00626363	0.00447822	PRKCH/MMP9/SERPINE1/CYP27B1/VDR/VEGFA/HES1/PROC/MYCL/KLF7/IL1B/PAX8/LIF/CTSL/ACVRL1/CTSK/BMP6/CD109/RUNX1/ATOH8/CEBPB/PRKX/MAFF/MAFG/DLL1/S1PR3	26
1326	TD.NTvsTD.LTA	GO:0098739	import across plasma membrane	21/1880	56/10140	0.000651525	0.00626705	0.00448067	HFE/SLC12A2/SLC9A7/ATP1B3/SLC46A1/SLC8A3/NTSR1/SLC1A5/SLC1A2/SLC12A7/KCNJ2/SLC39A8/TRPM2/ATP1B1/SLC7A11/KCNJ15/SLC3A2/SLC19A1/SLC8A1/IRS2/SLC39A10	21
1330	TD.NTvsTD.LTA	GO:0051091	positive regulation of DNA-binding transcription factor activity	54/1880	192/10140	0.000687209	0.00656032	0.00469034	CFLAR/PRKCH/TRAF1/HIPK2/TP53BP1/NFKB2/EDN1/ICAM1/IRAK3/TAB1/CD40/RIPK2/STK3/CSF3/VEGFA/WNT5A/CLU/CAT/NDP/IL1B/FLOT2/IRAK2/CD36/IL6/IL10/TLR2/ANXA3/TNFRSF11A/APP/S100A8/PPRC1/ARID5B/IL18/ADAM8/PPARGC1B/LRP8/ITGB2/RPS6KA4/NLRP3/S100A9/S100A12/NKX3-1/CX3CR1/STAT3/LGALS9/JUP/SPHK1/FZD2/NPM1/CAMK1D/IL1RAP/HSPA1A/NFAM1/RAB7B	54
1336	TD.NTvsTD.LTA	GO:0030728	ovulation	8/1880	13/10140	0.000727403	0.00683063	0.0048836	PTGS2/IL4R/FOXO3/INHBA/MMP19/TNFAIP6/EREG/LEP	8
1342	TD.NTvsTD.LTA	GO:0040008	regulation of growth	102/1880	411/10140	0.00075346	0.00703322	0.00502844	CD38/RTN4R/CDC42/SEMA3C/ACACB/EDN1/DNM2/MEF2C/EPB41L3/CTTN/KDM2B/DPYSL2/NRP1/OSM/LGMN/HIF1A/NUBP1/STK3/IL7/URI1/HAMP/HPN/CYP27B1/RASAL1/CHPT1/VEGFA/HBEGF/BCL6/WNT5A/CISH/FN1/MAD2L2/SGK1/BCL11A/SOCS2/CXCR4/INHBA/CDKN1A/MT1G/MT2A/CDKN2D/APOE/OLFM1/EXOSC2/SESN2/PPT1/RFTN1/H3-3B/PSRC1/WDR36/ACVR1B/HLX/PIM1/FGF2/ACVRL1/TP53/APP/ADAM15/S100A8/PLAC8/LRP12/PTPRJ/PAK1/HMGA2/MMP14/GPAT4/S100A9/OSGIN2/DCSTA…	102
1349	TD.NTvsTD.LTA	GO:0006575	cellular modified amino acid metabolic process	34/1880	108/10140	0.000798628	0.00735962	0.0052618	GCLC/GGCT/OSBPL5/GCLM/SLC46A1/GSTP1/MGST2/VNN3/GGT5/MTHFD1/ABHD12/AHCY/HPN/VNN2/PLA2G4A/PAX8/SLC27A1/GCH1/PEMT/MTHFS/ATIC/PCYOX1L/PTGES/SLC7A11/PTDSS1/GATM/SLC19A1/GCNT4/SHMT1/SHMT2/PLSCR1/SLC22A4/GSTK1/GPX1	34
1350	TD.NTvsTD.LTA	GO:0007596	blood coagulation	56/1880	202/10140	0.00080882	0.00737901	0.00527566	ENPP4/TFPI/CD9/PLAUR/PRKCH/VCL/LCP2/GNA15/TSPAN32/RAB27A/CDC42/DGKD/EDN1/CD59/PABPC4/ITPK1/PROCR/CD40/MYL12A/TFPI2/SERPINE1/EHD1/ADTRP/PROC/F3/AKAP1/PLAU/APOE/H3-3B/VAV3/CD36/IL6/PRCP/VAV1/SERPING1/ITPR1/SLC7A11/FCER1G/PDPN/SERPINF2/HPSE/C1QTNF1/A2M/THBD/RAP2B/MAFF/PLSCR1/MAFG/SRC/SERPINA1/PDGFA/SERPINB2/PAPSS2/LYN/ITGB3/H3C1	56
1353	TD.NTvsTD.LTA	GO:0002828	regulation of type 2 immune response	11/1880	22/10140	0.000811436	0.00737901	0.00527566	CD74/IL4R/IL27RA/BCL6/CD86/CCR2/IDO1/IL6/HLX/IL18/NLRP3	11
1356	TD.NTvsTD.LTA	GO:0140353	lipid export from cell	11/1880	22/10140	0.000811436	0.00737901	0.00527566	EDN1/RETN/MYB/INHBA/ABCC4/IL1B/TNFRSF11A/BMP6/NKX3-1/C1QTNF1/LEP	11
1361	TD.NTvsTD.LTA	GO:0009200	deoxyribonucleoside triphosphate metabolic process	9/1880	16/10140	0.000823736	0.00738875	0.00528263	SAMHD1/NUDT1/ITPA/DUT/NUDT15/ADK/DCTPP1/ADA/NUDT16	9
1366	TD.NTvsTD.LTA	GO:0061138	morphogenesis of a branching epithelium	28/1880	84/10140	0.000836882	0.0074801	0.00534794	HGF/SEMA3C/EDN1/NRP1/LRP5L/CTSH/MET/VDR/VEGFA/WNT5A/PAX8/DLL4/IL10/FGF2/ADM/PAK1/ST14/MMP14/SPINT1/NKX3-1/CTNNBIP1/SOCS3/SRC/PDGFA/TGM2/DDR1/LGR4/ETV5	28
1369	TD.NTvsTD.LTA	GO:0032370	positive regulation of lipid transport	14/1880	32/10140	0.000886764	0.00788408	0.00563677	EDN1/NFKBIA/NTSR1/RETN/MYB/IL1B/APOE/TNFRSF11A/BMP6/ABCA1/NKX3-1/PRELID1/TRIAP1/C1QTNF1	14
1370	TD.NTvsTD.LTA	GO:0050817	coagulation	56/1880	203/10140	0.000919676	0.00816233	0.0058357	ENPP4/TFPI/CD9/PLAUR/PRKCH/VCL/LCP2/GNA15/TSPAN32/RAB27A/CDC42/DGKD/EDN1/CD59/PABPC4/ITPK1/PROCR/CD40/MYL12A/TFPI2/SERPINE1/EHD1/ADTRP/PROC/F3/AKAP1/PLAU/APOE/H3-3B/VAV3/CD36/IL6/PRCP/VAV1/SERPING1/ITPR1/SLC7A11/FCER1G/PDPN/SERPINF2/HPSE/C1QTNF1/A2M/THBD/RAP2B/MAFF/PLSCR1/MAFG/SRC/SERPINA1/PDGFA/SERPINB2/PAPSS2/LYN/ITGB3/H3C1	56
1373	TD.NTvsTD.LTA	GO:0046717	acid secretion	19/1880	50/10140	0.000963273	0.00848958	0.00606968	KCNQ1/EDN1/SNX10/NTSR1/AQP9/SLC1A5/STX1A/ABCC3/SLC1A2/HRH2/PLA2G4A/SGK1/ABCC4/IL1B/PNPLA8/TNFRSF11A/SLC51A/LEP/NF1	19
1376	TD.NTvsTD.LTA	GO:0007565	female pregnancy	32/1880	101/10140	0.000995514	0.00874321	0.00625101	CD38/HFE/ACSL4/PTGS2/PCSK5/MMP9/TIMP1/MAGED2/ACOD1/NAMPT/CYP27B1/VDR/ACVR1C/AGO2/IL1B/POLR1B/PPAT/LIF/IDO1/H3-3B/ETS1/ACVR1B/MMP7/CORIN/ADM/ITGA5/GJB2/LGALS9/JUNB/LEP/THBD/DDR1	32
1377	TD.NTvsTD.LTA	GO:0001890	placenta development	31/1880	97/10140	0.00101022	0.00884163	0.00632137	PTGS2/MAP3K4/HIF1A/STK3/ITGB8/CYP27B1/VDR/HES1/SNAI1/NDP/LIF/ADAM19/IL10/HS6ST1/RPS6/ADM/ST14/CSF2/HEY1/GJB2/HTRA1/SPINT1/JUNB/CEBPB/LEP/PHLDA2/ASCL2/SOCS3/MME/ADA/CEBPA	31
1381	TD.NTvsTD.LTA	GO:0033559	unsaturated fatty acid metabolic process	20/1880	54/10140	0.00104247	0.00907665	0.00648941	CD74/PTGS2/EDN1/GSTP1/PTGS1/PTGR1/PLA2G4A/IL1B/ALOX5AP/HSD17B4/PNPLA8/CYP1B1/PTGES2/PTGES/ACSL1/CYP2U1/CBR1/ELOVL7/FABP5/FADS3	20
1385	TD.NTvsTD.LTA	GO:0046677	response to antibiotic	58/1880	213/10140	0.00106102	0.00917491	0.00655965	HGF/POLB/EDN1/MEF2C/GSTP1/ICAM1/APEX1/MAP1LC3A/HAMP/MET/PPIF/CSF3/CCL7/PLA2G4A/TNFAIP3/MYB/FOXO3/NR4A3/DNMT3A/DUSP1/CLU/CAT/TRAP1/KDM6B/PEMT/STK26/ETS1/IL6/IL10/TXN/KLF4/CYP1B1/TP53/TRPM2/S100A8/SETD7/GSN/EPS8/PPP1R15B/ZC3H12A/FXN/GJB2/STAT3/ADAM9/CD14/LEP/SPHK1/CIITA/SLC8A1/EFNA5/EIF4EBP1/UROS/ADA/SRC/MAP3K5/RPS4X/RPL10A/GPX1	58
1387	TD.NTvsTD.LTA	GO:0042398	cellular modified amino acid biosynthetic process	15/1880	36/10140	0.001084	0.00930987	0.00665614	GCLC/GGCT/GCLM/MGST2/GGT5/MTHFD1/SLC27A1/GCH1/MTHFS/ATIC/SLC7A11/PTDSS1/GATM/SHMT1/PLSCR1	15
1391	TD.NTvsTD.LTA	GO:0044272	sulfur compound biosynthetic process	39/1880	131/10140	0.00115423	0.00987945	0.00706337	GCLC/PDK4/GGCT/ST3GAL1/GCLM/VCAN/ACSL4/NDST1/ACACB/GSTP1/MGST2/B4GALT1/MTAP/GGT5/MTHFD1/MLYCD/DSE/MTR/AKR1A1/B4GALT6/AMD1/PPT1/GSTO1/SLC7A11/ACSL1/ANGPT1/ACSS1/ST3GAL2/ELOVL7/HACD1/NDST2/CSGALNACT2/CHST2/CHST13/CHST15/ACSL5/GSTK1/PAPSS2/GGTA1P	39
1394	TD.NTvsTD.LTA	GO:0033006	regulation of mast cell activation involved in immune response	12/1880	26/10140	0.0011624	0.00988239	0.00706547	GAB2/CD84/IL4R/UNC13D/VAMP8/ADGRE2/RAC2/RABGEF1/FCER1G/LGALS9/ADORA2B/LYN	12
1395	TD.NTvsTD.LTA	GO:0043304	regulation of mast cell degranulation	12/1880	26/10140	0.0011624	0.00988239	0.00706547	GAB2/CD84/IL4R/UNC13D/VAMP8/ADGRE2/RAC2/RABGEF1/FCER1G/LGALS9/ADORA2B/LYN	12
1398	AD.NTvsAD.LPS	GO:0006954	inflammatory response	220/2069	448/10140	5.89561e-44	2.97787e-40	2.0343e-40	STAB1/BTK/HFE/TYROBP/ALOX5/SLC11A1/HGF/BIRC3/CD44/IFNGR1/TNFRSF1B/GRN/MAP2K3/TNIP3/SBNO2/POLB/PTGS2/IL4R/CXCL2/GSTP1/MGST2/B4GALT1/ICAM1/LYZ/NLRP1/PTGS1/BLNK/TREM2/OSM/GGT5/HIF1A/RPS6KA5/NFKBIA/ABHD12/CD40/HCK/AHCY/ACP5/ACOD1/ABCC1/MEFV/PYCARD/RIPK2/RELB/HAMP/NAMPT/SERPINE1/AKNA/PLGRKT/LIPA/CCL7/CCL2/CCL8/NFKB1/IL23A/LY86/IL12B/BCL6/WNT5A/IL1A/CCL20/LOXL3/FN1/IL1R2/IL1R1/IL18R1/PROC/NFE2L2/F3/MMP…	220
1399	AD.NTvsAD.LPS	GO:0006935	chemotaxis	159/2069	349/10140	4.02563e-27	1.01667e-23	6.94526e-24	ANOS1/PLAUR/CD74/HGF/ADGRA2/GAB2/ELMO2/SEMA3C/PLD1/EDN1/CXCL2/GSTP1/SLC8B1/NRCAM/DPYSL2/TREM2/HSD3B7/LGMN/RPS6KA5/PLP2/FLT1/ABCC1/SCN1B/MET/GRB10/EPHB6/SERPINE1/PLGRKT/UNC5B/CCL7/CCL2/CCL8/IL23A/RIPOR2/VEGFA/HBEGF/PDE4D/WNT5A/CCL20/DOK1/PADI2/F3/NRP2/KLF7/NR4A3/CSF3R/DUSP1/CCRL2/CCR2/CXCR4/EGR2/LRP1/CXCL6/IL1B/VASP/FFAR2/CCR7/RAC2/DOCK4/MPP1/KIF3A/ZSWIM4/EPHB2/C5AR2/PDGFRA/DYSF/EDNRB/GPNMB/IL6/IL…	159
1401	AD.NTvsAD.LPS	GO:0050900	leukocyte migration	136/2069	280/10140	1.13721e-26	1.43602e-23	9.80997e-24	CD9/CD74/CD44/CD84/ATP1B3/EDN1/CXCL2/B4GALT1/SLC8B1/ICAM1/ITGA6/SLC7A8/TREM2/HSD3B7/LGMN/HCK/FLT1/SLC7A5/PYCARD/IL27RA/CAV1/SERPINE1/DOCK8/CCL7/CCL2/CCL8/IL23A/ADTRP/RIPOR2/VEGFA/PDE4D/SELENOK/WNT5A/CCL20/ITGA4/FN1/IL1R1/CD48/PADI2/CSF3R/DUSP1/CCR2/CXCR4/CD244/SDC4/TREM1/CXCL6/IL1B/FFAR2/CCR7/RAC2/MPP1/C5AR2/DYSF/EDNRB/IL6/MYO1G/IL10/IL36G/IL1RN/IL36RN/GYPC/EMILIN1/CH25H/ITGAV/TNFRSF11A/VAV1/TRPM…	136
1402	AD.NTvsAD.LPS	GO:0009617	response to bacterium	149/2069	358/10140	1.09016e-20	1.10128e-17	7.52327e-18	FUCA2/CFLAR/TFPI/BAIAP2L1/MGST1/STAB1/CD4/SLC11A1/TNFRSF1B/GRN/TNIP3/SBNO2/BCL3/SCARB1/PTGS2/NFKB2/EDN1/CXCL2/MEF2C/GSTP1/MGST2/CHMP5/ICAM1/IRAK3/LYZ/NLRP1/TREM2/XBP1/NFKBIA/HCK/ACP5/ACOD1/PYCARD/RIPK2/NFKBIB/LILRB1/IL27RA/HAMP/CAV1/SERPINE1/CSF3/CCL2/FAM20A/NFKB1/IL23A/CYP27B1/TENT5A/LY86/IL12B/PDE4D/CD86/WNT5A/CCL20/TNFAIP3/CD274/CD80/GJB6/OPTN/CXCL6/MT2A/IL1B/CCR7/LILRB2/IDO1/SELENOS/GCH1/CD18…	149
1404	AD.NTvsAD.LPS	GO:0060326	cell chemotaxis	93/2069	184/10140	4.46279e-20	3.22022e-17	2.19985e-17	CD74/HGF/ELMO2/EDN1/CXCL2/GSTP1/SLC8B1/HSD3B7/LGMN/FLT1/ABCC1/MET/SERPINE1/CCL7/CCL2/CCL8/IL23A/RIPOR2/VEGFA/HBEGF/PDE4D/WNT5A/CCL20/PADI2/CSF3R/DUSP1/CCRL2/CCR2/CXCR4/CXCL6/IL1B/FFAR2/CCR7/RAC2/DOCK4/MPP1/C5AR2/PDGFRA/DYSF/EDNRB/IL6/IL10/IL36G/IL1RN/IL36RN/CH25H/FGF2/TNFRSF11A/VAV1/TRPM2/RAB13/S100A8/ACKR3/PTPRO/ADAM8/CXCL13/TIAM1/SLAMF8/FCER1G/ITGB2/JAML/S100A9/CXCL3/CXCL5/PPBP/CXCL1/CX3CR1/LGA…	93
1406	AD.NTvsAD.LPS	GO:0050865	regulation of cell activation	157/2069	392/10140	8.86922e-20	4.97761e-17	3.40039e-17	GCLC/CD38/CD9/CD4/BTK/HFE/TYROBP/CD74/TNFRSF1B/GRN/GAB2/TSPAN32/CD84/TP53BP1/CDC42/NCK2/PAG1/IL4R/THOC1/MEF2C/TREM2/XBP1/CD40/SIRPB1/ATP11C/TNFSF13B/PYCARD/CD276/RIPK2/IL7/LILRB1/IL27RA/EBI3/JAK3/CAV1/DOCK8/VSIR/MAP3K8/CCL2/IL23A/RIPOR2/IL12B/SELENOK/BCL6/CD86/WNT5A/HES1/LOXL3/MAD2L2/MMP8/TNFAIP3/VAMP8/SLC46A2/NR4A3/CD274/CD80/CCR2/INHBA/SDC4/CDKN1A/IL1B/TNFSF9/CCR7/FGL2/RAC2/LDLR/NECTIN2/APOE/LI…	157
1412	AD.NTvsAD.LPS	GO:0009611	response to wounding	150/2069	385/10140	1.22986e-17	4.14133e-15	2.8291e-15	ENPP4/CFLAR/TFPI/CD9/PLAUR/TYROBP/SLC11A1/CD44/PRKCH/GRN/VCL/RTN4R/LCP2/GNA15/TSPAN32/MYLK/CDC42/VASH1/SCARB1/SCARF1/DGKD/EDN1/CD59/B4GALT1/PABPC4/XBP1/TXN2/ITPK1/HIF1A/PROCR/CD40/CCM2L/MYL12A/PLAT/TFPI2/CAV1/SERPINE1/EZH2/TGFBR1/DOCK8/KANK1/RAD51C/EHD1/SLC1A2/WNT5B/ADTRP/HBEGF/DPYSL3/WNT5A/IL1A/FN1/PROC/NFE2L2/MTR/ID3/F3/TNFAIP3/AKAP1/CCR2/TMIGD3/CXCR4/LRP1/SDC4/F13A1/CDKN1A/EREG/PTPN12/APOE/NIN…	150
1413	AD.NTvsAD.LPS	GO:0050727	regulation of inflammatory response	101/2069	223/10140	2.29964e-17	7.25969e-15	4.95937e-15	BTK/HGF/BIRC3/TNFRSF1B/GRN/SBNO2/PTGS2/GSTP1/MGST2/NLRP1/TREM2/OSM/NFKBIA/ABHD12/HCK/ACP5/ACOD1/ABCC1/MEFV/PYCARD/SERPINE1/AKNA/NFKB1/IL23A/IL12B/BCL6/WNT5A/IL1R2/IL1R1/PROC/MMP8/TNFAIP3/VAMP8/ADCY7/CCR2/TNFAIP6/IL1B/FFAR2/CCR7/LDLR/APOE/MAS1/IDO1/SELENOS/PPARG/SERPINF1/IL2RA/ETS1/NT5E/EDNRB/IL6/IL10/TLR2/TNFRSF11A/S100A8/NFKBIZ/OSMR/TNIP1/ATM/ADAM8/GBP5/RABGEF1/PIK3AP1/APPL1/SLAMF8/FCER1G/PSMB4/…	101
1414	AD.NTvsAD.LPS	GO:0007186	G protein-coupled receptor signaling pathway	142/2069	360/10140	2.72628e-17	8.10026e-15	5.53359e-15	BTK/ACPP/ADGRA2/HOMER3/GNA15/PDE4A/DGKD/EDN1/CXCL2/FCN1/PLEKHG2/PLCB4/CA2/CAV1/MET/CCL7/CCL2/CCL8/PPP1R9B/RAPGEF2/ADGRD1/PDE4D/WNT5A/CISH/CCL20/PLCL1/GPR68/OGFRL1/ADCY7/CCRL2/CCR2/CXCR4/ADGRE5/LRP1/CXCL6/EREG/OPRL1/PAX8/FFAR2/CCR7/GNG11/RAC2/APOE/MAS1/ARHGEF9/PPARG/SORT1/DAGLA/C5AR2/EDNRB/PLCB2/FGD4/GPR84/LPAR6/GPR65/VAV1/APP/RGS16/CALM2/ACKR3/IQGAP2/FGD2/TIAM2/LPAR4/SIGMAR1/RGS10/ADM/RGS18/RHOC/…	142
1417	AD.NTvsAD.LPS	GO:0030155	regulation of cell adhesion	164/2069	442/10140	8.30724e-17	2.09799e-14	1.43322e-14	CD9/CD4/HFE/CD74/CD44/ARHGAP6/CDC42/NCK2/MAP4K4/PAG1/IL4R/APBB1IP/CASS4/ICAM1/ITGA6/XBP1/SIRPB1/CCM2L/TNFSF13B/NFAT5/PYCARD/CD276/RIPK2/IL7/LILRB1/EBI3/JAK3/CDK6/CAV1/SERPINE1/AKNA/DOCK8/KANK1/VSIR/MAP3K8/CCL2/IL23A/ARHGDIB/ADTRP/RIPOR2/VEGFA/IL12B/SELENOK/BCL6/CD86/WNT5A/HES1/CYTIP/ITGA4/LOXL3/FN1/MAD2L2/GBP1/NR4A3/DUSP1/CD274/TGFBI/CD80/CCR2/CXCR4/LRP1/SDC4/IL1B/TNFSF9/CCR7/FGL2/RAC2/AFDN/LILRB…	164
1420	AD.NTvsAD.LPS	GO:0098609	cell-cell adhesion	160/2069	433/10140	3.14331e-16	6.90298e-14	4.71568e-14	BAIAP2L1/CD9/CD4/HFE/CD74/CD44/VCL/ELMO2/TSPAN32/CD84/CDC42/NCK2/PAG1/ICAM3/GPC4/IL4R/ITGB5/ICAM1/NRCAM/LAMB1/ITGA6/XBP1/SIRPB1/CCM2L/MYL12A/TNFSF13B/NFAT5/PYCARD/CD276/RIPK2/IL7/LILRB1/EBI3/JAK3/CAV1/DNAJB6/AKNA/DOCK8/VSIR/MAP3K8/CCL2/IL23A/ADTRP/RIPOR2/PERP/VEGFA/IL12B/SELENOK/BCL6/CD86/WNT5A/HES1/ITGA4/LOXL3/MAD2L2/NR4A3/CD274/CD80/CCR2/SDC4/IL1B/TNFSF9/CD93/CCR7/FGFRL1/FGL2/RAC2/NECTIN2/AFDN/…	160
1422	AD.NTvsAD.LPS	GO:0050801	ion homeostasis	160/2069	437/10140	8.26012e-16	1.66888e-13	1.14007e-13	GCLC/CD38/PDK4/PDK2/CD4/HFE/SLC11A1/GCLM/GRN/SLC4A7/ATP6V1H/NEDD4L/GNA15/DGAT2/POLD1/SLC9A7/TTC7A/ATP1B3/CYBRD1/CA12/SLC46A1/EDN1/SNX10/SNX5/SLC8B1/SLC7A8/TMEM38B/XBP1/HIF1A/SLC8A3/CD40/TM9SF4/NUBP1/CEMIP/CA2/SLC39A14/HAMP/SCN1B/CAV1/NCS1/CCL7/CCL8/FAM20A/STIM2/SLC11A2/CYP27B1/PDE4D/SLC12A7/SELENOK/WNT5A/STEAP3/THADA/CCRL2/CCR2/CXCR4/ACO1/LRP1/KCNJ2/RAB38/MT2A/OPRL1/CCR7/TMEM175/APOE/PPT1/SLC41A1…	160
1423	AD.NTvsAD.LPS	GO:0030198	extracellular matrix organization	80/2069	168/10140	1.5726e-15	2.94193e-13	2.00974e-13	CFLAR/CD44/TNFRSF1B/TIMP2/LAMC2/BCL3/FSCN1/ICAM3/NFKB2/ITGB5/PLOD1/ITGAE/B4GALT1/ICAM1/LAMB1/ITGA6/TMEM38B/CST3/HAS1/HPN/ITGB8/DNAJB6/SERPINE1/TGFBR1/ADTRP/ITGA4/LOXL3/FN1/MMP8/TGFBI/MMP19/LRP1/POMT1/MYH11/PDGFRA/ETS1/CTSL/ADAM19/LAMC1/IL6/MMP7/ITGA11/CYP1B1/EMILIN1/ADAMTS14/ITGAV/FGF2/APP/ADAMTSL4/CTSK/ADAM15/ADAM8/MMP14/ADAMTS4/ITGB2/MPZL3/ITGA5/PDPN/CTSS/PTX3/HTRA1/SPINT1/MMP10/SERPINF2/ITGAM/…	80
1424	AD.NTvsAD.LPS	GO:0043062	extracellular structure organization	80/2069	168/10140	1.5726e-15	2.94193e-13	2.00974e-13	CFLAR/CD44/TNFRSF1B/TIMP2/LAMC2/BCL3/FSCN1/ICAM3/NFKB2/ITGB5/PLOD1/ITGAE/B4GALT1/ICAM1/LAMB1/ITGA6/TMEM38B/CST3/HAS1/HPN/ITGB8/DNAJB6/SERPINE1/TGFBR1/ADTRP/ITGA4/LOXL3/FN1/MMP8/TGFBI/MMP19/LRP1/POMT1/MYH11/PDGFRA/ETS1/CTSL/ADAM19/LAMC1/IL6/MMP7/ITGA11/CYP1B1/EMILIN1/ADAMTS14/ITGAV/FGF2/APP/ADAMTSL4/CTSK/ADAM15/ADAM8/MMP14/ADAMTS4/ITGB2/MPZL3/ITGA5/PDPN/CTSS/PTX3/HTRA1/SPINT1/MMP10/SERPINF2/ITGAM/…	80
1425	AD.NTvsAD.LPS	GO:0071216	cellular response to biotic stimulus	83/2069	178/10140	2.14646e-15	3.87206e-13	2.64515e-13	TFPI/BTK/TNFRSF1B/TNIP3/SBNO2/SCARB1/CXCL2/MEF2C/GSTP1/CHMP5/ICAM1/TREM2/XBP1/NFKBIA/HCK/ACOD1/PYCARD/RIPK2/NFKBIB/LILRB1/HAMP/SERPINE1/CSF3/CCL2/NFKB1/LY86/IL12B/PDE4D/CD86/WNT5A/TNFAIP3/CD274/CD80/CXCL6/IL1B/LILRB2/SELENOS/CD180/IRAK2/PTPN22/CMPK2/HAVCR2/CD36/EDNRB/IL6/IL10/IL36G/IL1RN/IL36RN/TLR2/CASP1/IRF8/TP53/ANKRD1/BMP6/CXCL13/PPP1R15B/NLRP3/IL24/CXCL3/CXCL5/PPBP/CXCL1/ZC3H12A/CSF2/ABCA1/C…	83
1427	AD.NTvsAD.LPS	GO:0001819	positive regulation of cytokine production	131/2069	343/10140	9.68225e-15	1.52976e-12	1.04504e-12	CD4/TYROBP/SLC11A1/CD74/HGF/BIRC3/IFNGR1/BCL3/PANX2/PTGS2/NFKB2/IL4R/FCN1/NLRP1/TREM2/OSM/XBP1/HIF1A/CD40/CCM2L/RNF125/PYCARD/CD276/RIPK2/IL7/LILRB1/IL27RA/EBI3/SERPINE1/NFKB1/CRTAM/PANX1/IL23A/GAPDH/IL12B/PDE4D/SELENOK/CD86/WNT5A/IL1A/IL1R1/IL18R1/MMP8/NR4A3/CD274/CLU/TNFRSF8/CD80/CCR2/POLR3GL/CD244/LY9/LRP1/EREG/IL1B/FFAR2/CCR7/LILRB2/IDO1/PTPN22/RSAD2/HAVCR2/CD36/IL6/IL10/IL36G/IL1RN/IL36RN/TL…	131
1428	AD.NTvsAD.LPS	GO:1990868	response to chemokine	40/2069	60/10140	9.69162e-15	1.52976e-12	1.04504e-12	EDN1/CXCL2/TREM2/HIF1A/DOCK8/CCL7/CCL2/CCL8/RIPOR2/CCL20/PADI2/DUSP1/CCRL2/CCR2/CXCR4/CXCL6/CCR7/ACKR3/CXCL13/CXCL3/CXCL5/PPBP/CXCL1/ZC3H12A/CX3CR1/CXCL10/CXCL8/CCL19/XCR1/CMKLR1/CXCR2/CCR3/STK39/CCL23/CCL4/CCL18/CCL15/CCL4L2/CCL3L1/CCL3	40
1429	AD.NTvsAD.LPS	GO:1990869	cellular response to chemokine	40/2069	60/10140	9.69162e-15	1.52976e-12	1.04504e-12	EDN1/CXCL2/TREM2/HIF1A/DOCK8/CCL7/CCL2/CCL8/RIPOR2/CCL20/PADI2/DUSP1/CCRL2/CCR2/CXCR4/CXCL6/CCR7/ACKR3/CXCL13/CXCL3/CXCL5/PPBP/CXCL1/ZC3H12A/CX3CR1/CXCL10/CXCL8/CCL19/XCR1/CMKLR1/CXCR2/CCR3/STK39/CCL23/CCL4/CCL18/CCL15/CCL4L2/CCL3L1/CCL3	40
1431	AD.NTvsAD.LPS	GO:0002521	leukocyte differentiation	142/2069	383/10140	1.18768e-14	1.7644e-12	1.20533e-12	TMEM176A/CD4/BTK/TYROBP/CD74/GAB2/SBNO2/KLF6/BCL3/JMJD6/CDC42/TPD52/IL4R/MEF2C/SNX10/BLNK/TREM2/MFNG/XBP1/RASSF2/ATP11C/CA2/RIPK2/IL7/RELB/LYL1/LILRB1/JAK3/CDK6/TMEM176B/VSIR/CSF3/IL23A/VEGFA/IL12B/BCL6/CD86/ITGA4/LOXL3/IL18R1/RPL22/SLC46A2/CD80/CCR2/LY9/INHBA/BATF3/TNFSF9/CCR7/FGL2/LIF/DNAJB9/DLL4/CBFA2T3/LILRB2/PPARG/PTPN22/CD101/RSAD2/IL2RA/TESPA1/DOCK10/IL6/HLX/IL10/TLR2/TP53/TNFRSF11A/VAV1/T…	142
1432	AD.NTvsAD.LPS	GO:0002275	myeloid cell activation involved in immune response	161/2069	453/10140	1.41619e-14	2.04377e-12	1.39617e-12	FUCA2/ENPP4/MGST1/BTK/PLAUR/TYROBP/ALOX5/ACPP/SLC11A1/CD44/TNFRSF1B/GRN/GAB2/VCL/TIMP2/SLC2A3/SBNO2/CD84/KCNAB2/PLD1/IL4R/GSTP1/CD59/FCN1/B4GALT1/HUWE1/LYZ/ADA2/TREM2/CYB5R3/TOM1/SYNGR1/SIRPB1/CST3/DNAJC3/COTL1/PYCARD/RETN/GPI/SIGLEC5/RAB3D/PSMD11/NFKB1/FOLR3/COMMD9/MLEC/LTA4H/PSMD14/SLAMF1/PADI2/MMP8/LRMP/VAMP8/NR4A3/CYSTM1/CAT/CCR2/HVCN1/ADGRE5/ARHGAP9/TNFAIP6/RAP2C/CD93/RAP1B/FGL2/RAC2/SIGLEC9…	161
1435	AD.NTvsAD.LPS	GO:0008285	negative regulation of cell population proliferation	153/2069	428/10140	3.84124e-14	5.10582e-12	3.48797e-12	SCIN/CD9/BTK/TYROBP/TIMP2/TNFRSF9/TSPAN32/NCK2/RPS6KA2/VASH1/PTGS2/SMARCA2/MEF2C/GSTP1/B4GALT1/TFAP4/OSM/PIM2/FLT1/STK3/NDRG1/LILRB1/HPN/CDK6/GSDME/CAV1/TGFBR1/VSIR/CCL2/CCL8/RAPGEF2/CYP27B1/SOD2/IL12B/BCL6/CD86/WNT5A/HES1/IL1A/FBXO2/ZBTB17/ETV3/TNFAIP3/RARRES1/MXI1/DUSP1/CD274/TNFRSF8/CD80/GJB6/TMIGD3/INHBA/CDKN2C/ACVR1C/SDC4/CDKN1A/EREG/IL1B/TMEM115/FGFRL1/LIF/DLL4/CDKN2D/CDKN1C/CBFA2T3/APOE/LI…	153
1437	AD.NTvsAD.LPS	GO:0043299	leukocyte degranulation	157/2069	447/10140	9.71573e-14	1.22685e-11	8.3811e-12	FUCA2/ENPP4/MGST1/BTK/PLAUR/TYROBP/ALOX5/ACPP/SLC11A1/CD44/TNFRSF1B/GRN/GAB2/VCL/TIMP2/SLC2A3/CD84/KCNAB2/PLD1/IL4R/GSTP1/CD59/FCN1/B4GALT1/HUWE1/LYZ/ADA2/CYB5R3/TOM1/SYNGR1/SIRPB1/HCK/CST3/DNAJC3/COTL1/PYCARD/RETN/GPI/SIGLEC5/RAB3D/PSMD11/NFKB1/FOLR3/COMMD9/MLEC/LTA4H/PSMD14/PADI2/MMP8/LRMP/VAMP8/NR4A3/CYSTM1/CAT/CCR2/HVCN1/ADGRE5/ARHGAP9/TNFAIP6/RAP2C/CD93/RAP1B/FGL2/RAC2/SIGLEC9/LILRB2/PRAM1/A…	157
1440	AD.NTvsAD.LPS	GO:0051046	regulation of secretion	157/2069	448/10140	1.20415e-13	1.41446e-11	9.66271e-12	CD38/SCIN/HFE/CD74/IFNGR1/TNFRSF1B/GAB2/KCNQ1/PHPT1/TM7SF3/CD84/PFN2/MAP4K4/PANX2/IL4R/EDN1/RAB21/MEF2C/FCN1/SNX5/SLC8B1/ERP29/NLRP1/TREM2/OSM/LRP5L/XBP1/HIF1A/CD40/MYOM1/PYCARD/RIPK2/KCNN4/RETN/LILRB1/IL27RA/GPI/RAB3D/STX1A/NCS1/FBXL20/CRTAM/PANX1/GAPDH/ADTRP/SELENOK/WNT5A/IL1A/FN1/IL1R2/GBP1/MMP8/KLF7/HMGN3/TNFAIP3/SGK1/VAMP8/CD274/CCR2/CD244/INHBA/SRGN/LRP1/ACVR1C/PFKFB2/SDC4/OPRL1/IL1B/PAX8/F…	157
1446	AD.NTvsAD.LPS	GO:0002444	myeloid leukocyte mediated immunity	159/2069	462/10140	4.71014e-13	4.85529e-11	3.31683e-11	FUCA2/ENPP4/MGST1/BTK/PLAUR/TYROBP/ALOX5/ACPP/SLC11A1/CD44/TNFRSF1B/GRN/GAB2/VCL/TIMP2/SLC2A3/CD84/KCNAB2/PLD1/IL4R/GSTP1/CD59/FCN1/B4GALT1/HUWE1/LYZ/ADA2/CYB5R3/TOM1/SYNGR1/SIRPB1/CST3/DNAJC3/COTL1/PYCARD/RETN/GPI/SIGLEC5/RAB3D/PSMD11/NFKB1/FOLR3/COMMD9/MLEC/LTA4H/PSMD14/PADI2/MMP8/LRMP/VAMP8/NR4A3/CYSTM1/CAT/CCR2/HVCN1/ADGRE5/ARHGAP9/TNFAIP6/RAP2C/CXCL6/CD93/RAP1B/FGL2/RAC2/SIGLEC9/LILRB2/PRAM1…	159
1447	AD.NTvsAD.LPS	GO:0030003	cellular cation homeostasis	131/2069	360/10140	6.58188e-13	6.64902e-11	4.54219e-11	CD38/CD4/HFE/SLC11A1/GRN/SLC4A7/ATP6V1H/NEDD4L/GNA15/SLC9A7/TTC7A/ATP1B3/CYBRD1/SLC46A1/EDN1/SLC8B1/TMEM38B/HIF1A/SLC8A3/CD40/TM9SF4/NUBP1/CEMIP/CA2/SLC39A14/HAMP/CAV1/NCS1/CCL7/CCL8/STIM2/SLC11A2/PDE4D/SELENOK/WNT5A/THADA/CCRL2/CCR2/CXCR4/ACO1/LRP1/KCNJ2/RAB38/MT2A/OPRL1/CCR7/TMEM175/APOE/PPT1/SLC41A1/ATP13A3/C5AR2/TMEM165/PDGFRA/CD36/EDNRB/RMDN3/PLCB2/ITGAV/SLC40A1/FGF2/RAP1GDS1/SLC39A8/LPAR6/R…	131
1448	AD.NTvsAD.LPS	GO:0043410	positive regulation of MAPK cascade	119/2069	317/10140	6.86175e-13	6.79582e-11	4.64248e-11	CFLAR/MAP3K14/CD4/CD74/HGF/CD44/MAP2K3/TIMP2/HIPK2/EDN1/MAP3K4/ERP29/ICAM1/MAP3K20/TREM2/GADD45B/OSM/TAB1/CD40/RASSF2/FLT1/PYCARD/RIPK2/STK3/GSDME/EZH2/TGFBR1/MAP3K8/CCL7/CCL2/CCL8/RAPGEF2/VEGFA/WNT5A/CCL20/GADD45A/SLAMF1/MMP8/AVPI1/SORBS3/CXCR4/LRP1/IL1B/CCR7/RAP1B/LIF/APOE/KL/IRAK2/PTPN22/C5AR2/PDGFRA/HAVCR2/CD36/MDFIC/GPNMB/IL6/IL36G/IL1RN/IL36RN/DUSP5/FGF2/TNFRSF11A/APP/ACKR3/PDGFC/FGD2/PTPRJ…	119
1454	AD.NTvsAD.LPS	GO:0050663	cytokine secretion	73/2069	163/10140	1.31535e-12	1.16559e-10	7.96257e-11	IFNGR1/TNFRSF1B/LCP2/PANX2/IL4R/FCN1/NLRP1/OSM/XBP1/PYCARD/RIPK2/LILRB1/IL27RA/CRTAM/PANX1/GAPDH/SELENOK/WNT5A/IL1A/FN1/IL1R2/GBP1/MMP8/TNFAIP3/CD274/CD244/SRGN/LRP1/IL1B/FFAR2/CCR7/PTPN22/C5AR2/HAVCR2/CD36/DYSF/IL10/IL36RN/TLR2/CASP1/ITGAV/TNFRSF21/MCOLN2/ANGPT1/GBP5/RABGEF1/NLRP3/ZC3H12A/ABCA1/CLEC4E/LGALS9/RASGRP1/CCL19/LEP/LPL/CSF1R/CADM1/TMEM106A/SOCS1/MAPK11/FFAR4/LILRA5/TLR5/SRC/MBP/PNP/CA…	73
1455	AD.NTvsAD.LPS	GO:0003013	circulatory system process	95/2069	236/10140	1.45253e-12	1.26496e-10	8.64138e-11	GCLC/CD38/NISCH/GCLM/MAP2K3/CELF2/NEDD4L/KCNQ1/ATP1B3/PTGS2/EDN1/SNX5/ICAM1/TMEM38B/PTGS1/KCNK6/CYB5R3/SLC8A3/TNNT1/SCN1B/NAMPT/CAV1/SOD2/VEGFA/HBEGF/PDE4D/ECE1/SGK1/SCPEP1/TMIGD3/CXCR4/KCNJ2/OPRL1/DOCK4/DLL4/APOE/TNNI2/GCH1/PPARG/KCNMB4/EDNRB/IL6/PRCP/FXYD6/MYOF/RAP1GDS1/ATP1B1/CALM2/CORIN/GSTO1/ADM/PTPRJ/ITPR1/PTPRO/FLI1/GPD1L/BMP6/ANGPT1/KCNMA1/ZC3H12A/NAV2/CACNB3/SERPINF2/MFSD2A/CXCL10/ADORA2…	95
1456	AD.NTvsAD.LPS	GO:0072358	cardiovascular system development	143/2069	408/10140	1.57781e-12	1.35076e-10	9.22758e-11	CFLAR/E2F2/STAB1/HGF/ADGRA2/GRN/KCNQ1/HDAC7/HIPK2/MYLK/JMJD6/VASH1/PTGS2/SEMA3C/EDN1/MEF2C/B4GALT1/NRCAM/AGO1/LRP5L/XBP1/TAB1/HIF1A/CD40/FLT1/LYL1/ITGB8/CAV1/SERPINE1/TGFBR1/SHB/UNC5B/SUFU/CCL2/RAPGEF2/ADTRP/SOD2/VEGFA/WNT5A/HES1/IL1A/FN1/NFE2L2/ERRFI1/AKT3/F3/NRP2/TNFAIP3/TGFBI/CCR2/CXCR4/MMP19/LRP1/NDP/EREG/IL1B/LIF/ARHGAP22/DLL4/LDLR/APOE/ANGPTL6/DNMT1/PPARG/SERPINF1/STARD13/EPHB2/PDGFRA/ETS1/…	143
1457	AD.NTvsAD.LPS	GO:0030335	positive regulation of cell migration	123/2069	335/10140	1.6816e-12	1.41563e-10	9.67067e-11	CD74/HGF/ADGRA2/GRN/MAP2K3/LAMC2/HDAC7/MYLK/MAP4K4/SCARB1/PTGS2/SEMA3C/EDN1/SSH1/CASS4/ICAM1/LAMB1/ITGA6/TREM2/XBP1/LGMN/HIF1A/CD40/FLT1/PYCARD/MAZ/CEMIP/GPI/CAV1/MET/SERPINE1/TGFBR1/DOCK8/VSIR/CCL7/CCL8/RAPGEF2/IL23A/WNT5B/RIPOR2/SOD2/VEGFA/HBEGF/SELENOK/WNT5A/CCL20/ITGA4/FN1/IL1R1/NFE2L2/AKT3/F3/NRP2/NR4A3/CD274/CCR2/CXCR4/LRP1/TNFAIP6/SNAI1/IL1B/CCR7/RAC2/DOCK4/PDGFRA/ETS1/ACVR1B/DYSF/GPNMB/IL…	123
1462	AD.NTvsAD.LPS	GO:0023061	signal release	136/2069	384/10140	2.38842e-12	1.85599e-10	1.2679e-10	CD38/NISCH/BTK/HFE/IFNGR1/TNFRSF1B/LCP2/PHPT1/TM7SF3/PFN2/MAP4K4/PANX2/IL4R/EDN1/MEF2C/FCN1/SLC8B1/NLRP1/OSM/LRP5L/XBP1/HIF1A/PYCARD/RIPK2/LIN7B/RETN/LILRB1/IL27RA/STX1A/NCS1/FBXL20/CRTAM/PANX1/GAPDH/SELENOK/WNT5A/IL1A/FN1/IL1R2/GBP1/MMP8/KLF7/HMGN3/TNFAIP3/VAMP8/CD274/CD244/INHBA/SRGN/LRP1/ACVR1C/PFKFB2/ABCC4/IL1B/PAX8/FFAR2/CCR7/RAP1B/PNKD/LIF/PPT1/PTPN22/C5AR2/HAVCR2/CD36/STX11/DYSF/KCNMB4/IL6…	136
1463	AD.NTvsAD.LPS	GO:0036230	granulocyte activation	147/2069	425/10140	2.44334e-12	1.8699e-10	1.2774e-10	FUCA2/ENPP4/MGST1/PLAUR/TYROBP/ALOX5/ACPP/SLC11A1/CD44/TNFRSF1B/GRN/VCL/TIMP2/SLC2A3/KCNAB2/PLD1/GSTP1/CD59/FCN1/B4GALT1/HUWE1/LYZ/ADA2/CYB5R3/TOM1/SYNGR1/SIRPB1/CST3/DNAJC3/COTL1/PYCARD/RETN/GPI/SIGLEC5/RAB3D/PSMD11/NFKB1/FOLR3/COMMD9/MLEC/LTA4H/PSMD14/PADI2/MMP8/LRMP/VAMP8/CYSTM1/CAT/CCR2/HVCN1/ADGRE5/ARHGAP9/TNFAIP6/RAP2C/CXCL6/CD93/RAP1B/FGL2/SIGLEC9/LILRB2/PRAM1/AMPD3/CD36/TMBIM1/CKAP4/PSMB7…	147
1466	AD.NTvsAD.LPS	GO:0002791	regulation of peptide secretion	111/2069	294/10140	2.72534e-12	1.97625e-10	1.35005e-10	CD38/HFE/CD74/IFNGR1/TNFRSF1B/PHPT1/TM7SF3/MAP4K4/PANX2/IL4R/FCN1/SLC8B1/ERP29/NLRP1/TREM2/OSM/LRP5L/XBP1/HIF1A/CD40/MYOM1/PYCARD/RIPK2/KCNN4/LILRB1/IL27RA/GPI/STX1A/CRTAM/PANX1/GAPDH/ADTRP/SELENOK/WNT5A/IL1A/FN1/IL1R2/GBP1/MMP8/KLF7/HMGN3/TNFAIP3/CD274/CD244/SRGN/LRP1/ACVR1C/PFKFB2/IL1B/PAX8/FFAR2/CCR7/RHBDF2/APOE/PTPN22/RSAD2/C5AR2/HAVCR2/IL6/IL10/IL36RN/TLR2/CASP1/HADH/S100A8/TNFRSF21/ANKRD1/T…	111
1469	AD.NTvsAD.LPS	GO:0046649	lymphocyte activation	165/2069	494/10140	2.90119e-12	2.03527e-10	1.39037e-10	CD38/CD4/BTK/HFE/TYROBP/SLC11A1/CD74/CD44/SLAMF7/TNFRSF1B/KLF6/TP53BP1/BCL3/JMJD6/CDC42/NCK2/TPD52/PAG1/IL4R/APBB1IP/THOC1/MEF2C/ICAM1/BLNK/MFNG/XBP1/CD40/SIRPB1/ATP11C/TNFSF13B/PYCARD/CD276/RIPK2/NBN/IL7/RELB/LYL1/LILRB1/IL27RA/EBI3/JAK3/CDK6/CAV1/DOCK8/VSIR/MAP3K8/CCL2/IL23A/RIPOR2/TREML2/CCND3/IL12B/SELENOK/BCL6/CD86/HES1/ITGA4/LOXL3/IL18R1/RPL22/MAD2L2/SLAMF1/TNFAIP3/SLC46A2/CD274/CD80/CCR2/C…	165
1470	AD.NTvsAD.LPS	GO:0071396	cellular response to lipid	136/2069	385/10140	2.97095e-12	2.05565e-10	1.40429e-10	CFLAR/TFPI/PDK4/TNFRSF1B/TNIP3/DGAT2/SBNO2/PDK3/NEDD4/SCARB1/PIAS2/EDN1/CXCL2/MEF2C/GSTP1/DNAJA1/CHMP5/GRAMD1A/ICAM1/TFAP4/XBP1/PCK2/NFKBIA/HCK/ACOD1/PYCARD/RIPK2/NFKBIB/LILRB1/HAMP/SERPINE1/CSF3/CCL2/NFKB1/CYP27B1/WNT5B/ADTRP/LY86/HMGCS1/IL12B/PDE4D/NR3C1/CD86/WNT5A/ERRFI1/PADI2/ID3/TNFAIP3/FOXO3/NR4A3/GPAM/CD274/CLU/CD80/INHBA/FAM210B/CXCL6/IL1B/FFAR2/ELK1/LDLR/LILRB2/SELENOS/PPARG/SERPINF1/CD1…	136
1471	AD.NTvsAD.LPS	GO:0002683	negative regulation of immune system process	109/2069	288/10140	3.60187e-12	2.45018e-10	1.67381e-10	TMEM176A/BTK/HFE/TYROBP/CD74/GRN/PHPT1/TSPAN32/CD84/PAG1/IL4R/THOC1/CD59/IRAK3/NFKBIA/SAMHD1/RNF125/ACOD1/LILRB1/IL27RA/JAK3/CDK6/TMEM176B/VSIR/CCL2/ADTRP/RIPOR2/IL12B/BCL6/CD86/HES1/LOXL3/NFE2L2/PADI2/GBP1/TNFAIP3/DUSP1/CD274/CD80/CCR2/INHBA/SDC4/FGL2/LDLR/LILRB2/IDO1/SELENOS/PPARG/PTPN22/IL2RA/C5AR2/HAVCR2/GPNMB/HLX/IL10/EMILIN1/WDR61/TNFRSF21/PTPRJ/ATM/MERTK/UBASH3B/ANGPT1/RABGEF1/SAMSN1/VSIG4…	109
1473	AD.NTvsAD.LPS	GO:0032102	negative regulation of response to external stimulus	91/2069	226/10140	4.25303e-12	2.82659e-10	1.93095e-10	TFPI/CD9/PLAUR/HGF/TNFRSF1B/GRN/RTN4R/SEMA3C/EDN1/GSTP1/IRAK3/SAMHD1/RNF125/ACP5/ACOD1/MEFV/PYCARD/PLAT/LILRB1/SERPINE1/CCL2/NFKB1/ADTRP/IL12B/WNT5A/IL1R2/PROC/PADI2/TNFAIP3/DUSP1/ADCY7/TNFAIP6/CDKN1A/FGL2/LDLR/APOE/SELENOS/PPARG/SERPINF1/IL2RA/C5AR2/PDGFRA/ETS1/HAVCR2/NT5E/SERPINE2/IL10/FGF2/PTPRO/UBASH3B/RABGEF1/VSIG4/CXCL13/CD109/SLAMF8/PSMB4/NLRX1/NLRP3/ZC3H12A/ANXA5/HTRA1/CACNB3/SERPINF2/SEM…	91
1475	AD.NTvsAD.LPS	GO:0040017	positive regulation of locomotion	124/2069	344/10140	5.89556e-12	3.81776e-10	2.60805e-10	CD74/HGF/ADGRA2/GRN/MAP2K3/PHPT1/LAMC2/HDAC7/MYLK/MAP4K4/SCARB1/PTGS2/SEMA3C/EDN1/SSH1/CASS4/ICAM1/LAMB1/ITGA6/TREM2/XBP1/LGMN/HIF1A/CD40/FLT1/PYCARD/MAZ/CEMIP/GPI/CAV1/MET/SERPINE1/TGFBR1/DOCK8/VSIR/CCL7/CCL8/RAPGEF2/IL23A/WNT5B/RIPOR2/SOD2/VEGFA/HBEGF/SELENOK/WNT5A/CCL20/ITGA4/FN1/IL1R1/NFE2L2/AKT3/F3/NRP2/NR4A3/CD274/CCR2/CXCR4/LRP1/TNFAIP6/SNAI1/IL1B/CCR7/RAC2/DOCK4/PDGFRA/ETS1/ACVR1B/DYSF/GP…	124
1480	AD.NTvsAD.LPS	GO:0043312	neutrophil degranulation	141/2069	410/10140	1.13472e-11	6.84549e-10	4.67641e-10	FUCA2/ENPP4/MGST1/PLAUR/TYROBP/ALOX5/ACPP/SLC11A1/CD44/TNFRSF1B/GRN/VCL/TIMP2/SLC2A3/KCNAB2/PLD1/GSTP1/CD59/FCN1/B4GALT1/HUWE1/LYZ/ADA2/CYB5R3/TOM1/SYNGR1/SIRPB1/CST3/DNAJC3/COTL1/PYCARD/RETN/GPI/SIGLEC5/RAB3D/PSMD11/NFKB1/FOLR3/COMMD9/MLEC/LTA4H/PSMD14/PADI2/MMP8/LRMP/VAMP8/CYSTM1/CAT/HVCN1/ADGRE5/ARHGAP9/TNFAIP6/RAP2C/CD93/RAP1B/FGL2/SIGLEC9/LILRB2/PRAM1/AMPD3/CD36/TMBIM1/CKAP4/PSMB7/TLR2/PRCP/…	141
1482	AD.NTvsAD.LPS	GO:0032103	positive regulation of response to external stimulus	124/2069	347/10140	1.16114e-11	6.89991e-10	4.71358e-10	BTK/CD74/GRN/PTGS2/SCARF1/ICAM3/EDN1/FCN1/MGST2/TREM2/OSM/TAB1/PSMA3/LGMN/RPS6KA5/NFKBIA/HCK/ACOD1/ABCC1/PYCARD/RIPK2/RELB/MET/SERPINE1/PSMD11/CCL7/NFKB1/CRTAM/IL23A/CYP27B1/RIPOR2/VEGFA/LY86/IL12B/WNT5A/PSMD14/F3/MMP8/VAMP8/CCR2/CXCR4/OPTN/LRP1/EREG/IL1B/FFAR2/CCR7/RAC2/LDLR/NECTIN2/IDO1/CLEC10A/CD180/ETS1/HAVCR2/DYSF/IL6/PSMB7/TLR2/FGF2/TNFRSF11A/VAV1/S100A8/NFKBIZ/OSMR/TNIP1/PAK1/ADAM8/BMP6/GB…	124
1485	AD.NTvsAD.LPS	GO:0050707	regulation of cytokine secretion	63/2069	138/10140	1.65658e-11	9.50841e-10	6.49555e-10	IFNGR1/TNFRSF1B/PANX2/IL4R/FCN1/NLRP1/OSM/XBP1/PYCARD/RIPK2/LILRB1/IL27RA/CRTAM/PANX1/GAPDH/SELENOK/WNT5A/IL1A/FN1/IL1R2/GBP1/MMP8/TNFAIP3/CD274/CD244/SRGN/LRP1/IL1B/FFAR2/CCR7/PTPN22/C5AR2/HAVCR2/IL10/IL36RN/TLR2/CASP1/TNFRSF21/ANGPT1/RABGEF1/NLRP3/ZC3H12A/CLEC4E/LGALS9/RASGRP1/CCL19/LPL/CSF1R/CADM1/SOCS1/MAPK11/FFAR4/LILRA5/TLR5/SRC/MBP/CARD16/AIF1/LGR4/CRLF2/LYN/CLEC5A/CCL3	63
1490	AD.NTvsAD.LPS	GO:0070661	leukocyte proliferation	83/2069	204/10140	1.99565e-11	1.08387e-09	7.40434e-10	CD38/CD4/BTK/TYROBP/SLC11A1/CD74/TNFRSF1B/NCK2/MEF2C/GSTP1/TREM2/CD40/TNFSF13B/PYCARD/CD276/RIPK2/IL7/LILRB1/EBI3/JAK3/DOCK8/VSIR/CCL8/IL23A/CCND3/IL12B/SELENOK/BCL6/CD86/HES1/TNFAIP3/CD274/CLU/CD80/CCR2/SDC4/CDKN1A/IL1B/TNFSF9/RAC2/LILRB2/IDO1/CD180/PTPN22/IL2RA/HAVCR2/GPNMB/IL6/IL10/TP53/TNFRSF21/ATM/HHEX/VSIG4/CD1D/TGFBR2/MNDA/IL15/CASP3/CCDC88B/IL7R/INPP5D/LGALS9/CEBPB/CCL19/LEP/CLCF1/GAPT/CS…	83
1491	AD.NTvsAD.LPS	GO:0050730	regulation of peptidyl-tyrosine phosphorylation	68/2069	156/10140	3.50911e-11	1.88559e-09	1.28812e-09	CD4/CD74/HGF/CD44/NCK2/CASS4/ICAM1/TREM2/OSM/CD40/RIPK2/IL7/CAV1/CSF3/UNC119/IL23A/VEGFA/HBEGF/IL12B/HES1/CBLB/ERRFI1/CD80/RAP2C/EREG/LIF/SH3BP5/CD36/IL6/ABI1/ENPP2/TP53/APP/PDGFC/PTPRJ/BMP6/ANGPT1/LRRK1/SAMSN1/NRG1/LRP8/NCF1/ZFYVE28/ITGB2/ITGA5/IL20/IL24/TGFA/IL15/SPINK1/CSF2/STAT3/LEP/PTPN2/CLCF1/RAP2B/CSF1R/EFNA5/SOCS3/SOCS1/NF2/LILRA5/PTPN1/SRC/PDGFA/LYN/ITGB3/PECAM1	68
1494	AD.NTvsAD.LPS	GO:0071692	protein localization to extracellular region	126/2069	362/10140	6.01582e-11	3.13257e-09	2.13997e-09	CD38/IFNGR1/TNFRSF1B/LCP2/PHPT1/TRAF3IP2/TM7SF3/MAP4K4/PANX2/IL4R/FCN1/SLC8B1/ERP29/NLRP1/TREM2/OSM/LRP5L/XBP1/HIF1A/CD40/MYOM1/TNFSF13B/TANGO6/NAGPA/PYCARD/RIPK2/KCNN4/LILRB1/IL27RA/GPI/RAB3D/STX1A/CRTAM/PANX1/GAPDH/ADTRP/SELENOK/WNT5A/IL1A/STEAP3/FN1/IL1R2/GBP1/MMP8/KLF7/HMGN3/TNFAIP3/CD274/CD244/SRGN/LRP1/ACVR1C/PFKFB2/IL1B/FFAR2/CCR7/RHBDF2/APOE/PTPN22/RSAD2/C5AR2/HAVCR2/CD36/DYSF/IL6/IL10/IL…	126
1497	AD.NTvsAD.LPS	GO:0035592	establishment of protein localization to extracellular region	125/2069	360/10140	8.6225e-11	4.35523e-09	2.97522e-09	CD38/IFNGR1/TNFRSF1B/LCP2/PHPT1/TRAF3IP2/TM7SF3/MAP4K4/PANX2/IL4R/FCN1/SLC8B1/ERP29/NLRP1/TREM2/OSM/LRP5L/XBP1/HIF1A/CD40/MYOM1/TNFSF13B/TANGO6/NAGPA/PYCARD/RIPK2/KCNN4/LILRB1/IL27RA/GPI/RAB3D/STX1A/CRTAM/PANX1/GAPDH/ADTRP/SELENOK/WNT5A/IL1A/STEAP3/FN1/IL1R2/GBP1/MMP8/KLF7/HMGN3/TNFAIP3/CD274/CD244/SRGN/LRP1/ACVR1C/PFKFB2/IL1B/FFAR2/CCR7/RHBDF2/APOE/PTPN22/RSAD2/C5AR2/HAVCR2/CD36/DYSF/IL6/IL10/IL…	125
1503	AD.NTvsAD.LPS	GO:0044057	regulation of system process	94/2069	251/10140	2.21131e-10	1.05371e-08	7.1983e-09	CD38/GTF2IRD1/ACPP/HGF/TNFRSF1B/CELF2/KCNQ1/ATP1B3/PTGS2/EDN1/SSH1/SNX5/ICAM1/TMEM38B/KCNK6/SLC8A3/RETN/TNNT1/HAMP/SCN1B/CAV1/STX1A/HBEGF/PDE4D/ERRFI1/ECE1/SGK1/FOXO3/NR4A3/TMIGD3/INHBA/KCNJ2/OPRL1/IL1B/DOCK4/PARP2/APOE/TNNI2/GCH1/KCNMB4/EDNRB/IL10/FXYD6/NOL3/SH3GL1/APP/ATP1B1/CALM2/CORIN/TNFRSF21/GSTO1/ADM/PAK1/ITPR1/PTPRO/GPD1L/UTRN/BMP6/KCNMA1/EPB41/LMNA/PROK2/ZC3H12A/RAB8B/NKX3-1/PBX3/CACNB3/…	94
1507	AD.NTvsAD.LPS	GO:0070371	ERK1 and ERK2 cascade	72/2069	175/10140	2.37446e-10	1.09031e-08	7.44831e-09	CFLAR/CD4/CD74/CD44/GSTP1/ICAM1/TREM2/TIMP3/FLT1/PYCARD/RIPK2/CCL7/CCL2/CCL8/RAPGEF2/CCL20/FN1/ERRFI1/SLAMF1/GBP1/DUSP1/DUSP4/LRP1/IL1B/CCR7/RAP1B/LIF/APOE/EPHB2/PTPN22/C5AR2/PDGFRA/HAVCR2/CD36/GPNMB/EMILIN1/ITGAV/FGF2/TNFRSF11A/APP/ACKR3/PDGFC/TNIP1/ZFP36L2/CNKSR3/ANGPT1/TIAM1/NPTN/SCIMP/NDRG2/SERPINF2/LGALS9/MAP2K1/RGS14/FPR2/RASGRP1/CCL19/PTPN2/CSF1R/ZFP36L1/FFAR4/PTPN1/SRC/PDGFA/LYN/CCL23/CCL…	72
1511	AD.NTvsAD.LPS	GO:0048771	tissue remodeling	49/2069	102/10140	3.33019e-10	1.47551e-08	1.00798e-08	CD38/PDK4/SEMA3C/MEF2C/SNX10/LRP5L/HIF1A/RASSF2/CST3/ACP5/CA2/IL7/RAB3D/CAV1/LIPA/IL23A/IL12B/IL1A/TNFAIP3/CCR2/RAC2/LIF/DLL4/TMBIM1/GPNMB/IL6/NOL3/TP53/TNFRSF11A/CTSK/ADAM8/MERTK/UBASH3B/LRRK1/PPARGC1B/MMP14/IL15/DCSTAMP/INPP5D/LEP/CSF1R/BCR/MITF/NF1/SIGLEC15/SRC/TGM2/LGR4/ITGB3	49
1513	AD.NTvsAD.LPS	GO:0002250	adaptive immune response	107/2069	301/10140	4.41397e-10	1.92198e-08	1.31298e-08	CD4/BTK/HFE/SLC11A1/CD74/SLAMF7/TNFRSF1B/CD84/TP53BP1/BCL3/PAG1/NFKB2/IL4R/LAMP3/THOC1/MEF2C/ICAM1/CD40/RNF125/TNFSF13B/PYCARD/RIPK2/NBN/RELB/LILRB1/LILRA1/IL27RA/EBI3/LILRB5/JAK3/IL23A/TFEB/IL12B/BCL6/CD86/LOXL3/IL1R1/IL18R1/RNF19B/MAD2L2/SLAMF1/CD48/TNFAIP3/CD274/CLU/ADCY7/CD80/CCR2/CD244/LY9/IL1B/FGL2/NECTIN2/LILRB2/RFTN1/CLEC10A/RSAD2/CTSL/HAVCR2/IL6/MYO1G/HLX/IL10/IL18BP/TNFRSF11A/NFKBIZ/TNF…	107
1514	AD.NTvsAD.LPS	GO:0030855	epithelial cell differentiation	106/2069	299/10140	6.3757e-10	2.75245e-08	1.8803e-08	PRKCH/SLC4A7/CDC42/DHRS9/FOSL2/MEF2C/B4GALT1/ICAM1/TMEM38B/XBP1/HIF1A/PCK2/CDK6/CAV1/MET/SERPINE1/EZH2/RAPGEF2/CYP27B1/WNT5B/RIPOR2/PERP/DNPH1/VEGFA/PDE4D/MACROH2A1/WNT5A/HES1/PROC/ERRFI1/MYCL/ID3/KLF7/CXCR4/RAP2C/PI3/CDKN1A/EREG/IL1B/PAX8/RAP1B/LIF/CDKN1C/AFDN/PPARG/KDM6B/HSD17B4/GSTM3/CTSL/EHF/TMOD1/MYO7A/RDX/ADAMTSL4/CTSK/RAB13/UGCG/ST14/RILPL2/SLC7A11/PTPRO/PELO/BMP6/CD109/NRG1/FZD1/GPAT4/RUN…	106
1515	AD.NTvsAD.LPS	GO:0046651	lymphocyte proliferation	76/2069	192/10140	6.49829e-10	2.7816e-08	1.90021e-08	CD38/CD4/BTK/TYROBP/SLC11A1/CD74/TNFRSF1B/NCK2/MEF2C/CD40/TNFSF13B/PYCARD/CD276/RIPK2/IL7/LILRB1/EBI3/JAK3/DOCK8/VSIR/IL23A/CCND3/IL12B/SELENOK/BCL6/CD86/HES1/CD274/CD80/CCR2/SDC4/CDKN1A/IL1B/TNFSF9/RAC2/LILRB2/IDO1/CD180/PTPN22/IL2RA/HAVCR2/GPNMB/IL6/IL10/TP53/TNFRSF21/ATM/VSIG4/CD1D/TGFBR2/MNDA/IL15/CASP3/CCDC88B/IL7R/INPP5D/LGALS9/CEBPB/CCL19/LEP/CLCF1/GAPT/TBK1/IRS2/CD55/ADA/SLC39A10/SPN/PDCD…	76
1516	AD.NTvsAD.LPS	GO:0003012	muscle system process	81/2069	210/10140	7.78811e-10	3.30569e-08	2.25824e-08	CFLAR/CD38/GTF2IRD1/TNFRSF1B/MAP2K3/VCL/NEDD4L/KCNQ1/MYLK/PTGS2/EDN1/MEF2C/ITGB5/TMEM38B/SLC8A3/MYOM1/MYL12A/TNNT1/HAMP/SCN1B/CAV1/EZH2/PDE4D/ERRFI1/FOXO3/NR4A3/SORBS3/CXCR4/KCNJ2/IL1B/DOCK4/PARP2/TNNI2/MYH11/DTNA/DYSF/EDNRB/TMOD1/MYOF/RAP1GDS1/NOL3/ATP1B1/CALM2/STAC/GSN/GSTO1/PAK1/GPD1L/UTRN/KCNMA1/TIAM1/LMNA/PROK2/ZC3H12A/IL15/TPM4/ADORA2B/GAA/GATM/SNTB1/VEGFB/JUP/LEP/KCNE3/KCNE5/SPHK1/KCNE1/SS…	81
1521	AD.NTvsAD.LPS	GO:0071706	tumor necrosis factor superfamily cytokine production	54/2069	121/10140	1.29953e-09	5.29348e-08	3.61617e-08	TYROBP/IFNGR1/BCL3/GSTP1/IRAK3/TREM2/ACP5/PYCARD/RIPK2/LILRB1/IL27RA/VSIR/IL23A/IL12B/SELENOK/CD86/WNT5A/ERRFI1/SLAMF1/MMP8/TNFAIP3/CD274/CLU/TNFRSF8/CCR2/SELENOS/PTPN22/C5AR2/HAVCR2/CD36/GPNMB/IL10/TLR2/APP/PTPRJ/ADAM8/ANGPT1/FCER1G/MAPKAPK2/ZC3H12A/CYBB/CX3CR1/LGALS9/CLEC7A/RASGRP1/CCL19/LEP/LPL/TMEM106A/LILRA5/CARD9/SPN/UBE2J1/CCL3	54
1522	AD.NTvsAD.LPS	GO:0051271	negative regulation of cellular component movement	76/2069	195/10140	1.49961e-09	6.05963e-08	4.13956e-08	CD9/NISCH/CD74/VCL/PFN2/VASH1/ACTN1/SEMA3C/MEF2C/GSTP1/ARHGAP4/APEX1/IL27RA/HAS1/SERPINE1/KANK1/CCL2/ARHGDIB/ADTRP/RIPOR2/DPYSL3/WNT5A/NFE2L2/PADI2/FOXO3/DUSP1/TMIGD3/LRP1/ACVR1C/RAP2C/DLL4/APOE/AFDN/PPARG/SERPINF1/STARD13/STK26/C5AR2/CYP1B1/EMILIN1/FGF2/SINHCAF/ABHD2/ADAM15/PTPRJ/PTPRO/RABGEF1/CXCL13/NRG1/SLAMF8/IL24/CX3CR1/STAT3/LDLRAD4/SEMA4C/CLIC4/TRIB1/JUP/KCNE3/RAP2B/IDH2/PLCB1/CCDC125/SEMA…	76
1525	AD.NTvsAD.LPS	GO:1902105	regulation of leukocyte differentiation	77/2069	200/10140	2.25678e-09	8.90546e-08	6.08365e-08	TMEM176A/CD4/BTK/TYROBP/CD74/IL4R/TREM2/XBP1/RASSF2/ATP11C/CA2/RIPK2/IL7/LILRB1/JAK3/CDK6/TMEM176B/VSIR/IL23A/IL12B/BCL6/CD86/LOXL3/SLC46A2/CD80/CCR2/INHBA/TNFSF9/FGL2/LIF/LILRB2/CD101/IL2RA/TESPA1/HLX/NFKBIZ/ADAM8/ZFP36L2/UBASH3B/PPARGC1B/MMP14/SLAMF8/C1QC/RUNX1/NLRP3/IL20/TGFBR2/ZC3H12A/SLC9B2/IL15/DCSTAMP/IL7R/INPP5D/LGALS9/PRELID1/FOS/CEBPB/RASGRP1/CCL19/TRIB1/PTPN2/CTNNBIP1/FES/SOCS1/IRF7/ZF…	77
1527	AD.NTvsAD.LPS	GO:0040013	negative regulation of locomotion	74/2069	190/10140	2.55436e-09	9.92465e-08	6.7799e-08	NISCH/CD74/VCL/PFN2/VASH1/SEMA3C/MEF2C/GSTP1/ARHGAP4/APEX1/IL27RA/HAS1/SERPINE1/KANK1/CCL2/ARHGDIB/ADTRP/RIPOR2/DPYSL3/WNT5A/NFE2L2/PADI2/FOXO3/DUSP1/TMIGD3/LRP1/ACVR1C/RAP2C/DLL4/APOE/AFDN/PPARG/SERPINF1/STARD13/STK26/C5AR2/CYP1B1/EMILIN1/FGF2/SINHCAF/ABHD2/ADAM15/PTPRJ/PTPRO/RABGEF1/CXCL13/NRG1/SLAMF8/IL24/CX3CR1/STAT3/LDLRAD4/SEMA4C/CLIC4/TRIB1/JUP/PTPN2/RAP2B/IDH2/PLCB1/CCDC125/SEMA4B/NF2/BCR…	74
1530	AD.NTvsAD.LPS	GO:1903034	regulation of response to wounding	46/2069	98/10140	2.97943e-09	1.13151e-07	7.72978e-08	ENPP4/TFPI/CD9/PLAUR/GRN/RTN4R/MYLK/SCARF1/EDN1/XBP1/PLAT/CAV1/SERPINE1/KANK1/ADTRP/HBEGF/PROC/NFE2L2/F3/TNFAIP3/CXCR4/LRP1/CDKN1A/APOE/PDGFRA/CD36/SERPINE2/IL10/FGF2/UBASH3B/CD109/FCER1G/PDPN/TGFBR2/ANXA5/SERPINF2/MAP2K1/CLEC7A/C1QTNF1/THBD/ABAT/KREMEN1/PDGFA/SERPINB2/INSL3/LYN	46
1532	AD.NTvsAD.LPS	GO:2000106	regulation of leukocyte apoptotic process	35/2069	66/10140	4.17555e-09	1.56227e-07	1.06725e-07	BTK/CD74/MEF2C/HIF1A/LILRB1/JAK3/DOCK8/RAPGEF2/BCL6/WNT5A/SLC46A2/NR4A3/CD274/CCR7/IDO1/SELENOS/IL10/TP53/CDKN2A/SLC7A11/ADAM8/MERTK/FCER1G/IL7R/LGALS9/PRELID1/GIMAP8/CCL19/CXCR2/HCAR2/IRF7/IRS2/ADA/SLC39A10/LYN	35
1538	AD.NTvsAD.LPS	GO:0050878	regulation of body fluid levels	96/2069	272/10140	5.39229e-09	1.93166e-07	1.31959e-07	ENPP4/TFPI/CD9/PLAUR/PRKCH/VCL/LCP2/GNA15/TSPAN32/CDC42/DGKD/EDN1/CD59/AKR1B1/PABPC4/XBP1/ITPK1/HIF1A/PROCR/CD40/MYL12A/PLAT/KCNN4/GPI/TFPI2/CAV1/MET/SERPINE1/DOCK8/RAD51C/EHD1/ADTRP/VEGFA/PROC/NFE2L2/F3/VAMP8/SOCS2/AKAP1/ADCY7/F13A1/OPRL1/APOE/H3-3B/EPHB2/PDGFRA/CD36/SERPINE2/EDNRB/IL6/VPS45/PRCP/ENTPD1/VAV1/UGCG/ADM/ITPR1/SLC7A11/PTPRO/FLI1/MERTK/UBASH3B/GPAT4/FCER1G/HK2/VAV2/ZNF385A/PDPN/METAP…	96
1543	AD.NTvsAD.LPS	GO:0034330	cell junction organization	111/2069	330/10140	7.88922e-09	2.72935e-07	1.86452e-07	CD9/PRKCH/VCL/ARHGAP6/LAMC2/HDAC7/NEDD4/PFN2/CDC42/MAP4K4/ACTN1/FERMT2/FSCN1/GPC4/CTTNBP2/TNS1/MEF2C/EPB41L3/SSH1/NRCAM/ITGA6/TREM2/NEFH/LGMN/EEF2K/NDRG1/CAV1/TGFBR1/RAPGEF2/WASF1/PERP/VEGFA/WNT5A/FN1/NRP2/RASSF8/LRP1/SDC4/SNAI1/VASP/RAP1B/ARHGAP22/NECTIN2/APOE/AFDN/LILRB2/EPHB2/CAMK1/LAMC1/DOCK10/ABHD17C/IL10/TLR2/RDX/ZNF365/TBCD/APP/RAB13/PTPRJ/SLC7A11/PTPRO/DST/UTRN/BMP6/RHOC/TIAM1/NPTN/NRG1/L…	111
1544	AD.NTvsAD.LPS	GO:0050818	regulation of coagulation	28/2069	48/10140	8.99595e-09	3.09106e-07	2.11162e-07	ENPP4/TFPI/CD9/PLAUR/EDN1/PROCR/PLAT/CAV1/SERPINE1/ADTRP/PROC/NFE2L2/F3/APOE/PDGFRA/CD36/SERPINE2/UBASH3B/FCER1G/PDPN/ANXA5/SERPINF2/C1QTNF1/THBD/ABAT/PDGFA/SERPINB2/LYN	28
1548	AD.NTvsAD.LPS	GO:0071887	leukocyte apoptotic process	41/2069	86/10140	1.21784e-08	4.07373e-07	2.78292e-07	BTK/CD74/TRAF3IP2/MEF2C/HIF1A/LILRB1/JAK3/DOCK8/RAPGEF2/BCL6/WNT5A/SLC46A2/NR4A3/CD274/CCR7/IDO1/SELENOS/IL2RA/CTSL/IL6/IL10/TP53/TNFRSF21/CDKN2A/SLC7A11/ADAM8/MERTK/FCER1G/CASP3/IL7R/LGALS9/PRELID1/GIMAP8/CCL19/CXCR2/HCAR2/IRF7/IRS2/ADA/SLC39A10/LYN	41
1554	AD.NTvsAD.LPS	GO:0006959	humoral immune response	47/2069	105/10140	1.3506e-08	4.34514e-07	2.96833e-07	SLC11A1/TRAF3IP2/BCL3/ST6GAL1/CXCL2/MEF2C/CD59/FCN1/LYZ/BLNK/TREM2/ACOD1/IL7/GPI/EBI3/CCL2/GAPDH/TFEB/CLU/CCR2/PI3/TREM1/CXCL6/IL1B/CCR7/C5AR2/IL6/IL36RN/S100A8/TNFRSF21/VSIG4/CXCL13/C1QC/S100A9/CXCL3/CXCL5/PPBP/CXCL1/CXCL10/RNASE6/CXCL8/C1QA/A2M/HLA-DQB1/CD55/CFD/CFB	47
1555	AD.NTvsAD.LPS	GO:0030193	regulation of blood coagulation	27/2069	46/10140	1.37902e-08	4.38078e-07	2.99267e-07	ENPP4/TFPI/CD9/PLAUR/EDN1/PLAT/CAV1/SERPINE1/ADTRP/PROC/NFE2L2/F3/APOE/PDGFRA/CD36/SERPINE2/UBASH3B/FCER1G/PDPN/ANXA5/SERPINF2/C1QTNF1/THBD/ABAT/PDGFA/SERPINB2/LYN	27
1559	AD.NTvsAD.LPS	GO:1901615	organic hydroxy compound metabolic process	104/2069	308/10140	1.87585e-08	5.83121e-07	3.98352e-07	OSBPL5/MSMO1/DGAT2/OSBPL3/ALDH3A2/SCARB1/DHRS9/SCARF1/ACACB/AKR1B1/ITPKC/HSD3B7/CYB5R3/APOL1/LGMN/ITPK1/HIF1A/PCK2/PLCB4/SQLE/HPN/LIPA/PNPO/GALK1/NFKB1/RAPGEF2/CYP27B1/ALDH2/LDHB/HMGCS1/WNT5A/GPD2/PLCL1/SCP2/AKR1A1/GPAM/CAT/CD244/PFKFB2/SNAI1/TRERF1/IL1B/PAX8/INSIG2/PNKD/SRD5A3/APOL2/LDLR/APOE/APOC1/MAS1/GCH1/PCBD2/HSD17B4/DYSF/SORL1/PLCB2/CYP1B1/MYOF/CH25H/IDH1/FGF2/NAAA/IMPA2/OSBPL1A/NPC1/TP53/…	104
1563	AD.NTvsAD.LPS	GO:0010035	response to inorganic substance	116/2069	355/10140	2.31984e-08	7.05874e-07	4.82209e-07	GCLC/CFLAR/CD9/HFE/HGF/NEDD4L/NEDD4/CYBRD1/PTGS2/EDN1/CPOX/MEF2C/AKR1B1/ICAM1/LGMN/HIF1A/APEX1/MAP1LC3A/EEF2K/AQP9/CA2/NDRG1/HAMP/CAV1/MET/NUDT1/EZH2/PKD2L1/PPIF/SLC11A2/RASAL1/SOD2/CUTA/HMGCS1/WNT5A/IL1A/NFE2L2/MTR/TNFAIP3/FOXO3/NR4A3/DUSP1/ADCY7/CAT/ACO1/HVCN1/CDK2/MT2A/CCR7/TRAP1/GCH1/SERPINF1/KDM6B/OSER1/SLC41A1/STK26/ETS1/CD36/KCNMB4/IL6/IL10/TXN/GGH/CYP1B1/ATIC/SLC40A1/NPC1/TRPM2/APP/S100A8…	116
1566	AD.NTvsAD.LPS	GO:0032787	monocarboxylic acid metabolic process	129/2069	407/10140	2.9422e-08	8.79352e-07	6.00718e-07	PDK4/PDK2/ALOX5/CD74/MSMO1/NDC1/TBXAS1/MPC1/DGAT2/ME1/PDK3/ACSL4/OSBPL3/ALDH3A2/DHRS9/PTGS2/ACACB/EDN1/HAL/GSTP1/GCKR/DLD/VNN3/PTGS1/CREM/HSD3B7/GGT5/XBP1/HIF1A/PCK2/TRIB3/ACOD1/NUP93/PLA2G15/GPI/PON2/CAV1/CYP3A5/PTGR1/GALK1/ACCS/LTA4H/GAPDH/LDHB/DSE/ADTRP/VNN2/KYNU/SCP2/PLA2G4A/AKR1A1/ABCD3/NR4A3/GPAM/SCPEP1/PFKFB2/IL1B/INSIG2/PNKD/ECHS1/IVD/CBFA2T3/APOC1/SLC27A1/SESN2/IDO1/PPARG/HSD17B4/DAGLA/S…	129
1571	AD.NTvsAD.LPS	GO:0052547	regulation of peptidase activity	92/2069	268/10140	5.18833e-08	1.50611e-06	1.02888e-06	CASP10/CFLAR/TFPI/ANOS1/PLAUR/HGF/BIRC3/FAS/CD44/GRN/TIMP2/PTGS2/GRAMD4/LAMP3/PEBP1/TFAP4/NLRP1/TIMP3/PSMA3/LGMN/PAPLN/CST3/MEFV/PYCARD/RIPK2/TFPI2/CAV1/DNAJB6/SERPINE1/VSIR/GAPDH/PERP/VEGFA/FAM162A/PSMD14/FN1/F3/RARRES1/ACVR1C/PI3/HIP1/CDKN2D/PPARG/SERPINF1/SERPINE2/TANK/SORL1/CASP1/CASP5/NOL3/APP/S100A8/TNFAIP8/GSN/CRIM1/CD109/UBE2Z/CPAMD8/CSTB/NLRP3/S100A9/SPINK1/VCP/SPINT1/SERPINB7/SERPINB8/N…	92
1572	AD.NTvsAD.LPS	GO:0009636	response to toxic substance	103/2069	310/10140	5.60248e-08	1.61704e-06	1.10466e-06	MGST1/HGF/POLB/PTGS2/EDN1/CPOX/GSTP1/MGST2/ICAM1/SLC7A8/PTGS1/APEX1/MAP1LC3A/HAMP/SCN1B/PON2/MET/EZH2/PPIF/CSF3/CCL7/NFKB1/SOD2/NNT/PSMD14/NFE2L2/AKR1A1/TNFAIP3/FOXO3/NR4A3/DUSP1/ADCY7/CAT/CDKN1A/MT2A/TRAP1/APOE/SESN2/SELENOS/GCH1/KDM6B/OSER1/GSTM3/STK26/ETS1/CD36/IL6/IL10/TXN/XPA/TLR2/GGH/CYP1B1/TRPM2/S100A8/SETD7/SIGMAR1/GSN/ALAD/GSTO1/RGS10/SLC7A11/EPS8/NR4A2/KCNMA1/PPP1R15B/S100A9/ZC3H12A/CAS…	103
1578	AD.NTvsAD.LPS	GO:0050920	regulation of chemotaxis	52/2069	126/10140	6.56443e-08	1.83188e-06	1.25142e-06	CD74/ADGRA2/SEMA3C/EDN1/GSTP1/SLC8B1/TREM2/LGMN/MET/SERPINE1/CCL7/CCL2/IL23A/RIPOR2/VEGFA/WNT5A/PADI2/F3/DUSP1/CCR2/CXCR4/CCR7/RAC2/MPP1/ZSWIM4/C5AR2/PDGFRA/DYSF/IL6/FGF2/PTPRO/CXCL13/TIAM1/SLAMF8/SEMA4C/LGALS9/CXCL10/CXCL8/FPR2/CCL19/VEGFB/AKIRIN1/CMKLR1/PTPN2/CXCR2/CAMK1D/SEMA4B/STK39/AIF1/LYN/CCL4/CCL3	52
1579	AD.NTvsAD.LPS	GO:0051093	negative regulation of developmental process	151/2069	500/10140	6.62346e-08	1.83819e-06	1.25574e-06	TMEM176A/CFLAR/CD38/E2F2/STAB1/CD74/RTN4R/HDAC7/MAP4K4/VASH1/SEMA3C/MBNL3/IL4R/THOC1/ULK2/ARHGAP4/AGO1/XBP1/LGMN/HIF1A/NFKBIA/TRIB3/CST3/STK3/LILRB1/JAK3/HPN/CDK6/NAMPT/CAV1/SERPINE1/EZH2/TMEM176B/TGFBR1/KANK1/SUFU/RAPGEF2/ARHGDIB/VEGFA/DPYSL3/BCL6/WNT5A/HES1/LOXL3/NFE2L2/MAD2L2/AKT3/GBP1/ID3/KLF7/FOXO3/BCL11A/SOCS2/CCR2/INHBA/SRGN/LRP1/ACVR1C/SNAI1/CDKN1A/EREG/IL1B/PAX8/FGL2/DLL4/LDLR/APOE/DNMT1…	151
1587	AD.NTvsAD.LPS	GO:0050877	nervous system process	118/2069	370/10140	7.97825e-08	2.12095e-06	1.4489e-06	ACPP/HGF/TNFRSF1B/UBA6/KCNQ1/PDE4A/KCNAB2/PTGS2/EDN1/MEF2C/SSH1/ICAM1/AARS1/NRCAM/TIMP3/TIMM9/LGMN/HIF1A/SLC8A3/RP2/CEMIP/NBN/HPN/SCN1B/GSDME/STX1A/PKD2L1/CCL2/UNC119/ST3GAL4/SLC11A2/RIPOR2/SOD2/IL12B/SGK1/NR4A3/TGFBI/GJB6/GJA3/CCR2/CXCR4/EGR2/NDP/OPRL1/PNKD/DLL4/CDKN2D/LDLR/APOE/LILRB2/PPT1/GCH1/SERPINF1/SPART/EPHB2/WDR36/CD36/KCNMB4/SERPINE2/EDNRB/IL10/TLR2/MYO7A/PLCB2/CYP1B1/SH3GL1/APP/DOP1B/R…	118
1589	AD.NTvsAD.LPS	GO:0006909	phagocytosis	74/2069	204/10140	8.62929e-08	2.27013e-06	1.55081e-06	RHOBTB2/TYROBP/SLC11A1/MSR1/ELMO2/JMJD6/CDC42/RHOBTB1/SCARB1/ICAM3/FCN1/TREM2/NCF4/SIRPB1/HCK/TM9SF4/PYCARD/MET/LIMK1/CCL2/WIPF1/SLAMF1/LRP1/IL1B/CD93/TMEM175/LDLR/PPARG/IL15RA/CD36/DYSF/MYO1G/ABI1/TLR2/MYO7A/ITGAV/ANXA3/RAB20/IRF8/VAV1/FCGR2A/GSN/PTPRJ/PAK1/MERTK/APPL1/XKR8/FCER1G/ITGB2/VAV2/ARHGAP25/PTX3/IL15/ABCA1/RAB31/ITGAM/FPR2/CLEC7A/LEP/BAIAP2/SPHK1/CAMK1D/CD300LF/BCR/SRC/MYO1C/TGM2/FCGR3…	74
1595	AD.NTvsAD.LPS	GO:0030001	metal ion transport	131/2069	425/10140	1.41831e-07	3.61812e-06	2.47167e-06	CD4/HFE/SLC11A1/SLC4A7/ATP6V1H/NEDD4L/HOMER3/KCNQ1/MYLK/SLC9A7/CD84/KCNAB2/ATP1B3/NEDD4/PTGS2/SLC46A1/SLC23A2/SLC8B1/ICAM1/TMEM38B/TREM2/KCNK6/SLC8A3/MAGED2/NDFIP2/CEMIP/SLC39A14/KCNN4/LILRB1/HAMP/HPN/SCN1B/CAV1/NCS1/PKD2L1/CCL2/CCL8/STIM2/PANX1/COMMD9/SLC11A2/CYP27B1/PDE4D/SLC12A7/SELENOK/STEAP3/THADA/SGK1/CXCR4/CDK2/KCNJ2/OPRL1/CCR7/TMEM175/LILRB2/KCNC3/SLC41A1/TMEM165/DYSF/KCNMB4/SERPINE2/SLC4…	131
1596	AD.NTvsAD.LPS	GO:0050777	negative regulation of immune response	44/2069	102/10140	1.46621e-07	3.72151e-06	2.5423e-06	HFE/GRN/CD84/IL4R/THOC1/CD59/IRAK3/SAMHD1/ACOD1/LILRB1/IL27RA/JAK3/IL12B/BCL6/LOXL3/TNFAIP3/CCR2/FGL2/SELENOS/PPARG/IL2RA/HAVCR2/HLX/IL10/ANGPT1/RABGEF1/SAMSN1/VSIG4/SLAMF8/PSMB4/NLRX1/ZC3H12A/IL7R/INPP5D/LGALS9/SERPINB9/PTPN2/A2M/BCR/CD55/MICA/SERPINB4/GPX1/LYN	44
1598	AD.NTvsAD.LPS	GO:0010001	glial cell differentiation	47/2069	112/10140	1.53256e-07	3.85122e-06	2.63091e-06	CD9/IFNGR1/TNFRSF1B/GRN/EIF2B3/GSTP1/TREM2/SLC8A3/NDRG1/CDK6/HES1/CLU/CXCR4/EGR2/CDKN2C/LRP1/IL1B/LIF/LDLR/PPARG/SERPINE2/IL6/TLR2/ZNF365/NAB1/APP/S100A8/TNFRSF21/GSN/PRDM8/NRG1/SLC45A3/SPINT1/NAB2/STAT3/MAP2K1/FPR2/LAMB2/RELA/C1QA/NRROS/CLCF1/GPR157/DNER/NF1/DLL1/LYN	47
1603	AD.NTvsAD.LPS	GO:0010876	lipid localization	77/2069	219/10140	2.11057e-07	5.175e-06	3.53524e-06	OSBPL5/MSR1/DGAT2/ACSL4/OSBPL3/SCARB1/ACACB/EDN1/GRAMD1A/APOL1/NFKBIA/PRELID3B/ATP11C/ABCC1/AQP9/SQLE/KCNN4/RETN/CAV1/ABCC3/NFKB1/EHD1/SCP2/PLA2G4A/ABCD3/CLU/INHBA/LRP1/ACVR1C/ABCC4/IL1B/FFAR2/APOL3/APOL2/LDLR/APOE/APOC1/SLC27A1/PPARG/CD36/PNPLA8/DYSF/IL6/TEX2/EPRS1/SLCO2B1/SORL1/ITGAV/ESYT1/OSBPL1A/NPC1/TNFRSF11A/SLC27A3/SIGMAR1/UGCG/ACSL1/BMP6/XKR8/ZC3H12A/SLC51A/STARD4/ABCA1/NKX3-1/MFSD2A/PREL…	77
1604	AD.NTvsAD.LPS	GO:0050778	positive regulation of immune response	143/2069	476/10140	2.12211e-07	5.17816e-06	3.53739e-06	CD38/CD4/BTK/SLC11A1/CD74/PRKCH/GAB2/LCP2/PHPT1/ELMO2/TP53BP1/EIF2B3/CDC42/PAG1/ICAM3/IL4R/MEF2C/CD59/FCN1/XBP1/TAB1/PSMA3/RPS6KA5/CD40/HCK/TNFSF13B/ACOD1/PYCARD/CD276/RIPK2/KCNN4/RELB/LILRB1/IL27RA/LIMK1/PSMD11/NFKB1/CRTAM/IL23A/BTN2A1/IL12B/PDE4D/CD86/WNT5A/PSMD14/IL1R1/IL18R1/WIPF1/MAD2L2/GBP1/VAMP8/NR4A3/CD274/CLU/CD80/CCR2/EREG/IL1B/FFAR2/CCR7/NECTIN2/IDO1/RFTN1/CLEC10A/PRAM1/PTPN22/RSAD2/C5…	143
1607	AD.NTvsAD.LPS	GO:0043114	regulation of vascular permeability	14/2069	18/10140	2.76937e-07	6.62112e-06	4.52313e-06	VEGFA/APOE/IL6/ADM/PTPRJ/BMP6/ANGPT1/CTNNBIP1/CXCR2/BCR/HRH1/SRC/C2CD4A/C2CD4B	14
1608	AD.NTvsAD.LPS	GO:0010951	negative regulation of endopeptidase activity	50/2069	124/10140	2.77852e-07	6.62112e-06	4.52313e-06	CFLAR/TFPI/ANOS1/PLAUR/HGF/BIRC3/CD44/TIMP2/PTGS2/LAMP3/PEBP1/TIMP3/PAPLN/CST3/TFPI2/DNAJB6/SERPINE1/GAPDH/VEGFA/RARRES1/PI3/CDKN2D/SERPINF1/SERPINE2/SORL1/NOL3/APP/TNFAIP8/CRIM1/CD109/UBE2Z/CPAMD8/CSTB/SPINK1/SPINT1/SERPINB7/SERPINB8/SERPINF2/SERPINB9/TRIAP1/CST6/A2M/SIAH2/SRC/SERPINA1/SERPINB2/CARD16/SERPINB4/GPX1/SERPINB10	50
1610	AD.NTvsAD.LPS	GO:1901652	response to peptide	108/2069	339/10140	3.02594e-07	7.17559e-06	4.90191e-06	GCLC/CFLAR/PDK4/PDK2/BAIAP2L1/ATP6V1H/EIF2B3/PTGS2/EDN1/GSTP1/AKR1B1/CHMP5/ICAM1/NLRP1/TREM2/XBP1/LGMN/APEX1/PCK2/NFKBIA/TRIB3/EEF2K/CA2/RIPK2/RETN/JAK3/NAMPT/CAV1/GRB10/KANK1/NFKB1/CCND3/CISH/ITGA4/NFE2L2/ERRFI1/TNFAIP3/FOXO3/NR4A3/SOCS2/ADCY7/CAT/EGR2/LRP1/ACVR1C/EREG/IL1B/INSIG2/RAP1B/SLC27A1/MAS1/SESN2/SELENOS/PPARG/KL/PTPN22/SORT1/CD36/TBC1D4/EDNRB/EPRS1/IL10/SLC2A8/TLR2/GGH/SORL1/STAT4/HADH…	108
1612	AD.NTvsAD.LPS	GO:0051223	regulation of protein transport	147/2069	495/10140	3.09179e-07	7.26354e-06	4.962e-06	CD38/IFNGR1/TNFRSF1B/PHPT1/RIOK2/TM7SF3/MAP4K4/PANX2/PTGS2/IL4R/FCN1/DNAJA1/HUWE1/SLC8B1/ERP29/NLRP1/TREM2/OSM/LRP5L/XBP1/GZMB/HIF1A/CD40/TM9SF4/MYOM1/NDFIP2/PYCARD/CEMIP/RIPK2/KCNN4/LILRB1/IL27RA/GPI/STX1A/SUFU/CRTAM/PANX1/GAPDH/ADTRP/SELENOK/TFDP2/WNT5A/IL1A/FN1/IL1R2/RHOU/GBP1/MMP8/KLF7/HMGN3/TNFAIP3/CD274/PPP3CC/CD244/SRGN/LRP1/ACVR1C/PFKFB2/IL1B/FFAR2/CCR7/RAC2/RHBDF2/APOE/CAMK1/PTPN22/RSAD2…	147
1614	AD.NTvsAD.LPS	GO:0042035	regulation of cytokine biosynthetic process	36/2069	79/10140	3.86122e-07	8.98758e-06	6.13975e-06	CD4/TYROBP/CD74/MAP2K3/BCL3/CD276/LILRB1/EBI3/NFKB1/IL12B/CD86/WNT5A/IL1A/ERRFI1/TNFRSF8/CD80/CCR2/INHBA/EREG/IL1B/IL6/IL10/APP/MAPKAPK2/CYBB/CX3CR1/STAT3/INPP5D/CEBPB/CLEC7A/RELA/TBK1/CARD9/TLR7/SPN/UBE2J1	36
1621	AD.NTvsAD.LPS	GO:0034341	response to interferon-gamma	58/2069	154/10140	5.08458e-07	1.14653e-05	7.83235e-06	SLC11A1/CD44/IFNGR1/EDN1/ICAM1/HCK/ACOD1/MEFV/CCL7/CCL2/CCL8/CYP27B1/GAPDH/IL12B/WNT5A/CCL20/KYNU/GBP1/MT2A/GCH1/PPARG/EPRS1/TLR2/CASP1/RAB20/IRF8/TP53/GSN/NCAM1/VPS26B/GBP5/GBP4/IRF2/LGALS9/CCL19/PTPN2/HLA-DQB1/CIITA/CDC42EP4/SOCS3/SOCS1/IRF7/HLA-DRB1/EVL/MYO1C/HLA-DRA/AIF1/RAB12/HLA-DPB1/HLA-DPA1/CCL23/CCL4/CCL18/CCL15/CCL4L2/CCL3L1/RAB7B/CCL3	58
1622	AD.NTvsAD.LPS	GO:0044283	small molecule biosynthetic process	136/2069	455/10140	5.82824e-07	1.30837e-05	8.93799e-06	PDK4/PDK2/ALOX5/CD74/MSMO1/TBXAS1/BCAT1/DGAT2/PDE4A/OSBPL3/DHRS9/PTGS2/ACACB/EDN1/PLOD1/AKR1B1/MGST2/ITPKC/ADA2/PTGS1/HSD3B7/MTAP/GGT5/UPB1/XBP1/CYB5R3/MTHFD1/PCK2/TRIB3/PLCB4/SAMHD1/CEMIP/SQLE/GPI/HAS1/NUDT1/PNPO/NFKB1/ACCS/CYP27B1/LTA4H/GAPDH/DSE/DNPH1/HMGCS1/PDE4D/ABCC5/GPD2/COQ10B/PLCL1/KYNU/SCP2/PLA2G4A/MTR/AKR1A1/ABCD3/GPAM/CD244/NLN/AMD1/SNAI1/IL1B/INSIG2/SRD5A3/DUT/APOE/APOC1/MAS1/SESN2/I…	136
1626	AD.NTvsAD.LPS	GO:0002825	regulation of T-helper 1 type immune response	15/2069	21/10140	6.5221e-07	1.43231e-05	9.78464e-06	SLC11A1/IL4R/RIPK2/IL27RA/JAK3/IL23A/IL12B/IL1R1/IL18R1/CD80/CCR2/IL1B/HAVCR2/HLX/CCL19	15
1630	AD.NTvsAD.LPS	GO:0017144	drug metabolic process	108/2069	345/10140	7.91902e-07	1.71669e-05	1.17274e-05	ST3GAL1/ACPP/ALDH3A2/DHRS9/PTGS2/ST6GAL1/VPS9D1/SLC46A1/EDN1/HAL/AKR1B1/LPCAT2/SMOX/ICAM1/ADA2/TREM2/MTAP/GGT5/MTHFD1/PCK2/AHCY/ACP5/ACOD1/ABCC1/CAV1/CYP3A5/PNPO/CYP27B1/ALDH2/CHPT1/DSE/NNT/KYNU/SCP2/PLA2G4A/MTR/ECE1/AKR1A1/MMP8/CLU/CAT/ACO1/AMD1/IL1B/PNKD/RAC2/IDO1/SELENOS/GCH1/PCBD2/AMPD3/HSD17B4/SDS/CD36/NT5E/NPL/MTHFS/IL10/FPGS/TLR2/SQOR/GCHFR/CYP1B1/AMDHD1/SDSL/DPYS/ADM/ACSL1/ATP5F1A/NR4A2/P…	108
1634	AD.NTvsAD.LPS	GO:0001774	microglial cell activation	20/2069	34/10140	1.01958e-06	2.15459e-05	1.47188e-05	TYROBP/IFNGR1/GRN/TREM2/NAMPT/MMP8/CLU/LDLR/IL6/TLR2/APP/ATM/ITGB2/ITGAM/FPR2/C1QA/SPHK1/TLR7/AIF1/CCL3	20
1635	AD.NTvsAD.LPS	GO:0002269	leukocyte activation involved in inflammatory response	20/2069	34/10140	1.01958e-06	2.15459e-05	1.47188e-05	TYROBP/IFNGR1/GRN/TREM2/NAMPT/MMP8/CLU/LDLR/IL6/TLR2/APP/ATM/ITGB2/ITGAM/FPR2/C1QA/SPHK1/TLR7/AIF1/CCL3	20
1637	AD.NTvsAD.LPS	GO:0042326	negative regulation of phosphorylation	102/2069	323/10140	1.02376e-06	2.15459e-05	1.47188e-05	HGF/NCK2/GSTP1/GCKR/DNAJA1/PEBP1/IRAK3/TFAP4/GADD45B/TIMP3/TRIB3/RASSF2/DNAJC3/PYCARD/CAV1/PPIF/SNX25/NNT/PDE4D/MACROH2A1/CBLB/ERRFI1/GADD45A/GBP1/TNFAIP3/UBE2B/DUSP1/DUSP4/INHBA/CDKN2C/CDKN1A/IL1B/LIF/CDKN2D/CDKN1C/CBFA2T3/APOE/MAS1/CEP85/SH3BP5/ZBED3/EPHB2/PTPN22/NIBAN1/SORL1/SMAD6/EMILIN1/DUSP5/CALM2/TNIP1/CDKN2B/CDKN2A/ITPRIP/PTPRJ/GPD1L/HHEX/CNKSR3/PID1/UBASH3B/ANGPT1/LRRK1/RABGEF1/SAMSN1/DE…	102
1639	AD.NTvsAD.LPS	GO:0070555	response to interleukin-1	59/2069	161/10140	1.17638e-06	2.45532e-05	1.67732e-05	GCLC/TFPI/CD38/EDN1/ICAM1/IRAK3/TAB1/PSMA3/HIF1A/RPS6KA5/NFKBIA/ACOD1/PYCARD/RIPK2/MAP3K8/PSMD11/CCL7/CCL2/CCL8/NFKB1/IL1A/CCL20/PSMD14/IL1R2/IL1R1/GBP1/IL1B/IRAK2/ETS1/IL6/TANK/IL1RN/PSMB7/TNFRSF11A/APP/ANKRD1/UBC/TAB3/PSMB4/RPS6KA4/ZC3H12A/NKX3-1/TNIP2/LGALS9/CXCL8/CEBPB/CCL19/RELA/PLCB1/MAPK11/SRC/PSMD12/CCL23/CCL4/CCL18/CCL15/CCL4L2/CCL3L1/CCL3	59
1643	AD.NTvsAD.LPS	GO:0007596	blood coagulation	70/2069	202/10140	1.37629e-06	2.82587e-05	1.93046e-05	ENPP4/TFPI/CD9/PLAUR/PRKCH/VCL/LCP2/GNA15/TSPAN32/CDC42/DGKD/EDN1/CD59/PABPC4/ITPK1/PROCR/CD40/MYL12A/PLAT/TFPI2/CAV1/SERPINE1/DOCK8/RAD51C/EHD1/ADTRP/PROC/NFE2L2/F3/AKAP1/F13A1/APOE/H3-3B/PDGFRA/CD36/SERPINE2/IL6/VPS45/PRCP/ENTPD1/VAV1/ITPR1/SLC7A11/MERTK/UBASH3B/FCER1G/VAV2/PDPN/METAP1/ANXA5/FZD6/SERPINF2/IRF2/C1QTNF1/A2M/THBD/RAP2B/ABAT/MAFF/PLSCR1/MAFG/SRC/SERPINA1/PDGFA/SERPINB2/PAPSS2/F5/LY…	70
1644	AD.NTvsAD.LPS	GO:1902532	negative regulation of intracellular signal transduction	114/2069	373/10140	1.48205e-06	3.0307e-05	2.07038e-05	PLAUR/CD74/CD44/TIMP2/TNIP3/HOMER3/FNIP2/HDAC7/PTGS2/GSTP1/DNAJA1/PEBP1/IRAK3/XBP1/TIMP3/HIF1A/TRIB3/RASSF2/RNF125/PYCARD/CAV1/MET/KANK1/PPIF/TNFAIP1/RASAL1/RIPOR2/SOD2/EPM2A/PDE4D/BCL6/NFE2L2/ERRFI1/IVNS1ABP/GBP1/TNFAIP3/UBE2B/DUSP1/DUSP4/CLU/OPTN/SNAI1/OPRL1/IL1B/TRAP1/DYRK2/LIF/CDKN2D/APOE/SESN2/SELENOS/FIGNL1/EPHB2/PTPN22/SERPINE2/TANK/SORL1/EMILIN1/DUSP5/BCL2A1/NOL3/ABL2/MCL1/DYRK3/CALM2/ACK…	114
1645	AD.NTvsAD.LPS	GO:0050817	coagulation	70/2069	203/10140	1.68891e-06	3.43979e-05	2.34985e-05	ENPP4/TFPI/CD9/PLAUR/PRKCH/VCL/LCP2/GNA15/TSPAN32/CDC42/DGKD/EDN1/CD59/PABPC4/ITPK1/PROCR/CD40/MYL12A/PLAT/TFPI2/CAV1/SERPINE1/DOCK8/RAD51C/EHD1/ADTRP/PROC/NFE2L2/F3/AKAP1/F13A1/APOE/H3-3B/PDGFRA/CD36/SERPINE2/IL6/VPS45/PRCP/ENTPD1/VAV1/ITPR1/SLC7A11/MERTK/UBASH3B/FCER1G/VAV2/PDPN/METAP1/ANXA5/FZD6/SERPINF2/IRF2/C1QTNF1/A2M/THBD/RAP2B/ABAT/MAFF/PLSCR1/MAFG/SRC/SERPINA1/PDGFA/SERPINB2/PAPSS2/F5/LY…	70
1646	AD.NTvsAD.LPS	GO:0034103	regulation of tissue remodeling	25/2069	49/10140	1.7808e-06	3.61239e-05	2.46776e-05	CD38/PDK4/CST3/CA2/IL23A/IL12B/TNFAIP3/TMBIM1/GPNMB/IL6/TP53/TNFRSF11A/ADAM8/UBASH3B/PPARGC1B/IL15/DCSTAMP/INPP5D/LEP/CSF1R/BCR/NF1/SIGLEC15/SRC/ITGB3	25
1651	AD.NTvsAD.LPS	GO:0042089	cytokine biosynthetic process	37/2069	87/10140	2.14654e-06	4.25207e-05	2.90475e-05	CD4/TYROBP/CD74/MAP2K3/BCL3/CD276/LILRB1/EBI3/NFKB1/IL12B/CD86/WNT5A/IL1A/ERRFI1/TNFRSF8/CD80/CCR2/INHBA/EREG/IL1B/IL6/IL10/APP/MAPKAPK2/CYBB/CX3CR1/STAT3/INPP5D/CEBPB/CLEC7A/RELA/TBK1/IRF7/CARD9/TLR7/SPN/UBE2J1	37
1658	AD.NTvsAD.LPS	GO:0030029	actin filament-based process	132/2069	450/10140	2.59757e-06	5.02694e-05	3.43409e-05	CFLAR/BAIAP2L1/SCIN/RHOBTB2/NISCH/TYROBP/ARHGAP6/NEDD4L/KCNQ1/PHPT1/PFN2/CDC42/NCK2/ACTN1/RHOBTB1/FSCN1/EDN1/MEF2C/EPB41L3/ITGB5/SSH1/CASS4/ICAM1/PLEKHG2/HCK/MYOM1/COTL1/PYCARD/TNNT1/CYTH2/SCN1B/CAV1/MET/DNAJB6/LIMK1/TGFBR1/KANK1/CSF3/PPP1R9B/TNFAIP1/ARHGDIB/WASF1/PDE4D/DPYSL3/BCL6/WIPF1/RHOU/MAD2L2/SORBS3/LRP1/KCNJ2/SDC4/IQSEC2/TRIP10/VASP/CCR7/HIP1/RAC2/MYO1B/SNX9/TNNI2/MYH11/PDGFRA/ABI1/TMOD1/…	132
1659	AD.NTvsAD.LPS	GO:0050673	epithelial cell proliferation	71/2069	209/10140	2.64747e-06	5.10395e-05	3.4867e-05	CFLAR/HGF/GRN/VASH1/SCARB1/MEF2C/B4GALT1/LAMB1/XBP1/HIF1A/FLT1/HPN/CDK6/CAV1/TGFBR1/CCL2/VEGFA/WNT5A/HES1/ITGA4/ERRFI1/AKT3/F3/NRP2/TNFAIP3/NR4A3/ACVR2A/EREG/DLL4/CDKN1C/APOE/PPARG/SERPINF1/C5AR2/EHF/DYSF/LAMC1/EDNRB/IL10/FGF2/BRCA2/CDKN2B/TCF7L2/ATP5F1A/BMP6/CD109/MMP14/JAML/SGPP2/TGFA/HTRA1/NKX3-1/STAT3/MAP2K1/MTSS1/LRG1/COL8A2/CEBPB/VEGFB/LEP/NUPR1/CCR3/PRKX/ZFP36L1/SULF2/NF1/LGR4/ANG/GPX1/PRK…	71
1661	AD.NTvsAD.LPS	GO:0019915	lipid storage	26/2069	53/10140	2.88888e-06	5.52717e-05	3.77582e-05	MSR1/DGAT2/SCARB1/ACACB/NFKBIA/SQLE/CAV1/NFKB1/EHD1/ACVR1C/IL1B/FFAR2/APOE/PPARG/CD36/DYSF/IL6/ITGAV/ZC3H12A/STARD4/ABCA1/LEP/PTPN2/LPL/FITM2/ITGB3	26
1662	AD.NTvsAD.LPS	GO:0042107	cytokine metabolic process	37/2069	88/10140	2.98365e-06	5.68696e-05	3.88497e-05	CD4/TYROBP/CD74/MAP2K3/BCL3/CD276/LILRB1/EBI3/NFKB1/IL12B/CD86/WNT5A/IL1A/ERRFI1/TNFRSF8/CD80/CCR2/INHBA/EREG/IL1B/IL6/IL10/APP/MAPKAPK2/CYBB/CX3CR1/STAT3/INPP5D/CEBPB/CLEC7A/RELA/TBK1/IRF7/CARD9/TLR7/SPN/UBE2J1	37
1663	AD.NTvsAD.LPS	GO:0061458	reproductive system development	80/2069	244/10140	3.05782e-06	5.80076e-05	3.96272e-05	MGST1/MAMLD1/PLEKHA5/VASH1/PTGS2/MAP3K4/ICAM1/HIF1A/STK3/RETN/ITGB8/DNAJB6/NUDT1/TGFBR1/CYP27B1/TFEB/VEGFA/HMGCS1/WNT5A/HES1/FOXO3/ACVR2A/INHBA/MMP19/SNAI1/NDP/EREG/LIF/CDKN1C/MAS1/PPARG/SERPINF1/H3-3B/HSD17B4/PDGFRA/ADAM19/SERPINE2/IL10/HS6ST1/IDH1/BRCA2/ADAM15/RAB13/ADM/ATM/ST14/ARID5B/BMP6/MERTK/MMP14/TIPARP/PTX3/RHOBTB3/CASP3/CSF2/HEY1/GJB2/HTRA1/SPINT1/NKX3-1/MAP2K1/JUNB/CEBPB/RARG/LEP/FOSL1…	80
1665	AD.NTvsAD.LPS	GO:0043068	positive regulation of programmed cell death	138/2069	476/10140	3.07826e-06	5.80161e-05	3.96329e-05	CASP10/SCIN/PLAUR/TYROBP/FAS/TNFRSF1B/GRN/AIFM2/NCK2/RPS6KA2/PTGS2/GRAMD4/MEF2C/DNAJA1/B4GALT1/TFAP4/PLEKHG2/ITGA6/MAP3K20/NLRP1/GADD45B/TIMP3/GZMB/CD40/RASSF2/PYCARD/BMF/RIPK2/STK3/LILRB1/GSDME/CAV1/TGFBR1/PPIF/CCL2/RAPGEF2/GAPDH/SOD2/IL12B/BCL6/FAM162A/TFDP2/WNT5A/ITGA4/GADD45A/ID3/F3/FOXO3/NR4A3/DUSP1/CD274/CLU/PPP3CC/TNFRSF8/INHBA/ACVR1C/G0S2/CDKN1A/PLAGL2/HIP1/OLFM1/ARHGEF9/IDO1/PPARG/SORT1/…	138
1669	AD.NTvsAD.LPS	GO:0043086	negative regulation of catalytic activity	142/2069	493/10140	3.26489e-06	6.06285e-05	4.14176e-05	CFLAR/TFPI/ANOS1/PLAUR/HGF/BIRC3/CD44/TIMP2/FNIP2/PHPT1/PTGS2/FRY/ACACB/LAMP3/GSTP1/GCKR/DNAJA1/PPP1R15A/PEBP1/IRAK3/TFAP4/GADD45B/TIMP3/PAPLN/TRIB3/CST3/DNAJC3/PYCARD/IL7/ELL/TFPI2/CAV1/DNAJB6/PPP1R17/SERPINE1/LIMK1/PPIF/PPP1R9B/NFKB1/CYP27B1/GAPDH/VEGFA/MACROH2A1/CBLB/ERRFI1/MAD2L2/GADD45A/TNFAIP3/RARRES1/DUSP1/DUSP4/CCR2/RPL5/CDKN2C/PI3/CDKN1A/IL1B/CDKN2D/CDKN1C/APOE/APOC1/CEP85/SH3BP5/PPARG/S…	142
1670	AD.NTvsAD.LPS	GO:0002831	regulation of response to biotic stimulus	98/2069	315/10140	3.464e-06	6.40903e-05	4.37825e-05	BIRC3/IFNGR1/GRN/TRAF3IP2/TSPAN32/ICAM3/FCN1/IRAK3/TREM2/TAB1/PSMA3/RPS6KA5/HCK/SAMHD1/RNF125/ACOD1/PYCARD/RIPK2/RELB/LILRB1/PSMD11/NFKB1/CRTAM/IL23A/TREML2/LY86/IL12B/SELENOK/WNT5A/PSMD14/TNFAIP3/CD274/OPTN/CXCL6/EREG/IL1B/FFAR2/FGL2/NECTIN2/APOE/PPARG/CLEC10A/CD180/PTPN22/IL2RA/HAVCR2/CD36/PSMB7/VAV1/PAK1/ADAM8/BMP6/GBP5/VSIG4/LRP8/APPL1/TAB3/CD1D/SLAMF8/FCER1G/PSMB4/NLRX1/MNDA/ZC3H12A/IL15/ABC…	98
1673	AD.NTvsAD.LPS	GO:0006639	acylglycerol metabolic process	30/2069	66/10140	3.79552e-06	6.94607e-05	4.74512e-05	DGAT2/ACSL4/SCARB1/DGKD/PGS1/PCK2/ABHD12/CAV1/GPAM/CAT/INSIG2/LDLR/APOE/APOC1/SLC27A1/DAGLA/SORL1/GPAT3/ABHD2/ACSL1/AGPAT5/GPAT4/GK5/LPL/PNPLA1/INSIG1/FITM2/GK/ANG/GPX1	30
1679	AD.NTvsAD.LPS	GO:0098660	inorganic ion transmembrane transport	119/2069	401/10140	4.40796e-06	7.88147e-05	5.38413e-05	HFE/SLC11A1/ATP6V1H/NEDD4L/KCNQ1/PACC1/SLC9A7/KCNAB2/ATP1B3/NEDD4/VPS9D1/SLC46A1/SLC8B1/TMEM38B/TREM2/KCNK6/APOL1/SLC8A3/CEMIP/SLC39A14/KCNN4/HAMP/HPN/SCN1B/CAV1/NCS1/PKD2L1/PPIF/STIM2/PANX1/SLC11A2/NNT/PDE4D/SLC12A7/STEAP3/THADA/PCYOX1/HVCN1/KCNJ2/OPRL1/CCR7/TMEM175/KCNC3/SLC41A1/SLC37A2/DYSF/KCNMB4/TTYH3/SLC2A8/FXYD6/PLCB2/HECW2/ITGAV/SLC40A1/COX17/FGF2/SLC39A8/NOL3/TTYH2/TRPM2/ATP1B1/SLC39A1/C…	119
1680	AD.NTvsAD.LPS	GO:0008544	epidermis development	53/2069	145/10140	4.42987e-06	7.88147e-05	5.38413e-05	PRKCH/SLC4A7/LAMC2/ALDH3A2/FOSL2/PLOD1/EZH2/CYP27B1/RIPOR2/PERP/MACROH2A1/WNT5A/HES1/ERRFI1/MYCL/KLF7/INHBA/PI3/SNAI1/EREG/FLOT2/EMP1/CTSL/ACVR1B/MYO7A/NAB1/CTSK/UGCG/ST14/APCDD1/CD109/RUNX1/TCHH/IL20/CASP3/FZD6/NAB2/MAP2K1/CLIC4/RELA/JUP/CST6/LRTOMT/MAFF/ZFP36L1/BCR/NF1/LAMB3/MAFG/PDGFA/PSAP/DLL1/LGR4	53
1681	AD.NTvsAD.LPS	GO:0045453	bone resorption	23/2069	45/10140	4.43147e-06	7.88147e-05	5.38413e-05	CD38/PDK4/SNX10/ACP5/CA2/IL7/RAB3D/TNFAIP3/RAC2/IL6/TNFRSF11A/CTSK/ADAM8/UBASH3B/LRRK1/PPARGC1B/DCSTAMP/INPP5D/CSF1R/NF1/SIGLEC15/SRC/ITGB3	23
1683	AD.NTvsAD.LPS	GO:0044272	sulfur compound biosynthetic process	49/2069	131/10140	4.79234e-06	8.46367e-05	5.78185e-05	GCLC/PDK4/PDK2/GGCT/MGST1/ST3GAL1/GCLM/MPC1/ST3GAL6/PDK3/ACSL4/ACACB/GSTP1/MGST2/B4GALT1/DLD/MTAP/GGT5/MTHFD1/XYLT1/ST3GAL4/DSE/NFE2L2/MTR/AKR1A1/AMD1/PPT1/GSTM3/GSTO1/SLC7A11/ACSL1/ANGPT1/ACSS1/B3GNT7/ST3GAL2/ELOVL7/PDP1/HACD1/NDST2/CSGALNACT2/CHST2/CHST13/CHST15/TPK1/ACSL5/GSTK1/PAPSS2/GGTA1P/HACD2	49
1685	AD.NTvsAD.LPS	GO:0071347	cellular response to interleukin-1	52/2069	142/10140	5.10773e-06	8.95803e-05	6.11956e-05	TFPI/EDN1/ICAM1/IRAK3/TAB1/PSMA3/HIF1A/RPS6KA5/NFKBIA/ACOD1/PYCARD/RIPK2/MAP3K8/PSMD11/CCL7/CCL2/CCL8/NFKB1/IL1A/CCL20/PSMD14/IL1R2/IL1R1/GBP1/IL1B/IRAK2/IL6/TANK/IL1RN/PSMB7/ANKRD1/UBC/TAB3/PSMB4/RPS6KA4/ZC3H12A/NKX3-1/TNIP2/CXCL8/CEBPB/CCL19/RELA/PLCB1/MAPK11/PSMD12/CCL23/CCL4/CCL18/CCL15/CCL4L2/CCL3L1/CCL3	52
1689	AD.NTvsAD.LPS	GO:0006869	lipid transport	66/2069	194/10140	5.58377e-06	9.64489e-05	6.58878e-05	OSBPL5/MSR1/ACSL4/OSBPL3/SCARB1/ACACB/EDN1/GRAMD1A/APOL1/NFKBIA/PRELID3B/ATP11C/ABCC1/AQP9/KCNN4/RETN/CAV1/ABCC3/NFKB1/SCP2/PLA2G4A/ABCD3/CLU/INHBA/LRP1/ABCC4/IL1B/APOL3/APOL2/LDLR/APOE/APOC1/SLC27A1/PPARG/CD36/PNPLA8/TEX2/EPRS1/SLCO2B1/SORL1/ITGAV/ESYT1/OSBPL1A/NPC1/TNFRSF11A/SLC27A3/SIGMAR1/UGCG/ACSL1/BMP6/XKR8/SLC51A/STARD4/ABCA1/NKX3-1/MFSD2A/PRELID1/TRIAP1/C1QTNF1/LEP/IRS2/AKR1C1/PLSCR1/LRP1…	66
1690	AD.NTvsAD.LPS	GO:0035690	cellular response to drug	84/2069	263/10140	5.59484e-06	9.64489e-05	6.58878e-05	GCLC/CFLAR/HGF/GCLM/KCNQ1/GNA15/PDE4A/PTGS2/EDN1/MEF2C/SSH1/CHMP5/ICAM1/TFAP4/TMEM38B/APEX1/PCK2/MAP1LC3A/ACOD1/RIPK2/MET/EZH2/PPIF/CCL7/PPP1R9B/NFKB1/NR3C1/NFE2L2/ERRFI1/MTR/TNFAIP3/FOXO3/NR4A3/BCL11A/ADCY7/CXCR4/CDK2/MT2A/IL1B/TRAP1/RAP1B/SERPINF1/KDM6B/OSER1/PTPN22/STK26/ETS1/IL6/IL10/TXN/CYP1B1/TP53/TRPM2/ADAM15/SIGMAR1/RGS10/HMGA2/SLAMF8/RNF149/ZC3H12A/SPIDR/FXN/FBP1/CYBB/GJB2/NKX3-1/DDIT4/R…	84
1696	AD.NTvsAD.LPS	GO:0046394	carboxylic acid biosynthetic process	66/2069	195/10140	6.78764e-06	0.000114663	7.83308e-05	PDK4/ALOX5/CD74/TBXAS1/BCAT1/OSBPL3/DHRS9/PTGS2/ACACB/EDN1/PLOD1/MGST2/PTGS1/HSD3B7/MTAP/GGT5/UPB1/XBP1/MTHFD1/TRIB3/CEMIP/HAS1/NFKB1/ACCS/LTA4H/DSE/ABCC5/KYNU/SCP2/PLA2G4A/MTR/AKR1A1/ABCD3/IL1B/INSIG2/APOC1/IDO1/GCH1/HSD17B4/SDS/PNPLA8/MTHFS/FPGS/CH25H/ATIC/ABHD2/OSBPL1A/PTGES/ACSS1/SLC45A3/CBR1/ACOT11/ELOVL7/STARD4/SERINC5/HACD1/RIMKLB/GATM/LPL/SHMT1/ABAT/INSIG1/HACD4/GGTA1P/HACD2/FADS3	66
1699	AD.NTvsAD.LPS	GO:0014013	regulation of gliogenesis	30/2069	68/10140	8.00076e-06	0.000133264	9.10376e-05	PRKCH/TNFRSF1B/TREM2/EZH2/HES1/CCR2/CXCR4/LRP1/IL1B/LIF/LDLR/PPARG/SERPINE2/IL6/TLR2/ZNF365/TNFRSF21/TIAM1/SLC45A3/SPINT1/CX3CR1/RELA/CLCF1/IDH2/ASCL2/PPP1CC/NF2/NF1/LYN/CCL3	30
1702	AD.NTvsAD.LPS	GO:0010817	regulation of hormone levels	77/2069	238/10140	8.08982e-06	0.000133973	9.15218e-05	CD38/BTK/HFE/PHPT1/DGAT2/TM7SF3/MAP4K4/SCARB1/DHRS9/EDN1/AKR1B1/SLC8B1/OSM/LRP5L/HIF1A/SLCO4A1/RETN/HPN/STX1A/CYP3A5/NFKB1/CYP27B1/SLC16A10/ECE1/KLF7/HMGN3/VAMP8/SCPEP1/INHBA/LRP1/ACVR1C/PFKFB2/TRERF1/IL1B/PAX8/FFAR2/SRD5A3/LIF/HSD17B4/PDGFRA/IL6/IL1RN/NIBAN2/CYP1B1/HADH/CORIN/TCF7L2/ADM/ITPR1/BMP6/SLC16A1/TIAM1/RDH13/DHRS3/TIPARP/PLB1/SLC9B2/ANXA5/ALDH1A1/RAB8B/SCG5/NKX3-1/MIDN/GPR27/C1QTNF1/LEP…	77
1704	AD.NTvsAD.LPS	GO:0072593	reactive oxygen species metabolic process	62/2069	181/10140	8.31319e-06	0.000136411	9.31872e-05	CFLAR/PDK4/TYROBP/PDK3/PTGS2/EDN1/GSTP1/ICAM1/NCF4/HIF1A/ACP5/ACOD1/CAV1/SOD2/NNT/NFE2L2/GADD45A/MMP8/FOXO3/CLU/CAT/CDKN1A/IL1B/TRAP1/RAC2/SESN2/SELENOS/GCH1/CD36/IL10/TLR2/PRCP/GCHFR/CYP1B1/TP53/VAV1/PID1/NCF1/HK2/ITGB2/TGFBR2/PTX3/ZC3H12A/STK17A/CYBB/DDIT4/CX3CR1/ARF4/STAT3/ITGAM/FPR2/CLEC7A/NRROS/LEP/SH3PXD2B/PARL/NQO1/TMEM106A/BCR/AIF1/GPX3/GPX1	62
1708	AD.NTvsAD.LPS	GO:0090066	regulation of anatomical structure size	91/2069	294/10140	9.67468e-06	0.000156963	0.000107227	GCLC/CD38/BAIAP2L1/SCIN/RHOBTB2/GCLM/RTN4R/PFN2/NCK2/RHOBTB1/PTGS2/SEMA3C/EDN1/RAB21/ULK2/PPP1R15A/ARHGAP4/ICAM1/PLEKHG2/NRCAM/DPYSL2/HCK/COTL1/PYCARD/KCNN4/CAV1/LIMK1/KANK1/CSF3/SOD2/WASF1/VEGFA/SLC12A7/WNT5A/FN1/AKT3/ECE1/SCPEP1/LRP1/VASP/CCR7/DOCK4/APOE/SNX9/OLFM1/GCH1/SPART/LARS1/WDR36/KCNMB4/EDNRB/TMOD1/ARPC5L/RDX/RAP1GDS1/VAV1/IQGAP2/ARHGAP18/SLC12A9/GSN/ADD3/ADM/PAK1/EPS8/DEPTOR/KCNMA1/VAV…	91
1711	AD.NTvsAD.LPS	GO:1901653	cellular response to peptide	82/2069	259/10140	1.0441e-05	0.000167954	0.000114736	GCLC/CFLAR/PDK4/PDK2/BAIAP2L1/ATP6V1H/EDN1/GSTP1/AKR1B1/CHMP5/ICAM1/TREM2/XBP1/LGMN/APEX1/PCK2/TRIB3/EEF2K/CA2/RIPK2/JAK3/NAMPT/CAV1/GRB10/KANK1/NFKB1/CCND3/CISH/ITGA4/NFE2L2/ERRFI1/FOXO3/NR4A3/SOCS2/ADCY7/LRP1/IL1B/RAP1B/MAS1/SELENOS/PPARG/KL/PTPN22/CD36/TBC1D4/EPRS1/SLC2A8/SORL1/TP53/APP/RAB13/ATP6V1B2/PAK1/NR4A2/PID1/APPL1/ANXA5/GJB2/RAB8B/RAB31/STAT3/FPR2/KLF11/RELA/LEP/PTPN2/LPL/BAIAP2/SOCS3…	82
1714	AD.NTvsAD.LPS	GO:0001933	negative regulation of protein phosphorylation	91/2069	295/10140	1.12455e-05	0.000179184	0.000122407	HGF/NCK2/GSTP1/DNAJA1/PEBP1/IRAK3/TFAP4/GADD45B/TIMP3/TRIB3/RASSF2/DNAJC3/PYCARD/CAV1/SNX25/NNT/PDE4D/MACROH2A1/CBLB/ERRFI1/GADD45A/GBP1/TNFAIP3/UBE2B/DUSP1/DUSP4/CDKN2C/CDKN1A/IL1B/LIF/CDKN2D/CDKN1C/APOE/MAS1/CEP85/SH3BP5/ZBED3/EPHB2/PTPN22/NIBAN1/SORL1/SMAD6/EMILIN1/DUSP5/CALM2/TNIP1/CDKN2B/CDKN2A/ITPRIP/PTPRJ/GPD1L/HHEX/CNKSR3/PID1/UBASH3B/ANGPT1/LRRK1/RABGEF1/SAMSN1/DEPTOR/CD109/DUSP2/PPP1R15…	91
1716	AD.NTvsAD.LPS	GO:1905954	positive regulation of lipid localization	23/2069	47/10140	1.13323e-05	0.000179434	0.000122578	MSR1/SCARB1/ACACB/EDN1/NFKBIA/RETN/NFKB1/EHD1/SCP2/LRP1/IL1B/APOE/CD36/TNFRSF11A/BMP6/ZC3H12A/ABCA1/NKX3-1/PRELID1/TRIAP1/C1QTNF1/LPL/FITM2	23
1727	AD.NTvsAD.LPS	GO:0051091	positive regulation of DNA-binding transcription factor activity	64/2069	192/10140	1.61949e-05	0.000247881	0.000169337	CFLAR/BTK/PRKCH/TRAF1/HIPK2/TP53BP1/NFKB2/EDN1/ICAM1/IRAK3/TAB1/RPS6KA5/CD40/PYCARD/RIPK2/STK3/CAV1/CSF3/NFKB1/VEGFA/WNT5A/IL18R1/CLU/CAT/NDP/IL1B/PPARG/FLOT2/IRAK2/CD36/IL6/IL10/TLR2/ANXA3/TNFRSF11A/APP/S100A8/ARID5B/UBC/ADAM8/PPARGC1B/LRP8/FZD1/TAB3/ITGB2/CRTC2/RPS6KA4/NLRP3/S100A9/NKX3-1/RHEBL1/CX3CR1/STAT3/LGALS9/RELA/JUP/FOSL1/SPHK1/FZD2/CAMK1D/HSPA1A/CARD16/NFAM1/RAB7B	64
1731	AD.NTvsAD.LPS	GO:0031589	cell-substrate adhesion	65/2069	196/10140	1.67795e-05	0.000253753	0.000173348	CD44/VCL/ARHGAP6/LAMC2/CDC42/MAP4K4/ACTN1/FERMT2/ITGB5/CASS4/LAMB1/ITGA6/CDK6/SERPINE1/KANK1/VEGFA/BCL6/ITGA4/FN1/GBP1/SORBS3/LRP1/SDC4/CCR7/RAC2/NINJ1/EMILIN2/CD36/LAMC1/MYO1G/ITGA11/SMAD6/EMILIN1/ITGAV/PARVG/TBCD/ADAM15/CDKN2A/PTPRJ/PTPRO/UTRN/MERTK/ANGPT1/TIAM1/MMP14/ITGB2/ITGA5/PDPN/LAMB2/JUP/RCC2/EPHB3/PRKX/EFNA5/NF2/BCR/NF1/LAMB3/SRC/L1CAM/DDR1/ITGA1/FMN1/ITGB3/PECAM1	65
1732	AD.NTvsAD.LPS	GO:1904894	positive regulation of receptor signaling pathway via STAT	24/2069	51/10140	1.70261e-05	0.000256713	0.00017537	AKR1B1/OSM/CD40/IL23A/IL12B/HES1/LIF/IL6/IL10/CYP1B1/IL20/IL24/IL15/CSF2/STAT3/IL7R/LEP/CLCF1/CSF1R/SOCS3/SOCS1/CRLF2/LYN/PECAM1	24
1738	AD.NTvsAD.LPS	GO:0030947	regulation of vascular endothelial growth factor receptor signaling pathway	13/2069	20/10140	1.86267e-05	0.000275904	0.00018848	NEDD4/HIF1A/FLT1/GRB10/VEGFA/IL1B/NIBAN2/EMILIN1/MYOF/HHEX/ITGA5/PTPN1/ITGB3	13
1739	AD.NTvsAD.LPS	GO:1904950	negative regulation of establishment of protein localization	46/2069	126/10140	1.92641e-05	0.000284511	0.00019436	MAP4K4/DNAJA1/ERP29/NDFIP2/LILRB1/IL27RA/SUFU/ADTRP/FN1/IL1R2/GBP1/KLF7/TNFAIP3/SRGN/ACVR1C/IL1B/RHBDF2/APOE/PTPN22/RSAD2/C5AR2/CD36/MDFIC/IL10/IL36RN/TXN/HADH/TNFRSF21/ANGPT1/RABGEF1/NLRP3/ZC3H12A/ANXA5/MIDN/PKIG/KCNE1/IDH2/FFAR4/INSIG1/LILRA5/NF1/PIM3/UBE2J1/GDI1/CARD16/LGR4	46
1742	AD.NTvsAD.LPS	GO:0044282	small molecule catabolic process	88/2069	287/10140	2.01943e-05	0.000295657	0.000201974	ENPP4/CD44/BCAT1/ALDH3A2/SCARB1/SCARF1/ACACB/HAL/DLD/ADA2/HSD3B7/UPB1/TXN2/PCK2/AHCY/PLA2G15/CEMIP/GPI/NUDT1/GALK1/CYP27B1/ALDH2/GAPDH/ADTRP/GPD2/KYNU/PCYOX1/SCP2/AKR1A1/ABCD3/PFKFB2/TRERF1/PNKD/ECHS1/SRD5A3/IVD/APOE/SESN2/IDO1/HSD17B4/CEMIP2/SDS/NT5E/NPL/MTHFS/ENTPD1/FGF2/HADH/AMDHD1/SDSL/ABHD2/IMPA2/TP53/PGD/GALM/ABHD10/PCYOX1L/DPYS/AUH/HPD/HK2/HK3/ASRGL1/ALDH1A1/CRYL1/PGM2/DCXR/GUSB/LEP/GK5/SH…	88
1743	AD.NTvsAD.LPS	GO:0051384	response to glucocorticoid	31/2069	74/10140	2.03141e-05	0.000295695	0.000202	CFLAR/PTGS2/EDN1/GSTP1/ICAM1/TFAP4/PCK2/NR3C1/ERRFI1/FOXO3/DUSP1/CDKN1A/SERPINF1/IL6/IL10/IL1RN/ANXA3/ALAD/ADM/ZFP36L2/BMP6/PPARGC1B/CASP3/GJB2/DDIT4/FOS/FOSL1/SSTR2/ZFP36L1/EIF4EBP1/AIF1	31
1748	AD.NTvsAD.LPS	GO:0050678	regulation of epithelial cell proliferation	61/2069	182/10140	2.10275e-05	0.000302592	0.000206712	CFLAR/GRN/VASH1/MEF2C/B4GALT1/LAMB1/XBP1/HIF1A/FLT1/HPN/CDK6/CAV1/TGFBR1/CCL2/VEGFA/WNT5A/HES1/ITGA4/ERRFI1/AKT3/F3/NRP2/TNFAIP3/NR4A3/EREG/DLL4/CDKN1C/APOE/PPARG/SERPINF1/C5AR2/DYSF/LAMC1/EDNRB/IL10/FGF2/BRCA2/CDKN2B/TCF7L2/ATP5F1A/BMP6/CD109/JAML/SGPP2/TGFA/HTRA1/NKX3-1/STAT3/MTSS1/LRG1/VEGFB/LEP/NUPR1/CCR3/ZFP36L1/SULF2/NF1/ANG/GPX1/PRKDC/ITGB3	61
1749	AD.NTvsAD.LPS	GO:0051186	cofactor metabolic process	93/2069	308/10140	2.32227e-05	0.000332995	0.000227482	GCLC/PDK4/PDK2/GGCT/MGST1/GCLM/SLC2A3/MPC1/DGAT2/PDK3/ACSL4/PTGS2/SLC46A1/ACACB/CPOX/GSTP1/AKR1B1/MGST2/SLC23A2/BLVRB/DLD/VNN3/GGT5/CYB5R3/MTHFD1/AHCY/ABCC1/NUBP1/NAMPT/BLVRA/PNPO/SLC11A2/TMEM14C/VNN2/HMGCS1/NNT/COQ10B/KYNU/NFE2L2/MTR/AKR1A1/CAT/ACOT9/AMD1/RAC2/IDO1/PPT1/GCH1/PCBD2/HSD17B4/GSTM3/MTHFS/FPGS/GGH/GCHFR/ATIC/IDH1/ALAD/PTGES/PDSS1/GSTO1/SLC7A11/NUBPL/ACSL1/ACSS1/GPAT4/ACOT11/COQ8A/ELO…	93
1750	AD.NTvsAD.LPS	GO:0045596	negative regulation of cell differentiation	109/2069	373/10140	2.32721e-05	0.000332995	0.000227482	TMEM176A/CFLAR/CD38/CD74/RTN4R/HDAC7/MAP4K4/SEMA3C/MBNL3/IL4R/ULK2/ARHGAP4/XBP1/NFKBIA/TRIB3/LILRB1/JAK3/HPN/CDK6/CAV1/EZH2/TMEM176B/TGFBR1/KANK1/SUFU/RAPGEF2/VEGFA/DPYSL3/BCL6/WNT5A/HES1/LOXL3/NFE2L2/MAD2L2/GBP1/ID3/FOXO3/BCL11A/INHBA/LRP1/SNAI1/EREG/IL1B/FGL2/LDLR/APOE/DNMT1/PPARG/SPART/EPHB2/SORT1/EDNRB/IL6/HLX/SORL1/SMAD6/ZNF365/ITGAV/SINHCAF/JDP2/WDR61/TP53/APP/LIMD1/FUOM/PAK1/PTPRO/ZFP36L2/…	109
1752	AD.NTvsAD.LPS	GO:0030574	collagen catabolic process	14/2069	23/10140	2.60678e-05	0.000369855	0.000252662	MRC2/CST3/VSIR/MMP8/MMP19/CTSL/MMP7/ADAMTS14/CTSK/ADAM15/MMP14/CTSS/MMP10/MMP1	14
1755	AD.NTvsAD.LPS	GO:0032409	regulation of transporter activity	47/2069	131/10140	2.64322e-05	0.00037293	0.000254763	NEDD4L/ATP1B3/NEDD4/MEF2C/TREM2/NDFIP2/SCN1B/CAV1/PPIF/CCL2/STIM2/PDE4D/THADA/SGK1/CCR2/OPRL1/SYNGR3/PPARG/EPHB2/DYSF/FXYD6/HECW2/COX17/ANXA3/APP/ATP1B1/CALM2/STAC/STOM/GSTO1/GPD1L/UTRN/CNKSR3/LRRC38/CTSS/GEM/RRAD/CACNB3/GLRX/KCNE3/KCNE5/KCNE1/PDE4B/STAC3/STK39/VAMP2/CHCHD10	47
1756	AD.NTvsAD.LPS	GO:0034329	cell junction assembly	63/2069	191/10140	2.71682e-05	0.000381225	0.000260429	CD9/PRKCH/VCL/ARHGAP6/LAMC2/HDAC7/CDC42/MAP4K4/ACTN1/FERMT2/FSCN1/GPC4/TNS1/MEF2C/EPB41L3/NRCAM/ITGA6/EEF2K/CAV1/RAPGEF2/VEGFA/WNT5A/FN1/LRP1/SDC4/SNAI1/VASP/RAP1B/AFDN/EPHB2/LAMC1/TLR2/TBCD/APP/RAB13/PTPRJ/PTPRO/DST/RHOC/NPTN/NRG1/MMP14/FZD1/RUNX1/ITGA5/PLXNB1/GJB2/TLN2/HEG1/JUP/RCC2/SLITRK4/EPHB3/EFNA5/FLRT2/BCR/DNER/AGRN/LAMB3/SRC/MYO1C/FMN1/PECAM1	63
1761	AD.NTvsAD.LPS	GO:0007411	axon guidance	45/2069	124/10140	2.80881e-05	0.000387631	0.000264805	ANOS1/GAB2/SEMA3C/NRCAM/DPYSL2/RPS6KA5/SCN1B/GRB10/EPHB6/UNC5B/VEGFA/WNT5A/DOK1/NRP2/KLF7/NR4A3/CXCR4/EGR2/LRP1/VASP/RAC2/KIF3A/ZSWIM4/EPHB2/NIBAN2/APP/DOK2/NCAM1/FEZ1/PTPRO/ENAH/NPTN/PLXNB1/SEMA4C/LAMB2/CSF1R/EPHB3/EFNA5/SEMA4B/FLRT2/IRS2/AGRN/EVL/SRC/L1CAM	45
1763	AD.NTvsAD.LPS	GO:0097485	neuron projection guidance	45/2069	124/10140	2.80881e-05	0.000387631	0.000264805	ANOS1/GAB2/SEMA3C/NRCAM/DPYSL2/RPS6KA5/SCN1B/GRB10/EPHB6/UNC5B/VEGFA/WNT5A/DOK1/NRP2/KLF7/NR4A3/CXCR4/EGR2/LRP1/VASP/RAC2/KIF3A/ZSWIM4/EPHB2/NIBAN2/APP/DOK2/NCAM1/FEZ1/PTPRO/ENAH/NPTN/PLXNB1/SEMA4C/LAMB2/CSF1R/EPHB3/EFNA5/SEMA4B/FLRT2/IRS2/AGRN/EVL/SRC/L1CAM	45
1765	AD.NTvsAD.LPS	GO:0001101	response to acid chemical	65/2069	199/10140	2.88074e-05	0.000395397	0.000270111	GCLC/CD38/PDK4/CD9/GCLM/DGAT2/PDK3/PTGS2/EDN1/GSTP1/AKR1B1/CRLS1/ICAM1/XBP1/HAMP/PKD2L1/SLC1A2/WNT5B/VEGFA/WNT5A/ID3/BCL11A/DUSP1/CAT/INSIG2/FFAR2/CCR7/CDKN2D/LDLR/SESN2/DNMT1/PPARG/SERPINF1/LARS1/PDGFRA/CD36/TLR2/ABL2/PDGFC/GSN/ALAD/PTGES/ATM/ACSL1/BMP6/PID1/ZC3H12A/CASP3/ABCA1/CYBB/GJB2/MGMT/CEBPB/CCL19/RARG/RELA/LEP/LPL/BAIAP2/SHMT1/NQO1/SOCS1/AKR1C1/SRC/LYN	65
1767	AD.NTvsAD.LPS	GO:0048871	multicellular organismal homeostasis	83/2069	270/10140	3.10985e-05	0.000424133	0.000289741	CD38/PDK4/HFE/SLC11A1/CROCC/PTGS2/ACACB/IL4R/TP53INP2/AKR1B1/SNX10/LYZ/ACP5/CA2/IL7/RAB3D/HAMP/CAV1/MET/GRB10/LIPA/SLC11A2/VEGFA/IL1A/IL18R1/PLCL1/AKT3/TNFAIP3/NR4A3/ADCY7/CCR2/CXCR4/G0S2/IL1B/RAC2/SLC27A1/KDM6B/AMPD3/WDR36/CD36/EDNRB/IL6/PRCP/SLC40A1/HADH/TNFRSF11A/TRPM2/CTSK/PLAC8/PDGFC/UGCG/ADAM8/ACSL1/BMP6/LPCAT1/UBASH3B/LRRK1/PPARGC1B/ACOT11/IL15/DCSTAMP/ALDH1A1/STAT3/INPP5D/GATM/CEBPB/CMKLR…	83
1772	AD.NTvsAD.LPS	GO:0034762	regulation of transmembrane transport	79/2069	255/10140	3.55453e-05	0.000478771	0.000327067	NEDD4L/KCNQ1/KCNAB2/ATP1B3/NEDD4/EDN1/MEF2C/TMEM38B/TREM2/KCNK6/TRIB3/CEMIP/CA2/HAMP/SCN1B/CAV1/GRB10/PPIF/CCL2/STIM2/TMEM109/SLC1A2/PDE4D/THADA/NFE2L2/NR4A3/CCR2/HVCN1/KCNJ2/OPRL1/IL1B/KCNC3/SELENOS/EPHB2/DYSF/FXYD6/HECW2/COX17/ANXA3/APP/ATP1B1/CALM2/STAC/STOM/GSTO1/GPD1L/UTRN/CNKSR3/PID1/UBASH3B/AZIN1/KCNMA1/APPL1/HK2/LRRC38/CTSS/GEM/CYBB/RRAD/CACNB3/CXCL10/SCN9A/CLIC4/GLRX/LEP/CATSPER1/KCNE3/K…	79
1774	AD.NTvsAD.LPS	GO:0071363	cellular response to growth factor stimulus	111/2069	385/10140	3.71338e-05	0.000496409	0.000339115	GCLC/CFLAR/HFE/ANOS1/HGF/ADGRA2/GCLM/CD44/TNFRSF1B/MAP2K3/HIPK2/NEDD4/UBE2D1/FERMT2/EDN1/MEF2C/ITGB5/GSTP1/MICALL1/TAB1/LGMN/HIF1A/FLT1/EEF2K/HAS1/CAV1/GRB10/TGFBR1/CCL2/RAPGEF2/SNX25/EHD1/WASF1/VEGFA/NR3C1/WNT5A/HES1/ERRFI1/NRP2/FOXO3/CAT/ACVR2A/ACVR1C/IL1B/FGFRL1/PTPN12/DLL4/CDKN1C/SPART/KL/SORT1/SOX5/PDGFRA/NREP/ACVR1B/IL10/NIBAN2/SORL1/RDX/SMAD6/EMILIN1/MYOF/FGF2/TP53/APP/CDKN2B/ANKRD1/FEZ1/U…	111
1775	AD.NTvsAD.LPS	GO:0005975	carbohydrate metabolic process	118/2069	414/10140	3.71815e-05	0.000496409	0.000339115	FUCA2/GCLC/PDK4/PDK2/NISCH/PGM3/NDC1/SLC2A3/DGAT2/ST3GAL6/CHI3L2/ME1/PDK3/ACACB/GCKR/AKR1B1/B4GALT1/SLC23A2/CREM/CYB5R3/ITPK1/HIF1A/PCK2/RUBCNL/NUP93/NAGPA/GPI/HAS1/GALK1/NFKB1/ST3GAL4/MLEC/ALDH2/GAPDH/LDHB/MAN2A1/GPD2/ST3GAL5/AKR1A1/CD244/NLN/PFKFB2/DYRK2/CBFA2T3/MAS1/POMT1/SESN2/SELENOS/KL/SDS/DYSF/NPL/SLC2A8/MYOF/IDH1/IMPA2/TP53/APP/PGD/GALM/ABHD10/FUOM/GSTO1/GPD1L/B3GNT7/ST3GAL2/SLC45A3/HK2/S…	118
1783	AD.NTvsAD.LPS	GO:0045088	regulation of innate immune response	75/2069	240/10140	4.03e-05	0.000527345	0.000360249	BIRC3/IFNGR1/GRN/ICAM3/FCN1/IRAK3/TREM2/TAB1/PSMA3/RPS6KA5/HCK/SAMHD1/ACOD1/PYCARD/RELB/LILRB1/PSMD11/NFKB1/CRTAM/TREML2/IL12B/WNT5A/PSMD14/TNFAIP3/EREG/FFAR2/NECTIN2/APOE/PPARG/CLEC10A/PTPN22/HAVCR2/PSMB7/VAV1/PAK1/ADAM8/GBP5/VSIG4/LRP8/APPL1/TAB3/CD1D/SLAMF8/FCER1G/PSMB4/NLRX1/MNDA/ABCE1/CLEC4E/CLEC4D/LGALS9/SERPINB9/FPR2/MUCL1/RASGRP1/RELA/LEP/PTPN2/A2M/RNF135/CADM1/TBK1/SOCS3/SOCS1/IRF7/CARD9…	75
1784	AD.NTvsAD.LPS	GO:0097237	cellular response to toxic substance	54/2069	159/10140	4.07613e-05	0.000532003	0.000363431	MGST1/HGF/PTGS2/GSTP1/MGST2/PTGS1/APEX1/MAP1LC3A/MET/EZH2/PPIF/CCL7/NFKB1/SOD2/NNT/NFE2L2/AKR1A1/TNFAIP3/FOXO3/NR4A3/ADCY7/CAT/TRAP1/APOE/SESN2/SELENOS/GCH1/KDM6B/OSER1/GSTM3/STK26/ETS1/CD36/IL6/IL10/TXN/CYP1B1/TRPM2/SIGMAR1/GSTO1/S100A9/ZC3H12A/FXN/CYBB/ABTB2/RELA/SPHK1/NQO1/SRC/MAP3K5/GSTK1/PSAP/GPX3/GPX1	54
1786	AD.NTvsAD.LPS	GO:0046677	response to antibiotic	68/2069	213/10140	4.33024e-05	0.000562264	0.000384103	HGF/POLB/EDN1/MEF2C/GSTP1/ICAM1/APEX1/MAP1LC3A/HAMP/MET/EZH2/PPIF/CSF3/CCL7/PSMD14/NFE2L2/PLA2G4A/ID3/TNFAIP3/FOXO3/NR4A3/DUSP1/CLU/ADCY7/CAT/TRAP1/KDM6B/OSER1/STK26/ETS1/IL6/IL10/TXN/GGH/CYP1B1/TP53/TRPM2/S100A8/SETD7/SIGMAR1/GSN/ALAD/EPS8/PPP1R15B/ZC3H12A/CASP3/FXN/CYBB/GJB2/STAT3/MGMT/RELA/LEP/FOSL1/SPHK1/CIITA/NQO1/SLC8A1/ABAT/EFNA5/EIF4EBP1/ADA/SRC/MAP3K5/PSAP/CYTB/RPL10A/GPX1	68
1790	AD.NTvsAD.LPS	GO:0019730	antimicrobial humoral response	20/2069	41/10140	4.47006e-05	0.000573052	0.000391473	SLC11A1/BCL3/CXCL2/LYZ/ACOD1/GAPDH/CLU/PI3/CXCL6/IL36RN/S100A8/CXCL13/S100A9/CXCL3/CXCL5/PPBP/CXCL1/CXCL10/RNASE6/CXCL8	20
1792	AD.NTvsAD.LPS	GO:0006575	cellular modified amino acid metabolic process	40/2069	108/10140	4.51929e-05	0.000577897	0.000394783	GCLC/GGCT/MGST1/OSBPL5/GCLM/SLC46A1/PLOD1/GSTP1/MGST2/VNN3/GGT5/MTHFD1/ABHD12/AHCY/HPN/VNN2/PCYOX1/NFE2L2/PLA2G4A/PAX8/SLC27A1/GCH1/GSTM3/MTHFS/FPGS/GGH/ATIC/IDH1/PCYOX1L/PTGES/SLC7A11/SERINC5/CKB/GATM/SLC19A1/GCNT4/SHMT1/PLSCR1/GSTK1/GPX1	40
1797	AD.NTvsAD.LPS	GO:0002449	lymphocyte mediated immunity	58/2069	175/10140	4.78516e-05	0.000602739	0.000411753	BTK/HFE/SLC11A1/CD74/SLAMF7/TNFRSF1B/TP53BP1/BCL3/IL4R/THOC1/ICAM1/GZMB/CD40/NBN/LILRB1/IL27RA/CRTAM/IL23A/IL12B/BCL6/IL1R1/IL18R1/MAD2L2/CLU/CCR2/IL1B/FGL2/NECTIN2/RFTN1/RSAD2/HAVCR2/IL6/MYO1G/IL10/VAV1/BATF/CD1D/FCER1G/C1QC/NLRP3/IL7R/INPP5D/LGALS9/SERPINB9/RASGRP1/C1QA/LEP/CLCF1/GAPT/HLA-DQB1/CADM1/IRF7/TUBB4B/NCR1/TUBB/CD55/MICA/SERPINB4	58
1806	AD.NTvsAD.LPS	GO:0070848	response to growth factor	114/2069	401/10140	5.66301e-05	0.000699361	0.00047776	GCLC/CFLAR/HFE/ANOS1/HGF/ADGRA2/GCLM/CD44/TNFRSF1B/MAP2K3/HIPK2/NEDD4/UBE2D1/FERMT2/EDN1/MEF2C/ITGB5/GSTP1/MICALL1/TAB1/LGMN/HIF1A/FLT1/EEF2K/HAS1/CAV1/GRB10/TGFBR1/CCL2/RAPGEF2/SNX25/EHD1/WASF1/VEGFA/NR3C1/WNT5A/HES1/ERRFI1/NRP2/FOXO3/CAT/ACVR2A/ACVR1C/IL1B/ELK1/FGFRL1/PTPN12/DLL4/CDKN1C/SPART/KL/SORT1/SOX5/PDGFRA/NREP/ACVR1B/IL10/NIBAN2/SORL1/RDX/SMAD6/EMILIN1/MYOF/FGF2/ANXA3/TP53/APP/TBC1D7/CD…	114
1808	AD.NTvsAD.LPS	GO:2000377	regulation of reactive oxygen species metabolic process	46/2069	131/10140	5.9171e-05	0.000727184	0.000496766	CFLAR/TYROBP/PDK3/PTGS2/EDN1/GSTP1/ICAM1/HIF1A/ACP5/ACOD1/CAV1/NNT/NFE2L2/GADD45A/MMP8/FOXO3/CLU/CDKN1A/IL1B/TRAP1/RAC2/SELENOS/GCH1/CD36/IL10/PRCP/CYP1B1/TP53/PID1/HK2/ITGB2/TGFBR2/PTX3/ZC3H12A/STK17A/CX3CR1/ARF4/STAT3/ITGAM/FPR2/CLEC7A/LEP/PARL/TMEM106A/BCR/AIF1	46
1810	AD.NTvsAD.LPS	GO:1901699	cellular response to nitrogen compound	121/2069	431/10140	6.18538e-05	0.000756474	0.000516776	GCLC/CFLAR/PDK4/PDK2/BAIAP2L1/GCLM/ATP6V1H/KCNQ1/GNA15/PTGS2/EDN1/MEF2C/SSH1/GSTP1/AKR1B1/CHMP5/ICAM1/TMEM38B/TREM2/XBP1/LGMN/SLC8A3/APEX1/PCK2/TRIB3/EEF2K/AQP9/CA2/RIPK2/JAK3/NAMPT/CAV1/GRB10/EZH2/KANK1/PPP1R9B/NFKB1/RAPGEF2/CCND3/PDE4D/CISH/ITGA4/NFE2L2/ERRFI1/MTR/FOXO3/NR4A3/BCL11A/SOCS2/ADCY7/CDK2/LRP1/IL1B/RAP1B/MAS1/SESN2/DNMT1/SELENOS/PPARG/KL/LARS1/PTPN22/PDGFRA/CD36/TBC1D4/EPRS1/SLC2A8/S…	121
1812	AD.NTvsAD.LPS	GO:0060021	roof of mouth development	22/2069	48/10140	6.29544e-05	0.000765926	0.000523233	MEF2C/TGFBR1/WNT5A/LOXL3/INHBA/SNAI1/INSIG2/EPHB2/PDGFRA/CSRNP1/ARID5B/FZD1/DHRS3/TGFBR2/TIPARP/BNC2/MSC/TSHZ1/FZD2/EPHB3/INSIG1/ASPH	22
1813	AD.NTvsAD.LPS	GO:0001667	ameboidal-type cell migration	73/2069	235/10140	6.30816e-05	0.000765926	0.000523233	ADGRA2/GRN/MAP2K3/HDAC7/PFN2/MAP4K4/VASH1/SCARB1/PTGS2/SEMA3C/EDN1/TNS1/MEF2C/ARHGAP4/LGMN/HIF1A/CD40/GPI/HAS1/MET/TGFBR1/KANK1/ARHGDIB/ADTRP/VEGFA/HBEGF/WNT5A/ITGA4/FN1/NFE2L2/AKT3/NRP2/ACVR1C/SDC4/DLL4/APOE/PPARG/SERPINF1/STARD13/ETS1/ACVR1B/EDNRB/ENPP2/PRCP/CYP1B1/FGF2/ANXA3/RAB13/PAK1/ARID5B/ATP5F1A/ANGPT1/CXCL13/APPL1/ITGB2/TGFBR2/ZC3H12A/S100P/MAPRE2/SEMA4C/JUP/RCC2/SLC8A1/PRKX/SEMA4B/EVL/N…	73
1814	AD.NTvsAD.LPS	GO:0043087	regulation of GTPase activity	99/2069	340/10140	6.37407e-05	0.000772072	0.000527431	TRAPPC6A/RTN4R/ARHGAP6/MAP4K4/ARHGAP10/RASAL2/VPS9D1/ARHGAP15/ARHGAP4/ICAM1/ITGA6/CD40/RP2/PYCARD/EZH2/DOCK8/CCL7/CCL2/CCL8/TBC1D9/RAPGEF2/RASAL1/ARHGDIB/TBC1D30/BCL6/WNT5A/CCL20/ERRFI1/ARHGAP9/CCR7/DOCK4/ARHGAP22/SNX9/AFDN/RIN2/STARD13/LARS1/DOCK10/TBC1D4/RDX/ARHGAP20/FAM13A/RAP1GDS1/FGD4/GPR65/TBCD/VAV1/RGS16/ADPRH/IQGAP2/TBC1D7/FGD2/ARHGAP18/TIAM2/RGS10/RGS18/ASAP2/RASGRP3/ASAP1/RASA2/CXCL13/T…	99
1815	AD.NTvsAD.LPS	GO:1901136	carbohydrate derivative catabolic process	44/2069	124/10140	6.39688e-05	0.000772982	0.000528053	FUCA2/ENPP4/CD44/PDE4A/GPC4/ADA2/UPB1/SAMHD1/CST3/AHCY/CEMIP/NUDT1/PDE4D/GPD2/FBXO2/FBXO6/SDC4/DUT/AMPD3/CEMIP2/NT5E/NPL/FGF2/ABHD10/DPYS/GPD1L/NEU3/PGM2/GUSB/FUCA1/UPP1/HDDC3/PDE4B/AGRN/ADA/ENTPD4/PSAP/NUDT16/PNP/NAGA/NEU4/HEXA/GALT/NUDT3	44
1826	AD.NTvsAD.LPS	GO:0042398	cellular modified amino acid biosynthetic process	18/2069	36/10140	7.09993e-05	0.000835939	0.000571061	GCLC/GGCT/GCLM/PLOD1/MGST2/GGT5/MTHFD1/NFE2L2/SLC27A1/GCH1/MTHFS/FPGS/ATIC/SLC7A11/CKB/GATM/SHMT1/PLSCR1	18
1829	AD.NTvsAD.LPS	GO:0097746	regulation of blood vessel diameter	25/2069	58/10140	7.19244e-05	0.000840949	0.000574484	GCLC/CD38/GCLM/PTGS2/EDN1/ICAM1/CAV1/SOD2/ECE1/SCPEP1/DOCK4/APOE/GCH1/KCNMB4/EDNRB/RAP1GDS1/ADM/KCNMA1/SERPINF2/ADORA2B/LEP/SLC8A1/HRH1/ITGA1/GPX1	25
1833	AD.NTvsAD.LPS	GO:0036293	response to decreased oxygen levels	77/2069	252/10140	7.43209e-05	0.000860998	0.00058818	CFLAR/CD38/HIPK2/PDK3/PTGS2/EDN1/PLOD1/ICAM1/TXN2/PSMA3/HIF1A/SLC8A3/TM9SF4/AHCY/EEF2K/PLAT/NDRG1/NAMPT/CAV1/PSMD11/SLC11A2/VEGFA/FAM162A/PSMD14/NFE2L2/FOXO3/CAT/CXCR4/CBFA2T3/ETS1/SLC2A8/PSMB7/TLR2/NOL3/TP53/ATP1B1/ADAM15/LIMD1/ALAD/ANKRD1/ADM/PAK1/ATM/UBC/ITPR1/ADAM8/NR4A2/KCNMA1/BACH1/MMP14/PSMB4/HK2/LMNA/AK4/TGFBR2/CASP3/CYBB/NKX3-1/CACNB3/DDIT4/ARNT2/VEGFB/PLK3/LEP/SLC8A1/ABAT/ASCL2/ZFP36L1/…	77
1834	AD.NTvsAD.LPS	GO:0030036	actin cytoskeleton organization	116/2069	412/10140	7.65957e-05	0.00088532	0.000604795	CFLAR/BAIAP2L1/SCIN/RHOBTB2/NISCH/TYROBP/ARHGAP6/PHPT1/PFN2/CDC42/NCK2/ACTN1/RHOBTB1/FSCN1/EDN1/MEF2C/EPB41L3/ITGB5/SSH1/CASS4/ICAM1/PLEKHG2/HCK/MYOM1/COTL1/PYCARD/TNNT1/CYTH2/MET/DNAJB6/LIMK1/TGFBR1/KANK1/CSF3/PPP1R9B/TNFAIP1/ARHGDIB/WASF1/DPYSL3/BCL6/WIPF1/RHOU/MAD2L2/SORBS3/LRP1/SDC4/IQSEC2/TRIP10/VASP/CCR7/HIP1/RAC2/MYO1B/SNX9/MYH11/PDGFRA/ABI1/TMOD1/ARPC5L/RDX/RAP1GDS1/PARVG/FGD4/GAS2L3/GPR6…	116
1835	AD.NTvsAD.LPS	GO:0030856	regulation of epithelial cell differentiation	30/2069	75/10140	7.79211e-05	0.000898583	0.000613855	PRKCH/CAV1/SERPINE1/EZH2/CYP27B1/VEGFA/MACROH2A1/HES1/PROC/ERRFI1/MYCL/KLF7/IL1B/PAX8/LIF/CDKN1C/CTSL/CTSK/BMP6/CD109/RUNX1/IL20/CEBPB/PRKX/MAFF/ZFP36L1/MAFG/DLL1/S1PR3/S1PR2	30
1838	AD.NTvsAD.LPS	GO:0033002	muscle cell proliferation	41/2069	114/10140	7.93512e-05	0.00090885	0.00062087	CFLAR/PTGS2/EDN1/MEF2C/GSTP1/AKR1B1/NAMPT/TGFBR1/SOD2/HBEGF/IL12B/TNFAIP3/NR4A3/CDKN1A/EREG/ABCC4/DNMT1/PPARG/IL6/IL10/PIM1/FGF2/TCF7L2/PAK1/ANGPT1/PTGIR/TGFBR2/IL15/NDRG2/SERPINF2/STAT3/TRIB1/AKIRIN1/CTNNBIP1/DIPK2A/MAPK11/MAP3K5/TGM2/AIF1/ANG/PRKDC	41
1842	AD.NTvsAD.LPS	GO:0006690	icosanoid metabolic process	23/2069	52/10140	8.56315e-05	0.000971966	0.000663986	ALOX5/CD74/TBXAS1/PTGS2/EDN1/MGST2/PTGS1/GGT5/ABCC1/PON2/PTGR1/LTA4H/PLA2G4A/IL1B/DAGLA/PNPLA8/TLR2/CYP1B1/PTGES/CBR1/MAPKAPK2/GGTA1P/GPX1	23
1855	AD.NTvsAD.LPS	GO:0043547	positive regulation of GTPase activity	86/2069	290/10140	9.47543e-05	0.00104499	0.00071387	RTN4R/ARHGAP6/MAP4K4/ARHGAP10/RASAL2/VPS9D1/ARHGAP15/ARHGAP4/ICAM1/ITGA6/CD40/RP2/EZH2/DOCK8/CCL7/CCL2/CCL8/TBC1D9/RAPGEF2/RASAL1/ARHGDIB/TBC1D30/WNT5A/CCL20/ERRFI1/ARHGAP9/CCR7/DOCK4/ARHGAP22/SNX9/AFDN/RIN2/STARD13/LARS1/DOCK10/TBC1D4/ARHGAP20/FAM13A/RAP1GDS1/GPR65/TBCD/VAV1/RGS16/ADPRH/TBC1D7/ARHGAP18/TIAM2/RGS10/RGS18/ASAP2/RASGRP3/ASAP1/RASA2/CXCL13/TIAM1/RGS12/ARHGAP25/PLXNB1/ALDH1A1/MAPRE2/…	86
1858	AD.NTvsAD.LPS	GO:0009914	hormone transport	52/2069	156/10140	9.7727e-05	0.00107076	0.000731474	CD38/BTK/HFE/PHPT1/TM7SF3/MAP4K4/EDN1/SLC8B1/OSM/LRP5L/HIF1A/SLCO4A1/RETN/STX1A/SLC16A10/KLF7/HMGN3/VAMP8/INHBA/LRP1/ACVR1C/PFKFB2/IL1B/PAX8/FFAR2/LIF/IL6/IL1RN/NIBAN2/HADH/TCF7L2/ADM/ITPR1/BMP6/SLC16A1/TIAM1/SLC9B2/ANXA5/RAB8B/SCG5/NKX3-1/MIDN/GPR27/C1QTNF1/LEP/HCAR2/ABAT/EFNA5/IRS2/FFAR4/PIM3/LYN	52
1859	AD.NTvsAD.LPS	GO:0050764	regulation of phagocytosis	28/2069	69/10140	9.92314e-05	0.00108489	0.000741127	SLC11A1/SCARB1/TREM2/SIRPB1/HCK/PYCARD/CCL2/LRP1/IL1B/PPARG/IL15RA/CD36/DYSF/TLR2/ITGAV/PTPRJ/MERTK/APPL1/FCER1G/PTX3/IL15/RAB31/FPR2/CLEC7A/SPHK1/CAMK1D/CD300LF/BCR	28
1863	AD.NTvsAD.LPS	GO:0000302	response to reactive oxygen species	56/2069	172/10140	0.000110677	0.00119964	0.000819518	CFLAR/PDK2/BTK/HGF/EDN1/GSTP1/NME8/APEX1/MAP1LC3A/MET/EZH2/PPIF/SOD2/NFE2L2/MTR/TNFAIP3/FOXO3/NR4A3/DUSP1/CAT/CDK2/CCR7/TRAP1/APOE/SESN2/GCH1/KDM6B/OSER1/STK26/PDGFRA/ETS1/CD36/IL6/IL10/TXN/CYP1B1/TRPM2/SIGMAR1/PPARGC1B/NCF1/PPP1R15B/CASP3/FXN/FOS/CCL19/RELA/PLK3/FOSL1/SPHK1/NQO1/SLC8A1/ADA/SRC/MAP3K5/PSAP/GPX1	56
1864	AD.NTvsAD.LPS	GO:0022600	digestive system process	18/2069	37/10140	0.000112059	0.00121202	0.000827975	KCNQ1/SCARB1/SLC46A1/SNX10/KCNN4/HAMP/SGK1/ACO1/OPRL1/LDLR/CD36/UGCG/EPB41/LEP/AKR1C1/SLC22A5/STK39/TIFAB	18
1866	AD.NTvsAD.LPS	GO:0009612	response to mechanical stimulus	43/2069	123/10140	0.000114186	0.00122975	0.00084009	GCLC/MAP3K14/FAS/PTGS2/EDN1/NFKBIA/ABHD12/CD40/RETN/HPN/PKD2L1/NFKB1/RIPOR2/GADD45A/TNFRSF8/CXCR4/KCNJ2/IL1B/PPARG/ETS1/SERPINE2/XPA/MMP7/CASP1/CASP5/ANKRD1/CHEK1/BMP6/MMP14/TGFBR2/CACNB3/CXCL10/FOS/JUNB/RELA/JUP/FOSL1/SLC8A1/BACE1/TLR5/TLR7/SRC/TIFAB	43
1869	AD.NTvsAD.LPS	GO:0015718	monocarboxylic acid transport	31/2069	80/10140	0.00012047	0.00128918	0.000880686	MPC1/ACSL4/ACACB/EDN1/AQP9/ABCC3/SLC6A12/PLA2G4A/ABCD3/SLC16A7/ABCC4/IL1B/APOE/SLC27A1/PPARG/CD36/PNPLA8/EPRS1/SLCO2B1/TNFRSF11A/SLC27A3/ACSL1/SLC16A1/SLC51A/MFSD2A/SLC16A5/LEP/ABAT/IRS2/AKR1C1/NF1	31
1873	AD.NTvsAD.LPS	GO:0051897	positive regulation of protein kinase B signaling	36/2069	98/10140	0.000129417	0.00137329	0.000938144	HGF/OSM/MAZ/STK3/MET/TGFBR1/CSF3/HBEGF/CD86/F3/CD80/EREG/CCR7/HIP1/RAC2/KL/PDGFRA/TXN/FGF2/VAV1/TCF7L2/PTPRJ/ADAM8/ANGPT1/PIK3AP1/NRG1/TGFA/CX3CR1/CCL19/C1QTNF1/LEP/IRS2/SRC/PDGFA/GPX1/CCL3	36
1876	AD.NTvsAD.LPS	GO:0071404	cellular response to low-density lipoprotein particle stimulus	10/2069	15/10140	0.000133491	0.00140225	0.000957929	CD9/HMGCS1/LDLR/PPARG/CD36/NPC1/FCER1G/ITGB2/ABCA1/LPL	10
1877	AD.NTvsAD.LPS	GO:0033273	response to vitamin	22/2069	50/10140	0.000133534	0.00140225	0.000957929	CD4/PTGS2/GSTP1/HAMP/CYP27B1/HMGCS1/NNT/KYNU/CAT/CDKN2D/PPARG/PIM1/GSN/ALAD/IL15/CXCL10/MGMT/RELA/LEP/FES/ADA/CYTB	22
[truncated: 818 more rows]

## Sheet: CC
	Cluster	ID	Description	GeneRatio	BgRatio	pvalue	p.adjust	qvalue	geneID	Count
[truncated: 131 more rows]
