# Supplementary material for: Dysregulated gene expression associated with inflammatory and translation pathways in activated monocytes from children with autism spectrum disorder
Source: Transl Psychiatry. 2022 Jan 26;12:39. doi: 10.1038/s41398-021-01766-0 (PMC8791942; doi:10.1038/s41398-021-01766-0)
Supplement: Supplementary file 7 — Table 5S [file 41398_2021_1766_MOESM7_ESM.xlsx]

## Sheet: LPS DEGs Heatmap
GeneID	logFC.TD.NTvsAD.NT	t.TD.NTvsAD.NT	P.Value.TD.NTvsAD.NT	adj.P.Val.TD.NTvsAD.NT	direction.TD.NTvsAD.NT	significance.TD.NTvsAD.NT	logFC.TD.NTvsTD.LPS	t.TD.NTvsTD.LPS	P.Value.TD.NTvsTD.LPS	adj.P.Val.TD.NTvsTD.LPS	direction.TD.NTvsTD.LPS	significance.TD.NTvsTD.LPS	logFC.TD.NTvsTD.LTA	t.TD.NTvsTD.LTA	P.Value.TD.NTvsTD.LTA	adj.P.Val.TD.NTvsTD.LTA	direction.TD.NTvsTD.LTA	significance.TD.NTvsTD.LTA	logFC.TD.NTvsPDDNOS.NT	t.TD.NTvsPDDNOS.NT	P.Value.TD.NTvsPDDNOS.NT	adj.P.Val.TD.NTvsPDDNOS.NT	direction.TD.NTvsPDDNOS.NT	significance.TD.NTvsPDDNOS.NT	logFC.AD.NTvsAD.LPS	t.AD.NTvsAD.LPS	P.Value.AD.NTvsAD.LPS	adj.P.Val.AD.NTvsAD.LPS	direction.AD.NTvsAD.LPS	significance.AD.NTvsAD.LPS	logFC.AD.NTvsAD.LTA	t.AD.NTvsAD.LTA	P.Value.AD.NTvsAD.LTA	adj.P.Val.AD.NTvsAD.LTA	direction.AD.NTvsAD.LTA	significance.AD.NTvsAD.LTA	logFC.PDDNOS.NTvsPDDNOS.LPS	t.PDDNOS.NTvsPDDNOS.LPS	P.Value.PDDNOS.NTvsPDDNOS.LPS	adj.P.Val.PDDNOS.NTvsPDDNOS.LPS	direction.PDDNOS.NTvsPDDNOS.LPS	significance.PDDNOS.NTvsPDDNOS.LPS	logFC.PDDNOS.NTvsPDDNOS.LTA	t.PDDNOS.NTvsPDDNOS.LTA	P.Value.PDDNOS.NTvsPDDNOS.LTA	adj.P.Val.PDDNOS.NTvsPDDNOS.LTA	direction.PDDNOS.NTvsPDDNOS.LTA	significance.PDDNOS.NTvsPDDNOS.LTA	AD.LPS
ENSG00000007545	-0.327228	0	0.999935	1	Decrease	nonDE	0.941971	0	0.665883	1	Increase	nonDE	0.741934	0	0.967704	1	Increase	nonDE	0.112058	0	0.999995	1	Increase	nonDE	1.49768	3.25499	0.000724662	0.00449685	Increase	DE	0.963357	0	0.584907	1	Increase	nonDE	0.931351	0	0.637108	1	Increase	nonDE	0.500469	0	0.985637	1	Increase	nonDE	5.18245
ENSG00000026103	-0.107638	0	0.999516	1	Decrease	nonDE	1.40213	1.91362	0.0289455	0.124599	Increase	nonDE	0.916379	0	0.646356	1	Increase	nonDE	0.211652	0	0.993929	1	Increase	nonDE	1.72665	3.28712	0.000652566	0.00408587	Increase	DE	1.08289	0.331428	0.37043	1	Increase	nonDE	0.935879	0	0.583492	1	Increase	nonDE	0.175323	0	0.985162	1	Increase	nonDE	4.79328
ENSG00000052126	-0.488597	0	0.893961	1	Decrease	nonDE	1.3256	1.07623	0.14192	0.494922	Increase	nonDE	0.7471	0	0.780541	1	Increase	nonDE	-0.966247	0	0.52531	1	Decrease	nonDE	2.0246	2.91019	0.00212897	0.0121303	Increase	DE	1.2149	0.539146	0.295359	1	Increase	nonDE	1.96317	1.82364	0.0352639	0.185209	Increase	nonDE	2.24279	2.28302	0.0120351	0.112834	Increase	nonDE	2.95201
ENSG00000065600	-0.244197	0	0.999984	1	Decrease	nonDE	1.28121	2.0384	0.0217799	0.0971223	Increase	nonDE	0.862008	0	0.829726	1	Increase	nonDE	0.0778951	0	0.999993	1	Increase	nonDE	1.53645	3.43066	0.000404972	0.00263022	Increase	DE	1.13054	0.755624	0.225628	0.824562	Increase	nonDE	1.15727	0.773363	0.220363	0.772659	Increase	nonDE	0.487719	0	0.983	1	Increase	nonDE	5.4796
ENSG00000069493	-0.00414655	0	1	1	Decrease	nonDE	1.29297	1.80228	0.0369213	0.154115	Increase	nonDE	0.51383	0	0.997251	1	Increase	nonDE	-0.00843306	0	0.999994	1	Decrease	nonDE	1.46083	2.59629	0.00526002	0.0279383	Increase	DE	0.57064	0	0.982107	1	Increase	nonDE	1.21955	0.896223	0.185904	0.681975	Increase	nonDE	0.323625	0	0.990276	1	Increase	nonDE	7.23651
ENSG00000071051	-0.457216	0	0.99743	1	Decrease	nonDE	1.06164	0.422092	0.336831	1	Increase	nonDE	0.801358	0	0.905531	1	Increase	nonDE	-0.0654155	0	0.999981	1	Decrease	nonDE	1.66812	3.92086	7.13629e-05	0.000518487	Increase	DE	1.27299	1.45957	0.0734228	0.335284	Increase	nonDE	1.11871	0.537764	0.295835	0.949625	Increase	nonDE	0.49036	0	0.973519	1	Increase	nonDE	4.99928
ENSG00000076554	-0.209236	0	0.950452	1	Decrease	nonDE	1.55506	1.46132	0.0731832	0.282013	Increase	nonDE	0.18135	0	0.969193	1	Increase	nonDE	0.674097	0	0.730482	1	Increase	nonDE	2.09483	2.63796	0.00468489	0.0251069	Increase	DE	1.47998	1.04254	0.149558	0.599138	Increase	nonDE	0.986513	0	0.51069	1	Increase	nonDE	0.174017	0	0.938608	1	Increase	nonDE	3.01821
ENSG00000086544	-0.637745	0	0.866623	1	Decrease	nonDE	1.14592	0.60789	0.272166	0.843621	Increase	nonDE	0.731847	0	0.854425	1	Increase	nonDE	0.225016	0	0.9865	1	Increase	nonDE	1.84546	2.92861	0.00201429	0.0115341	Increase	DE	1.55458	1.78715	0.0381343	0.192205	Increase	nonDE	1.13323	0.397544	0.345813	1	Increase	nonDE	0.841629	0	0.660158	1	Increase	nonDE	2.79062
ENSG00000100154	-0.197804	0	0.932056	1	Decrease	nonDE	1.57751	1.18582	0.11894	0.427539	Increase	nonDE	1.55269	1.12184	0.132011	0.518082	Increase	nonDE	-0.324614	0	0.855132	1	Decrease	nonDE	2.67322	3.26863	0.000693193	0.00432082	Increase	DE	2.22286	2.18127	0.015491	0.0881108	Increase	nonDE	1.57539	0.750289	0.227742	0.792104	Increase	nonDE	1.28197	0.328194	0.376103	1	Increase	nonDE	1.47929
ENSG00000100453	-0.860833	0	0.587657	1	Decrease	nonDE	1.48279	0.978249	0.164894	0.561214	Increase	nonDE	0.786342	0	0.657409	1	Increase	nonDE	-0.363073	0	0.836016	1	Decrease	nonDE	2.62137	2.84883	0.00255558	0.0143974	Increase	DE	1.80065	1.23859	0.108891	0.463167	Increase	nonDE	2.25252	1.71156	0.0447036	0.226031	Increase	nonDE	1.55798	0.657193	0.257675	1	Increase	nonDE	1.57374
ENSG00000100567	0.00648389	0	1	1	Increase	nonDE	1.16295	2.12747	0.0176446	0.0804567	Increase	nonDE	0.729612	0	0.999548	1	Increase	nonDE	0.136661	0	1	1	Increase	nonDE	1.2906	3.46741	0.000357566	0.00234296	Increase	DE	0.749996	0	0.995639	1	Increase	nonDE	0.996188	0	0.513236	1	Increase	nonDE	0.257906	0	1	1	Increase	nonDE	7.57732
ENSG00000101166	-0.12272	0	1	1	Decrease	nonDE	1.17552	1.88181	0.0310608	0.132747	Increase	nonDE	0.930112	0	0.766014	1	Increase	nonDE	0.165514	0	1	1	Increase	nonDE	1.31547	3.04447	0.00141379	0.00834755	Increase	DE	1.07252	0.636259	0.262869	0.929622	Increase	nonDE	0.934958	0	0.681284	1	Increase	nonDE	0.472161	0	0.999411	1	Increase	nonDE	5.93389
ENSG00000101745	-0.0479478	0	1	1	Decrease	nonDE	1.18279	2.2007	0.0147709	0.0686261	Increase	nonDE	0.957514	0	0.689503	1	Increase	nonDE	-0.107209	0	1	1	Decrease	nonDE	1.28122	3.06682	0.00131896	0.0078319	Increase	DE	0.98961	0	0.540504	1	Increase	nonDE	1.1229	0.97286	0.166224	0.629684	Increase	nonDE	0.779903	0	0.936374	1	Increase	nonDE	9.56602
ENSG00000102316	0.00151044	0	1	1	Increase	nonDE	1.17435	1.71227	0.0446287	0.182698	Increase	nonDE	1.37499	3.70577	0.000155929	0.00123084	Increase	DE	0.156462	0	1	1	Increase	nonDE	1.27614	2.51477	0.00657195	0.0343104	Increase	DE	1.40764	3.49168	0.000329181	0.00287746	Increase	DE	1.28554	1.95094	0.0266193	0.146155	Increase	nonDE	1.10423	0.636252	0.262871	1	Increase	nonDE	5.45565
ENSG00000104825	-0.131011	0	1	1	Decrease	nonDE	1.09157	0.809978	0.209724	0.684786	Increase	nonDE	0.724417	0	0.989312	1	Increase	nonDE	0.106054	0	1	1	Increase	nonDE	1.38232	3.07715	0.00127714	0.00759799	Increase	DE	0.765914	0	0.950037	1	Increase	nonDE	1.03151	0.192132	0.423971	1	Increase	nonDE	0.309169	0	0.999643	1	Increase	nonDE	4.9453
ENSG00000106605	0.00899998	0	0.99999	1	Increase	nonDE	1.25511	1.28283	0.100929	0.371445	Increase	nonDE	0.470653	0	0.992258	1	Increase	nonDE	0.155507	0	0.997946	1	Increase	nonDE	2.02059	4.90199	1.40209e-06	1.29611e-05	Increase	DE	0.878202	0	0.693511	1	Increase	nonDE	1.18097	0.626195	0.266149	0.87956	Increase	nonDE	0.702161	0	0.815602	1	Increase	nonDE	6.46433
ENSG00000109320	0.0427182	0	1	1	Increase	nonDE	1.20716	1.9924	0.0242224	0.106349	Increase	nonDE	0.69928	0	0.996858	1	Increase	nonDE	0.0883582	0	1	1	Increase	nonDE	1.29859	2.62517	0.00485504	0.0259191	Increase	DE	0.729669	0	0.98209	1	Increase	nonDE	0.919113	0	0.696385	1	Increase	nonDE	0.295511	0	0.999923	1	Increase	nonDE	7.7243
ENSG00000112290	-0.860565	0	0.606453	1	Decrease	nonDE	1.5165	1.39802	0.0822571	0.311414	Increase	nonDE	1.65652	1.8102	0.0362994	0.170673	Increase	nonDE	-0.524703	0	0.785915	1	Decrease	nonDE	2.29152	2.8609	0.0024659	0.0139486	Increase	DE	2.56318	3.40898	0.000435633	0.0037198	Increase	DE	2.29254	2.22881	0.0137814	0.0839217	Increase	nonDE	2.70252	2.92925	0.00201041	0.0265828	Increase	DE	2.66551
ENSG00000115514	0.180775	0	1	1	Increase	nonDE	1.19696	1.67555	0.0481275	0.194794	Increase	nonDE	0.932187	0	0.711981	1	Increase	nonDE	0.181082	0	0.999998	1	Increase	nonDE	1.29818	2.48583	0.00710367	0.0368714	Increase	DE	0.865616	0	0.841822	1	Increase	nonDE	1.13437	0.814511	0.208429	0.74181	Increase	nonDE	0.827818	0	0.822476	1	Increase	nonDE	5.25941
ENSG00000116273	-0.377666	0	0.999988	1	Decrease	nonDE	0.997576	0	0.508767	1	Increase	nonDE	0.904734	0	0.803611	1	Increase	nonDE	-0.0490146	0	1	1	Decrease	nonDE	1.38868	3.03465	0.00145739	0.00858072	Increase	DE	1.16686	1.20693	0.114837	0.482076	Increase	nonDE	0.97631	0	0.556927	1	Increase	nonDE	0.637173	0	0.972278	1	Increase	nonDE	4.52339
ENSG00000116652	-0.0830853	0	0.976874	1	Decrease	nonDE	1.53614	1.18568	0.118967	0.427539	Increase	nonDE	0.717957	0	0.719218	1	Increase	nonDE	-0.77701	0	0.632794	1	Decrease	nonDE	2.27916	2.65622	0.00445127	0.0239163	Increase	DE	0.890767	0	0.576597	1	Increase	nonDE	1.9141	1.28619	0.100379	0.431352	Increase	nonDE	1.22598	0.273765	0.396323	1	Increase	nonDE	0.374458
ENSG00000124104	-0.45759	0	0.869801	1	Decrease	nonDE	1.34776	0.900763	0.184699	0.61764	Increase	nonDE	1.22547	0.572731	0.283914	0.975564	Increase	nonDE	-0.297101	0	0.895296	1	Decrease	nonDE	2.18843	2.78923	0.00304335	0.0168798	Increase	DE	1.6428	1.34709	0.0901595	0.398889	Increase	nonDE	2.15783	2.0004	0.0237815	0.133081	Increase	nonDE	2.19237	1.92387	0.0282904	0.226449	Increase	nonDE	1.56045
ENSG00000125971	-0.155551	0	1	1	Decrease	nonDE	0.978084	0	0.593364	1	Increase	nonDE	0.919436	0	0.804351	1	Increase	nonDE	0.0282085	0	1	1	Increase	nonDE	1.29733	2.93457	0.00197845	0.0113449	Increase	DE	1.0628	0.567178	0.285791	0.98904	Increase	nonDE	1.14598	1.08571	0.139819	0.554344	Increase	nonDE	0.659244	0	0.984813	1	Increase	nonDE	5.41474
ENSG00000127418	-0.783055	0	0.696721	1	Decrease	nonDE	1.58621	1.96092	0.0260248	0.113389	Increase	nonDE	2.17031	4.14961	3.00717e-05	0.000266019	Increase	DE	-0.136591	0	0.972925	1	Decrease	nonDE	2.25364	3.38938	0.000465214	0.00298896	Increase	DE	2.56329	4.17458	2.73093e-05	0.000296127	Increase	DE	1.85577	1.91087	0.0291232	0.157421	Increase	nonDE	2.12275	2.41837	0.00849532	0.0857398	Increase	nonDE	2.49149
ENSG00000128891	-0.0591789	0	1	1	Decrease	nonDE	1.16019	1.43925	0.076254	0.292218	Increase	nonDE	0.903579	0	0.799266	1	Increase	nonDE	-0.142104	0	0.999999	1	Decrease	nonDE	1.2892	2.37552	0.00950034	0.048311	Increase	DE	1.06217	0.467067	0.320621	1	Increase	nonDE	1.21625	1.27583	0.102158	0.437794	Increase	nonDE	1.04784	0.255532	0.39936	1	Increase	nonDE	5.36008
ENSG00000130311	-0.0479928	0	1	1	Decrease	nonDE	1.25667	1.98038	0.0248973	0.109083	Increase	nonDE	1.02697	0.204015	0.419332	1	Increase	nonDE	0.133458	0	0.999994	1	Increase	nonDE	1.37914	2.70061	0.00392669	0.021354	Increase	DE	1.18786	1.241	0.108432	0.461684	Increase	nonDE	1.32885	1.81804	0.0356924	0.187042	Increase	nonDE	0.952365	0	0.592054	1	Increase	nonDE	4.62351
ENSG00000130940	-0.441427	0	0.900352	1	Decrease	nonDE	1.49281	1.45773	0.0736767	0.283555	Increase	nonDE	1.23288	0.67003	0.25202	0.884365	Increase	nonDE	0.0518749	0	0.98818	1	Increase	nonDE	2.04649	2.74803	0.00342867	0.0188502	Increase	DE	1.91477	2.25368	0.0129543	0.0753514	Increase	nonDE	1.65584	1.35582	0.0887663	0.391304	Increase	nonDE	1.66637	1.25984	0.105005	0.601295	Increase	nonDE	1.91751
ENSG00000132823	0.0184292	0	1	1	Increase	nonDE	1.10575	1.24542	0.107621	0.392503	Increase	nonDE	0.881698	0	0.911109	1	Increase	nonDE	0.0256206	0	1	1	Increase	nonDE	1.27986	3.0477	0.00139967	0.008272	Increase	DE	0.973063	0	0.604277	1	Increase	nonDE	0.974332	0	0.579754	1	Increase	nonDE	0.849268	0	0.853418	1	Increase	nonDE	6.48457
ENSG00000135919	0.235708	0	0.911203	1	Increase	nonDE	2.08606	2.10922	0.0184319	0.0834697	Increase	nonDE	-0.296854	0	0.895067	1	Decrease	nonDE	0.660637	0	0.689265	1	Increase	nonDE	2.90011	3.61013	0.000218559	0.00148009	Increase	DE	0.664101	0	0.700512	1	Increase	nonDE	0.281967	0	0.870339	1	Increase	nonDE	-1.47133	-0.48337	0.321058	1	Decrease	nonDE	1.61078
ENSG00000136950	0.0675318	0	1	1	Increase	nonDE	1.09814	1.06364	0.144743	0.503709	Increase	nonDE	0.767063	0	0.991943	1	Increase	nonDE	0.0249805	0	1	1	Increase	nonDE	1.26538	2.72337	0.00367994	0.0201257	Increase	DE	0.733877	0	0.991539	1	Increase	nonDE	1.14576	1.07903	0.141298	0.558023	Increase	nonDE	0.719803	0	0.963582	1	Increase	nonDE	5.50061
ENSG00000137942	0.0270341	0	0.994071	1	Increase	nonDE	1.60357	1.4831	0.0702466	0.272243	Increase	nonDE	1.56027	1.35373	0.0890982	0.371142	Increase	nonDE	0.191445	0	0.93525	1	Increase	nonDE	2.04071	2.38355	0.00930421	0.0474292	Increase	DE	1.48261	0.990804	0.161821	0.63727	Increase	nonDE	0.983716	0	0.511322	1	Increase	nonDE	1.0292	0.0428063	0.484715	1	Increase	nonDE	1.39768
ENSG00000138448	-0.0127878	0	1	1	Decrease	nonDE	1.26096	2.28409	0.0120024	0.0568166	Increase	nonDE	1.11806	1.00357	0.158736	0.606077	Increase	nonDE	0.252418	0	0.999996	1	Increase	nonDE	1.35343	2.80825	0.00287917	0.0160541	Increase	DE	1.27337	1.96552	0.0257543	0.137083	Increase	nonDE	1.19461	1.13859	0.128494	0.520749	Increase	nonDE	1.07014	0.363164	0.358539	1	Increase	nonDE	8.46127
ENSG00000139266	-0.285813	0	0.99807	1	Decrease	nonDE	1.37348	2.02414	0.0225133	0.0999749	Increase	nonDE	1.14027	0.744875	0.228853	0.817985	Increase	nonDE	0.245117	0	0.996401	1	Increase	nonDE	1.76532	3.67272	0.000175351	0.00120308	Increase	DE	1.13356	0.566965	0.285863	0.98904	Increase	nonDE	0.875179	0	0.674991	1	Increase	nonDE	1.1579	0.549471	0.291817	1	Increase	nonDE	3.37945
ENSG00000142657	-0.164312	0	1	1	Decrease	nonDE	1.13729	1.40225	0.0816246	0.309653	Increase	nonDE	0.909525	0	0.814186	1	Increase	nonDE	0.0173964	0	1	1	Increase	nonDE	1.38241	3.53042	0.000288224	0.00191767	Increase	DE	1.17954	1.50073	0.0679385	0.313668	Increase	nonDE	1.30247	2.06	0.0207075	0.11847	Increase	nonDE	0.982161	0	0.542569	1	Increase	nonDE	7.67535
ENSG00000143162	0.00446079	0	1	1	Increase	nonDE	1.3155	2.30969	0.0112493	0.0535752	Increase	nonDE	0.303818	0	0.999998	1	Increase	nonDE	0.0465666	0	0.999999	1	Increase	nonDE	1.46236	3.07456	0.00128749	0.00765594	Increase	DE	0.305879	0	0.999961	1	Increase	nonDE	1.2832	1.37148	0.0863064	0.383256	Increase	nonDE	0.269399	0	0.998705	1	Increase	nonDE	9.27214
ENSG00000143321	-0.0721517	0	1	1	Decrease	nonDE	1.06483	0.752065	0.226693	0.730863	Increase	nonDE	0.559602	0	0.999999	1	Increase	nonDE	0.183975	0	1	1	Increase	nonDE	1.32097	3.38472	0.000472514	0.0030312	Increase	DE	0.672201	0	0.998747	1	Increase	nonDE	0.95435	0	0.637673	1	Increase	nonDE	0.223381	0	1	1	Increase	nonDE	8.45542
ENSG00000143344	0.342973	0	0.999325	1	Increase	nonDE	1.32604	1.88086	0.0311256	0.132979	Increase	nonDE	0.670034	0	0.96465	1	Increase	nonDE	0.484446	0	0.982119	1	Increase	nonDE	1.44605	2.38591	0.00924733	0.0471776	Increase	DE	0.627199	0	0.960549	1	Increase	nonDE	0.926914	0	0.611665	1	Increase	nonDE	0.597822	0	0.914647	1	Increase	nonDE	8.55459
ENSG00000147883	-0.361625	0	0.983333	1	Decrease	nonDE	1.18758	0.819353	0.20705	0.677998	Increase	nonDE	0.638793	0	0.928228	1	Increase	nonDE	-0.252991	0	0.978629	1	Decrease	nonDE	1.90446	3.49828	0.000321833	0.00212213	Increase	DE	0.99416	0	0.507859	1	Increase	nonDE	1.40172	1.10495	0.135621	0.542235	Increase	nonDE	0.202931	0	0.962726	1	Increase	nonDE	5.38625
ENSG00000149554	-1.42205	-0.818852	0.207196	1	Decrease	nonDE	0.991817	0	0.508214	1	Increase	nonDE	-0.124026	0	0.981626	1	Decrease	nonDE	-0.73185	0	0.672328	1	Decrease	nonDE	2.26071	2.60612	0.00511887	0.0272445	Increase	DE	1.50413	0.916923	0.180456	0.691958	Increase	nonDE	1.7229	1.1527	0.125601	0.512501	Increase	nonDE	0.0687747	0	0.96916	1	Increase	nonDE	0.437605
ENSG00000153531	-0.194814	0	0.938095	1	Decrease	nonDE	1.71077	1.50119	0.0678783	0.264528	Increase	nonDE	1.46054	0.950506	0.17182	0.646969	Increase	nonDE	0.169508	0	0.930423	1	Increase	nonDE	2.25796	2.46831	0.00744416	0.0385159	Increase	DE	2.65919	3.11838	0.00112219	0.00868846	Increase	DE	1.65654	0.938052	0.175101	0.65324	Increase	nonDE	0.662094	0	0.682057	1	Increase	nonDE	0.221468
ENSG00000155287	-0.336712	0	0.999984	1	Decrease	nonDE	0.708117	0	0.990147	1	Increase	nonDE	0.315561	0	1	1	Increase	nonDE	-0.196153	0	0.999989	1	Decrease	nonDE	1.34281	2.48065	0.00720285	0.0373398	Increase	DE	0.931746	0	0.671437	1	Increase	nonDE	1.11477	0.627009	0.265882	0.87923	Increase	nonDE	0.586869	0	0.971469	1	Increase	nonDE	4.46081
ENSG00000157625	0.051137	0	1	1	Increase	nonDE	1.20214	1.65446	0.0502366	0.202611	Increase	nonDE	1.01985	0.158948	0.43698	1	Increase	nonDE	0.311587	0	0.999938	1	Increase	nonDE	1.36452	2.80703	0.00288945	0.0160975	Increase	DE	0.983002	0	0.546945	1	Increase	nonDE	0.942886	0	0.628612	1	Increase	nonDE	0.371169	0	0.998738	1	Increase	nonDE	5.35775
ENSG00000159377	-0.00906557	0	1	1	Decrease	nonDE	1.05242	0.747275	0.228131	0.73512	Increase	nonDE	0.798563	0	0.996906	1	Increase	nonDE	0.0918337	0	1	1	Increase	nonDE	1.20229	2.63519	0.00472135	0.0252591	Increase	DE	0.865942	0	0.940587	1	Increase	nonDE	1.07572	0.723311	0.235401	0.809091	Increase	nonDE	0.68146	0	0.995712	1	Increase	nonDE	7.42866
ENSG00000166523	-0.147036	0	0.999995	1	Decrease	nonDE	1.15156	0.962051	0.168914	0.573184	Increase	nonDE	1.37025	2.30687	0.0113303	0.0617499	Increase	nonDE	0.00809794	0	0.999997	1	Increase	nonDE	1.55909	3.22491	0.000798856	0.00492072	Increase	DE	1.63794	3.35446	0.000522633	0.00438795	Increase	DE	1.13977	0.588297	0.278682	0.909235	Increase	nonDE	1.34546	1.30187	0.0976433	0.570344	Increase	nonDE	8.08516
ENSG00000166527	0.0171912	0	0.999932	1	Increase	nonDE	1.31624	1.4462	0.0752772	0.288828	Increase	nonDE	1.91564	4.29491	1.7075e-05	0.000156002	Increase	DE	-0.060985	0	0.998182	1	Decrease	nonDE	1.59791	2.56123	0.00579219	0.0306581	Increase	DE	2.20502	4.95896	1.09724e-06	1.55587e-05	Increase	DE	1.41606	1.26907	0.103355	0.441632	Increase	nonDE	2.27061	3.72906	0.000143487	0.00278422	Increase	DE	5.79623
ENSG00000168310	0.0460864	0	1	1	Increase	nonDE	1.19325	1.91528	0.0288382	0.12418	Increase	nonDE	0.803354	0	0.968534	1	Increase	nonDE	-0.091694	0	1	1	Decrease	nonDE	1.3364	3.06465	0.00132791	0.00788134	Increase	DE	0.872466	0	0.850036	1	Increase	nonDE	1.25398	1.65965	0.0497101	0.245612	Increase	nonDE	0.852523	0	0.801089	1	Increase	nonDE	7.07115
ENSG00000170837	-0.566424	0	0.730622	1	Decrease	nonDE	2.24649	2.19334	0.0150404	0.06968	Increase	nonDE	3.33949	4.31948	1.54962e-05	0.000142722	Increase	DE	-0.124671	0	0.9399	1	Decrease	nonDE	3.15592	3.32051	0.000584772	0.00369834	Increase	DE	4.36828	5.23015	3.33674e-07	5.20872e-06	Increase	DE	2.47816	1.67379	0.0483684	0.240509	Increase	nonDE	4.861	4.50643	7.32165e-06	0.000217478	Increase	DE	3.80233
ENSG00000170852	-0.163801	0	1	1	Decrease	nonDE	0.947904	0	0.755586	1	Increase	nonDE	0.832875	0	0.98425	1	Increase	nonDE	-0.211553	0	1	1	Decrease	nonDE	1.20287	2.44553	0.00790835	0.0407779	Increase	DE	0.981462	0	0.58015	1	Increase	nonDE	1.17963	1.57228	0.0591714	0.282343	Increase	nonDE	0.863283	0	0.853831	1	Increase	nonDE	6.55874
ENSG00000172380	-1.13882	-0.228534	0.410095	1	Decrease	nonDE	1.72546	1.55296	0.0614444	0.242279	Increase	nonDE	1.10466	0.212719	0.41596	1	Increase	nonDE	-0.982908	0	0.513846	1	Decrease	nonDE	3.16585	4.0345	4.66463e-05	0.000349917	Increase	DE	2.37633	2.27884	0.0121623	0.0716424	Increase	nonDE	2.82622	2.46169	0.00757683	0.0500833	Increase	nonDE	2.71743	2.15087	0.016682	0.148832	Increase	nonDE	0.921902
ENSG00000174007	-0.544269	0	0.883237	1	Decrease	nonDE	1.51542	1.93586	0.0275391	0.119159	Increase	nonDE	1.65132	2.47523	0.00730799	0.0416578	Increase	DE	0.259483	0	0.967667	1	Increase	nonDE	2.20767	3.70093	0.000158643	0.00109376	Increase	DE	2.00909	2.92594	0.00203057	0.0149024	Increase	DE	1.64562	1.77126	0.0394432	0.203716	Increase	nonDE	1.66448	1.71119	0.044728	0.319285	Increase	nonDE	3.81777
ENSG00000175592	-0.238903	0	0.933196	1	Decrease	nonDE	1.86354	1.97542	0.0251808	0.110248	Increase	nonDE	1.20446	0.442376	0.329482	1	Increase	nonDE	-0.597649	0	0.738143	1	Decrease	nonDE	2.86501	4.022	4.89008e-05	0.000363997	Increase	DE	1.58906	1.09863	0.136993	0.558622	Increase	nonDE	2.27485	1.90708	0.0293714	0.158421	Increase	nonDE	0.195154	0	0.910344	1	Increase	nonDE	0.472435
ENSG00000178104	-0.0141841	0	1	1	Decrease	nonDE	1.28599	2.06814	0.0203156	0.0912744	Increase	nonDE	1.11713	0.823465	0.205884	0.75022	Increase	nonDE	0.261107	0	0.999879	1	Increase	nonDE	1.40042	2.63642	0.00470519	0.0251834	Increase	DE	1.2106	1.25497	0.105883	0.453551	Increase	nonDE	1.18018	0.877854	0.19083	0.693751	Increase	nonDE	0.97664	0	0.540061	1	Increase	nonDE	7.74186
ENSG00000178127	0.15681	0	0.999646	1	Increase	nonDE	1.41424	2.12499	0.0177501	0.0808786	Increase	nonDE	1.14135	0.702232	0.241902	0.854874	Increase	nonDE	0.387119	0	0.984246	1	Increase	nonDE	1.72602	3.67142	0.000176164	0.00120799	Increase	DE	0.980565	0	0.534179	1	Increase	nonDE	1.06632	0.24757	0.402431	1	Increase	nonDE	0.338299	0	0.976607	1	Increase	nonDE	4.15131
ENSG00000180817	-0.0149751	0	0.999171	1	Decrease	nonDE	1.37319	1.30327	0.097405	0.360488	Increase	nonDE	1.23535	0.809234	0.209937	0.762772	Increase	nonDE	0.133136	0	0.982427	1	Increase	nonDE	1.96317	3.2437	0.000751718	0.00464778	Increase	DE	2.04024	3.351	0.000528679	0.00443277	Increase	DE	0.730458	0	0.730864	1	Increase	nonDE	1.1398	0.317013	0.375876	1	Increase	nonDE	4.92743
ENSG00000184154	-1.09131	-0.160548	0.436523	1	Decrease	nonDE	1.727	1.6769	0.0479949	0.194383	Increase	nonDE	1.27057	0.595551	0.276262	0.953452	Increase	nonDE	-0.0120134	0	0.995442	1	Decrease	nonDE	2.26469	2.42547	0.00833822	0.0428183	Increase	DE	2.72137	3.16775	0.000959639	0.00756546	Increase	DE	0.54101	0	0.757509	1	Increase	nonDE	0.715381	0	0.65723	1	Increase	nonDE	0.272046
ENSG00000186716	-0.473217	0	0.869166	1	Decrease	nonDE	1.22411	0.640609	0.261458	0.816894	Increase	nonDE	0.725048	0	0.768192	1	Increase	nonDE	0.181839	0	0.951239	1	Increase	nonDE	2.22014	3.04448	0.00141375	0.00834755	Increase	DE	1.58397	1.33606	0.0919436	0.405101	Increase	nonDE	1.39556	0.789698	0.215581	0.760358	Increase	nonDE	0.742052	0	0.670418	1	Increase	nonDE	3.24343
ENSG00000196914	-0.700403	0	0.773265	1	Decrease	nonDE	1.57382	1.99365	0.024153	0.106156	Increase	nonDE	1.54348	1.8874	0.0306802	0.14746	Increase	nonDE	0.203143	0	0.9668	1	Increase	nonDE	2.20574	3.48984	0.000331259	0.00217856	Increase	DE	2.07149	2.92003	0.002067	0.0151431	Increase	DE	1.04304	0.0992957	0.460532	1	Increase	nonDE	1.12625	0.272082	0.393003	1	Increase	nonDE	2.73141
ENSG00000197170	0.0618348	0	1	1	Increase	nonDE	1.16917	2.31326	0.0111477	0.0531316	Increase	nonDE	0.903794	0	0.897674	1	Increase	nonDE	0.061256	0	1	1	Increase	nonDE	1.19469	2.44662	0.00788545	0.0406766	Increase	DE	0.823043	0	0.975938	1	Increase	nonDE	1.07943	0.727321	0.234175	0.806869	Increase	nonDE	0.740753	0	0.980773	1	Increase	nonDE	6.70067
ENSG00000197217	-0.195811	0	1	1	Decrease	nonDE	1.16873	1.79474	0.0375219	0.156103	Increase	nonDE	1.01585	0.1649	0.434641	1	Increase	nonDE	0.0786342	0	1	1	Increase	nonDE	1.28193	2.66441	0.00435004	0.023473	Increase	DE	1.21026	1.83389	0.0344909	0.176755	Increase	nonDE	1.18317	1.32556	0.0936675	0.408675	Increase	nonDE	0.758406	0	0.935825	1	Increase	nonDE	5.82563
ENSG00000198756	-0.572985	0	0.769827	1	Decrease	nonDE	1.52702	1.12281	0.131806	0.466743	Increase	nonDE	1.69213	1.469	0.0721379	0.309568	Increase	nonDE	-0.59194	0	0.727054	1	Decrease	nonDE	2.40078	2.68281	0.00412988	0.0223427	Increase	DE	1.73285	1.25133	0.106546	0.455044	Increase	nonDE	1.47761	0.629187	0.265875	0.87923	Increase	nonDE	1.25263	0.301934	0.385616	1	Increase	nonDE	0.625944
ENSG00000198833	-0.0621314	0	1	1	Decrease	nonDE	1.08278	0.793118	0.214585	0.69811	Increase	nonDE	1.30127	2.82781	0.0027188	0.0168797	Increase	DE	-0.250002	0	0.999999	1	Decrease	nonDE	1.34547	3.01167	0.00156439	0.00918056	Increase	DE	1.65513	5.21583	3.55657e-07	5.53809e-06	Increase	DE	1.37593	2.36649	0.00972515	0.0622281	Increase	nonDE	1.77031	4.35724	1.33412e-05	0.00036276	Increase	DE	8.29962
ENSG00000203804	-0.113297	0	0.965413	1	Decrease	nonDE	2.04931	2.2923	0.0117564	0.055736	Increase	nonDE	1.72676	1.53949	0.0630705	0.277789	Increase	nonDE	-0.302899	0	0.871361	1	Decrease	nonDE	2.37545	2.74167	0.00349193	0.0191499	Increase	DE	1.98967	1.8037	0.0368099	0.187034	Increase	nonDE	2.08419	1.53388	0.0637703	0.299498	Increase	nonDE	2.51777	2.0142	0.023041	0.193578	Increase	nonDE	0.327224
ENSG00000204577	-0.0613237	0	1	1	Decrease	nonDE	1.11277	1.39886	0.0821302	0.311028	Increase	nonDE	1.31573	3.83593	9.75178e-05	0.000799468	Increase	DE	0.00698107	0	1	1	Increase	nonDE	1.26429	2.97414	0.00175475	0.0101879	Increase	DE	1.49653	5.09584	6.04536e-07	8.99983e-06	Increase	DE	1.2029	1.67002	0.0486741	0.241635	Increase	nonDE	1.40661	2.98762	0.00168406	0.0230204	Increase	DE	8.18253
ENSG00000204791	-0.269998	0	0.938896	1	Decrease	nonDE	1.34666	0.841721	0.200753	0.660868	Increase	nonDE	2.58068	4.07037	4.07197e-05	0.000353967	Increase	DE	-0.00723898	0	0.997664	1	Decrease	nonDE	2.31597	3.00382	0.00160255	0.00937813	Increase	DE	3.0102	4.46811	8.55231e-06	0.000102391	Increase	DE	1.39697	0.638089	0.262367	0.873351	Increase	nonDE	3.50225	4.17341	2.74332e-05	0.00068094	Increase	DE	-0.376511
ENSG00000206562	-0.701068	0	0.849402	1	Decrease	nonDE	1.03373	0.157815	0.437425	1	Increase	nonDE	0.933353	0	0.621861	1	Increase	nonDE	-0.453857	0	0.943571	1	Decrease	nonDE	1.82415	3.21352	0.000828726	0.00507975	Increase	DE	1.45711	1.64004	0.0517206	0.24897	Increase	nonDE	1.66657	2.01311	0.0230954	0.129937	Increase	nonDE	1.36406	0.996034	0.160552	0.800843	Increase	nonDE	2.86781
ENSG00000213123	0.0719441	0	0.985621	1	Increase	nonDE	1.75242	1.9471	0.0268511	0.116504	Increase	nonDE	1.88834	2.32888	0.0107124	0.0587402	Increase	nonDE	-0.190318	0	0.933219	1	Decrease	nonDE	2.0698	2.61301	0.00502201	0.0267535	Increase	DE	1.43484	0.934631	0.175865	0.678717	Increase	nonDE	1.69477	1.1447	0.127239	0.517252	Increase	nonDE	1.01942	0.0274408	0.491591	1	Increase	nonDE	2.1424
ENSG00000220205	-0.116135	0	1	1	Decrease	nonDE	1.06999	0.81358	0.208695	0.682135	Increase	nonDE	0.889234	0	0.894981	1	Increase	nonDE	0.265267	0	1	1	Increase	nonDE	1.30739	3.26032	0.000712216	0.00442619	Increase	DE	0.920632	0	0.775118	1	Increase	nonDE	0.888617	0	0.81764	1	Increase	nonDE	0.40185	0	0.999972	1	Increase	nonDE	5.23555
ENSG00000228022	-0.300732	0	0.919385	1	Decrease	nonDE	1.69337	1.6595	0.0497257	0.200744	Increase	nonDE	1.45797	1.06763	0.143843	0.557193	Increase	nonDE	-0.114293	0	0.959087	1	Decrease	nonDE	2.36172	2.99349	0.0016541	0.00963482	Increase	DE	2.84618	3.91008	7.4268e-05	0.000744759	Increase	DE	1.46175	0.716244	0.237673	0.815559	Increase	nonDE	2.61734	2.46342	0.0075417	0.0778708	Increase	nonDE	0.110982
ENSG00000237264	0.0688096	0	0.991121	1	Increase	nonDE	1.65368	1.85912	0.0326474	0.138442	Increase	nonDE	1.66807	1.88634	0.030752	0.147692	Increase	nonDE	0.21113	0	0.945284	1	Increase	nonDE	2.02049	2.72645	0.00364771	0.0199581	Increase	DE	2.08144	2.74097	0.00349895	0.0243393	Increase	DE	1.57218	1.1046	0.135698	0.542235	Increase	nonDE	2.00632	1.88248	0.0310152	0.244821	Increase	nonDE	1.15953
ENSG00000243927	-0.223629	0	0.999984	1	Decrease	nonDE	0.961306	0	0.598949	1	Increase	nonDE	0.653837	0	0.984151	1	Increase	nonDE	-0.153969	0	0.999905	1	Decrease	nonDE	1.53001	3.12644	0.00109403	0.006571	Increase	DE	0.941779	0	0.620426	1	Increase	nonDE	0.833828	0	0.759045	1	Increase	nonDE	0.00484615	0	0.999976	1	Increase	nonDE	8.07902
ENSG00000269940	-0.844431	0	0.622132	1	Decrease	nonDE	0.87178	0	0.625675	1	Increase	nonDE	0.960554	0	0.539129	1	Increase	nonDE	-0.83303	0	0.608872	1	Decrease	nonDE	2.21024	2.66155	0.0043851	0.0236219	Increase	DE	2.21506	2.50456	0.00675538	0.0432034	Increase	DE	1.99616	1.60147	0.0558655	0.269233	Increase	nonDE	1.92339	1.36664	0.0870763	0.522155	Increase	nonDE	1.04603
ENSG00000271011	-0.462135	0	0.840653	1	Decrease	nonDE	1.31567	0.713033	0.238559	0.761287	Increase	nonDE	1.17895	0.395049	0.346733	1	Increase	nonDE	-0.152326	0	0.940964	1	Decrease	nonDE	2.47778	3.08677	0.00123932	0.00738702	Increase	DE	2.42813	2.79749	0.00297102	0.0209931	Increase	DE	2.40017	2.21409	0.0142922	0.0865893	Increase	nonDE	2.64098	2.4596	0.00761879	0.0785374	Increase	nonDE	1.17537
ENSG00000272669	-0.500451	0	0.818477	1	Decrease	nonDE	0.776426	0	0.685626	1	Increase	nonDE	0.739181	0	0.710251	1	Increase	nonDE	-0.740349	0	0.650643	1	Decrease	nonDE	2.17737	2.363	0.00981315	0.0497403	Increase	DE	1.43231	0.77041	0.221249	0.812349	Increase	nonDE	2.49952	2.15497	0.0165144	0.0977836	Increase	nonDE	0.892272	0	0.564133	1	Increase	nonDE	0.993685
ENSG00000272908	-0.199212	0	0.999326	1	Decrease	nonDE	1.24465	1.29162	0.0994024	0.366797	Increase	nonDE	1.22271	1.1765	0.120784	0.479425	Increase	nonDE	0.121807	0	0.999039	1	Increase	nonDE	1.69605	3.34019	0.000547966	0.00348137	Increase	DE	1.67177	3.07734	0.00127641	0.00979277	Increase	DE	1.18754	0.698704	0.242999	0.828727	Increase	nonDE	1.50617	1.79908	0.0371752	0.279875	Increase	nonDE	4.43038
ENSG00000273820	-0.537482	0	0.94061	1	Decrease	nonDE	0.751336	0	0.855779	1	Increase	nonDE	0.615253	0	0.946328	1	Increase	nonDE	-0.224454	0	0.986666	1	Decrease	nonDE	1.66549	2.57154	0.00563096	0.0298201	Increase	DE	1.37598	1.33959	0.0913705	0.403001	Increase	nonDE	1.21854	0.636047	0.262938	0.874252	Increase	nonDE	1.03745	0.100365	0.460106	1	Increase	nonDE	3.32604
ENSG00000279118	-1.12656	-0.236968	0.406586	1	Decrease	nonDE	1.88731	2.10315	0.0187004	0.0845939	Increase	nonDE	0.45292	0	0.877756	1	Increase	nonDE	-0.562462	0	0.756088	1	Decrease	nonDE	3.65474	5.75415	3.01992e-08	3.40114e-07	Increase	DE	2.2	2.22033	0.0140735	0.0810716	Increase	nonDE	2.24196	1.87764	0.0313491	0.167217	Increase	nonDE	-0.27633	0	0.871707	1	Decrease	nonDE	0.925325
ENSG00000279122	-0.0447016	0	0.986307	1	Decrease	nonDE	1.74632	1.5842	0.0578025	0.229741	Increase	nonDE	1.5528	1.14109	0.127977	0.504304	Increase	nonDE	0.635657	0	0.714843	1	Increase	nonDE	2.56512	3.13827	0.00105384	0.00634178	Increase	DE	2.05469	1.9076	0.0293363	0.153285	Increase	nonDE	0.808247	0	0.613555	1	Increase	nonDE	1.28986	0.390744	0.349555	1	Increase	nonDE	0.564194
ENSG00000285103	-0.582785	0	0.774757	1	Decrease	nonDE	1.6018	1.26778	0.103584	0.379436	Increase	nonDE	2.94376	4.36615	1.28762e-05	0.000119824	Increase	DE	-0.604575	0	0.728045	1	Decrease	nonDE	2.47709	2.85674	0.00249647	0.0141088	Increase	DE	3.96801	5.81794	2.23482e-08	4.10755e-07	Increase	DE	2.12736	1.56454	0.0600877	0.285087	Increase	nonDE	3.66803	3.7135	0.000151694	0.00293439	Increase	DE	-0.690692
ENSG00000001036	0.24069	0	1	1	Increase	nonDE	-1.19397	-1.52235	0.0651877	0.255165	Decrease	nonDE	-1.04551	-0.369764	0.356083	1	Decrease	nonDE	0.154582	0	1	1	Increase	nonDE	-1.44753	-3.30161	0.000622292	0.00391195	Decrease	DE	-1.35312	-2.43319	0.00817042	0.0509787	Decrease	nonDE	-1.24262	-1.36457	0.0873857	0.38665	Decrease	nonDE	-0.902742	0	0.694173	1	Decrease	nonDE	4.12901
ENSG00000018869	-0.219884	0	0.991994	1	Decrease	nonDE	-1.79356	-2.28575	0.0119523	0.0566008	Decrease	nonDE	-1.1713	-0.516963	0.303035	1	Decrease	nonDE	-0.770886	0	0.704543	1	Decrease	nonDE	-2.15409	-2.87728	0.00234892	0.0133109	Decrease	DE	-0.993571	0	0.506375	1	Decrease	nonDE	-1.37758	-0.682762	0.248009	0.839762	Decrease	nonDE	0.0734439	0	0.979138	1	Increase	nonDE	-1.17444
ENSG00000020256	0.223219	0	0.99591	1	Increase	nonDE	-1.57988	-1.60724	0.0552271	0.220399	Decrease	nonDE	-1.06814	-0.198016	0.421672	1	Decrease	nonDE	0.0884249	0	0.995561	1	Increase	nonDE	-2.0349	-2.6408	0.00464785	0.0249297	Decrease	DE	-2.01112	-2.30135	0.0114901	0.0682601	Decrease	nonDE	-1.92022	-1.7052	0.0452855	0.22834	Decrease	nonDE	-1.66173	-1.07242	0.142786	0.736252	Decrease	nonDE	0.372662
ENSG00000027697	0.105397	0	1	1	Increase	nonDE	-1.19979	-2.15313	0.0165872	0.075911	Decrease	nonDE	-0.502326	0	1	1	Decrease	nonDE	-0.0177607	0	1	1	Decrease	nonDE	-1.3686	-3.61107	0.000217843	0.00147603	Decrease	DE	-0.459116	0	0.999999	1	Decrease	nonDE	-1.21592	-1.54496	0.0624068	0.294457	Decrease	nonDE	-0.143211	0	1	1	Decrease	nonDE	7.06918
ENSG00000040608	0.0492875	0	0.997328	1	Increase	nonDE	-1.76442	-2.01047	0.0232362	0.102631	Decrease	nonDE	-2.34212	-3.37448	0.000488951	0.00351837	Decrease	DE	-0.455524	0	0.876264	1	Decrease	nonDE	-2.31937	-3.18329	0.000913186	0.00555939	Decrease	DE	-1.98483	-2.10563	0.0185905	0.103203	Decrease	nonDE	-1.3569	-0.612542	0.270675	0.890529	Decrease	nonDE	-1.90763	-1.32767	0.0933393	0.55137	Decrease	nonDE	-1.86729
ENSG00000050344	0.65988	0	0.842273	1	Increase	nonDE	-1.64237	-1.27919	0.101567	0.373464	Decrease	nonDE	-1.66752	-1.33714	0.0917691	0.37952	Decrease	nonDE	-0.168316	0	0.965488	1	Decrease	nonDE	-2.33427	-2.5425	0.00609595	0.0320792	Decrease	DE	-2.38687	-2.30568	0.0113645	0.0676417	Decrease	nonDE	-2.13427	-1.35697	0.0887175	0.3913	Decrease	nonDE	-2.27114	-1.19695	0.118029	0.647932	Decrease	nonDE	1.9381
ENSG00000058453	0.0856446	0	0.999609	1	Increase	nonDE	-1.7323	-2.27014	0.0124312	0.0586913	Decrease	nonDE	-2.69135	-4.61108	4.7691e-06	4.79395e-05	Decrease	DE	0.10766	0	0.997028	1	Increase	nonDE	-2.18603	-3.30853	0.000608301	0.00383168	Decrease	DE	-1.74301	-1.92495	0.0282219	0.148328	Decrease	nonDE	-1.40705	-0.910715	0.182075	0.671859	Decrease	nonDE	-1.07817	-0.154168	0.438896	1	Decrease	nonDE	-0.101994
ENSG00000058729	0.286588	0	1	1	Increase	nonDE	-0.829972	0	0.859708	1	Decrease	nonDE	-1.05068	-0.312005	0.377771	1	Decrease	nonDE	0.138186	0	1	1	Increase	nonDE	-1.58511	-3.21725	0.000818833	0.00502156	Decrease	DE	-1.34458	-1.80559	0.0366606	0.186426	Decrease	nonDE	-1.15732	-0.667406	0.252854	0.851337	Decrease	nonDE	-1.04045	-0.156238	0.438045	1	Decrease	nonDE	2.67516
ENSG00000066422	0.0349256	0	1	1	Increase	nonDE	-0.971683	0	0.606068	1	Decrease	nonDE	-0.919912	0	0.779428	1	Decrease	nonDE	-0.0914219	0	1	1	Decrease	nonDE	-1.35963	-2.94675	0.00190697	0.0109802	Decrease	DE	-1.05337	-0.426011	0.335406	1	Decrease	nonDE	-0.896123	0	0.748213	1	Decrease	nonDE	-0.947907	0	0.615858	1	Decrease	nonDE	4.2019
ENSG00000071794	0.248851	0	0.998552	1	Increase	nonDE	-1.69422	-2.11499	0.01818	0.0825077	Decrease	nonDE	-0.773879	0	0.782354	1	Decrease	nonDE	-0.385468	0	0.966401	1	Decrease	nonDE	-1.95265	-2.72052	0.00371011	0.0202642	Decrease	DE	-1.88597	-2.2362	0.0135309	0.0783779	Decrease	nonDE	-1.4205	-0.849007	0.198729	0.715207	Decrease	nonDE	-0.331301	0	0.923512	1	Decrease	nonDE	0.811155
ENSG00000090861	0.11183	0	1	1	Increase	nonDE	-1.39479	-1.82781	0.0349478	0.146905	Decrease	nonDE	-1.37692	-1.80016	0.0370893	0.17406	Decrease	nonDE	-0.161957	0	0.999948	1	Decrease	nonDE	-1.54706	-2.36497	0.00976321	0.0495473	Decrease	DE	-1.49925	-1.98914	0.0244036	0.130782	Decrease	nonDE	-1.08446	-0.278139	0.390676	1	Decrease	nonDE	-0.592562	0	0.90614	1	Decrease	nonDE	2.88582
ENSG00000100307	0.0493761	0	1	1	Increase	nonDE	-1.24699	-1.70228	0.0455589	0.18608	Decrease	nonDE	-0.672107	0	0.99499	1	Decrease	nonDE	-0.0121191	0	1	1	Decrease	nonDE	-1.46158	-2.85546	0.00250595	0.0141559	Decrease	DE	-0.922858	0	0.688433	1	Decrease	nonDE	-1.31359	-1.49669	0.0684621	0.317137	Decrease	nonDE	-0.347353	0	0.999472	1	Decrease	nonDE	3.2089
ENSG00000101265	0.137978	0	1	1	Increase	nonDE	-1.04681	-0.396419	0.346226	1	Decrease	nonDE	-0.0218342	0	1	1	Decrease	nonDE	0.375886	0	0.999965	1	Increase	nonDE	-1.37917	-2.89553	0.00222452	0.0126419	Decrease	DE	-0.320097	0	0.999999	1	Decrease	nonDE	-1.04745	-0.276351	0.391361	1	Decrease	nonDE	0.0613692	0	0.999999	1	Increase	nonDE	6.13476
ENSG00000102189	0.000909539	0	1	1	Increase	nonDE	-1.171	-1.71262	0.0445959	0.182623	Decrease	nonDE	-0.491542	0	1	1	Decrease	nonDE	-0.187637	0	1	1	Decrease	nonDE	-1.33982	-3.05209	0.00138075	0.00817556	Decrease	DE	-0.523599	0	0.999976	1	Decrease	nonDE	-0.937172	0	0.664115	1	Decrease	nonDE	-0.0850941	0	1	1	Decrease	nonDE	5.29733
ENSG00000103174	0.0998676	0	1	1	Increase	nonDE	-1.32345	-2.30942	0.011257	0.0535914	Decrease	nonDE	-1.34283	-2.4806	0.00720382	0.041106	Decrease	DE	-0.0581096	0	1	1	Decrease	nonDE	-1.68945	-4.36752	1.2806e-05	0.000104439	Decrease	DE	-1.53274	-3.2463	0.000745421	0.00603998	Decrease	DE	-1.20717	-1.04931	0.148002	0.577407	Decrease	nonDE	-1.48261	-1.93722	0.027455	0.220608	Decrease	nonDE	3.06142
ENSG00000103489	0.174144	0	0.999974	1	Increase	nonDE	-1.38736	-1.54099	0.0628878	0.247271	Decrease	nonDE	-1.448	-1.7965	0.037381	0.175298	Decrease	nonDE	-0.0688681	0	0.999903	1	Decrease	nonDE	-1.71647	-2.58852	0.00537406	0.0285319	Decrease	DE	-1.24974	-0.947291	0.172633	0.668714	Decrease	nonDE	-1.69238	-1.76643	0.0398479	0.2053	Decrease	nonDE	-1.63294	-1.43168	0.0773309	0.478215	Decrease	nonDE	3.24036
ENSG00000104863	-0.080932	0	0.996004	1	Decrease	nonDE	-1.7076	-1.82411	0.0352281	0.147935	Decrease	nonDE	-2.41673	-3.32346	0.000579115	0.00412455	Decrease	DE	-0.349679	0	0.927801	1	Decrease	nonDE	-2.53138	-3.30714	0.000611102	0.00384739	Decrease	DE	-2.67495	-3.15679	0.000993701	0.00778016	Decrease	DE	-1.39906	-0.676912	0.24988	0.843815	Decrease	nonDE	-1.18536	-0.281958	0.389792	1	Decrease	nonDE	-1.27219
ENSG00000105514	0.104834	0	1	1	Increase	nonDE	-1.0061	-0.0364729	0.485481	1	Decrease	nonDE	0.447873	0	0.999898	1	Increase	nonDE	0.208546	0	0.999963	1	Increase	nonDE	-1.47125	-2.4263	0.00832015	0.0427606	Decrease	DE	0.415293	0	0.999626	1	Increase	nonDE	-0.971456	0	0.548326	1	Decrease	nonDE	0.697647	0	0.904187	1	Increase	nonDE	4.39622
ENSG00000106080	0.230312	0	0.999558	1	Increase	nonDE	-0.981647	0	0.528619	1	Decrease	nonDE	-0.959713	0	0.561795	1	Decrease	nonDE	-0.127161	0	0.99822	1	Decrease	nonDE	-1.75902	-2.63751	0.00469088	0.0251283	Decrease	DE	-1.39884	-1.29191	0.0993532	0.430782	Decrease	nonDE	-0.495188	0	0.91446	1	Decrease	nonDE	-0.354036	0	0.940985	1	Decrease	nonDE	0.266295
ENSG00000106415	-0.191519	0	0.999997	1	Decrease	nonDE	-1.50364	-2.19909	0.0148296	0.0688478	Decrease	nonDE	-1.26876	-1.26085	0.104823	0.423677	Decrease	nonDE	0.00573647	0	1	1	Increase	nonDE	-1.75806	-2.78496	0.00308135	0.0170679	Decrease	DE	-1.33811	-1.21655	0.113001	0.476285	Decrease	nonDE	-1.50956	-1.55481	0.0612241	0.29004	Decrease	nonDE	-1.62973	-1.61559	0.0543164	0.368628	Decrease	nonDE	1.91092
ENSG00000109689	-0.010112	0	1	1	Decrease	nonDE	-1.13248	-1.17708	0.120669	0.432292	Decrease	nonDE	-0.88652	0	0.854435	1	Decrease	nonDE	0.0377765	0	1	1	Increase	nonDE	-1.31319	-2.48005	0.00721454	0.037385	Decrease	DE	-1.07757	-0.585767	0.279529	0.972355	Decrease	nonDE	-1.16342	-0.999896	0.159619	0.611963	Decrease	nonDE	-0.620105	0	0.987342	1	Decrease	nonDE	4.21932
ENSG00000111364	0.0670127	0	1	1	Increase	nonDE	-1.21196	-1.20725	0.114776	0.414854	Decrease	nonDE	-1.36514	-2.03227	0.0220925	0.111127	Decrease	nonDE	-0.146383	0	0.999999	1	Decrease	nonDE	-1.52273	-2.66789	0.00430752	0.0232636	Decrease	DE	-1.4669	-2.17595	0.0156932	0.0891322	Decrease	nonDE	-1.29102	-1.09641	0.137474	0.548222	Decrease	nonDE	-0.969022	0	0.54411	1	Decrease	nonDE	2.57921
ENSG00000111716	0.234743	0	0.999999	1	Increase	nonDE	-1.22171	-1.1375	0.128721	0.457606	Decrease	nonDE	-1.66953	-3.06937	0.00130852	0.00868305	Decrease	DE	0.26152	0	0.999964	1	Increase	nonDE	-1.53388	-2.51809	0.00651316	0.0340177	Decrease	DE	-1.99186	-3.68772	0.00016627	0.00155476	Decrease	DE	-1.47191	-1.70355	0.04544	0.228812	Decrease	nonDE	-1.59536	-1.8396	0.0340662	0.261975	Decrease	nonDE	2.77837
ENSG00000113522	0.147177	0	0.992508	1	Increase	nonDE	-1.77086	-1.97421	0.0252503	0.110514	Decrease	nonDE	-2.08887	-2.67377	0.00423677	0.0251847	Decrease	DE	-0.481517	0	0.868002	1	Decrease	nonDE	-2.2992	-2.99131	0.00166517	0.00968581	Decrease	DE	-1.69585	-1.50273	0.0676796	0.313049	Decrease	nonDE	-0.740036	0	0.677003	1	Decrease	nonDE	-1.28462	-0.41104	0.34149	1	Decrease	nonDE	-1.10321
ENSG00000114767	-0.0389673	0	0.9985	1	Decrease	nonDE	-1.66337	-1.76638	0.039852	0.16503	Decrease	nonDE	-1.95795	-2.43632	0.00810318	0.0456305	Decrease	DE	0.2215	0	0.972693	1	Increase	nonDE	-2.02179	-2.44113	0.00800087	0.0412041	Decrease	DE	-2.41595	-2.89723	0.00221322	0.0161014	Decrease	DE	-1.6103	-1.14459	0.127253	0.517252	Decrease	nonDE	-3.14757	-3.02478	0.00150249	0.0208799	Decrease	DE	-0.885285
ENSG00000115325	0.0123659	0	1	1	Increase	nonDE	-1.02374	-0.253615	0.400099	1	Decrease	nonDE	-0.664867	0	0.999874	1	Decrease	nonDE	0.0021172	0	1	1	Increase	nonDE	-1.28778	-2.72264	0.00368768	0.0201592	Decrease	DE	-0.53583	0	0.999992	1	Decrease	nonDE	-1.11009	-0.794321	0.214236	0.75689	Decrease	nonDE	-0.0790001	0	1	1	Decrease	nonDE	4.58911
ENSG00000115970	0.107574	0	1	1	Increase	nonDE	-1.47798	-2.17063	0.0158979	0.0731572	Decrease	nonDE	-1.26579	-1.26547	0.103996	0.421402	Decrease	nonDE	-0.173649	0	0.999956	1	Decrease	nonDE	-1.72118	-3.00149	0.00161403	0.00944091	Decrease	DE	-1.32032	-1.32306	0.0940807	0.412776	Decrease	nonDE	-1.63608	-1.83385	0.0344941	0.181598	Decrease	nonDE	-1.06787	-0.200697	0.420626	1	Decrease	nonDE	1.98895
ENSG00000116984	-0.0190262	0	1	1	Decrease	nonDE	-1.26925	-1.62941	0.052836	0.211936	Decrease	nonDE	-1.47428	-2.78084	0.00311846	0.0190682	Decrease	DE	-0.298534	0	0.999962	1	Decrease	nonDE	-1.53528	-2.81296	0.00283982	0.0158703	Decrease	DE	-1.59888	-2.85656	0.00249786	0.0179225	Decrease	DE	-1.16705	-0.66081	0.254958	0.856579	Decrease	nonDE	-1.14891	-0.534414	0.296989	1	Decrease	nonDE	3.23276
ENSG00000117528	0.0063036	0	1	1	Increase	nonDE	-1.20299	-1.44185	0.0758875	0.290902	Decrease	nonDE	-0.74326	0	0.978888	1	Decrease	nonDE	-0.0554718	0	1	1	Decrease	nonDE	-1.48664	-3.05723	0.0013589	0.00805381	Decrease	DE	-0.812654	0	0.894464	1	Decrease	nonDE	-1.1814	-0.897099	0.185671	0.681518	Decrease	nonDE	-0.574775	0	0.98177	1	Decrease	nonDE	3.60373
ENSG00000121851	0.215818	0	1	1	Increase	nonDE	-1.2298	-1.57951	0.0583379	0.231486	Decrease	nonDE	-0.624014	0	0.998509	1	Decrease	nonDE	0.170304	0	1	1	Increase	nonDE	-1.40806	-2.71664	0.00375148	0.0204544	Decrease	DE	-0.675978	0	0.988852	1	Decrease	nonDE	-1.2837	-1.41953	0.0790818	0.357866	Decrease	nonDE	-0.660923	0	0.956779	1	Decrease	nonDE	3.33078
ENSG00000122223	0.717992	0	0.767273	1	Increase	nonDE	-2.00915	-2.24164	0.0133492	0.062648	Decrease	nonDE	-2.529	-3.22806	0.000790757	0.00550063	Decrease	DE	-0.207443	0	0.94709	1	Decrease	nonDE	-3.56882	-5.36996	1.78027e-07	1.82929e-06	Decrease	DE	-3.9855	-5.37166	1.76666e-07	2.89857e-06	Decrease	DE	-1.96545	-1.42635	0.0781072	0.353839	Decrease	nonDE	-3.39772	-2.96583	0.00179986	0.0243116	Decrease	DE	-2.10433
ENSG00000123892	0.741526	0	0.720011	1	Increase	nonDE	-0.989974	0	0.508241	1	Decrease	nonDE	-1.35442	-0.688678	0.246139	0.866914	Decrease	nonDE	-0.424862	0	0.835737	1	Decrease	nonDE	-2.33841	-2.52588	0.00637727	0.0333915	Decrease	DE	-1.81346	-1.45758	0.0736978	0.336417	Decrease	nonDE	-0.70415	0	0.66609	1	Decrease	nonDE	-2.37894	-1.43228	0.0775548	0.479127	Decrease	nonDE	-0.682626
ENSG00000125510	0.549556	0	0.915377	1	Increase	nonDE	-1.68631	-1.82901	0.0348571	0.146622	Decrease	nonDE	-0.774293	0	0.738402	1	Decrease	nonDE	-0.164102	0	0.976058	1	Decrease	nonDE	-2.80274	-4.35205	1.36194e-05	0.000110713	Decrease	DE	-1.46941	-1.15794	0.124518	0.516661	Decrease	nonDE	-1.15167	-0.279305	0.390291	1	Decrease	nonDE	-0.149584	0	0.954575	1	Decrease	nonDE	-1.27525
ENSG00000125827	0.107798	0	1	1	Increase	nonDE	-1.11173	-1.27469	0.102359	0.375605	Decrease	nonDE	-0.886112	0	0.904805	1	Decrease	nonDE	-0.0707967	0	1	1	Decrease	nonDE	-1.31046	-3.2265	0.000794763	0.00489791	Decrease	DE	-0.94955	0	0.688826	1	Decrease	nonDE	-1.18508	-1.39889	0.0821258	0.368317	Decrease	nonDE	-0.740231	0	0.964693	1	Decrease	nonDE	5.45156
ENSG00000126860	-0.109257	0	1	1	Decrease	nonDE	-1.28469	-2.24169	0.0133475	0.062648	Decrease	nonDE	-0.292198	0	1	1	Decrease	nonDE	-0.00869477	0	1	1	Decrease	nonDE	-1.44374	-3.11876	0.00112085	0.00671921	Decrease	DE	-0.270243	0	0.999999	1	Decrease	nonDE	-1.01946	-0.103864	0.458719	1	Decrease	nonDE	-0.159118	0	0.999963	1	Decrease	nonDE	6.14446
ENSG00000128185	-0.339888	0	0.977407	1	Decrease	nonDE	-1.44953	-1.27626	0.102082	0.37492	Decrease	nonDE	-0.876854	0	0.643313	1	Decrease	nonDE	-0.379821	0	0.939813	1	Decrease	nonDE	-2.07251	-2.50124	0.00681584	0.035495	Decrease	DE	-0.84912	0	0.640095	1	Decrease	nonDE	-1.57848	-1.04547	0.148887	0.580318	Decrease	nonDE	-0.879432	0	0.580148	1	Decrease	nonDE	-0.658249
ENSG00000129484	-0.0527039	0	0.999972	1	Decrease	nonDE	-1.28947	-1.03443	0.151437	0.522793	Decrease	nonDE	-0.572793	0	0.956287	1	Decrease	nonDE	-0.0784841	0	0.999337	1	Decrease	nonDE	-2.02668	-3.06313	0.00133417	0.00791475	Decrease	DE	-0.530769	0	0.945486	1	Decrease	nonDE	-0.965664	0	0.533875	1	Decrease	nonDE	-0.992019	0	0.506947	1	Decrease	nonDE	0.436997
ENSG00000129757	0.122266	0	0.999996	1	Increase	nonDE	-1.56906	-2.32207	0.0109003	0.0521112	Decrease	nonDE	-1.14919	-0.681035	0.248537	0.873643	Decrease	nonDE	0.0348612	0	0.999981	1	Increase	nonDE	-1.85268	-3.15496	0.000999497	0.00604375	Decrease	DE	-1.65908	-2.37871	0.00942199	0.0573602	Decrease	nonDE	-1.94871	-2.42919	0.00825698	0.0539207	Decrease	nonDE	-0.837692	0	0.68873	1	Decrease	nonDE	3.36134
ENSG00000131781	0.600064	0	0.851402	1	Increase	nonDE	-0.919052	0	0.575692	1	Decrease	nonDE	-1.82968	-1.75969	0.0404193	0.188068	Decrease	nonDE	0.212873	0	0.951955	1	Increase	nonDE	-2.3291	-2.79004	0.00303618	0.0168475	Decrease	DE	-1.62292	-1.26154	0.104699	0.449606	Decrease	nonDE	-0.955858	0	0.529761	1	Decrease	nonDE	-0.140189	0	0.949965	1	Decrease	nonDE	-0.51909
ENSG00000134864	0.793472	0	0.71077	1	Increase	nonDE	-1.95826	-2.27174	0.0123815	0.0584803	Decrease	nonDE	-1.1181	-0.287354	0.387152	1	Decrease	nonDE	0.278467	0	0.939415	1	Increase	nonDE	-2.01969	-2.41724	0.00852049	0.0436827	Decrease	DE	-0.949375	0	0.547446	1	Decrease	nonDE	-1.28596	-0.49235	0.311723	0.9856	Decrease	nonDE	-0.902706	0	0.562221	1	Decrease	nonDE	-0.948925
ENSG00000134987	0.0133013	0	1	1	Increase	nonDE	-1.39116	-2.18936	0.0151877	0.0702761	Decrease	nonDE	-2.01598	-4.86088	1.6716e-06	1.7955e-05	Decrease	DE	-0.288557	0	0.99995	1	Decrease	nonDE	-1.52951	-2.70687	0.00385741	0.0209955	Decrease	DE	-1.76744	-3.37773	0.00048369	0.00408561	Decrease	DE	-1.6851	-2.24031	0.0133933	0.0818771	Decrease	nonDE	-1.53736	-1.6679	0.0488841	0.341656	Decrease	nonDE	3.02492
ENSG00000135297	0.203763	0	0.999992	1	Increase	nonDE	-1.19609	-0.851086	0.198152	0.653887	Decrease	nonDE	-0.630692	0	0.965299	1	Decrease	nonDE	-0.0400704	0	0.999987	1	Decrease	nonDE	-1.78056	-2.94015	0.00194538	0.0111705	Decrease	DE	-1.00092	-0.00384295	0.49847	1	Decrease	nonDE	-0.831018	0	0.706308	1	Decrease	nonDE	-0.647807	0	0.846953	1	Decrease	nonDE	1.83227
ENSG00000135521	0.0153064	0	1	1	Increase	nonDE	-1.23061	-1.48267	0.0703041	0.272247	Decrease	nonDE	-1.65523	-3.79974	0.000111238	0.000905437	Decrease	DE	-0.28769	0	0.999991	1	Decrease	nonDE	-1.6265	-3.40655	0.000439205	0.00283639	Decrease	DE	-1.65235	-3.13371	0.00106918	0.00830883	Decrease	DE	-1.30988	-1.24556	0.107595	0.454876	Decrease	nonDE	-1.37667	-1.30707	0.0967607	0.566918	Decrease	nonDE	2.69502
ENSG00000136631	0.0961418	0	1	1	Increase	nonDE	-1.49319	-2.11626	0.0181248	0.0822868	Decrease	nonDE	-0.753182	0	0.901151	1	Decrease	nonDE	0.18411	0	0.999948	1	Increase	nonDE	-1.82283	-3.08705	0.00123823	0.00738403	Decrease	DE	-0.863145	0	0.730803	1	Decrease	nonDE	-1.24104	-0.812984	0.208865	0.742519	Decrease	nonDE	-0.671227	0	0.866318	1	Decrease	nonDE	2.15397
ENSG00000137474	0.428532	0	0.897265	1	Increase	nonDE	-1.48879	-0.985663	0.163075	0.55608	Decrease	nonDE	-0.252632	0	0.952243	1	Decrease	nonDE	0.244666	0	0.923385	1	Increase	nonDE	-2.60338	-2.92358	0.00204504	0.0116839	Decrease	DE	-0.872421	0	0.597154	1	Decrease	nonDE	-1.74519	-1.02581	0.153573	0.594513	Decrease	nonDE	0.0729325	0	0.969835	1	Increase	nonDE	-1.56519
ENSG00000137727	0.42767	0	0.882492	1	Increase	nonDE	-2.05819	-2.09268	0.0191716	0.0864134	Decrease	nonDE	-1.92945	-1.76977	0.039568	0.184518	Decrease	nonDE	-0.0796803	0	0.972664	1	Decrease	nonDE	-2.6753	-3.09985	0.00118953	0.00710376	Decrease	DE	-1.62201	-1.05281	0.147211	0.592008	Decrease	nonDE	-2.60946	-2.12159	0.017898	0.10469	Decrease	nonDE	-0.976277	0	0.521107	1	Decrease	nonDE	-2.26225
ENSG00000138185	0.422916	0	0.996695	1	Increase	nonDE	-1.31613	-1.10989	0.134558	0.474456	Decrease	nonDE	-1.07001	-0.25819	0.398337	1	Decrease	nonDE	-0.153438	0	0.998334	1	Decrease	nonDE	-1.75531	-2.55694	0.0058606	0.0309577	Decrease	DE	-0.75522	0	0.826993	1	Decrease	nonDE	-1.73744	-1.58869	0.0572927	0.274633	Decrease	nonDE	-0.788104	0	0.685878	1	Decrease	nonDE	1.77386
ENSG00000138449	0.0356342	0	0.999803	1	Increase	nonDE	-1.87331	-2.28759	0.0118971	0.0563604	Decrease	nonDE	-2.09376	-2.72609	0.00365149	0.0220055	Decrease	DE	0.0209127	0	0.998932	1	Increase	nonDE	-2.82524	-3.96728	6.00455e-05	0.00044119	Decrease	DE	-2.68559	-3.27011	0.000689865	0.00563719	Decrease	DE	-2.00104	-1.7495	0.041295	0.211584	Decrease	nonDE	-2.22411	-1.75488	0.0408347	0.298462	Decrease	nonDE	-0.251747
ENSG00000139291	0.200926	0	1	1	Increase	nonDE	-1.1199	-0.804455	0.211309	0.689423	Decrease	nonDE	-0.722335	0	0.97919	1	Decrease	nonDE	-0.121534	0	1	1	Decrease	nonDE	-1.41209	-2.5357	0.00620969	0.032623	Decrease	DE	-0.801721	0	0.901583	1	Decrease	nonDE	-0.711843	0	0.92134	1	Decrease	nonDE	-0.165626	0	0.999953	1	Decrease	nonDE	3.40187
ENSG00000139344	1.4125	0.942256	0.173914	1	Increase	nonDE	-1.86252	-1.80841	0.0364398	0.15241	Decrease	nonDE	-1.45349	-0.916048	0.180679	0.673098	Decrease	nonDE	0.0708938	0	0.977326	1	Increase	nonDE	-2.97642	-4.03912	4.58391e-05	0.000344274	Decrease	DE	-2.45811	-2.65442	0.00447385	0.030118	Decrease	DE	-1.74497	-1.04366	0.149394	0.581569	Decrease	nonDE	-1.50581	-0.611993	0.272281	1	Decrease	nonDE	-1.95072
ENSG00000140030	0.435419	0	0.999808	1	Increase	nonDE	-1.26612	-1.58923	0.0572323	0.227748	Decrease	nonDE	-0.110979	0	1	1	Decrease	nonDE	0.452357	0	0.997949	1	Increase	nonDE	-1.67309	-3.76284	0.000127105	0.0008891	Decrease	DE	-0.425197	0	0.999527	1	Decrease	nonDE	-1.13393	-0.602159	0.274064	0.897899	Decrease	nonDE	0.135892	0	0.99988	1	Increase	nonDE	4.80902
ENSG00000140350	0.0212674	0	1	1	Increase	nonDE	-1.18898	-2.06141	0.0206391	0.0924629	Decrease	nonDE	-0.86267	0	0.937784	1	Decrease	nonDE	0.0795146	0	1	1	Increase	nonDE	-1.2499	-2.49554	0.00692106	0.0360131	Decrease	DE	-0.741546	0	0.992988	1	Decrease	nonDE	-1.33314	-2.44642	0.00788979	0.0518336	Decrease	nonDE	-0.820847	0	0.890645	1	Decrease	nonDE	5.15281
ENSG00000140395	0.0476879	0	1	1	Increase	nonDE	-1.26303	-1.55987	0.0606234	0.239418	Decrease	nonDE	-1.33256	-1.96809	0.0256044	0.125863	Decrease	nonDE	-0.17337	0	0.999997	1	Decrease	nonDE	-1.50458	-2.66455	0.00434832	0.023473	Decrease	DE	-1.18308	-0.949185	0.172153	0.667674	Decrease	nonDE	-0.896698	0	0.669481	1	Decrease	nonDE	-0.565753	0	0.961238	1	Decrease	nonDE	3.45881
ENSG00000141542	1.01329	0.0297172	0.488177	1	Increase	nonDE	-1.01653	-0.0356386	0.485827	1	Decrease	nonDE	-0.955571	0	0.536944	1	Decrease	nonDE	0.307593	0	0.89886	1	Increase	nonDE	-2.66351	-3.44148	0.000390438	0.00254241	Decrease	DE	-1.91852	-1.68739	0.0469759	0.230197	Decrease	nonDE	-1.58437	-0.85239	0.197915	0.712888	Decrease	nonDE	-1.22693	-0.291253	0.38815	1	Decrease	nonDE	-2.2189
ENSG00000143382	0.245932	0	0.97809	1	Increase	nonDE	-1.86978	-1.98059	0.0248858	0.109071	Decrease	nonDE	0.0796501	0	0.995391	1	Increase	nonDE	-0.156554	0	0.971252	1	Decrease	nonDE	-2.52358	-3.13791	0.00105504	0.00634399	Decrease	DE	0.00907043	0	0.99918	1	Increase	nonDE	-1.78067	-1.21011	0.114244	0.47472	Decrease	nonDE	0.11797	0	0.962041	1	Increase	nonDE	-0.890278
ENSG00000145982	0.27329	0	0.981001	1	Increase	nonDE	-1.78939	-1.9587	0.0261558	0.113841	Decrease	nonDE	-1.63046	-1.55624	0.0610546	0.269859	Decrease	nonDE	-0.172475	0	0.968334	1	Decrease	nonDE	-2.2162	-2.82869	0.00271179	0.0151955	Decrease	DE	-1.64283	-1.40749	0.0808474	0.364017	Decrease	nonDE	-1.97629	-1.5731	0.0590784	0.282006	Decrease	nonDE	-2.02025	-1.3877	0.0838492	0.508736	Decrease	nonDE	-0.849704
ENSG00000147130	0.153183	0	1	1	Increase	nonDE	-1.1299	-0.87808	0.190769	0.634462	Decrease	nonDE	-0.903429	0	0.758695	1	Decrease	nonDE	-0.0305655	0	1	1	Decrease	nonDE	-1.59052	-3.44437	0.000386634	0.00252133	Decrease	DE	-0.976608	0	0.558034	1	Decrease	nonDE	-1.19798	-0.893727	0.186569	0.682511	Decrease	nonDE	-0.711707	0	0.902577	1	Decrease	nonDE	2.83534
ENSG00000153208	0.186254	0	0.996812	1	Increase	nonDE	-1.85254	-2.04273	0.021561	0.0961804	Decrease	nonDE	0.602675	0	0.932549	1	Increase	nonDE	0.200332	0	0.987304	1	Increase	nonDE	-2.09649	-2.405	0.0087982	0.0449961	Decrease	DE	0.817553	0	0.7298	1	Increase	nonDE	-1.68318	-1.25254	0.106324	0.451173	Decrease	nonDE	1.14811	0.364262	0.358131	1	Increase	nonDE	3.05888
ENSG00000154518	0.108774	0	1	1	Increase	nonDE	-1.09834	-1.35348	0.0891374	0.333614	Decrease	nonDE	-0.975973	0	0.626831	1	Decrease	nonDE	0.00896416	0	1	1	Increase	nonDE	-1.20327	-2.55025	0.00596858	0.031475	Decrease	DE	-0.977779	0	0.599759	1	Decrease	nonDE	-1.05713	-0.523864	0.300637	0.959902	Decrease	nonDE	-0.789124	0	0.956149	1	Decrease	nonDE	7.25835
ENSG00000156535	-0.207708	0	0.9994	1	Decrease	nonDE	-1.68059	-2.04969	0.0212136	0.0947994	Decrease	nonDE	-1.97866	-2.8244	0.00274616	0.0170327	Decrease	DE	0.0191301	0	0.999871	1	Increase	nonDE	-2.52485	-3.43325	0.000401437	0.00260997	Decrease	DE	-1.2946	-0.803308	0.211639	0.783953	Decrease	nonDE	-1.86661	-1.80048	0.0370645	0.192942	Decrease	nonDE	-1.54686	-1.02244	0.154248	0.777443	Decrease	nonDE	1.3509
ENSG00000157657	-0.0168842	0	0.998775	1	Decrease	nonDE	-1.39973	-1.01975	0.15488	0.532274	Decrease	nonDE	-2.00241	-2.42025	0.00845356	0.047433	Decrease	DE	0.114248	0	0.979826	1	Increase	nonDE	-2.16084	-2.66178	0.00438223	0.0236219	Decrease	DE	-2.51832	-3.04638	0.00140544	0.0106771	Decrease	DE	-2.42821	-2.39126	0.0091195	0.0588332	Decrease	nonDE	-2.92404	-2.75108	0.00339878	0.0408473	Decrease	DE	-1.9392
ENSG00000158517	-0.429478	0	0.964986	1	Decrease	nonDE	-1.40217	-1.19302	0.117528	0.422973	Decrease	nonDE	-0.482733	0	0.954214	1	Decrease	nonDE	-0.366188	0	0.949871	1	Decrease	nonDE	-1.97691	-2.36888	0.00966521	0.0491096	Decrease	DE	0.0631784	0	0.996366	1	Increase	nonDE	-1.93321	-1.67664	0.0480215	0.239249	Decrease	nonDE	-0.515336	0	0.818868	1	Decrease	nonDE	-0.59561
ENSG00000160588	0.336733	0	0.97134	1	Increase	nonDE	-1.75651	-1.84352	0.0337773	0.142559	Decrease	nonDE	-0.970506	0	0.53062	1	Decrease	nonDE	0.362777	0	0.936656	1	Increase	nonDE	-2.15208	-2.65713	0.00444	0.0238659	Decrease	DE	-1.28524	-0.633219	0.263858	0.93168	Decrease	nonDE	-1.59537	-1.07195	0.142879	0.562751	Decrease	nonDE	-2.8277	-2.43904	0.00804568	0.0820607	Decrease	nonDE	-0.52202
ENSG00000160703	0.277357	0	0.960548	1	Increase	nonDE	-1.77371	-1.81039	0.0362851	0.151966	Decrease	nonDE	-1.08713	-0.204798	0.419028	1	Decrease	nonDE	0.46662	0	0.865495	1	Increase	nonDE	-2.29419	-2.80169	0.00293489	0.0163288	Decrease	DE	-2.26092	-2.40438	0.00881251	0.0541494	Decrease	nonDE	-1.92258	-1.49281	0.0689715	0.318919	Decrease	nonDE	-2.28594	-1.77361	0.039254	0.290981	Decrease	nonDE	-2.0154
ENSG00000161618	-0.122396	0	1	1	Decrease	nonDE	-1.3066	-2.06703	0.0203685	0.0914138	Decrease	nonDE	-0.981242	0	0.555218	1	Decrease	nonDE	-0.0964572	0	1	1	Decrease	nonDE	-1.41265	-2.46578	0.00749435	0.0387548	Decrease	DE	-0.966818	0	0.581136	1	Decrease	nonDE	-1.20141	-0.952481	0.17132	0.642962	Decrease	nonDE	-0.791132	0	0.82679	1	Decrease	nonDE	3.08432
ENSG00000162129	0.111241	0	1	1	Increase	nonDE	-1.31569	-1.68852	0.0468675	0.190494	Decrease	nonDE	-0.94478	0	0.62777	1	Decrease	nonDE	-0.0670782	0	1	1	Decrease	nonDE	-1.75064	-3.52422	0.000294439	0.00195384	Decrease	DE	-1.19616	-0.952758	0.17125	0.665411	Decrease	nonDE	-1.1629	-0.615148	0.269772	0.888256	Decrease	nonDE	-0.775571	0	0.799132	1	Decrease	nonDE	2.75021
ENSG00000162927	0.0764175	0	0.997738	1	Increase	nonDE	-1.65979	-1.69434	0.0463102	0.188657	Decrease	nonDE	-1.74467	-1.86379	0.0323158	0.153905	Decrease	nonDE	-1.03217	-0.066348	0.473627	1	Decrease	nonDE	-2.78006	-3.83976	9.61666e-05	0.000682587	Decrease	DE	-1.58625	-1.26344	0.104358	0.448901	Decrease	nonDE	-1.66394	-0.990781	0.161885	0.6181	Decrease	nonDE	-0.534046	0	0.764319	1	Decrease	nonDE	-0.869919
ENSG00000162980	0.169219	0	1	1	Increase	nonDE	-1.3013	-2.10601	0.0185735	0.0840501	Decrease	nonDE	-1.20755	-1.51824	0.065704	0.287771	Decrease	nonDE	-0.19533	0	1	1	Decrease	nonDE	-1.62184	-3.98183	5.68665e-05	0.00041906	Decrease	DE	-1.22357	-1.43421	0.0769696	0.349191	Decrease	nonDE	-0.752861	0	0.901648	1	Decrease	nonDE	-0.860677	0	0.736922	1	Decrease	nonDE	3.46593
ENSG00000163002	0.3414	0	0.999616	1	Increase	nonDE	-1.59321	-2.18871	0.0152115	0.0703344	Decrease	nonDE	-1.50674	-1.87795	0.0313259	0.149817	Decrease	nonDE	-0.13648	0	0.999702	1	Decrease	nonDE	-1.73145	-2.66131	0.00438811	0.0236276	Decrease	DE	-1.69187	-2.30615	0.0113511	0.0675943	Decrease	nonDE	-1.82731	-1.98031	0.0249012	0.13853	Decrease	nonDE	-1.86408	-1.73664	0.0424223	0.307747	Decrease	nonDE	1.84059
ENSG00000163328	-0.018178	0	0.999999	1	Decrease	nonDE	-1.45503	-1.69719	0.0460397	0.187677	Decrease	nonDE	-2.24371	-3.79916	0.000111473	0.000906759	Decrease	DE	0.0179395	0	0.999977	1	Increase	nonDE	-1.94974	-2.95164	0.0018789	0.0108435	Decrease	DE	-2.41522	-3.44432	0.000386701	0.00333836	Decrease	DE	-1.84041	-1.95618	0.0263053	0.144939	Decrease	nonDE	-2.0294	-2.01452	0.0230199	0.193531	Decrease	nonDE	2.32309
ENSG00000164402	1.33354	0.926781	0.177888	1	Increase	nonDE	-0.950192	0	0.546821	1	Decrease	nonDE	-0.224475	0	0.973872	1	Decrease	nonDE	-0.127555	0	0.967529	1	Decrease	nonDE	-2.16203	-2.81107	0.00285556	0.0159441	Decrease	DE	-1.17781	-0.43523	0.332063	1	Decrease	nonDE	-2.12048	-1.58705	0.0574887	0.275276	Decrease	nonDE	0.44084	0	0.822875	1	Increase	nonDE	0.155246
ENSG00000164951	0.265359	0	1	1	Increase	nonDE	-0.968956	0	0.63114	1	Decrease	nonDE	-0.760742	0	0.995824	1	Decrease	nonDE	0.13528	0	1	1	Increase	nonDE	-1.34645	-3.40965	0.000434655	0.00281135	Decrease	DE	-0.821861	0	0.95905	1	Decrease	nonDE	-0.903695	0	0.769964	1	Decrease	nonDE	-0.551681	0	0.999133	1	Decrease	nonDE	4.45761
ENSG00000165752	0.452386	0	0.999952	1	Increase	nonDE	-0.914433	0	0.69143	1	Decrease	nonDE	-0.784206	0	0.90312	1	Decrease	nonDE	0.380751	0	0.999896	1	Increase	nonDE	-2.14562	-5.48123	1.07251e-07	1.12879e-06	Decrease	DE	-1.29514	-1.53009	0.0642256	0.299148	Decrease	nonDE	-1.06058	-0.266297	0.395218	1	Decrease	nonDE	-1.06308	-0.244864	0.403476	1	Decrease	nonDE	1.49732
ENSG00000166689	0.809993	0	0.656393	1	Increase	nonDE	-1.25348	-0.495508	0.310555	0.939836	Decrease	nonDE	-1.09706	-0.189848	0.4249	1	Decrease	nonDE	1.24625	0.46698	0.320672	1	Increase	nonDE	-2.36705	-2.5049	0.00674914	0.0351769	Decrease	DE	-1.12647	-0.231061	0.408899	1	Decrease	nonDE	-2.02961	-1.53932	0.0630982	0.297167	Decrease	nonDE	-0.80465	0	0.616196	1	Decrease	nonDE	-1.28314
ENSG00000168061	0.225094	0	0.999878	1	Increase	nonDE	-1.19884	-0.771998	0.220766	0.714327	Decrease	nonDE	-1.01067	-0.0426325	0.48303	1	Decrease	nonDE	-0.130276	0	0.99934	1	Decrease	nonDE	-2.02798	-3.42193	0.000417057	0.00270032	Decrease	DE	-1.63969	-2.04394	0.0215005	0.117056	Decrease	nonDE	-1.08085	-0.209756	0.417095	1	Decrease	nonDE	-0.721076	0	0.754884	1	Decrease	nonDE	0.917662
ENSG00000168264	0.0273101	0	1	1	Increase	nonDE	-1.2433	-2.12133	0.0179064	0.0814429	Decrease	nonDE	-0.104619	0	1	1	Decrease	nonDE	0.00202163	0	1	1	Increase	nonDE	-1.49794	-3.91552	7.27887e-05	0.000527403	Decrease	DE	-0.0918493	0	1	1	Decrease	nonDE	-1.34703	-2.00086	0.0237562	0.132999	Decrease	nonDE	0.0596609	0	0.999999	1	Increase	nonDE	7.38153
ENSG00000168273	-0.0148285	0	1	1	Decrease	nonDE	-1.37044	-2.21248	0.014349	0.0668892	Decrease	nonDE	-0.541253	0	0.999418	1	Decrease	nonDE	0.0227598	0	1	1	Increase	nonDE	-1.50857	-2.69632	0.00397484	0.0216065	Decrease	DE	-0.568728	0	0.994848	1	Decrease	nonDE	-1.24737	-1.06987	0.14334	0.563956	Decrease	nonDE	-0.296608	0	0.999211	1	Decrease	nonDE	3.39398
ENSG00000169239	0.168119	0	0.999889	1	Increase	nonDE	-1.53228	-1.79604	0.0374177	0.155773	Decrease	nonDE	-1.5993	-2.01042	0.0232389	0.11601	Decrease	nonDE	-0.123022	0	0.99896	1	Decrease	nonDE	-1.89948	-2.76259	0.00328769	0.0181387	Decrease	DE	-1.49244	-1.46052	0.0732929	0.334813	Decrease	nonDE	-1.51235	-1.15165	0.1258	0.512647	Decrease	nonDE	-1.79148	-1.50075	0.0679355	0.434561	Decrease	nonDE	1.21028
ENSG00000169495	0.0113387	0	0.998474	1	Increase	nonDE	-1.87949	-1.8674	0.0320609	0.136324	Decrease	nonDE	-1.76396	-1.59095	0.0570378	0.254437	Decrease	nonDE	-1.11035	-0.183536	0.427642	1	Decrease	nonDE	-2.31584	-2.52343	0.00641986	0.0335863	Decrease	DE	-2.36712	-2.31193	0.0111856	0.0667675	Decrease	nonDE	-1.58122	-0.76378	0.22366	0.780723	Decrease	nonDE	-0.549859	0	0.73849	1	Decrease	nonDE	-1.5764
ENSG00000170085	0.206962	0	0.999216	1	Increase	nonDE	-1.33896	-1.11523	0.133415	0.471613	Decrease	nonDE	-0.869559	0	0.677956	1	Decrease	nonDE	0.0670059	0	0.999079	1	Increase	nonDE	-1.83866	-2.48894	0.00704485	0.0365964	Decrease	DE	-1.6988	-1.89486	0.0301777	0.157027	Decrease	nonDE	-1.44107	-0.991275	0.161706	0.617796	Decrease	nonDE	-1.405	-0.793094	0.214595	0.966217	Decrease	nonDE	0.786785
ENSG00000170345	0.212892	0	0.999999	1	Increase	nonDE	-1.17207	-1.07743	0.141652	0.4943	Decrease	nonDE	-0.279948	0	0.999998	1	Decrease	nonDE	0.357726	0	0.999421	1	Increase	nonDE	-1.90378	-4.83239	1.88724e-06	1.71053e-05	Decrease	DE	-0.53137	0	0.995392	1	Decrease	nonDE	-1.36948	-1.60563	0.0554042	0.267912	Decrease	nonDE	-0.484429	0	0.981719	1	Decrease	nonDE	4.9114
ENSG00000170430	0.178425	0	0.996863	1	Increase	nonDE	-1.64662	-1.84645	0.033563	0.141749	Decrease	nonDE	-1.59939	-1.69671	0.0460855	0.211915	Decrease	nonDE	-0.305824	0	0.960526	1	Decrease	nonDE	-2.07028	-2.80864	0.0028759	0.0160505	Decrease	DE	-1.27411	-0.696315	0.243744	0.875704	Decrease	nonDE	-1.64595	-1.19217	0.117696	0.486262	Decrease	nonDE	0.232812	0	0.945559	1	Increase	nonDE	-0.180862
ENSG00000171103	0.12982	0	0.999321	1	Increase	nonDE	-1.25328	-0.796679	0.213553	0.695475	Decrease	nonDE	-1.56457	-1.68868	0.0468521	0.214653	Decrease	nonDE	-0.145705	0	0.993598	1	Decrease	nonDE	-1.88036	-2.44446	0.00793067	0.0408762	Decrease	DE	-1.66961	-1.67346	0.048334	0.235197	Decrease	nonDE	-1.34256	-0.705362	0.240932	0.823034	Decrease	nonDE	-1.28769	-0.516025	0.303397	1	Decrease	nonDE	0.610268
ENSG00000172339	0.346948	0	0.981923	1	Increase	nonDE	-1.50038	-1.35437	0.0889961	0.333204	Decrease	nonDE	-0.981115	0	0.521083	1	Decrease	nonDE	0.233329	0	0.977768	1	Increase	nonDE	-2.11881	-2.78429	0.00308743	0.0170941	Decrease	DE	-1.0225	-0.0573349	0.477184	1	Decrease	nonDE	-0.793573	0	0.666648	1	Decrease	nonDE	-0.464839	0	0.848997	1	Decrease	nonDE	-0.0194649
ENSG00000172667	0.170596	0	1	1	Increase	nonDE	-1.17865	-1.30733	0.0967162	0.35868	Decrease	nonDE	-0.715448	0	0.987564	1	Decrease	nonDE	0.0577858	0	1	1	Increase	nonDE	-1.43908	-2.94437	0.0019207	0.0110542	Decrease	DE	-0.65773	0	0.99107	1	Decrease	nonDE	-1.18182	-0.927313	0.177751	0.660766	Decrease	nonDE	-0.31564	0	0.999714	1	Decrease	nonDE	4.24311
ENSG00000172819	0.00545622	0	0.99987	1	Increase	nonDE	-1.59202	-1.64021	0.0517029	0.207856	Decrease	nonDE	-0.650248	0	0.850797	1	Decrease	nonDE	-0.254	0	0.965496	1	Decrease	nonDE	-2.04063	-2.56066	0.00580133	0.0306834	Decrease	DE	-1.52912	-1.20928	0.114386	0.480506	Decrease	nonDE	-1.39433	-0.725061	0.234877	0.808319	Decrease	nonDE	-0.0479415	0	0.986493	1	Decrease	nonDE	-0.577262
ENSG00000173372	0.121499	0	0.980623	1	Increase	nonDE	-1.90104	-1.77525	0.0391113	0.162123	Decrease	nonDE	-1.79058	-1.53711	0.0633615	0.278777	Decrease	nonDE	-0.340067	0	0.878467	1	Decrease	nonDE	-2.43551	-2.57297	0.00560887	0.0297157	Decrease	DE	-1.77922	-1.30661	0.0968424	0.422233	Decrease	nonDE	-2.44459	-1.7879	0.0380926	0.197555	Decrease	nonDE	-2.63944	-1.72697	0.0433853	0.312549	Decrease	nonDE	-1.2248
ENSG00000173391	0.100593	0	0.999878	1	Increase	nonDE	-1.3602	-1.58106	0.0581603	0.230952	Decrease	nonDE	0.566783	0	0.97711	1	Increase	nonDE	0.264057	0	0.993788	1	Increase	nonDE	-1.83636	-3.25205	0.000731621	0.00453554	Decrease	DE	0.674576	0	0.899514	1	Increase	nonDE	-1.45943	-1.36937	0.0866346	0.384412	Decrease	nonDE	0.59237	0	0.874732	1	Increase	nonDE	5.85152
ENSG00000173825	0.0186924	0	0.997791	1	Increase	nonDE	-1.27216	-0.636548	0.262775	0.820192	Decrease	nonDE	-1.69979	-1.56439	0.0600918	0.26626	Decrease	nonDE	0.158137	0	0.962176	1	Increase	nonDE	-2.11034	-2.36205	0.00983721	0.0498421	Decrease	DE	-1.1603	-0.312469	0.377619	1	Decrease	nonDE	-2.38112	-2.14824	0.0167848	0.0991036	Decrease	nonDE	-1.15602	-0.222702	0.413336	1	Decrease	nonDE	-2.08231
ENSG00000174989	0.630532	0	0.813283	1	Increase	nonDE	-1.08891	-0.202613	0.419881	1	Decrease	nonDE	-1.63203	-1.35287	0.0892354	0.371247	Decrease	nonDE	-0.223223	0	0.933753	1	Decrease	nonDE	-2.41864	-2.961	0.00182631	0.0105594	Decrease	DE	-2.70646	-3.1095	0.00115402	0.0089129	Decrease	DE	-1.4517	-0.657751	0.256188	0.859791	Decrease	nonDE	-1.57867	-0.723922	0.23601	1	Decrease	nonDE	-1.62767
ENSG00000175054	-0.0618648	0	1	1	Decrease	nonDE	-1.2511	-1.53142	0.0640607	0.251488	Decrease	nonDE	-1.4834	-2.78764	0.00305752	0.0187139	Decrease	DE	-0.333035	0	0.999932	1	Decrease	nonDE	-1.45071	-2.37962	0.00939968	0.0478574	Decrease	DE	-1.37918	-1.8986	0.0299287	0.155861	Decrease	nonDE	-1.43629	-1.57843	0.0584615	0.27938	Decrease	nonDE	-1.23162	-0.758692	0.224712	0.995065	Decrease	nonDE	2.79592
ENSG00000177830	0.0986108	0	0.999965	1	Increase	nonDE	-1.38487	-1.36401	0.0874739	0.328387	Decrease	nonDE	-1.90531	-2.93382	0.00198294	0.0127142	Decrease	DE	-0.121311	0	0.998962	1	Decrease	nonDE	-1.88347	-2.74712	0.00343764	0.0188912	Decrease	DE	-1.90669	-2.4767	0.00727927	0.0461536	Decrease	DE	-1.5673	-1.29743	0.0984031	0.424023	Decrease	nonDE	-1.5127	-1.01637	0.155683	0.783098	Decrease	nonDE	1.03531
ENSG00000179542	0.851443	0	0.633329	1	Increase	nonDE	-0.999671	0	0.500306	1	Decrease	nonDE	0.917291	0	0.580181	1	Increase	nonDE	0.0687572	0	0.978535	1	Increase	nonDE	-2.36869	-2.60599	0.00512071	0.0272445	Decrease	DE	0.494036	0	0.895204	1	Increase	nonDE	-1.47722	-0.647098	0.259875	0.867752	Decrease	nonDE	1.27706	0.456217	0.324635	1	Increase	nonDE	-0.786149
ENSG00000181409	-0.196307	0	0.999689	1	Decrease	nonDE	-1.59254	-2.11211	0.0183053	0.082997	Decrease	nonDE	-0.430581	0	0.994529	1	Decrease	nonDE	-0.325825	0	0.990596	1	Decrease	nonDE	-1.81362	-2.47277	0.00735607	0.0381026	Decrease	DE	-0.391968	0	0.987995	1	Decrease	nonDE	-1.73234	-1.62769	0.0530193	0.258497	Decrease	nonDE	-0.287523	0	0.969097	1	Decrease	nonDE	3.43342
ENSG00000183044	-0.116548	0	0.999983	1	Decrease	nonDE	-1.61604	-2.20242	0.0147088	0.0684135	Decrease	nonDE	-1.20065	-0.79453	0.214175	0.775119	Decrease	nonDE	0.119678	0	0.999826	1	Increase	nonDE	-1.83703	-2.61594	0.00498137	0.0265595	Decrease	DE	-1.53719	-1.61226	0.0546784	0.261202	Decrease	nonDE	-2.04579	-2.4341	0.00815082	0.0532971	Decrease	nonDE	-2.36268	-2.57138	0.00563332	0.0616175	Decrease	nonDE	1.45374
ENSG00000184178	0.513067	0	0.893642	1	Increase	nonDE	-1.74222	-1.68218	0.0474805	0.192611	Decrease	nonDE	-2.23612	-2.62624	0.00484067	0.0285811	Decrease	DE	-0.103556	0	0.976138	1	Decrease	nonDE	-2.93743	-4.02385	4.85595e-05	0.000362049	Decrease	DE	-3.2777	-4.07722	3.9672e-05	0.000419299	Decrease	DE	-1.59399	-0.9116	0.181899	0.67141	Decrease	nonDE	-1.58755	-0.79268	0.215042	0.967882	Decrease	nonDE	-1.62767
ENSG00000186298	0.0558369	0	1	1	Increase	nonDE	-1.13158	-1.93381	0.0276667	0.119628	Decrease	nonDE	-0.784274	0	0.999107	1	Decrease	nonDE	-0.00991062	0	1	1	Decrease	nonDE	-1.29087	-3.87831	8.34982e-05	0.000599113	Decrease	DE	-0.775435	0	0.997124	1	Decrease	nonDE	-1.04219	-0.418406	0.338174	1	Decrease	nonDE	-0.611225	0	0.999672	1	Decrease	nonDE	5.95981
ENSG00000186575	0.0605912	0	1	1	Increase	nonDE	-1.29099	-1.5426	0.0626922	0.246579	Decrease	nonDE	-1.37789	-1.99372	0.0241492	0.119696	Decrease	nonDE	0.198071	0	0.999997	1	Increase	nonDE	-1.77402	-3.54554	0.00027358	0.00182605	Decrease	DE	-1.76007	-3.11893	0.00112025	0.00867884	Decrease	DE	-1.6683	-2.40986	0.008687	0.0564205	Decrease	nonDE	-1.57109	-1.81663	0.0358011	0.272145	Decrease	nonDE	1.63239
ENSG00000189046	0.0290359	0	0.998035	1	Increase	nonDE	-1.44732	-1.14079	0.128039	0.455696	Decrease	nonDE	-2.49864	-3.4832	0.000338854	0.00250888	Decrease	DE	-1.19463	-0.369545	0.356193	1	Decrease	nonDE	-2.24971	-2.77445	0.00317679	0.0175578	Decrease	DE	-2.80851	-3.49359	0.000327042	0.00286076	Decrease	DE	-0.708677	0	0.678284	1	Decrease	nonDE	-1.50823	-0.665055	0.254266	1	Decrease	nonDE	-1.52944
ENSG00000196209	0.539887	0	0.926044	1	Increase	nonDE	-1.35019	-0.880162	0.190207	0.633096	Decrease	nonDE	0.130867	0	0.996543	1	Increase	nonDE	0.588586	0	0.86792	1	Increase	nonDE	-2.47694	-3.3188	0.000588089	0.00371744	Decrease	DE	0.0448127	0	0.998968	1	Increase	nonDE	-2.10867	-1.9358	0.0275432	0.15015	Decrease	nonDE	0.0151497	0	0.997751	1	Increase	nonDE	0.138438
ENSG00000196511	0.2335	0	1	1	Increase	nonDE	-1.07895	-0.431599	0.333378	0.997111	Decrease	nonDE	-0.412257	0	0.999873	1	Decrease	nonDE	0.265083	0	0.999979	1	Increase	nonDE	-1.56413	-2.77038	0.00321445	0.0177581	Decrease	DE	-0.654928	0	0.972683	1	Decrease	nonDE	-1.59114	-2.1723	0.0158334	0.094581	Decrease	nonDE	-0.643614	0	0.923455	1	Decrease	nonDE	2.54409
ENSG00000198000	0.0348482	0	1	1	Increase	nonDE	-1.12998	-1.3128	0.0957936	0.355574	Decrease	nonDE	-1.29917	-2.91434	0.00210266	0.0133791	Decrease	DE	-0.153746	0	1	1	Decrease	nonDE	-1.31564	-2.87305	0.0023786	0.013473	Decrease	DE	-1.29163	-2.42491	0.00835063	0.0518194	Decrease	nonDE	-1.13375	-0.891621	0.187131	0.684072	Decrease	nonDE	-1.09892	-0.590196	0.278047	1	Decrease	nonDE	4.36872
ENSG00000198081	0.186346	0	1	1	Increase	nonDE	-1.18061	-1.0882	0.139272	0.488203	Decrease	nonDE	-0.892516	0	0.76114	1	Decrease	nonDE	0.154695	0	1	1	Increase	nonDE	-1.62191	-3.31698	0.000591623	0.00373602	Decrease	DE	-0.657911	0	0.982318	1	Decrease	nonDE	-1.30992	-1.32823	0.0932263	0.407033	Decrease	nonDE	-0.308642	0	0.999352	1	Decrease	nonDE	2.75394
ENSG00000198324	0.279607	0	0.998607	1	Increase	nonDE	-1.18357	-0.662733	0.254344	0.800251	Decrease	nonDE	-1.02753	-0.0999267	0.460279	1	Decrease	nonDE	0.138091	0	0.998062	1	Increase	nonDE	-1.84322	-2.74213	0.00348735	0.0191392	Decrease	DE	-1.20211	-0.646663	0.259501	0.920183	Decrease	nonDE	-1.87257	-2.0208	0.0226885	0.12805	Decrease	nonDE	-0.690908	0	0.760998	1	Decrease	nonDE	0.371509
ENSG00000198727	0.114149	0	0.999999	1	Increase	nonDE	-1.11004	-0.698281	0.243131	0.772338	Decrease	nonDE	-1.10089	-0.620953	0.267865	0.930958	Decrease	nonDE	-0.134215	0	0.99994	1	Decrease	nonDE	-1.49289	-2.82648	0.00272944	0.0152876	Decrease	DE	-1.29811	-1.53904	0.0631261	0.294816	Decrease	nonDE	-1.2706	-1.12887	0.130526	0.52728	Decrease	nonDE	-0.928102	0	0.604268	1	Decrease	nonDE	10.547
ENSG00000198951	0.146104	0	1	1	Increase	nonDE	-1.24838	-1.95827	0.0261811	0.113912	Decrease	nonDE	-0.375782	0	1	1	Decrease	nonDE	0.0983509	0	1	1	Increase	nonDE	-1.44519	-3.21925	0.000813566	0.0049966	Decrease	DE	-0.349789	0	0.999999	1	Decrease	nonDE	-1.05104	-0.292103	0.385339	1	Decrease	nonDE	-0.034997	0	1	1	Decrease	nonDE	4.35465
ENSG00000200795	0.102345	0	0.987235	1	Increase	nonDE	-2.01904	-1.75771	0.0405884	0.167636	Decrease	nonDE	-3.02724	-3.0314	0.00147211	0.00965614	Decrease	DE	-1.21491	-0.323805	0.373859	1	Decrease	nonDE	-2.76688	-2.64701	0.00456788	0.0245218	Decrease	DE	-3.84377	-3.41238	0.000430699	0.00368017	Decrease	DE	-1.62709	-0.631925	0.268842	0.885661	Decrease	nonDE	-3.60063	-1.99034	0.0246345	0.202887	Decrease	nonDE	-0.282498
ENSG00000206530	0.439287	0	0.956239	1	Increase	nonDE	-1.36642	-0.947145	0.17267	0.583875	Decrease	nonDE	-0.939931	0	0.563379	1	Decrease	nonDE	-0.226854	0	0.961189	1	Decrease	nonDE	-2.00136	-2.42187	0.00841753	0.0431902	Decrease	DE	-1.03526	-0.085406	0.466037	1	Decrease	nonDE	-1.63552	-1.04368	0.149311	0.581426	Decrease	nonDE	-0.991013	0	0.50696	1	Decrease	nonDE	0.106727
ENSG00000213064	-0.013301	0	1	1	Decrease	nonDE	-1.18342	-1.86842	0.0319889	0.13611	Decrease	nonDE	-0.837202	0	0.953493	1	Decrease	nonDE	-0.133884	0	1	1	Decrease	nonDE	-1.39703	-3.61321	0.000216217	0.0014666	Decrease	DE	-0.903923	0	0.797069	1	Decrease	nonDE	-1.17104	-1.15445	0.125228	0.511646	Decrease	nonDE	-0.657316	0	0.983213	1	Decrease	nonDE	5.38109
ENSG00000223552	0.0948028	0	0.996747	1	Increase	nonDE	-1.72784	-1.84265	0.0338417	0.142734	Decrease	nonDE	-0.757545	0	0.750764	1	Decrease	nonDE	0.241863	0	0.97399	1	Increase	nonDE	-2.09851	-2.53118	0.00628631	0.0329719	Decrease	DE	-0.372464	0	0.944706	1	Decrease	nonDE	-2.26427	-2.16303	0.016194	0.0963416	Decrease	nonDE	-0.178733	0	0.954309	1	Decrease	nonDE	-0.274053
ENSG00000225684	-0.0707268	0	0.989227	1	Decrease	nonDE	-1.93734	-2.0645	0.0204898	0.0919256	Decrease	nonDE	-0.633408	0	0.800094	1	Decrease	nonDE	-0.428395	0	0.847475	1	Decrease	nonDE	-2.26139	-2.54078	0.00612456	0.0322163	Decrease	DE	-1.45137	-0.813783	0.208647	0.775489	Decrease	nonDE	-1.56148	-0.803402	0.211792	0.751009	Decrease	nonDE	0.477238	0	0.791051	1	Increase	nonDE	-2.26225
ENSG00000229153	0.0296189	0	0.996512	1	Increase	nonDE	-1.91778	-2.11066	0.0183688	0.083214	Decrease	nonDE	-1.6493	-1.45478	0.0740836	0.316941	Decrease	nonDE	-1.48699	-0.820662	0.206704	1	Decrease	nonDE	-2.3104	-2.74942	0.00341501	0.0187833	Decrease	DE	-2.2696	-2.33595	0.0105204	0.0631577	Decrease	nonDE	-1.35077	-0.495642	0.311079	0.984442	Decrease	nonDE	0.0905122	0	0.959718	1	Increase	nonDE	-1.96052
ENSG00000229391	1.82019	1.58635	0.0575576	1	Increase	nonDE	-3.80723	-2.16564	0.0162463	0.0745688	Decrease	nonDE	-3.83548	-2.08613	0.0197339	0.100924	Decrease	nonDE	1.07734	0.122546	0.451972	1	Increase	nonDE	-4.29903	-3.22475	0.000799676	0.00492335	Decrease	DE	-3.73877	-3.11621	0.00113004	0.00874387	Decrease	DE	-3.82707	-1.94255	0.0277197	0.150875	Decrease	nonDE	-3.64296	-1.59891	0.059021	0.391858	Decrease	nonDE	2.12407
ENSG00000231249	0.973083	0	0.523992	1	Increase	nonDE	-1.98807	-2.06757	0.0203429	0.0913316	Decrease	nonDE	-1.40826	-0.825724	0.205246	0.748114	Decrease	nonDE	-0.056858	0	0.981631	1	Decrease	nonDE	-3.01618	-4.0445	4.49172e-05	0.000337755	Decrease	DE	-2.35163	-2.40439	0.00881237	0.0541494	Decrease	nonDE	-1.88337	-1.22779	0.110936	0.464613	Decrease	nonDE	-0.900907	0	0.558702	1	Decrease	nonDE	-2.38403
ENSG00000238197	0.356198	0	0.979268	1	Increase	nonDE	-1.95901	-2.3268	0.0107695	0.0515645	Decrease	nonDE	-1.46339	-1.16905	0.122274	0.484724	Decrease	nonDE	0.396128	0	0.946876	1	Increase	nonDE	-2.50437	-3.36078	0.000511782	0.00326805	Decrease	DE	-1.35679	-0.839669	0.201326	0.753096	Decrease	nonDE	-2.00614	-1.77532	0.0391054	0.202139	Decrease	nonDE	-0.76124	0	0.671772	1	Decrease	nonDE	0.0582619
ENSG00000240563	0.716444	0	0.719691	1	Increase	nonDE	-1.66453	-1.27159	0.102907	0.377229	Decrease	nonDE	-1.9421	-1.73395	0.042662	0.197477	Decrease	nonDE	0.479969	0	0.814572	1	Increase	nonDE	-2.63436	-2.96593	0.00179918	0.0104218	Decrease	DE	-2.12466	-1.81431	0.0359814	0.183466	Decrease	nonDE	-2.36517	-1.78313	0.0384736	0.199119	Decrease	nonDE	-3.19711	-2.44587	0.00790496	0.0810872	Decrease	nonDE	-1.94769
ENSG00000241343	0.146864	0	1	1	Increase	nonDE	-1.37496	-1.80607	0.0366229	0.153023	Decrease	nonDE	-1.60118	-2.76104	0.00330246	0.0200758	Decrease	DE	0.391533	0	0.999532	1	Increase	nonDE	-1.57845	-2.5795	0.0055092	0.0292246	Decrease	DE	-2.32245	-4.55661	5.96601e-06	7.41905e-05	Decrease	DE	-1.54296	-1.93568	0.0275505	0.15015	Decrease	nonDE	-2.05704	-2.88981	0.00226282	0.0293021	Decrease	DE	1.87365
ENSG00000250802	0.649734	0	0.798556	1	Increase	nonDE	-1.76738	-1.76236	0.0401922	0.166219	Decrease	nonDE	-1.93667	-2.07038	0.0202084	0.103098	Decrease	nonDE	0.444204	0	0.86336	1	Increase	nonDE	-2.17765	-2.54952	0.00598056	0.0315249	Decrease	DE	-2.00844	-1.9309	0.027848	0.146485	Decrease	nonDE	-2.21501	-1.89609	0.0300965	0.161706	Decrease	nonDE	-0.703049	0	0.675305	1	Decrease	nonDE	-1.74285
ENSG00000256269	0.90079	0	0.606978	1	Increase	nonDE	-1.30384	-0.723031	0.235487	0.753979	Decrease	nonDE	-1.56554	-1.29166	0.0993956	0.405839	Decrease	nonDE	0.966021	0	0.531454	1	Increase	nonDE	-2.14971	-2.68932	0.00405446	0.0219726	Decrease	DE	-2.60094	-3.1609	0.000980808	0.00770327	Decrease	DE	-2.44965	-2.42909	0.00825909	0.0539207	Decrease	nonDE	-1.72761	-1.11661	0.133148	0.704817	Decrease	nonDE	-0.706169
ENSG00000258227	-0.213974	0	0.994123	1	Decrease	nonDE	-1.54659	-1.85502	0.0329414	0.139547	Decrease	nonDE	0.284692	0	0.994643	1	Increase	nonDE	0.0167642	0	0.998931	1	Increase	nonDE	-2.24482	-3.46458	0.000361022	0.00236438	Decrease	DE	0.447396	0	0.951604	1	Increase	nonDE	-2.09362	-2.37023	0.00963143	0.0616598	Decrease	nonDE	0.136808	0	0.975652	1	Increase	nonDE	5.17453
ENSG00000258920	0.454059	0	0.907151	1	Increase	nonDE	-1.19004	-0.459651	0.323272	0.972784	Decrease	nonDE	-1.24248	-0.566851	0.285902	0.97971	Decrease	nonDE	-0.584332	0	0.776325	1	Decrease	nonDE	-2.55403	-3.51264	0.000306383	0.00202666	Decrease	DE	-1.13354	-0.274162	0.392212	1	Decrease	nonDE	-1.29561	-0.459234	0.323675	1	Decrease	nonDE	-0.457628	0	0.794622	1	Decrease	nonDE	-2.61385
ENSG00000261335	0.601854	0	0.811939	1	Increase	nonDE	-1.72003	-1.51283	0.0663883	0.259488	Decrease	nonDE	-1.90883	-1.8372	0.0342446	0.162106	Decrease	nonDE	0.176549	0	0.946582	1	Increase	nonDE	-2.30787	-2.59641	0.0052582	0.0279383	Decrease	DE	-2.26077	-2.20217	0.0147178	0.084241	Decrease	nonDE	-1.9012	-1.27616	0.102134	0.437794	Decrease	nonDE	-2.99122	-2.4132	0.00861329	0.0865125	Decrease	nonDE	-1.81975
ENSG00000262420	0.24001	0	0.956648	1	Increase	nonDE	-1.92309	-1.9331	0.0277108	0.119777	Decrease	nonDE	-2.13488	-2.28356	0.0120185	0.0651325	Decrease	nonDE	-0.570988	0	0.770273	1	Decrease	nonDE	-2.67368	-3.23628	0.000770018	0.00475477	Decrease	DE	-2.61252	-2.7318	0.00359223	0.0249052	Decrease	DE	-1.49311	-0.669139	0.252778	0.851337	Decrease	nonDE	-0.913094	0	0.552936	1	Decrease	nonDE	-2.24092
ENSG00000264456	0.0940006	0	0.99865	1	Increase	nonDE	-1.06986	-0.206876	0.418217	1	Decrease	nonDE	-0.74359	0	0.782749	1	Decrease	nonDE	0.507213	0	0.928925	1	Increase	nonDE	-1.98193	-2.46826	0.00744508	0.0385159	Decrease	DE	-1.05897	-0.148725	0.441002	1	Decrease	nonDE	-2.00247	-1.99668	0.0239856	0.133984	Decrease	nonDE	-0.739449	0	0.708543	1	Decrease	nonDE	0.134495
ENSG00000266074	0.596642	0	0.882382	1	Increase	nonDE	-1.89519	-2.19881	0.0148398	0.0688659	Decrease	nonDE	-2.33595	-3.06596	0.0013225	0.00876188	Decrease	DE	0.111527	0	0.984997	1	Increase	nonDE	-2.86059	-4.22897	2.21104e-05	0.000173438	Decrease	DE	-2.10865	-2.40743	0.00874254	0.0538239	Decrease	nonDE	-2.025	-1.72242	0.0436989	0.222037	Decrease	nonDE	-1.50805	-0.779914	0.21853	0.978311	Decrease	nonDE	-0.945789
ENSG00000269892	0.893793	0	0.622468	1	Increase	nonDE	-1.52179	-1.28023	0.101384	0.372901	Decrease	nonDE	-0.647623	0	0.820223	1	Decrease	nonDE	-0.504387	0	0.840926	1	Decrease	nonDE	-2.89285	-4.32145	1.53762e-05	0.000123631	Decrease	DE	-2.14275	-2.49968	0.0068445	0.0437065	Decrease	DE	-0.750737	0	0.660628	1	Decrease	nonDE	-0.0188602	0	0.992976	1	Decrease	nonDE	-0.928124
ENSG00000272009	0.0132931	0	0.999236	1	Increase	nonDE	-1.451	-1.15972	0.124157	0.443391	Decrease	nonDE	-0.956165	0	0.54595	1	Decrease	nonDE	-0.830965	0	0.633262	1	Decrease	nonDE	-2.0923	-2.46424	0.00752512	0.0388979	Decrease	DE	-0.805953	0	0.670376	1	Decrease	nonDE	-0.587343	0	0.757824	1	Decrease	nonDE	-0.470243	0	0.799809	1	Decrease	nonDE	-1.12796
ENSG00000273669	-0.04393	0	0.995524	1	Decrease	nonDE	-1.98601	-2.31394	0.0111284	0.0530803	Decrease	nonDE	-1.83213	-1.89401	0.0302347	0.145651	Decrease	nonDE	-0.7152	0	0.704011	1	Decrease	nonDE	-2.19216	-2.55604	0.00587505	0.031021	Decrease	DE	-2.1651	-2.20163	0.0147373	0.0843143	Decrease	nonDE	-1.57978	-0.875664	0.191501	0.695786	Decrease	nonDE	-1.29505	-0.386478	0.351481	1	Decrease	nonDE	-1.98908
ENSG00000275714	0.164972	0	0.979856	1	Increase	nonDE	-2.19956	-2.28337	0.0120243	0.0568987	Decrease	nonDE	-3.84206	-4.70115	3.281e-06	3.37663e-05	Decrease	DE	-0.432706	0	0.853162	1	Decrease	nonDE	-2.52015	-2.69201	0.00402365	0.0218245	Decrease	DE	-4.10672	-4.27882	1.81909e-05	0.000204139	Decrease	DE	-1.72834	-0.928105	0.177892	0.660918	Decrease	nonDE	-3.78743	-2.66819	0.00430927	0.0496021	Decrease	DE	-0.47389
ENSG00000276966	-0.140587	0	0.972909	1	Decrease	nonDE	-1.8325	-1.63754	0.0519808	0.208907	Decrease	nonDE	-1.56138	-1.10786	0.134995	0.528307	Decrease	nonDE	-0.55767	0	0.771043	1	Decrease	nonDE	-2.39713	-2.42583	0.00833031	0.0427953	Decrease	DE	-1.11814	-0.199855	0.421195	1	Decrease	nonDE	-0.825147	0	0.600026	1	Decrease	nonDE	-0.863912	0	0.578454	1	Decrease	nonDE	-1.71437
ENSG00000279584	0.415961	0	0.924642	1	Increase	nonDE	-1.88132	-2.02585	0.0224243	0.0996413	Decrease	nonDE	-2.76413	-3.89481	7.8575e-05	0.000655314	Decrease	DE	-0.0876892	0	0.978988	1	Decrease	nonDE	-2.49649	-3.21035	0.000837233	0.00512438	Decrease	DE	-2.87226	-3.49476	0.000325736	0.00285133	Decrease	DE	-2.36692	-2.08331	0.0196019	0.113022	Decrease	nonDE	-2.83626	-2.3953	0.009025	0.0897133	Decrease	nonDE	-1.89585
ENSG00000279602	-0.595409	0	0.912392	1	Decrease	nonDE	-1.66953	-1.75336	0.0409609	0.169063	Decrease	nonDE	-3.325	-4.53264	6.58013e-06	6.46917e-05	Decrease	DE	-0.668118	0	0.806595	1	Decrease	nonDE	-2.53373	-2.91256	0.00211392	0.0120555	Decrease	DE	-3.42533	-3.60213	0.00022476	0.00204822	Decrease	DE	-2.77333	-2.32725	0.0107584	0.0680061	Decrease	nonDE	-5.50184	-4.03577	4.64449e-05	0.00106823	Decrease	DE	0.483319
ENSG00000279901	0.235432	0	0.985979	1	Increase	nonDE	-0.738903	0	0.753341	1	Decrease	nonDE	-2.07122	-2.40128	0.00888423	0.0495391	Decrease	DE	0.696579	0	0.778861	1	Increase	nonDE	-2.31162	-2.85237	0.00252897	0.0142731	Decrease	DE	-1.87057	-1.75988	0.0404026	0.202174	Decrease	nonDE	-2.35741	-2.27095	0.012406	0.0765676	Decrease	nonDE	-2.41363	-2.02356	0.0225451	0.190177	Decrease	nonDE	-0.613248
ENSG00000285667	0.673469	0	0.791457	1	Increase	nonDE	-1.36159	-0.819476	0.207016	0.677998	Decrease	nonDE	-0.294668	0	0.956891	1	Decrease	nonDE	0.578019	0	0.805615	1	Increase	nonDE	-2.70025	-3.59892	0.000227293	0.00153591	Decrease	DE	-1.78746	-1.55608	0.061073	0.286283	Decrease	nonDE	-1.4284	-0.708927	0.239876	0.820645	Decrease	nonDE	-0.506991	0	0.791315	1	Decrease	nonDE	-1.74211
ENSG00000003147	-0.391955	0	0.904935	1	Decrease	nonDE	0.689493	0	0.784582	1	Increase	nonDE	0.61201	0	0.833154	1	Increase	nonDE	-0.505591	0	0.806997	1	Decrease	nonDE	1.29871	0.688607	0.246156	0.790561	Increase	nonDE	0.884615	0	0.593499	1	Increase	nonDE	2.42588	2.54605	0.00603726	0.0410174	Increase	DE	0.889928	0	0.566637	1	Increase	nonDE	0.637604
ENSG00000019485	0.253436	0	0.961342	1	Increase	nonDE	0.954017	0	0.549344	1	Increase	nonDE	0.168817	0	0.982143	1	Increase	nonDE	-1.39664	-0.642377	0.260969	1	Decrease	nonDE	0.265953	0	0.963056	1	Increase	nonDE	0.0207366	0	0.996603	1	Increase	nonDE	2.69494	2.77271	0.00319287	0.0234462	Increase	DE	-0.0684894	0	0.968599	1	Decrease	nonDE	0.475213
ENSG00000047634	0.0321094	0	1	1	Increase	nonDE	1.05001	0.338599	0.367732	1	Increase	nonDE	0.975108	0	0.565893	1	Increase	nonDE	-0.543118	0	0.966901	1	Decrease	nonDE	1.02543	0.159381	0.436809	1	Increase	nonDE	0.989143	0	0.525138	1	Increase	nonDE	1.64999	2.67241	0.00425299	0.0301024	Increase	DE	1.26699	0.984185	0.163436	0.809751	Increase	nonDE	4.92468
ENSG00000064199	-0.280629	0	0.911083	1	Decrease	nonDE	1.77422	1.75052	0.0412061	0.169852	Increase	nonDE	2.03712	2.3912	0.00912085	0.0507231	Increase	nonDE	-0.711118	0	0.665608	1	Decrease	nonDE	2.11887	2.25733	0.0128367	0.0635497	Increase	nonDE	2.74324	3.50822	0.000311067	0.00274593	Increase	DE	2.98332	2.93413	0.00198106	0.0153425	Increase	DE	3.15377	3.01281	0.00155893	0.0215431	Increase	DE	1.26135
ENSG00000069974	-0.0699348	0	1	1	Decrease	nonDE	0.971841	0	0.599132	1	Increase	nonDE	1.77883	7.02784	5.48259e-11	1.05244e-09	Increase	DE	-0.235634	0	0.999996	1	Decrease	nonDE	1.15652	1.27387	0.102503	0.391679	Increase	nonDE	1.96789	7.41912	7.07835e-12	2.09262e-10	Increase	DE	1.5369	3.17992	0.000923081	0.0077918	Increase	DE	2.21889	6.64853	3.81725e-10	3.00939e-08	Increase	DE	6.70882
ENSG00000080823	-0.222823	0	0.930469	1	Decrease	nonDE	2.02868	2.3256	0.0108024	0.0517023	Increase	nonDE	1.23801	0.50617	0.306804	1	Increase	nonDE	-0.825888	0	0.600922	1	Decrease	nonDE	1.60592	1.17583	0.120918	0.448964	Increase	nonDE	1.52684	0.949849	0.171991	0.667671	Increase	nonDE	2.9121	2.73527	0.00355671	0.0257707	Increase	DE	1.61863	0.744608	0.229943	1	Increase	nonDE	0.450954
ENSG00000095015	0.148376	0	1	1	Increase	nonDE	1.15351	1.44882	0.0749106	0.287623	Increase	nonDE	0.951906	0	0.669692	1	Increase	nonDE	0.137126	0	1	1	Increase	nonDE	1.23525	2.02845	0.0222894	0.104277	Increase	nonDE	1.05498	0.427604	0.334827	1	Increase	nonDE	1.40169	2.53022	0.00630274	0.0425902	Increase	DE	1.04101	0.227794	0.410084	1	Increase	nonDE	8.89267
ENSG00000099814	-0.851142	0	0.598651	1	Decrease	nonDE	1.93451	2.05332	0.0210341	0.0941315	Increase	nonDE	1.35986	0.755899	0.225547	0.808242	Increase	nonDE	-0.420673	0	0.813913	1	Decrease	nonDE	1.90491	1.61733	0.0541286	0.226545	Increase	nonDE	1.90794	1.49725	0.0683912	0.315294	Increase	nonDE	3.0979	3.12325	0.0011051	0.00913834	Increase	DE	1.58968	0.720365	0.237276	1	Increase	nonDE	0.179033
ENSG00000105204	-0.0402325	0	0.99793	1	Decrease	nonDE	1.52614	1.80901	0.0363922	0.152296	Increase	nonDE	1.17039	0.568627	0.2853	0.978578	Increase	nonDE	-0.886907	0	0.591305	1	Decrease	nonDE	1.42739	1.34063	0.0912015	0.35353	Increase	nonDE	0.42367	0	0.935414	1	Increase	nonDE	2.48095	3.1579	0.000990199	0.00826925	Increase	DE	1.07691	0.13363	0.447172	1	Increase	nonDE	1.87109
ENSG00000110925	-0.0149742	0	1	1	Decrease	nonDE	1.24043	1.90902	0.0292438	0.125753	Increase	nonDE	0.905327	0	0.765018	1	Increase	nonDE	-0.292699	0	0.999646	1	Decrease	nonDE	1.06544	0.469431	0.319778	0.966762	Increase	nonDE	0.730298	0	0.958828	1	Increase	nonDE	1.68829	3.51908	0.000299683	0.00289186	Increase	DE	0.320763	0	0.99617	1	Increase	nonDE	4.22267
ENSG00000111752	-0.131989	0	0.998305	1	Decrease	nonDE	0.920801	0	0.628166	1	Increase	nonDE	0.89223	0	0.672053	1	Increase	nonDE	-1.574	-1.22061	0.112234	1	Decrease	nonDE	1.28301	1.1024	0.136174	0.494622	Increase	nonDE	1.37432	1.39469	0.0827568	0.370484	Increase	nonDE	2.59672	3.50901	0.000310222	0.00297296	Increase	DE	2.17073	2.36072	0.00987109	0.0965005	Increase	nonDE	3.31207
ENSG00000118276	0.423117	0	0.858038	1	Increase	nonDE	1.51573	1.10308	0.136025	0.478551	Increase	nonDE	2.55871	3.58666	0.000237215	0.0018054	Increase	DE	-0.762038	0	0.634584	1	Decrease	nonDE	0.904204	0	0.576296	1	Increase	nonDE	2.17971	2.48924	0.00703918	0.0447672	Increase	DE	2.91441	2.68031	0.00415937	0.0295064	Increase	DE	2.71441	2.20267	0.0147021	0.13403	Increase	nonDE	0.683233
ENSG00000124191	0.743975	0	0.689996	1	Increase	nonDE	1.74039	1.68949	0.0467737	0.190175	Increase	nonDE	0.885887	0	0.595771	1	Increase	nonDE	-1.03548	-0.0513066	0.481505	1	Decrease	nonDE	0.816497	0	0.65157	1	Increase	nonDE	1.18587	0.372822	0.354959	1	Increase	nonDE	2.9666	2.87689	0.00235167	0.0178368	Increase	DE	2.09323	1.37161	0.0863698	0.519254	Increase	nonDE	-0.0048246
ENSG00000124635	-0.0646072	0	0.980021	1	Decrease	nonDE	1.7045	1.51648	0.0659265	0.257763	Increase	nonDE	1.90649	1.9467	0.0268753	0.131287	Increase	nonDE	-0.591551	0	0.726466	1	Decrease	nonDE	1.30366	0.572839	0.283891	0.883459	Increase	nonDE	1.62967	1.125	0.131345	0.539805	Increase	nonDE	3.0595	2.93404	0.00198161	0.0153425	Increase	DE	2.75512	2.27178	0.0123819	0.115567	Increase	nonDE	0.0420299
ENSG00000130734	-0.26916	0	0.983189	1	Decrease	nonDE	1.53004	2.03695	0.0218536	0.0974164	Increase	nonDE	1.27024	1.00886	0.157468	0.602155	Increase	nonDE	-0.574031	0	0.836549	1	Decrease	nonDE	1.25605	0.820798	0.20664	0.691466	Increase	nonDE	1.36226	1.11619	0.133211	0.545863	Increase	nonDE	2.10152	2.658	0.00442913	0.0312432	Increase	DE	1.53042	1.12913	0.130472	0.695448	Increase	nonDE	1.94199
ENSG00000131697	0.231077	0	0.997883	1	Increase	nonDE	1.18252	0.8238	0.205789	0.674926	Increase	nonDE	1.29545	1.36223	0.0877526	0.36764	Increase	nonDE	-0.385237	0	0.957192	1	Decrease	nonDE	1.03336	0.146742	0.441783	1	Increase	nonDE	0.984996	0	0.524846	1	Increase	nonDE	1.83736	2.50366	0.00677176	0.0454898	Increase	DE	0.995062	0	0.504987	1	Increase	nonDE	3.26657
ENSG00000132879	-0.441131	0	0.867346	1	Decrease	nonDE	1.8534	2.15869	0.0163655	0.0750337	Increase	nonDE	1.61208	1.51145	0.0665629	0.290518	Increase	nonDE	-0.00385262	0	0.998724	1	Decrease	nonDE	2.00908	2.215	0.0142601	0.0698244	Increase	nonDE	1.81383	1.63913	0.051815	0.249329	Increase	nonDE	2.88151	3.38234	0.000476289	0.00437704	Increase	DE	2.12449	1.78077	0.0386563	0.288255	Increase	nonDE	0.464905
ENSG00000132912	0.0146408	0	1	1	Increase	nonDE	1.14575	1.89616	0.030091	0.128866	Increase	nonDE	0.885163	0	0.925083	1	Increase	nonDE	-0.162862	0	1	1	Decrease	nonDE	1.17308	2.06045	0.0206858	0.0975532	Increase	nonDE	0.862593	0	0.928832	1	Increase	nonDE	1.33431	2.86896	0.00240771	0.0181921	Increase	DE	0.986681	0	0.540206	1	Increase	nonDE	6.50062
ENSG00000134058	0.363365	0	0.990773	1	Increase	nonDE	1.43496	1.95582	0.0263269	0.114467	Increase	nonDE	1.24065	1.05703	0.14624	0.565254	Increase	nonDE	-1.06305	-0.145403	0.442313	1	Decrease	nonDE	1.02485	0.109989	0.456295	1	Increase	nonDE	0.622733	0	0.932052	1	Increase	nonDE	2.41425	3.42361	0.000414702	0.00385058	Increase	DE	1.97818	2.16996	0.0159236	0.143471	Increase	nonDE	3.82125
ENSG00000145358	-0.823522	0	0.607079	1	Decrease	nonDE	0.676769	0	0.713021	1	Increase	nonDE	0.5315	0	0.790003	1	Increase	nonDE	-1.18009	-0.217521	0.418821	1	Decrease	nonDE	2.34965	2.18755	0.015255	0.0742029	Increase	nonDE	2.16179	1.72308	0.0436419	0.216311	Increase	nonDE	3.21713	2.71402	0.00378001	0.0271533	Increase	DE	2.21664	1.28643	0.100749	0.582511	Increase	nonDE	-0.339006
ENSG00000156381	-0.395357	0	0.965644	1	Decrease	nonDE	0.48216	0	0.968241	1	Increase	nonDE	0.446099	0	0.975902	1	Increase	nonDE	-1.23337	-0.514846	0.303773	1	Decrease	nonDE	0.707359	0	0.822086	1	Increase	nonDE	0.707325	0	0.805035	1	Increase	nonDE	2.11409	2.48668	0.00708766	0.0471821	Increase	DE	1.61527	1.21945	0.112454	0.628728	Increase	nonDE	1.7793
ENSG00000160055	0.181153	0	0.991208	1	Increase	nonDE	1.31551	1.11014	0.134505	0.4744	Increase	nonDE	1.77703	2.8681	0.00241382	0.015159	Increase	DE	-0.0197833	0	0.997599	1	Decrease	nonDE	1.39735	1.33611	0.0919359	0.355734	Increase	nonDE	1.67894	2.24733	0.0131614	0.0764497	Increase	nonDE	1.98828	2.49877	0.00686135	0.045993	Increase	DE	1.21681	0.463419	0.321926	1	Increase	nonDE	2.07099
ENSG00000163001	-0.328677	0	0.992394	1	Decrease	nonDE	1.25933	1.28705	0.100194	0.369283	Increase	nonDE	1.18716	0.924404	0.178504	0.666332	Increase	nonDE	-0.931987	0	0.572779	1	Decrease	nonDE	1.49998	2.0643	0.0204995	0.0967473	Increase	nonDE	1.76633	3.10521	0.0011697	0.00902292	Increase	DE	2.47085	4.21643	2.32179e-05	0.00028589	Increase	DE	2.08317	2.8586	0.00248282	0.0315321	Increase	DE	3.81001
ENSG00000164506	-0.316556	0	1	1	Decrease	nonDE	1.04971	0.50041	0.308821	0.936537	Increase	nonDE	0.959246	0	0.655524	1	Increase	nonDE	-0.441622	0	0.999863	1	Decrease	nonDE	1.25338	2.2546	0.0129248	0.0639104	Increase	nonDE	1.3284	2.69361	0.00400552	0.027362	Increase	DE	1.47695	3.08959	0.00122843	0.0100643	Increase	DE	1.31238	1.81415	0.0359926	0.2729	Increase	nonDE	6.45424
ENSG00000166348	-0.459744	0	0.857842	1	Decrease	nonDE	0.466652	0	0.891135	1	Increase	nonDE	-0.110117	0	0.981483	1	Decrease	nonDE	-1.97598	-1.43557	0.0767881	1	Decrease	nonDE	0.989996	0	0.508247	1	Increase	nonDE	0.676386	0	0.725047	1	Increase	nonDE	2.81808	2.61777	0.00495618	0.0346297	Increase	DE	3.66856	3.78562	0.000117073	0.00232493	Increase	DE	-0.111794
ENSG00000179241	-0.0317278	0	0.999949	1	Decrease	nonDE	1.07189	0.343897	0.365743	1	Increase	nonDE	1.66478	3.22667	0.000794326	0.00552201	Increase	DE	-0.177628	0	0.995602	1	Decrease	nonDE	1.24484	1.0732	0.142595	0.512011	Increase	nonDE	2.03127	4.30876	1.61671e-05	0.000183397	Increase	DE	1.77183	2.48284	0.00716073	0.0476432	Increase	DE	2.43494	4.28639	1.76572e-05	0.000461111	Increase	DE	6.16923
ENSG00000179348	0.518926	0	0.790445	1	Increase	nonDE	0.688554	0	0.71475	1	Increase	nonDE	1.37225	0.693278	0.244703	0.863071	Increase	nonDE	-0.906199	0	0.556188	1	Decrease	nonDE	1.41071	0.757472	0.225086	0.738599	Increase	nonDE	1.49128	0.838119	0.20178	0.754567	Increase	nonDE	3.49859	3.21076	0.000836155	0.00711555	Increase	DE	1.61778	0.649026	0.262147	1	Increase	nonDE	0.502884
ENSG00000184208	0.267801	0	0.998816	1	Increase	nonDE	0.578314	0	0.973673	1	Increase	nonDE	0.645501	0	0.951085	1	Increase	nonDE	-1.44293	-1.14436	0.127301	1	Decrease	nonDE	0.130886	0	0.999849	1	Increase	nonDE	0.413784	0	0.992254	1	Increase	nonDE	1.99806	2.55621	0.00587235	0.0400489	Increase	DE	1.25481	0.558296	0.288807	1	Increase	nonDE	2.30723
ENSG00000207359	0.644729	0	0.759092	1	Increase	nonDE	1.59136	1.35914	0.0882406	0.33077	Increase	nonDE	2.06449	2.46728	0.00746459	0.0424643	Increase	DE	0.284039	0	0.893611	1	Increase	nonDE	1.07216	0.1527	0.439449	1	Increase	nonDE	0.640159	0	0.750773	1	Increase	nonDE	2.77322	2.91553	0.00209513	0.0161588	Increase	DE	0.398423	0	0.818073	1	Increase	nonDE	-0.827806
ENSG00000234456	0.0952922	0	0.984664	1	Increase	nonDE	1.54703	1.50464	0.0674339	0.263164	Increase	nonDE	2.26484	3.71496	0.000150905	0.00119494	Increase	DE	-0.277827	0	0.909386	1	Decrease	nonDE	1.50249	1.26241	0.104543	0.398313	Increase	nonDE	2.20285	3.07158	0.00129953	0.00995282	Increase	DE	2.54512	2.91907	0.00207295	0.0160003	Increase	DE	3.12893	4.01942	4.93784e-05	0.00112096	Increase	DE	1.74417
ENSG00000254614	-0.0624007	0	0.978834	1	Decrease	nonDE	1.25267	0.500249	0.308886	0.936537	Increase	nonDE	0.481696	0	0.835041	1	Increase	nonDE	-0.983803	0	0.514285	1	Decrease	nonDE	1.55367	1.00301	0.158874	0.560194	Increase	nonDE	1.1686	0.274967	0.392173	1	Increase	nonDE	2.91562	2.5019	0.00680443	0.0456848	Increase	DE	2.80559	2.16988	0.0159324	0.143471	Increase	nonDE	0.111323
ENSG00000271344	0.572379	0	0.793601	1	Increase	nonDE	1.96616	2.19932	0.0148211	0.0688338	Increase	nonDE	1.9255	2.07741	0.0198765	0.101529	Increase	nonDE	-0.0229085	0	0.991269	1	Decrease	nonDE	1.9138	1.98402	0.0246915	0.113706	Increase	nonDE	0.999855	0	0.500225	1	Increase	nonDE	2.59423	2.48147	0.00718721	0.0477687	Increase	DE	1.41877	0.545131	0.294324	1	Increase	nonDE	0.246718
ENSG00000279491	-0.204451	0	0.974499	1	Decrease	nonDE	1.48195	1.47638	0.0711425	0.275153	Increase	nonDE	0.840021	0	0.676768	1	Increase	nonDE	-1.67592	-1.14309	0.127569	1	Decrease	nonDE	0.78726	0	0.705761	1	Increase	nonDE	1.37804	0.943363	0.173632	0.671959	Increase	nonDE	2.72144	2.90721	0.00214808	0.0164754	Increase	DE	2.84418	2.93505	0.00197559	0.0262053	Increase	DE	0.857293
ENSG00000280721	0.530346	0	0.81349	1	Increase	nonDE	1.94171	2.11914	0.0180003	0.0817809	Increase	nonDE	2.0561	2.3689	0.00966458	0.0535095	Increase	nonDE	-0.545656	0	0.761718	1	Decrease	nonDE	1.3321	0.691884	0.24513	0.788885	Increase	nonDE	1.63209	1.25312	0.106218	0.454264	Increase	nonDE	2.99029	3.04234	0.00142312	0.0114645	Increase	DE	3.34796	3.36129	0.000510923	0.00826377	Increase	DE	-0.246264
ENSG00000048162	-0.0697852	0	0.999999	1	Decrease	nonDE	-1.23271	-1.00897	0.157442	0.53966	Decrease	nonDE	-2.42886	-4.89512	1.44401e-06	1.5658e-05	Decrease	DE	-0.00873624	0	0.999998	1	Decrease	nonDE	-1.06996	-0.292834	0.38506	1	Decrease	nonDE	-1.80779	-2.57918	0.00551404	0.0363017	Decrease	DE	-2.01392	-2.58419	0.00543845	0.0375391	Decrease	DE	-2.67543	-3.24587	0.000746448	0.0115944	Decrease	DE	2.26802
ENSG00000067533	-0.0636392	0	0.999999	1	Decrease	nonDE	-1.57378	-2.21677	0.0141979	0.0662584	Decrease	nonDE	-2.8149	-5.47185	1.11961e-07	1.42192e-06	Decrease	DE	0.0773208	0	0.999969	1	Increase	nonDE	-1.39352	-1.46619	0.0725192	0.290703	Decrease	nonDE	-1.93361	-2.82407	0.00274883	0.0195665	Decrease	DE	-2.13561	-2.7506	0.00340337	0.0248464	Decrease	DE	-3.03702	-3.60962	0.000218949	0.00400912	Decrease	DE	2.21662
ENSG00000081177	0.0647554	0	0.999361	1	Increase	nonDE	-0.75173	0	0.790359	1	Decrease	nonDE	-0.856144	0	0.675811	1	Decrease	nonDE	-0.0719926	0	0.995853	1	Decrease	nonDE	-1.12516	-0.374808	0.35421	1	Decrease	nonDE	-0.7054	0	0.794167	1	Decrease	nonDE	-2.46793	-2.72889	0.00362232	0.0261103	Decrease	DE	-0.328713	0	0.917716	1	Decrease	nonDE	0.496078
ENSG00000096060	0.192792	0	1	1	Increase	nonDE	-1.29495	-1.69201	0.0465325	0.189501	Decrease	nonDE	-0.730792	0	0.95752	1	Decrease	nonDE	0.258409	0	0.999971	1	Increase	nonDE	-1.08867	-0.518739	0.302417	0.925488	Decrease	nonDE	-0.711173	0	0.948302	1	Decrease	nonDE	-1.73591	-2.77238	0.00319595	0.0234551	Decrease	DE	-0.294668	0	0.99876	1	Decrease	nonDE	4.40779
ENSG00000103852	1.18913	0.426658	0.335172	1	Increase	nonDE	-0.764092	0	0.702314	1	Decrease	nonDE	-0.455144	0	0.883253	1	Decrease	nonDE	1.71594	1.41997	0.0790179	1	Increase	nonDE	-1.13402	-0.300346	0.382201	1	Decrease	nonDE	-1.39813	-0.783172	0.217486	0.801008	Decrease	nonDE	-2.68513	-2.75117	0.00339786	0.0248206	Decrease	DE	-2.30253	-1.81463	0.0359606	0.272861	Decrease	nonDE	-1.11746
ENSG00000106009	-0.213142	0	0.999988	1	Decrease	nonDE	-1.32611	-1.47596	0.0711986	0.275285	Decrease	nonDE	-1.14214	-0.670653	0.251822	0.884115	Decrease	nonDE	0.0693444	0	0.999988	1	Increase	nonDE	-1.31898	-1.28067	0.101307	0.387513	Decrease	nonDE	-1.08732	-0.335259	0.368988	1	Decrease	nonDE	-2.00581	-2.81983	0.00278325	0.0206928	Decrease	DE	-1.44389	-1.13875	0.128462	0.688685	Decrease	nonDE	1.37081
ENSG00000106348	0.133674	0	1	1	Increase	nonDE	-1.15222	-1.12893	0.130514	0.462667	Decrease	nonDE	-0.674329	0	0.996045	1	Decrease	nonDE	0.27825	0	1	1	Increase	nonDE	-1.33511	-2.29589	0.0116501	0.0582275	Decrease	nonDE	-0.804267	0	0.916076	1	Decrease	nonDE	-1.48188	-2.4981	0.00687362	0.0460261	Decrease	DE	-0.826747	0	0.814279	1	Decrease	nonDE	3.71042
ENSG00000106952	0.0379205	0	0.998993	1	Increase	nonDE	-1.78905	-2.11206	0.0183077	0.082997	Decrease	nonDE	-2.24273	-3.10515	0.00116989	0.00786307	Decrease	DE	0.662452	0	0.831973	1	Increase	nonDE	-1.46425	-1.18745	0.11862	0.44253	Decrease	nonDE	-2.97154	-3.85771	9.00543e-05	0.000889543	Decrease	DE	-3.84727	-4.76153	2.54691e-06	3.78265e-05	Decrease	DE	-3.79905	-3.909	7.45643e-05	0.00157351	Decrease	DE	0.0101414
ENSG00000107537	0.123593	0	0.999996	1	Increase	nonDE	-1.15615	-0.66545	0.253477	0.798125	Decrease	nonDE	-1.00144	-0.00633025	0.49748	1	Decrease	nonDE	0.189836	0	0.9998	1	Increase	nonDE	-1.57017	-2.15726	0.0164222	0.0791929	Decrease	nonDE	-1.28065	-1.01782	0.155337	0.61775	Decrease	nonDE	-2.07083	-2.78669	0.00306592	0.0225801	Decrease	DE	-0.861444	0	0.654655	1	Decrease	nonDE	1.50867
ENSG00000110063	0.0622769	0	0.998472	1	Increase	nonDE	-1.8291	-2.19868	0.0148445	0.0688659	Decrease	nonDE	-1.94227	-2.42511	0.00834614	0.0468933	Decrease	DE	0.459382	0	0.932873	1	Increase	nonDE	-1.27826	-0.733796	0.232204	0.757398	Decrease	nonDE	-2.1319	-2.43174	0.00820161	0.0511478	Decrease	nonDE	-2.38141	-2.54789	0.00600713	0.040857	Decrease	DE	-2.91142	-2.83463	0.00266488	0.0335384	Decrease	DE	0.368181
ENSG00000112297	0.231912	0	1	1	Increase	nonDE	-0.978517	0	0.568809	1	Decrease	nonDE	-0.602328	0	0.999287	1	Decrease	nonDE	0.43455	0	0.999818	1	Increase	nonDE	-1.00664	-0.0502773	0.47999	1	Decrease	nonDE	-0.542231	0	0.999223	1	Decrease	nonDE	-1.4967	-2.70485	0.00387962	0.0277733	Decrease	DE	-0.379643	0	0.999181	1	Decrease	nonDE	6.02245
ENSG00000114388	-0.355157	0	0.996549	1	Decrease	nonDE	-1.47638	-1.64155	0.0515635	0.207429	Decrease	nonDE	-1.41058	-1.4319	0.0772993	0.328791	Decrease	nonDE	0.114068	0	0.999558	1	Increase	nonDE	-0.745202	0	0.804234	1	Decrease	nonDE	-1.01428	-0.0421085	0.483239	1	Decrease	nonDE	-2.31802	-2.80241	0.0029287	0.0216331	Decrease	DE	-1.6501	-1.29723	0.0984377	0.573115	Decrease	nonDE	1.95284
ENSG00000120725	0.0793934	0	1	1	Increase	nonDE	-1.44673	-2.05167	0.0211157	0.0944294	Decrease	nonDE	-0.908251	0	0.684968	1	Decrease	nonDE	0.144003	0	0.999992	1	Increase	nonDE	-1.48584	-2.12825	0.0176118	0.0843577	Decrease	nonDE	-1.02476	-0.110492	0.456096	1	Decrease	nonDE	-1.89331	-2.71744	0.00374287	0.0269173	Decrease	DE	-0.786727	0	0.761494	1	Decrease	nonDE	1.95405
ENSG00000120889	0.0298101	0	1	1	Increase	nonDE	-1.13484	-0.905519	0.183442	0.614167	Decrease	nonDE	-1.13951	-0.936262	0.175446	0.65753	Decrease	nonDE	0.0659821	0	1	1	Increase	nonDE	-1.12085	-0.759343	0.224518	0.73751	Decrease	nonDE	-1.4399	-2.37471	0.00952023	0.0578739	Decrease	nonDE	-1.60177	-2.54636	0.00603223	0.0410054	Decrease	DE	-1.2304	-0.917071	0.180411	0.862254	Decrease	nonDE	4.40207
ENSG00000132359	-0.107145	0	0.999989	1	Decrease	nonDE	-1.53919	-1.96958	0.025518	0.11153	Decrease	nonDE	-0.78026	0	0.834281	1	Decrease	nonDE	-0.0270155	0	0.999972	1	Decrease	nonDE	-1.60124	-2.00093	0.0237524	0.11015	Decrease	nonDE	-0.211096	0	0.999455	1	Decrease	nonDE	-2.59833	-3.22314	0.000803415	0.00688367	Decrease	DE	-0.0107608	0	0.999802	1	Decrease	nonDE	2.11327
ENSG00000135372	-0.219875	0	0.999999	1	Decrease	nonDE	-1.19444	-1.01699	0.155533	0.534285	Decrease	nonDE	-2.19525	-5.01695	8.53381e-07	9.55101e-06	Decrease	DE	-0.0377355	0	1	1	Decrease	nonDE	-1.06323	-0.301183	0.381881	1	Decrease	nonDE	-1.59896	-2.25701	0.0128472	0.0748672	Decrease	nonDE	-1.90032	-2.72948	0.00361622	0.0260963	Decrease	DE	-2.10782	-2.78016	0.00312463	0.0381375	Decrease	DE	2.48253
ENSG00000137038	-0.175019	0	0.99942	1	Decrease	nonDE	-1.75695	-2.30057	0.0115129	0.0547059	Decrease	nonDE	-2.0424	-3.00193	0.00161188	0.0104689	Decrease	DE	0.21786	0	0.996484	1	Increase	nonDE	-1.3701	-1.08294	0.14043	0.506849	Decrease	nonDE	-1.96793	-2.29698	0.0116179	0.0688561	Decrease	nonDE	-2.37378	-2.72662	0.00364599	0.0262658	Decrease	DE	-1.84257	-1.58042	0.0582335	0.388896	Decrease	nonDE	1.26687
ENSG00000138050	0.512621	0	0.96736	1	Increase	nonDE	-0.858803	0	0.671986	1	Decrease	nonDE	-1.02333	-0.0713422	0.471618	1	Decrease	nonDE	0.626693	0	0.890463	1	Increase	nonDE	-1.68314	-1.98628	0.0245638	0.113243	Decrease	nonDE	-1.34298	-0.969082	0.167162	0.65317	Decrease	nonDE	-2.39226	-2.73712	0.00353792	0.0256791	Decrease	DE	-1.3931	-0.760857	0.224072	0.994611	Decrease	nonDE	1.13165
ENSG00000140525	-0.0883338	0	0.997532	1	Decrease	nonDE	-1.36716	-1.03694	0.150854	0.521354	Decrease	nonDE	-0.277561	0	0.987514	1	Decrease	nonDE	0.478811	0	0.927212	1	Increase	nonDE	-1.15357	-0.402745	0.343902	1	Decrease	nonDE	-0.165153	0	0.987087	1	Decrease	nonDE	-2.51563	-2.8188	0.00279165	0.0207429	Decrease	DE	-0.0390848	0	0.994686	1	Decrease	nonDE	0.215256
ENSG00000140743	-0.278921	0	0.99861	1	Decrease	nonDE	-1.62321	-2.11799	0.0180499	0.0819765	Decrease	nonDE	-1.93417	-2.99594	0.00164173	0.0106462	Decrease	DE	0.175902	0	0.998746	1	Increase	nonDE	-1.0493	-0.15947	0.436774	1	Decrease	nonDE	-2.06227	-2.6575	0.00443533	0.0299068	Decrease	DE	-2.88441	-3.78738	0.000116329	0.00124207	Decrease	DE	-2.33585	-2.46517	0.00750651	0.0776995	Decrease	nonDE	1.43183
ENSG00000143179	0.730657	0	0.752942	1	Increase	nonDE	-1.46985	-1.06418	0.144621	0.503423	Decrease	nonDE	-0.741414	0	0.729052	1	Decrease	nonDE	1.38616	0.907517	0.182915	1	Increase	nonDE	-1.05666	-0.136667	0.445755	1	Decrease	nonDE	-0.798871	0	0.673963	1	Decrease	nonDE	-2.79639	-2.9732	0.00175983	0.0138044	Decrease	DE	-1.57356	-0.917129	0.18043	0.862254	Decrease	nonDE	0.125278
ENSG00000148655	-0.0132941	0	0.999829	1	Decrease	nonDE	-1.80857	-2.09582	0.0190294	0.085865	Decrease	nonDE	-0.723837	0	0.796475	1	Decrease	nonDE	0.37098	0	0.969068	1	Increase	nonDE	-1.35608	-0.898585	0.185276	0.632818	Decrease	nonDE	-0.48531	0	0.916377	1	Decrease	nonDE	-2.70169	-2.86603	0.0024287	0.0183396	Decrease	DE	-0.261201	0	0.957017	1	Decrease	nonDE	1.12239
ENSG00000151304	0.0227524	0	1	1	Increase	nonDE	-1.31182	-1.29331	0.0991111	0.36583	Decrease	nonDE	-1.51964	-2.09291	0.0191608	0.0983874	Decrease	nonDE	-0.0955558	0	0.999925	1	Decrease	nonDE	-1.34201	-1.3377	0.0916767	0.3549	Decrease	nonDE	-1.23851	-0.862361	0.195047	0.736073	Decrease	nonDE	-2.04898	-2.51649	0.00654145	0.0440135	Decrease	DE	-1.43946	-1.05293	0.147174	0.752681	Decrease	nonDE	2.07541
ENSG00000156253	0.278454	0	0.960929	1	Increase	nonDE	-1.20891	-0.489961	0.312499	0.945035	Decrease	nonDE	-1.41278	-0.934327	0.175943	0.658736	Decrease	nonDE	1.17726	0.409892	0.341284	1	Increase	nonDE	-1.54251	-1.18136	0.11982	0.446209	Decrease	nonDE	-1.10051	-0.20388	0.419404	1	Decrease	nonDE	-3.30948	-3.62022	0.000210972	0.00211393	Decrease	DE	-2.71132	-2.38116	0.00936275	0.0920711	Decrease	nonDE	-0.704029
ENSG00000162734	0.125116	0	1	1	Increase	nonDE	-1.07651	-0.726852	0.234319	0.750431	Decrease	nonDE	-0.789778	0	0.974411	1	Decrease	nonDE	0.314126	0	0.999999	1	Increase	nonDE	-1.15834	-1.37295	0.086079	0.336989	Decrease	nonDE	-0.822216	0	0.918679	1	Decrease	nonDE	-1.39033	-2.47492	0.00731407	0.0485089	Decrease	DE	-0.738972	0	0.930269	1	Decrease	nonDE	7.35525
ENSG00000165572	0.152796	0	0.999925	1	Increase	nonDE	-1.38913	-1.42508	0.0782787	0.298971	Decrease	nonDE	-1.12371	-0.470694	0.319328	1	Decrease	nonDE	0.285922	0	0.997231	1	Increase	nonDE	-1.28382	-1.00966	0.157277	0.555813	Decrease	nonDE	-1.29462	-0.935991	0.175516	0.677995	Decrease	nonDE	-2.13872	-2.73902	0.00351858	0.0255832	Decrease	DE	-0.82608	0	0.673931	1	Decrease	nonDE	1.40595
ENSG00000166321	-0.301895	0	0.939469	1	Decrease	nonDE	-1.05794	-0.132409	0.447437	1	Decrease	nonDE	-0.997443	0	0.502292	1	Decrease	nonDE	0.000335272	0	0.999912	1	Increase	nonDE	-1.50352	-0.993771	0.161101	0.566135	Decrease	nonDE	-1.04074	-0.0741477	0.470655	1	Decrease	nonDE	-2.69939	-2.47821	0.00725024	0.048111	Decrease	DE	-1.74484	-0.951126	0.171977	0.834896	Decrease	nonDE	-1.56626
ENSG00000167600	0.117715	0	0.999971	1	Increase	nonDE	-1.33119	-1.19718	0.116718	0.420662	Decrease	nonDE	-0.605141	0	0.953322	1	Decrease	nonDE	0.490551	0	0.982125	1	Increase	nonDE	-1.07059	-0.260158	0.397579	1	Decrease	nonDE	-0.827308	0	0.732972	1	Decrease	nonDE	-1.99764	-2.48016	0.00721235	0.0478849	Decrease	DE	-0.621685	0	0.863758	1	Decrease	nonDE	2.36834
ENSG00000172785	0.0514548	0	1	1	Increase	nonDE	-1.41972	-1.91285	0.0289953	0.12477	Decrease	nonDE	-1.74273	-3.17659	0.00093293	0.00641134	Decrease	DE	-0.0268052	0	0.999998	1	Decrease	nonDE	-1.29469	-1.31189	0.0959468	0.369037	Decrease	nonDE	-1.72949	-2.64744	0.00456229	0.0306476	Decrease	DE	-1.91951	-2.57569	0.00556715	0.038217	Decrease	DE	-1.44985	-1.22181	0.112007	0.627071	Decrease	nonDE	2.92335
ENSG00000172794	-0.600301	0	0.842898	1	Decrease	nonDE	-1.85217	-2.17477	0.0157382	0.0724755	Decrease	nonDE	-0.970311	0	0.53097	1	Decrease	nonDE	0.708604	0	0.752427	1	Increase	nonDE	-1.74415	-1.68821	0.0468973	0.20002	Decrease	nonDE	-0.562999	0	0.822827	1	Decrease	nonDE	-3.15941	-3.79134	0.000114675	0.00122815	Decrease	DE	-1.68461	-1.08645	0.139675	0.726482	Decrease	nonDE	-2.15422
ENSG00000173349	0.00184101	0	1	1	Increase	nonDE	-1.03969	-0.188271	0.425481	1	Decrease	nonDE	-0.688377	0	0.945916	1	Decrease	nonDE	0.288076	0	0.999769	1	Increase	nonDE	-0.648059	0	0.952773	1	Decrease	nonDE	-0.333472	0	0.99907	1	Decrease	nonDE	-1.85227	-2.56168	0.0057852	0.039575	Decrease	DE	-1.09274	-0.289703	0.386255	1	Decrease	nonDE	2.39142
ENSG00000174177	0.569804	0	0.864684	1	Increase	nonDE	-0.952768	0	0.546569	1	Decrease	nonDE	-2.26292	-2.843	0.00259991	0.01623	Decrease	DE	1.11335	0.26222	0.396787	1	Increase	nonDE	-1.62807	-1.45431	0.0741482	0.29638	Decrease	nonDE	-2.64156	-3.15999	0.000983634	0.00772063	Decrease	DE	-2.86414	-3.10203	0.00118145	0.00972387	Decrease	DE	-2.69172	-2.4177	0.00851046	0.0858235	Decrease	nonDE	-0.821349
ENSG00000174748	0.0173886	0	1	1	Increase	nonDE	-1.15534	-2.20805	0.0145064	0.0675225	Decrease	nonDE	-1.2925	-4.03074	4.73149e-05	0.000408466	Decrease	DE	0.098723	0	1	1	Increase	nonDE	-1.11834	-1.53042	0.0641837	0.263095	Decrease	nonDE	-1.4027	-4.64287	4.18158e-06	5.3705e-05	Decrease	DE	-1.33206	-3.12604	0.00109542	0.00908142	Decrease	DE	-1.28391	-2.35271	0.0100771	0.0979198	Decrease	nonDE	8.03545
ENSG00000175893	-0.104467	0	0.99982	1	Decrease	nonDE	-1.06038	-0.208935	0.417415	1	Decrease	nonDE	-0.905683	0	0.633121	1	Decrease	nonDE	0.117333	0	0.999157	1	Increase	nonDE	-1.27179	-0.820063	0.206849	0.69198	Decrease	nonDE	-0.978159	0	0.524846	1	Decrease	nonDE	-2.36075	-2.73153	0.00359501	0.0259732	Decrease	DE	-0.958885	0	0.537643	1	Decrease	nonDE	1.39759
ENSG00000178105	-0.188055	0	0.999999	1	Decrease	nonDE	-1.34307	-1.66261	0.049413	0.199611	Decrease	nonDE	-2.30152	-4.97682	1.01569e-06	1.1257e-05	Decrease	DE	-0.311399	0	0.999464	1	Decrease	nonDE	-1.31204	-1.34197	0.0909856	0.353207	Decrease	nonDE	-2.13096	-3.60222	0.000224689	0.00204822	Decrease	DE	-2.32101	-3.19806	0.000870973	0.00738178	Decrease	DE	-2.72643	-3.38631	0.000470016	0.00769145	Decrease	DE	2.56127
ENSG00000181817	0.111089	0	1	1	Increase	nonDE	-0.925834	0	0.697632	1	Decrease	nonDE	-0.562613	0	0.999489	1	Decrease	nonDE	0.302328	0	0.999998	1	Increase	nonDE	-1.18524	-1.17992	0.120104	0.447136	Decrease	nonDE	-0.782311	0	0.917402	1	Decrease	nonDE	-1.57022	-2.59114	0.00533535	0.0369043	Decrease	DE	-0.817921	0	0.805412	1	Decrease	nonDE	3.27974
ENSG00000187630	-0.236704	0	0.99233	1	Decrease	nonDE	-1.82216	-2.30183	0.0114761	0.0545515	Decrease	nonDE	-1.83376	-2.28547	0.0119608	0.0648478	Decrease	nonDE	-0.282625	0	0.971403	1	Decrease	nonDE	-1.57628	-1.46448	0.0727519	0.291543	Decrease	nonDE	-1.57471	-1.29474	0.0988652	0.429261	Decrease	nonDE	-2.89239	-3.08292	0.00125435	0.0102498	Decrease	DE	-1.06663	-0.115854	0.454206	1	Decrease	nonDE	0.288109
ENSG00000189190	0.0352616	0	0.997246	1	Increase	nonDE	-1.62593	-1.44974	0.0747819	0.287279	Decrease	nonDE	-1.91154	-2.01532	0.0229778	0.114983	Decrease	nonDE	0.715823	0	0.75068	1	Increase	nonDE	-1.95621	-1.99992	0.0238077	0.110312	Decrease	nonDE	-1.07995	-0.165507	0.434419	1	Decrease	nonDE	-2.78558	-2.80364	0.00291824	0.0215812	Decrease	DE	-1.77617	-1.15723	0.124694	0.674012	Decrease	nonDE	-0.661096
ENSG00000196586	-0.182961	0	0.971099	1	Decrease	nonDE	-0.431588	0	0.917534	1	Decrease	nonDE	-0.882593	0	0.607199	1	Decrease	nonDE	0.544843	0	0.821222	1	Increase	nonDE	-0.396639	0	0.90691	1	Decrease	nonDE	-1.4761	-0.868032	0.193504	0.731724	Decrease	nonDE	-2.90418	-2.96377	0.00181101	0.0141704	Decrease	DE	-1.56448	-0.785879	0.216943	0.97399	Decrease	nonDE	-0.539309
ENSG00000198301	-0.160391	0	1	1	Decrease	nonDE	-1.3006	-2.33486	0.0105496	0.0505504	Decrease	nonDE	-1.51239	-3.79864	0.000111682	0.000907279	Decrease	DE	-0.0693083	0	1	1	Decrease	nonDE	-1.075	-0.547251	0.292577	0.90287	Decrease	nonDE	-1.44972	-2.73648	0.00354441	0.0246145	Decrease	DE	-1.52991	-2.64159	0.00463759	0.0325853	Decrease	DE	-1.74434	-3.08005	0.00126564	0.0181728	Decrease	DE	3.99092
ENSG00000205542	0.230996	0	1	1	Increase	nonDE	-0.979132	0	0.565027	1	Decrease	nonDE	-0.912503	0	0.747589	1	Decrease	nonDE	0.259596	0	0.999981	1	Increase	nonDE	-1.22594	-1.61468	0.0544147	0.22759	Decrease	nonDE	-1.1869	-1.20154	0.115875	0.485142	Decrease	nonDE	-1.56563	-2.9308	0.00200106	0.0154644	Decrease	DE	-1.22941	-1.05201	0.147384	0.75314	Decrease	nonDE	8.86004
ENSG00000206190	0.160599	0	0.994735	1	Increase	nonDE	-1.77069	-2.01719	0.0228785	0.101301	Decrease	nonDE	-3.2663	-5.02331	8.30093e-07	9.29868e-06	Decrease	DE	-0.0882684	0	0.991221	1	Decrease	nonDE	-1.73916	-1.8504	0.033275	0.148066	Decrease	nonDE	-2.521	-3.14777	0.00102258	0.00797634	Decrease	DE	-2.55352	-2.52954	0.0063144	0.042646	Decrease	DE	-2.66813	-2.33949	0.0104258	0.100375	Decrease	nonDE	0.163041
ENSG00000225101	0.272323	0	0.962111	1	Increase	nonDE	-1.84829	-1.81795	0.0356998	0.149715	Decrease	nonDE	-1.36829	-0.809478	0.209868	0.762741	Decrease	nonDE	0.442569	0	0.881219	1	Increase	nonDE	-1.97903	-1.98049	0.0248913	0.1145	Decrease	nonDE	-1.64555	-1.20437	0.11533	0.483983	Decrease	nonDE	-3.039	-2.84287	0.00260099	0.0194647	Decrease	DE	-0.90449	0	0.559811	1	Decrease	nonDE	-0.520047
ENSG00000226328	-0.119898	0	1	1	Decrease	nonDE	-1.33513	-1.62174	0.0536541	0.214805	Decrease	nonDE	-1.59555	-2.72237	0.00369057	0.022209	Decrease	DE	-0.19793	0	0.99993	1	Decrease	nonDE	-1.12875	-0.593685	0.276883	0.865197	Decrease	nonDE	-1.44959	-1.7488	0.041356	0.206615	Decrease	nonDE	-2.23136	-3.31725	0.000591101	0.00527739	Decrease	DE	-1.37694	-1.03297	0.151779	0.768705	Decrease	nonDE	2.17182
ENSG00000226950	0.0997169	0	0.998622	1	Increase	nonDE	-1.58766	-1.54298	0.0626467	0.246555	Decrease	nonDE	-1.60819	-1.56948	0.059496	0.264087	Decrease	nonDE	0.148435	0	0.991244	1	Increase	nonDE	-1.5151	-1.29898	0.098137	0.376653	Decrease	nonDE	-1.90277	-1.91754	0.0286933	0.150364	Decrease	nonDE	-2.76889	-2.82051	0.00277768	0.0206636	Decrease	DE	-2.13058	-1.64659	0.0510477	0.353136	Decrease	nonDE	0.920572
ENSG00000272807	0.0170662	0	0.998957	1	Increase	nonDE	-1.87492	-2.2597	0.012761	0.0601576	Decrease	nonDE	-2.41076	-3.49986	0.000320103	0.00237989	Decrease	DE	0.660158	0	0.790161	1	Increase	nonDE	-1.75056	-1.77874	0.0388226	0.169798	Decrease	nonDE	-1.94859	-1.98039	0.0248971	0.132915	Decrease	nonDE	-2.81083	-3.20942	0.000839753	0.00713165	Decrease	DE	-2.83377	-2.75535	0.00335712	0.04058	Decrease	DE	-1.49109
ENSG00000273437	-0.3921	0	0.969739	1	Decrease	nonDE	-1.28142	-0.84331	0.20031	0.659892	Decrease	nonDE	-1.44328	-1.28446	0.100644	0.410136	Decrease	nonDE	0.769739	0	0.764827	1	Increase	nonDE	-1.22153	-0.571169	0.284441	0.884731	Decrease	nonDE	-0.254706	0	0.972012	1	Decrease	nonDE	-2.36259	-2.77479	0.00317371	0.0233328	Decrease	DE	-1.18827	-0.396666	0.34614	1	Decrease	nonDE	0.174454
ENSG00000004846	0.638337	0	0.736865	1	Increase	nonDE	2.18228	2.47387	0.0073345	0.0363679	Increase	DE	1.71905	1.44424	0.0755512	0.322669	Increase	nonDE	0.242372	0	0.896796	1	Increase	nonDE	1.44923	0.857248	0.196455	0.663405	Increase	nonDE	0.467886	0	0.816504	1	Increase	nonDE	1.81575	1.12133	0.132204	0.531947	Increase	nonDE	1.19712	0.235466	0.411975	1	Increase	nonDE	-0.330621
ENSG00000008405	0.0054724	0	1	1	Increase	nonDE	1.25419	2.43092	0.00821946	0.0402308	Increase	DE	1.1887	1.78262	0.0385037	0.179957	Increase	nonDE	-0.202023	0	0.999999	1	Decrease	nonDE	1.01799	0.155403	0.438374	1	Increase	nonDE	1.213	1.73467	0.0425971	0.211971	Increase	nonDE	1.24929	1.5435	0.0625834	0.29514	Increase	nonDE	1.45952	2.64894	0.00454317	0.0517715	Increase	nonDE	5.28362
ENSG00000017260	0.192843	0	1	1	Increase	nonDE	1.40037	3.88634	8.10662e-05	0.000565164	Increase	DE	1.44517	4.22577	2.23881e-05	0.000202186	Increase	DE	0.389031	0	0.999976	1	Increase	nonDE	1.18336	1.62925	0.052853	0.221873	Increase	nonDE	1.38078	3.09145	0.00122128	0.00940343	Increase	DE	1.19999	1.31449	0.0955105	0.414551	Increase	nonDE	1.28185	1.65333	0.0503508	0.349472	Increase	nonDE	7.74766
ENSG00000038427	0.370344	0	0.987387	1	Increase	nonDE	2.06351	4.44957	9.21702e-06	7.33557e-05	Increase	DE	3.19567	9.03084	1.07177e-15	3.48952e-14	Increase	DE	0.678393	0	0.82894	1	Increase	nonDE	1.48893	1.85975	0.0326029	0.145644	Increase	nonDE	2.9507	6.81134	1.66909e-10	4.12663e-09	Increase	DE	1.53084	1.4845	0.0700619	0.322877	Increase	nonDE	2.93667	4.86389	1.65028e-06	5.77827e-05	Increase	DE	9.78815
ENSG00000050438	0.484937	0	0.92525	1	Increase	nonDE	1.76172	2.62097	0.00491211	0.0253597	Increase	DE	2.75942	6.45599	1.00359e-09	1.66403e-08	Increase	DE	0.901576	0	0.598841	1	Increase	nonDE	0.920591	0	0.604288	1	Increase	nonDE	2.37013	5.03561	7.86792e-07	1.14281e-05	Increase	DE	1.02819	0.080653	0.467922	1	Increase	nonDE	2.1908	3.52068	0.000298044	0.0052397	Increase	DE	3.00118
ENSG00000059378	0.158928	0	0.999611	1	Increase	nonDE	1.48227	2.43987	0.0080276	0.0394457	Increase	DE	0.229497	0	0.999434	1	Increase	nonDE	-0.120246	0	0.996974	1	Decrease	nonDE	1.41346	1.99868	0.0238754	0.110435	Increase	nonDE	0.176148	0	0.999109	1	Increase	nonDE	1.49494	1.60754	0.0551935	0.267227	Increase	nonDE	0.200191	0	0.977759	1	Increase	nonDE	5.04908
ENSG00000061676	-0.128153	0	0.955147	1	Decrease	nonDE	2.17324	2.38869	0.00918082	0.0445018	Increase	DE	2.18996	2.40604	0.00877447	0.049058	Increase	DE	0.0422313	0	0.981572	1	Increase	nonDE	1.74737	1.33427	0.0922376	0.356741	Increase	nonDE	2.96901	3.5256	0.000293046	0.00260151	Increase	DE	2.44222	1.98021	0.02491	0.13853	Increase	nonDE	2.03191	1.2548	0.10608	0.605242	Increase	nonDE	-0.331032
ENSG00000068912	-0.0617492	0	1	1	Decrease	nonDE	1.2069	2.65747	0.00443572	0.0231725	Increase	DE	0.910945	0	0.86485	1	Increase	nonDE	0.0404954	0	1	1	Increase	nonDE	1.16995	1.97088	0.0254427	0.116737	Increase	nonDE	1.0551	0.58237	0.280668	0.975375	Increase	nonDE	1.07014	0.599854	0.274829	0.899489	Increase	nonDE	0.762173	0	0.962548	1	Increase	nonDE	6.56229
ENSG00000069956	0.0537685	0	1	1	Increase	nonDE	1.2338	2.71819	0.00373482	0.0197786	Increase	DE	0.853856	0	0.948314	1	Increase	nonDE	-0.00756558	0	1	1	Decrease	nonDE	1.10542	1.11512	0.133439	0.487087	Increase	nonDE	0.869403	0	0.89278	1	Increase	nonDE	1.12038	0.926747	0.177897	0.660918	Increase	nonDE	0.687227	0	0.981854	1	Increase	nonDE	7.21135
ENSG00000072682	-0.286457	0	0.919556	1	Decrease	nonDE	2.39225	3.66228	0.000181948	0.00120038	Increase	DE	2.25347	3.28974	0.00064699	0.0045716	Increase	DE	0.528696	0	0.797066	1	Increase	nonDE	1.74553	1.6023	0.0557716	0.232645	Increase	nonDE	2.15189	2.43983	0.00802839	0.0501424	Increase	nonDE	1.4413	0.820985	0.206593	0.73601	Increase	nonDE	0.184968	0	0.924488	1	Increase	nonDE	1.84164
ENSG00000078246	0.51032	0	0.968959	1	Increase	nonDE	1.79177	3.73405	0.000140947	0.000945405	Increase	DE	1.31635	1.434	0.0769996	0.328073	Increase	nonDE	0.0306207	0	0.998927	1	Increase	nonDE	0.960365	0	0.571816	1	Increase	nonDE	0.497607	0	0.976752	1	Increase	nonDE	1.27449	0.831237	0.20369	0.728668	Increase	nonDE	0.690201	0	0.789707	1	Increase	nonDE	3.85477
ENSG00000079805	0.121812	0	1	1	Increase	nonDE	1.19325	2.65739	0.00443671	0.0231725	Increase	DE	1.52284	7.15854	2.7803e-11	5.48835e-10	Increase	DE	0.234591	0	1	1	Increase	nonDE	1.09508	1.20572	0.115069	0.431723	Increase	nonDE	1.41589	4.89951	1.41708e-06	1.97148e-05	Increase	DE	1.15062	1.41894	0.079167	0.358074	Increase	nonDE	1.2756	2.33977	0.0104177	0.100373	Increase	nonDE	6.50267
ENSG00000085733	-0.0139463	0	0.995392	1	Decrease	nonDE	2.25681	2.65943	0.0044114	0.0230596	Increase	DE	3.00771	4.41618	1.05423e-05	9.95834e-05	Increase	DE	-0.225141	0	0.900857	1	Decrease	nonDE	1.58306	1.0782	0.141484	0.509289	Increase	nonDE	2.31864	2.38173	0.00934842	0.0569676	Increase	nonDE	1.75324	0.997594	0.160367	0.613802	Increase	nonDE	2.82848	2.3954	0.00902243	0.0897133	Increase	nonDE	0.100572
ENSG00000086619	0.0881803	0	1	1	Increase	nonDE	1.30217	2.50999	0.00665715	0.0332725	Increase	DE	0.946164	0	0.666426	1	Increase	nonDE	-0.00837387	0	1	1	Decrease	nonDE	0.980448	0	0.558584	1	Increase	nonDE	0.810247	0	0.904141	1	Increase	nonDE	1.29593	1.64897	0.0507972	0.249997	Increase	nonDE	0.839465	0	0.779817	1	Increase	nonDE	4.98238
ENSG00000094804	0.276466	0	0.915477	1	Increase	nonDE	2.24295	2.78196	0.0031084	0.0167671	Increase	DE	1.29632	0.618004	0.268835	0.933217	Increase	nonDE	0.262722	0	0.893522	1	Increase	nonDE	0.999135	0	0.500752	1	Increase	nonDE	0.832114	0	0.616683	1	Increase	nonDE	0.874242	0	0.574747	1	Increase	nonDE	1.37092	0.486361	0.314926	1	Increase	nonDE	-0.857549
ENSG00000099250	-0.0905723	0	0.998829	1	Decrease	nonDE	1.74523	3.17125	0.000948971	0.00560573	Increase	DE	2.57709	6.79028	1.85852e-10	3.35685e-09	Increase	DE	0.0230998	0	0.998863	1	Increase	nonDE	1.60556	2.29476	0.0116834	0.0583706	Increase	nonDE	2.71576	6.29006	2.28401e-09	4.80371e-08	Increase	DE	1.76087	2.16638	0.016063	0.0956531	Increase	nonDE	2.68462	4.51441	7.08774e-06	0.00021204	Increase	DE	6.12505
ENSG00000101188	-0.154061	0	0.967763	1	Decrease	nonDE	2.70774	4.33281	1.47001e-05	0.000114593	Increase	DE	2.86275	4.70126	3.27948e-06	3.37663e-05	Increase	DE	0.423432	0	0.842063	1	Increase	nonDE	1.93512	2.03729	0.0218362	0.102371	Increase	nonDE	3.51943	5.6218	5.60726e-08	9.84412e-07	Increase	DE	1.6935	1.12955	0.130395	0.526919	Increase	nonDE	2.98056	3.16223	0.000976647	0.0146439	Increase	DE	-1.10117
ENSG00000102172	0.0789678	0	1	1	Increase	nonDE	1.25764	2.3859	0.00924777	0.0447744	Increase	DE	1.10402	0.936354	0.175423	0.65753	Increase	nonDE	0.0606847	0	1	1	Increase	nonDE	1.12731	1.07238	0.142778	0.512521	Increase	nonDE	0.85039	0	0.870563	1	Increase	nonDE	1.00824	0.0504546	0.479919	1	Increase	nonDE	0.815885	0	0.840115	1	Increase	nonDE	7.91586
ENSG00000102265	-0.037427	0	1	1	Decrease	nonDE	1.37387	2.84537	0.00258177	0.0141321	Increase	DE	1.80605	6.00608	9.10412e-09	1.33949e-07	Increase	DE	0.208608	0	0.99998	1	Increase	nonDE	1.10466	0.71775	0.237107	0.770381	Increase	nonDE	1.71069	4.45235	9.11441e-06	0.000108705	Increase	DE	1.35228	1.78334	0.0384447	0.199052	Increase	nonDE	1.44451	1.99468	0.024096	0.200147	Increase	nonDE	8.79553
ENSG00000102781	0.153571	0	0.997177	1	Increase	nonDE	1.56195	2.35979	0.00989481	0.0476129	Increase	DE	1.76448	3.29251	0.00064115	0.00453289	Increase	DE	0.244581	0	0.982243	1	Increase	nonDE	1.47896	1.86754	0.0320513	0.143385	Increase	nonDE	1.66673	2.52151	0.00645326	0.0415254	Increase	DE	1.25611	0.753802	0.226173	0.788266	Increase	nonDE	1.32771	0.886642	0.188463	0.888449	Increase	nonDE	2.9257
ENSG00000104043	0.426832	0	0.960472	1	Increase	nonDE	1.98132	3.72693	0.000144588	0.000969202	Increase	DE	0.955138	0	0.561407	1	Increase	nonDE	0.319712	0	0.955509	1	Increase	nonDE	1.34262	1.3409	0.0911584	0.35353	Increase	nonDE	0.710077	0	0.839073	1	Increase	nonDE	1.33536	0.913348	0.181384	0.670377	Increase	nonDE	0.401101	0	0.913403	1	Increase	nonDE	4.68009
ENSG00000104221	0.377269	0	0.993497	1	Increase	nonDE	1.56469	2.76793	0.00323738	0.0173867	Increase	DE	1.27747	1.31912	0.0947369	0.390249	Increase	nonDE	0.546859	0	0.941455	1	Increase	nonDE	1.07023	0.343766	0.365792	1	Increase	nonDE	0.933084	0	0.619226	1	Increase	nonDE	1.03189	0.118614	0.452883	1	Increase	nonDE	0.409795	0	0.96667	1	Increase	nonDE	4.03056
ENSG00000104497	0.0631152	0	1	1	Increase	nonDE	1.33496	2.58115	0.00548416	0.0280702	Increase	DE	1.26619	2.02441	0.0224994	0.113038	Increase	nonDE	0.0805877	0	0.999998	1	Increase	nonDE	1.23112	1.63402	0.0523496	0.22035	Increase	nonDE	0.99424	0	0.51477	1	Increase	nonDE	1.2489	1.30101	0.0977912	0.422665	Increase	nonDE	0.995939	0	0.50757	1	Increase	nonDE	5.40605
ENSG00000105771	0.174409	0	0.999628	1	Increase	nonDE	1.5713	3.00098	0.00161659	0.00914852	Increase	DE	1.51622	2.70965	0.0038269	0.0229577	Increase	DE	0.248565	0	0.994604	1	Increase	nonDE	1.44031	2.22324	0.0139729	0.0685249	Increase	nonDE	1.20908	0.972336	0.166354	0.650624	Increase	nonDE	1.31212	1.14247	0.127691	0.518162	Increase	nonDE	1.16535	0.55107	0.291271	1	Increase	nonDE	3.77314
ENSG00000108702	0.0900677	0	0.960078	1	Increase	nonDE	2.6296	2.58376	0.00544493	0.027915	Increase	DE	3.80354	4.70901	3.17506e-06	3.28648e-05	Increase	DE	0.552851	0	0.732939	1	Increase	nonDE	2.18391	1.65712	0.0499751	0.211586	Increase	nonDE	4.46886	5.16967	4.36561e-07	6.70624e-06	Increase	DE	1.89339	0.926955	0.179454	0.664929	Increase	nonDE	3.19689	2.26028	0.012758	0.118549	Increase	nonDE	-0.833669
ENSG00000111554	0.165415	0	0.999947	1	Increase	nonDE	1.48959	2.87939	0.00233418	0.0128667	Increase	DE	1.60522	3.56012	0.000260124	0.00196071	Increase	DE	0.506799	0	0.979568	1	Increase	nonDE	1.2685	1.48317	0.0702373	0.283459	Increase	nonDE	1.37972	1.97699	0.0250907	0.133835	Increase	nonDE	0.926387	0	0.622794	1	Increase	nonDE	1.0119	0.046712	0.481408	1	Increase	nonDE	5.26886
ENSG00000111961	0.629365	0	0.92214	1	Increase	nonDE	2.14291	5.3094	2.33989e-07	2.25619e-06	Increase	DE	1.92634	4.22091	2.28161e-05	0.000205755	Increase	DE	0.561246	0	0.917933	1	Increase	nonDE	1.28807	1.37221	0.0861928	0.337317	Increase	nonDE	1.35626	1.59059	0.0570789	0.2703	Increase	nonDE	1.44096	1.51633	0.0659451	0.307638	Increase	nonDE	1.4042	1.27887	0.101622	0.586419	Increase	nonDE	5.5693
ENSG00000112299	0.0807368	0	0.978017	1	Increase	nonDE	2.25792	3.06013	0.00134671	0.00774712	Increase	DE	1.18459	0.415466	0.339248	1	Increase	nonDE	-0.303195	0	0.868377	1	Decrease	nonDE	1.06304	0.134008	0.446815	1	Increase	nonDE	0.577409	0	0.783269	1	Increase	nonDE	2.27659	1.93816	0.0273982	0.14958	Increase	nonDE	1.1747	0.225753	0.413738	1	Increase	nonDE	3.99272
ENSG00000113369	0.261158	0	0.999992	1	Increase	nonDE	1.43266	3.08659	0.00124003	0.00717958	Increase	DE	1.02954	0.203354	0.41959	1	Increase	nonDE	-0.0775194	0	0.999991	1	Decrease	nonDE	1.08852	0.587494	0.278951	0.870247	Increase	nonDE	0.8781	0	0.767513	1	Increase	nonDE	1.20452	0.956118	0.170403	0.640906	Increase	nonDE	0.667144	0	0.911987	1	Increase	nonDE	6.68459
ENSG00000114446	0.44183	0	0.994324	1	Increase	nonDE	1.66422	3.68206	0.000169644	0.00112394	Increase	DE	1.73814	4.12098	3.35669e-05	0.00029465	Increase	DE	0.647685	0	0.918426	1	Increase	nonDE	1.37134	2.12864	0.0175955	0.0843119	Increase	nonDE	1.48293	2.64772	0.00455872	0.03064	Increase	DE	1.08372	0.360644	0.359478	1	Increase	nonDE	1.20643	0.827077	0.204863	0.937008	Increase	nonDE	4.64988
ENSG00000116260	0.0048408	0	1	1	Increase	nonDE	1.48033	3.33937	0.000549463	0.00338953	Increase	DE	1.79079	5.43378	1.3322e-07	1.67158e-06	Increase	DE	0.230436	0	0.999862	1	Increase	nonDE	1.29231	1.83725	0.0342404	0.151716	Increase	nonDE	1.81708	4.78247	2.33167e-06	3.12259e-05	Increase	DE	1.13415	0.626992	0.265888	0.87923	Increase	nonDE	1.4191	1.77007	0.0395422	0.292624	Increase	nonDE	7.04058
ENSG00000117500	0.0189591	0	1	1	Increase	nonDE	1.16987	2.55301	0.00592378	0.0300991	Increase	DE	1.00594	0.0867407	0.465506	1	Increase	nonDE	0.0364151	0	1	1	Increase	nonDE	1.08511	1.16004	0.124091	0.458304	Increase	nonDE	1.05772	0.713697	0.238354	0.861524	Increase	nonDE	1.0469	0.466783	0.320722	1	Increase	nonDE	0.959257	0	0.640214	1	Increase	nonDE	7.81086
ENSG00000117586	0.0962692	0	0.968631	1	Increase	nonDE	2.32825	2.8287	0.00271173	0.0147789	Increase	DE	1.49831	0.996776	0.160373	0.611957	Increase	nonDE	0.258808	0	0.888955	1	Increase	nonDE	1.78682	1.48641	0.069809	0.282003	Increase	nonDE	2.30033	2.36257	0.00982404	0.0594016	Increase	nonDE	1.74663	1.0428	0.149596	0.581982	Increase	nonDE	1.62797	0.788608	0.216521	0.972445	Increase	nonDE	0.0569726
ENSG00000122591	0.133786	0	1	1	Increase	nonDE	1.50468	3.74498	0.000135533	0.000911046	Increase	DE	1.20164	1.45289	0.0743441	0.317839	Increase	nonDE	0.00509585	0	1	1	Increase	nonDE	1.16527	1.12477	0.131391	0.481293	Increase	nonDE	0.984826	0	0.537558	1	Increase	nonDE	1.38348	1.91159	0.0290764	0.157236	Increase	nonDE	0.903701	0	0.663248	1	Increase	nonDE	5.64052
ENSG00000122861	0.246406	0	0.998501	1	Increase	nonDE	1.69831	3.43213	0.000402962	0.00253443	Increase	DE	2.67763	8.40324	3.48521e-14	9.68673e-13	Increase	DE	0.506326	0	0.954039	1	Increase	nonDE	1.48779	2.24488	0.0132419	0.0652723	Increase	nonDE	2.76637	7.87031	6.35737e-13	2.17138e-11	Increase	DE	1.49748	1.75522	0.0408013	0.20978	Increase	nonDE	2.52746	5.05224	7.31716e-07	2.78786e-05	Increase	DE	6.17517
ENSG00000123908	0.0681136	0	1	1	Increase	nonDE	1.31024	3.04303	0.00142011	0.00812835	Increase	DE	1.45882	4.42839	1.00375e-05	9.51021e-05	Increase	DE	-0.0139474	0	1	1	Decrease	nonDE	0.984509	0	0.554554	1	Increase	nonDE	1.30796	2.52353	0.00641809	0.0413203	Increase	DE	1.21645	1.40383	0.0813892	0.365537	Increase	nonDE	1.28574	1.6636	0.0493135	0.34437	Increase	nonDE	6.87805
ENSG00000125144	0.214393	0	0.920566	1	Increase	nonDE	5.32336	3.36172	0.0005115	0.00316938	Increase	DE	5.25047	3.29889	0.000629619	0.00446396	Increase	DE	-0.0918333	0	0.972017	1	Decrease	nonDE	3.75313	2.00678	0.0237956	0.11031	Increase	nonDE	4.36606	2.43461	0.00822246	0.0512524	Increase	nonDE	3.72428	1.31847	0.106776	0.452482	Increase	nonDE	3.33014	1.07988	0.164544	0.811705	Increase	nonDE	4.34395
ENSG00000126759	0.0593901	0	0.999963	1	Increase	nonDE	1.65013	3.4826	0.00033955	0.00215507	Increase	DE	1.6538	3.46144	0.000364899	0.0026827	Increase	DE	0.546873	0	0.955658	1	Increase	nonDE	1.37177	1.82419	0.035222	0.155406	Increase	nonDE	1.47886	2.19816	0.0148636	0.0849571	Increase	nonDE	1.06549	0.251847	0.400781	1	Increase	nonDE	0.857052	0	0.68719	1	Increase	nonDE	5.76336
ENSG00000127080	0.34965	0	0.99967	1	Increase	nonDE	1.38969	2.514	0.00658558	0.0329612	Increase	DE	1.23428	1.48952	0.0693993	0.300334	Increase	nonDE	0.634178	0	0.955971	1	Increase	nonDE	1.29678	1.93695	0.0274717	0.125312	Increase	nonDE	0.945245	0	0.627215	1	Increase	nonDE	0.883127	0	0.71853	1	Increase	nonDE	0.609692	0	0.955227	1	Increase	nonDE	4.4163
ENSG00000127328	-0.125005	0	0.99993	1	Decrease	nonDE	1.42747	2.50555	0.0067373	0.0336328	Increase	DE	1.1619	0.924912	0.178372	0.666038	Increase	nonDE	0.294538	0	0.997247	1	Increase	nonDE	1.33822	1.72762	0.0432283	0.18608	Increase	nonDE	1.2722	1.31069	0.0961482	0.420083	Increase	nonDE	0.830861	0	0.751892	1	Increase	nonDE	0.81627	0	0.750595	1	Increase	nonDE	4.06841
ENSG00000127666	0.049849	0	1	1	Increase	nonDE	1.35009	3.19522	0.000878932	0.00522152	Increase	DE	0.763028	0	0.97862	1	Increase	nonDE	0.209632	0	0.999999	1	Increase	nonDE	1.27334	2.29446	0.0116923	0.0583915	Increase	nonDE	0.444785	0	0.999948	1	Increase	nonDE	0.807957	0	0.879936	1	Increase	nonDE	0.459603	0	0.997793	1	Increase	nonDE	5.87196
ENSG00000128016	0.242369	0	1	1	Increase	nonDE	1.39105	4.40683	1.0945e-05	8.61778e-05	Increase	DE	1.0719	0.784149	0.217197	0.783698	Increase	nonDE	0.246671	0	1	1	Increase	nonDE	1.13314	1.36621	0.0871278	0.340339	Increase	nonDE	0.834111	0	0.935845	1	Increase	nonDE	1.01265	0.0944377	0.462454	1	Increase	nonDE	0.69245	0	0.97742	1	Increase	nonDE	9.17409
ENSG00000129084	0.151196	0	1	1	Increase	nonDE	1.21117	3.46195	0.000364263	0.00230375	Increase	DE	1.09989	1.59238	0.0568773	0.253812	Increase	nonDE	0.164533	0	1	1	Increase	nonDE	1.10967	1.64091	0.0516298	0.217686	Increase	nonDE	0.926685	0	0.837836	1	Increase	nonDE	1.11444	1.25011	0.106765	0.452482	Increase	nonDE	0.871929	0	0.890495	1	Increase	nonDE	8.34144
ENSG00000129473	0.283318	0	0.99999	1	Increase	nonDE	1.37568	2.79695	0.00297573	0.0161266	Increase	DE	1.14822	1.07671	0.141813	0.550859	Increase	nonDE	0.221246	0	0.999923	1	Increase	nonDE	1.05559	0.401295	0.344434	1	Increase	nonDE	0.843111	0	0.847557	1	Increase	nonDE	1.14258	0.738032	0.23092	0.800713	Increase	nonDE	0.754563	0	0.865608	1	Increase	nonDE	4.55011
ENSG00000131873	-0.055825	0	1	1	Decrease	nonDE	1.27218	2.55137	0.00595034	0.0302218	Increase	DE	1.17679	1.62292	0.0535276	0.241347	Increase	nonDE	0.0166665	0	1	1	Increase	nonDE	1.25933	2.20079	0.014768	0.0721139	Increase	nonDE	1.31482	2.47015	0.00740764	0.0467782	Increase	DE	1.16342	1.02181	0.154395	0.59659	Increase	nonDE	1.21502	1.21569	0.113164	0.630451	Increase	nonDE	6.21744
ENSG00000132357	0.317829	0	1	1	Increase	nonDE	1.33878	3.2299	0.000786079	0.00470679	Increase	DE	0.972811	0	0.598332	1	Increase	nonDE	0.325041	0	0.999993	1	Increase	nonDE	1.09265	0.84092	0.200977	0.676125	Increase	nonDE	0.676073	0	0.995217	1	Increase	nonDE	1.19484	1.3081	0.096587	0.41821	Increase	nonDE	0.522021	0	0.996547	1	Increase	nonDE	5.95715
ENSG00000133069	0.31239	0	0.868031	1	Increase	nonDE	2.91241	3.50194	0.000317833	0.00203267	Increase	DE	2.05763	1.81769	0.0357199	0.1682	Increase	nonDE	0.432688	0	0.794632	1	Increase	nonDE	1.01549	0.0238154	0.491709	1	Increase	nonDE	1.70244	1.04022	0.150147	0.601041	Increase	nonDE	1.94029	1.12733	0.131144	0.528921	Increase	nonDE	1.06212	0.0633248	0.493553	1	Increase	nonDE	-0.771662
ENSG00000136514	1.12944	0.243328	0.404122	1	Increase	nonDE	2.14486	2.53702	0.00618754	0.0311991	Increase	DE	0.339034	0	0.894552	1	Increase	nonDE	-0.34989	0	0.841688	1	Decrease	nonDE	1.30363	0.757017	0.225212	0.738821	Increase	nonDE	-1.15326	-0.250981	0.401407	1	Decrease	nonDE	2.50719	2.13345	0.0173944	0.102126	Increase	nonDE	0.417248	0	0.798905	1	Increase	nonDE	3.09684
ENSG00000137094	0.141796	0	0.997319	1	Increase	nonDE	1.63385	2.65698	0.00444184	0.0231801	Increase	DE	1.85585	3.67316	0.00017508	0.00136143	Increase	DE	-0.141683	0	0.98602	1	Decrease	nonDE	1.12753	0.480748	0.315756	0.956732	Increase	nonDE	1.47782	1.78811	0.0380564	0.192044	Increase	nonDE	1.86096	2.33508	0.0105438	0.0668184	Increase	nonDE	1.60499	1.50346	0.0675859	0.432902	Increase	nonDE	3.09873
ENSG00000137460	-0.127164	0	0.966349	1	Decrease	nonDE	2.0472	2.49449	0.00694075	0.0345659	Increase	DE	0.977532	0	0.519679	1	Increase	nonDE	0.323027	0	0.876048	1	Increase	nonDE	1.72222	1.50066	0.0679477	0.275728	Increase	nonDE	0.883491	0	0.583883	1	Increase	nonDE	0.841092	0	0.597893	1	Increase	nonDE	0.712658	0	0.661219	1	Increase	nonDE	0.369889
ENSG00000137801	0.435328	0	0.930178	1	Increase	nonDE	1.86703	2.63907	0.00467039	0.0242115	Increase	DE	1.5863	1.72867	0.0431337	0.199292	Increase	nonDE	0.613639	0	0.797629	1	Increase	nonDE	1.62535	1.73798	0.0423034	0.182823	Increase	nonDE	1.29958	0.748757	0.227685	0.830145	Increase	nonDE	0.44311	0	0.869258	1	Increase	nonDE	-0.185102	0	0.942005	1	Decrease	nonDE	10.484
ENSG00000137959	0.806257	0	0.653081	1	Increase	nonDE	2.18146	2.8417	0.0026099	0.0142736	Increase	DE	-0.118994	0	0.967851	1	Decrease	nonDE	0.232629	0	0.911961	1	Increase	nonDE	1.70632	1.79966	0.0371295	0.162962	Increase	nonDE	-0.639019	0	0.740403	1	Decrease	nonDE	1.6634	1.09273	0.138289	0.550126	Increase	nonDE	-1.2634	-0.242349	0.424088	1	Decrease	nonDE	6.43951
ENSG00000138600	0.129889	0	1	1	Increase	nonDE	1.25039	3.4958	0.00032458	0.00207265	Increase	DE	1.41667	5.67732	4.32936e-08	5.7794e-07	Increase	DE	0.192104	0	1	1	Increase	nonDE	1.18246	2.31918	0.0109808	0.0553012	Increase	nonDE	1.403	4.6499	4.06138e-06	5.24299e-05	Increase	DE	1.14468	1.34302	0.0908155	0.398032	Increase	nonDE	1.29723	2.45216	0.00777059	0.0798396	Increase	nonDE	8.91991
ENSG00000139178	0.101178	0	0.986511	1	Increase	nonDE	1.79363	2.37959	0.00940062	0.0454617	Increase	DE	2.22337	3.79788	0.000111992	0.000909207	Increase	DE	1.03328	0.0749233	0.470202	1	Increase	nonDE	1.67873	1.90201	0.0297027	0.134219	Increase	nonDE	2.25238	3.55321	0.000266418	0.00238539	Increase	DE	0.82512	0	0.665379	1	Increase	nonDE	1.58534	1.47082	0.0718907	0.453523	Increase	nonDE	2.76464
ENSG00000141013	0.263299	0	0.928192	1	Increase	nonDE	2.25933	3.00154	0.0016138	0.00913682	Increase	DE	2.27015	3.00244	0.00160933	0.0104577	Increase	DE	0.428858	0	0.829944	1	Increase	nonDE	1.42983	0.918809	0.179958	0.618355	Increase	nonDE	1.74716	1.5162	0.0659614	0.306232	Increase	nonDE	1.67144	1.08939	0.139023	0.551998	Increase	nonDE	2.0527	1.60625	0.0553395	0.374558	Increase	nonDE	0.404367
ENSG00000143061	0.075089	0	0.975056	1	Increase	nonDE	2.27909	2.66068	0.00439585	0.0229879	Increase	DE	0.279031	0	0.916248	1	Increase	nonDE	0.941677	0	0.536663	1	Increase	nonDE	1.04288	0.0763692	0.46982	1	Increase	nonDE	-0.219584	0	0.915691	1	Decrease	nonDE	-0.23029	0	0.89919	1	Decrease	nonDE	-1.29146	-0.332597	0.374986	1	Decrease	nonDE	-0.802837
ENSG00000145545	0.260896	0	0.999982	1	Increase	nonDE	1.42151	2.93923	0.00195082	0.0108827	Increase	DE	1.14296	0.971721	0.166507	0.630943	Increase	nonDE	0.387612	0	0.998409	1	Increase	nonDE	1.34273	2.32961	0.0106925	0.0539573	Increase	nonDE	0.927459	0	0.671259	1	Increase	nonDE	1.05902	0.297192	0.3834	1	Increase	nonDE	0.668236	0	0.927362	1	Increase	nonDE	5.42387
ENSG00000146676	0.0173992	0	1	1	Increase	nonDE	1.23327	2.80769	0.00288389	0.0156492	Increase	DE	1.01968	0.230966	0.408854	1	Increase	nonDE	0.0800047	0	1	1	Increase	nonDE	1.14953	1.64787	0.0509097	0.215229	Increase	nonDE	0.969774	0	0.619065	1	Increase	nonDE	1.1318	1.07164	0.142944	0.562751	Increase	nonDE	0.736065	0	0.968948	1	Increase	nonDE	5.95909
ENSG00000150637	0.415914	0	0.925592	1	Increase	nonDE	2.38525	4.53413	6.54034e-06	5.28583e-05	Increase	DE	2.63687	5.45508	1.20879e-07	1.5259e-06	Increase	DE	1.14828	0.352925	0.362362	1	Increase	nonDE	1.56008	1.73222	0.0428158	0.184547	Increase	nonDE	2.55383	4.97338	1.03095e-06	1.46851e-05	Increase	DE	1.26534	0.744615	0.228931	0.795359	Increase	nonDE	2.01876	2.84708	0.0025688	0.0325252	Increase	DE	3.28313
ENSG00000151239	0.106579	0	1	1	Increase	nonDE	1.27294	2.49551	0.00692179	0.0344852	Increase	DE	1.1637	1.47258	0.0716535	0.307815	Increase	nonDE	-0.00475638	0	1	1	Decrease	nonDE	1.17498	1.49046	0.0692757	0.280301	Increase	nonDE	0.884796	0	0.811771	1	Increase	nonDE	1.16204	0.9903	0.161944	0.618137	Increase	nonDE	1.14896	0.826968	0.204893	0.937008	Increase	nonDE	5.49901
ENSG00000151715	0.100957	0	0.952471	1	Increase	nonDE	2.71751	2.7402	0.00350678	0.0186815	Increase	DE	4.42687	5.77583	2.72675e-08	3.7519e-07	Increase	DE	0.315246	0	0.848127	1	Increase	nonDE	1.79612	1.10785	0.135077	0.491325	Increase	nonDE	4.34009	5.11518	5.55264e-07	8.3456e-06	Increase	DE	2.90856	2.21175	0.0143816	0.0870045	Increase	nonDE	3.99393	3.47908	0.000343667	0.00592553	Increase	DE	2.52595
ENSG00000151929	0.00650442	0	1	1	Increase	nonDE	1.3268	2.60491	0.00513605	0.0264504	Increase	DE	1.19245	1.51359	0.0662915	0.289534	Increase	nonDE	0.126168	0	0.999997	1	Increase	nonDE	0.970309	0	0.583095	1	Increase	nonDE	1.2377	1.6232	0.053498	0.256228	Increase	nonDE	1.05259	0.285772	0.387756	1	Increase	nonDE	0.93957	0	0.617288	1	Increase	nonDE	4.4057
ENSG00000155755	-0.0971659	0	0.961852	1	Decrease	nonDE	2.262	2.39384	0.00905842	0.0439755	Increase	DE	1.97259	1.79314	0.0376501	0.176362	Increase	nonDE	-0.301449	0	0.858566	1	Decrease	nonDE	2.2171	2.06631	0.0204033	0.0963299	Increase	nonDE	1.71378	1.08906	0.139112	0.564694	Increase	nonDE	2.20188	1.45277	0.074447	0.340085	Increase	nonDE	1.64763	0.695526	0.246587	1	Increase	nonDE	0.653186
ENSG00000155893	0.49615	0	0.883688	1	Increase	nonDE	2.11266	3.2884	0.00064984	0.00395425	Increase	DE	1.75229	2.16693	0.0160414	0.0841686	Increase	nonDE	-0.080584	0	0.977526	1	Decrease	nonDE	1.74535	2.20179	0.0147314	0.0719916	Increase	nonDE	1.80332	2.26445	0.0126099	0.073696	Increase	nonDE	1.64376	1.21003	0.114244	0.47472	Increase	nonDE	1.99567	1.82158	0.035421	0.26991	Increase	nonDE	2.73326
ENSG00000156011	0.332693	0	0.97806	1	Increase	nonDE	1.9225	3.53776	0.000281025	0.00180741	Increase	DE	2.36337	5.34406	2.00146e-07	2.45242e-06	Increase	DE	0.350496	0	0.948989	1	Increase	nonDE	0.995904	0	0.505858	1	Increase	nonDE	1.71938	2.62473	0.00486107	0.0324806	Increase	DE	1.41781	1.14925	0.126293	0.514154	Increase	nonDE	1.83306	2.20963	0.0144503	0.132215	Increase	nonDE	4.14036
ENSG00000156414	0.308678	0	0.932258	1	Increase	nonDE	1.88288	2.38462	0.00927839	0.0448879	Increase	DE	2.32762	3.73396	0.000140996	0.00112357	Increase	DE	0.130061	0	0.958833	1	Increase	nonDE	1.64182	1.67532	0.0481501	0.204736	Increase	nonDE	2.29303	3.43929	0.000393332	0.0033886	Increase	DE	2.05963	2.03335	0.0220375	0.125052	Increase	nonDE	3.01896	3.909	7.45631e-05	0.00157351	Increase	DE	2.87874
ENSG00000157800	0.131048	0	0.999127	1	Increase	nonDE	1.79192	3.78483	0.00011741	0.000796394	Increase	DE	1.06776	0.301534	0.381747	1	Increase	nonDE	0.112263	0	0.996446	1	Increase	nonDE	1.50872	2.25461	0.0129243	0.0639104	Increase	nonDE	0.896521	0	0.655284	1	Increase	nonDE	1.45299	1.47014	0.0719836	0.330518	Increase	nonDE	0.565451	0	0.877188	1	Increase	nonDE	4.05925
ENSG00000160683	1.12738	0.246221	0.402987	1	Increase	nonDE	2.91777	4.61244	4.74233e-06	3.92118e-05	Increase	DE	2.11614	2.52115	0.00645949	0.0371769	Increase	DE	0.789036	0	0.631559	1	Increase	nonDE	1.72336	1.80389	0.0367941	0.161659	Increase	nonDE	1.37618	0.853257	0.197552	0.74319	Increase	nonDE	2.22529	2.16163	0.0162493	0.0966249	Increase	nonDE	1.60284	0.946136	0.172965	0.837534	Increase	nonDE	2.57097
ENSG00000163221	0.268163	0	0.988329	1	Increase	nonDE	1.94868	3.65731	0.000185171	0.00121971	Increase	DE	2.80692	7.04678	4.97019e-11	9.58483e-10	Increase	DE	0.583835	0	0.870002	1	Increase	nonDE	1.62669	2.30636	0.011345	0.0569515	Increase	nonDE	2.76077	6.25237	2.74906e-09	5.72416e-08	Increase	DE	1.83945	2.40926	0.00870084	0.0564811	Increase	nonDE	2.65758	4.42131	1.03271e-05	0.0002909	Increase	DE	6.20031
ENSG00000164889	-0.0870145	0	1	1	Decrease	nonDE	1.36219	3.09306	0.00121515	0.007042	Increase	DE	1.18562	1.55863	0.0607702	0.268886	Increase	nonDE	0.233186	0	0.999991	1	Increase	nonDE	1.25424	1.91332	0.0289647	0.131405	Increase	nonDE	1.12448	0.872955	0.192157	0.728141	Increase	nonDE	1.01968	0.116707	0.453637	1	Increase	nonDE	0.763052	0	0.893313	1	Increase	nonDE	4.4825
ENSG00000165806	0.193779	0	0.999989	1	Increase	nonDE	1.431	2.83672	0.0026485	0.0144721	Increase	DE	1.09419	0.598617	0.275241	0.951238	Increase	nonDE	-0.00501695	0	0.999998	1	Decrease	nonDE	1.24442	1.54871	0.0619536	0.254954	Increase	nonDE	0.965028	0	0.579603	1	Increase	nonDE	1.05601	0.241896	0.404623	1	Increase	nonDE	0.911329	0	0.635754	1	Increase	nonDE	5.5397
ENSG00000166676	0.794258	0	0.640125	1	Increase	nonDE	3.13676	4.65507	3.97517e-06	3.31529e-05	Increase	DE	1.00083	0.0015655	0.499494	1	Increase	nonDE	1.02378	0.0342977	0.488422	1	Increase	nonDE	1.85591	1.69725	0.0460343	0.196875	Increase	nonDE	0.480223	0	0.813832	1	Increase	nonDE	0.871404	0	0.576103	1	Increase	nonDE	-0.532083	0	0.744354	1	Decrease	nonDE	0.356285
ENSG00000166750	0.226343	0	1	1	Increase	nonDE	1.26809	2.51392	0.00658698	0.0329612	Increase	DE	1.28825	2.63942	0.00466579	0.0276006	Increase	DE	0.115283	0	1	1	Increase	nonDE	1.13373	1.15055	0.126025	0.464488	Increase	nonDE	1.06197	0.482482	0.315142	1	Increase	nonDE	1.07157	0.44573	0.328271	1	Increase	nonDE	1.02744	0.151982	0.43972	1	Increase	nonDE	8.09094
ENSG00000167110	0.0380879	0	1	1	Increase	nonDE	1.32216	3.88983	8.00309e-05	0.000558879	Increase	DE	1.23671	2.79532	0.0029899	0.0183808	Increase	DE	0.0394975	0	1	1	Increase	nonDE	1.12303	1.34546	0.0904225	0.351456	Increase	nonDE	1.01058	0.105399	0.458112	1	Increase	nonDE	1.07433	0.594002	0.276777	0.904667	Increase	nonDE	0.8582	0	0.841644	1	Increase	nonDE	6.49786
ENSG00000168778	0.347931	0	0.892997	1	Increase	nonDE	2.14684	2.64807	0.00455422	0.0236876	Increase	DE	1.838	1.87281	0.0316827	0.151292	Increase	nonDE	0.210856	0	0.917977	1	Increase	nonDE	1.36675	0.763668	0.223233	0.735021	Increase	nonDE	1.58164	1.14649	0.126862	0.524476	Increase	nonDE	1.14986	0.222786	0.412905	1	Increase	nonDE	1.29861	0.40673	0.34352	1	Increase	nonDE	0.736467
ENSG00000168874	-0.28977	0	0.899945	1	Decrease	nonDE	2.27521	2.88471	0.00229749	0.0126812	Increase	DE	3.17674	5.24702	3.09481e-07	3.66322e-06	Increase	DE	-0.225902	0	0.902851	1	Decrease	nonDE	2.05686	2.02107	0.022674	0.105776	Increase	nonDE	3.96067	6.18173	3.88527e-09	7.90614e-08	Increase	DE	2.59045	2.32775	0.0107437	0.0679822	Increase	nonDE	3.7099	4.00629	5.18797e-05	0.00116135	Increase	DE	1.15988
ENSG00000169228	0.329982	0	0.981424	1	Increase	nonDE	1.74311	2.91466	0.00210061	0.0116509	Increase	DE	2.12875	4.55963	5.89248e-06	5.83891e-05	Increase	DE	0.381218	0	0.944401	1	Increase	nonDE	1.24976	0.920454	0.179529	0.617394	Increase	nonDE	1.81011	3.02273	0.00151203	0.0113765	Increase	DE	1.58138	1.63095	0.0526734	0.257211	Increase	nonDE	1.47793	1.22894	0.11067	0.622082	Increase	nonDE	2.44604
ENSG00000172403	1.62026	1.01255	0.156606	1	Increase	nonDE	2.95614	3.78236	0.000118462	0.000803091	Increase	DE	3.12609	4.10863	3.51923e-05	0.000307412	Increase	DE	0.962012	0	0.525848	1	Increase	nonDE	1.4222	0.791681	0.215009	0.712809	Increase	nonDE	1.58961	1.02406	0.153871	0.612755	Increase	nonDE	2.6976	2.28579	0.0119523	0.0743196	Increase	nonDE	2.17077	1.41063	0.0804865	0.493801	Increase	nonDE	0.366067
ENSG00000172939	0.132716	0	1	1	Increase	nonDE	1.4742	5.74946	3.0873e-08	3.26026e-07	Increase	DE	1.08602	1.00708	0.157894	0.603414	Increase	nonDE	0.0822469	0	1	1	Increase	nonDE	1.14877	1.64283	0.0514304	0.216991	Increase	nonDE	0.817839	0	0.96372	1	Increase	nonDE	1.16588	1.33248	0.0925294	0.404413	Increase	nonDE	0.569113	0	0.998434	1	Increase	nonDE	7.10019
ENSG00000174996	-0.0320872	0	0.996153	1	Decrease	nonDE	2.01996	3.08547	0.00124435	0.00719795	Increase	DE	1.78536	2.32456	0.0108311	0.0593133	Increase	nonDE	0.470476	0	0.860599	1	Increase	nonDE	1.75732	2.01114	0.0232002	0.107909	Increase	nonDE	2.04886	2.67571	0.00421355	0.0286028	Increase	DE	1.98994	2.1556	0.0164884	0.0976757	Increase	nonDE	0.845604	0	0.608424	1	Increase	nonDE	1.13266
ENSG00000175279	0.806227	0	0.670655	1	Increase	nonDE	1.99888	2.7151	0.00376796	0.0199289	Increase	DE	1.62865	1.64834	0.0508613	0.230661	Increase	nonDE	0.623476	0	0.759593	1	Increase	nonDE	1.48172	1.33904	0.0914588	0.354207	Increase	nonDE	0.808667	0	0.677335	1	Increase	nonDE	1.50477	0.99222	0.161478	0.617111	Increase	nonDE	1.1407	0.240635	0.405293	1	Increase	nonDE	2.141
ENSG00000181634	0.465233	0	0.784442	1	Increase	nonDE	3.33892	4.13388	3.19465e-05	0.000236393	Increase	DE	3.98663	5.38474	1.66498e-07	2.05824e-06	Increase	DE	1.15101	0.17561	0.437251	1	Increase	nonDE	2.27693	2.08635	0.0194615	0.0922983	Increase	nonDE	3.3753	4.00899	5.13565e-05	0.000533792	Increase	DE	2.71019	2.46155	0.00757942	0.0500833	Increase	nonDE	2.1646	1.5438	0.062572	0.407873	Increase	nonDE	2.87779
ENSG00000182831	0.02669	0	1	1	Increase	nonDE	1.18785	2.80947	0.00286897	0.0155749	Increase	DE	1.10929	1.59744	0.0563106	0.251821	Increase	nonDE	0.158058	0	1	1	Increase	nonDE	1.09688	1.31887	0.0947786	0.365093	Increase	nonDE	1.08858	1.10156	0.136355	0.556566	Increase	nonDE	1.17182	1.73912	0.0422031	0.215661	Increase	nonDE	0.90237	0	0.808128	1	Increase	nonDE	6.75219
ENSG00000184205	-0.0507606	0	0.999839	1	Decrease	nonDE	1.6001	3.00283	0.00160744	0.00910905	Increase	DE	0.859907	0	0.74092	1	Increase	nonDE	-0.458235	0	0.935585	1	Decrease	nonDE	1.15772	0.672602	0.251204	0.802194	Increase	nonDE	0.784653	0	0.793389	1	Increase	nonDE	1.7522	2.20371	0.0146622	0.0884032	Increase	nonDE	1.20172	0.512219	0.304688	1	Increase	nonDE	3.76143
ENSG00000186665	0.448902	0	0.980192	1	Increase	nonDE	1.58584	2.66447	0.00434923	0.0227631	Increase	DE	1.36341	1.61956	0.0538878	0.242456	Increase	nonDE	0.158161	0	0.993624	1	Increase	nonDE	1.18389	0.863152	0.19483	0.65969	Increase	nonDE	1.01214	0.0528632	0.478961	1	Increase	nonDE	1.1168	0.363773	0.358312	1	Increase	nonDE	1.26068	0.757988	0.224922	0.995328	Increase	nonDE	3.84158
ENSG00000188070	1.19899	0.540201	0.294996	1	Increase	nonDE	2.54243	4.97538	1.02203e-06	9.12478e-06	Increase	DE	2.08619	3.38126	0.000478012	0.00344361	Increase	DE	0.6489	0	0.771888	1	Increase	nonDE	1.19615	0.658496	0.255698	0.812878	Increase	nonDE	0.956322	0	0.552979	1	Increase	nonDE	1.88313	2.05092	0.0211527	0.120522	Increase	nonDE	1.70684	1.49867	0.0682049	0.43531	Increase	nonDE	2.10481
ENSG00000188191	0.655202	0	0.758264	1	Increase	nonDE	1.99156	2.39861	0.00894646	0.0434666	Increase	DE	1.3861	0.886735	0.188438	0.697394	Increase	nonDE	-0.664418	0	0.699488	1	Decrease	nonDE	1.02472	0.0562731	0.477611	1	Increase	nonDE	0.257893	0	0.933991	1	Increase	nonDE	2.37382	2.0793	0.0197888	0.113905	Increase	nonDE	1.57464	0.762266	0.224075	0.994611	Increase	nonDE	0.497368
ENSG00000188897	0.149339	0	0.957242	1	Increase	nonDE	2.1244	2.53741	0.00618102	0.0311787	Increase	DE	1.82159	1.79344	0.0376259	0.176314	Increase	nonDE	-0.00823045	0	0.99672	1	Decrease	nonDE	1.14342	0.283427	0.388674	1	Increase	nonDE	0.826356	0	0.622262	1	Increase	nonDE	1.73235	1.06941	0.143499	0.564352	Increase	nonDE	1.49934	0.648447	0.259673	1	Increase	nonDE	-0.343147
ENSG00000197635	0.695721	0	0.684966	1	Increase	nonDE	2.41637	2.64865	0.0045469	0.0236594	Increase	DE	1.19894	0.339993	0.367337	1	Increase	nonDE	0.553599	0	0.738492	1	Increase	nonDE	1.44151	0.772674	0.220585	0.727832	Increase	nonDE	0.181363	0	0.927197	1	Increase	nonDE	1.37599	0.470379	0.321205	1	Increase	nonDE	-0.151174	0	0.92712	1	Decrease	nonDE	0.276524
ENSG00000199366	1.01105	0.0229949	0.490871	1	Increase	nonDE	2.14599	2.82442	0.00274596	0.014959	Increase	DE	1.77394	1.84889	0.0333848	0.158454	Increase	nonDE	0.718958	0	0.680968	1	Increase	nonDE	0.877379	0	0.620788	1	Increase	nonDE	1.00667	0.0162989	0.493512	1	Increase	nonDE	0.984351	0	0.511096	1	Increase	nonDE	1.00422	0.00664784	0.498354	1	Increase	nonDE	2.32167
ENSG00000199740	0.623508	0	0.7607	1	Increase	nonDE	2.2343	2.78394	0.00309058	0.0166841	Increase	DE	0.881945	0	0.595727	1	Increase	nonDE	0.729891	0	0.666193	1	Increase	nonDE	1.39103	0.813353	0.20876	0.696146	Increase	nonDE	1.19401	0.365994	0.357517	1	Increase	nonDE	0.333775	0	0.859314	1	Increase	nonDE	-0.471049	0	0.778358	1	Decrease	nonDE	-0.255108
ENSG00000203965	0.206967	0	0.9278	1	Increase	nonDE	2.48328	3.08343	0.00125232	0.00724072	Increase	DE	1.78187	1.53887	0.0631463	0.278026	Increase	nonDE	0.684153	0	0.6805	1	Increase	nonDE	2.10359	2.0893	0.0193257	0.0917952	Increase	nonDE	1.50127	0.853538	0.197494	0.74319	Increase	nonDE	1.60044	0.858963	0.196128	0.709103	Increase	nonDE	0.713829	0	0.654956	1	Increase	nonDE	0.572919
ENSG00000212743	0.115725	0	0.963017	1	Increase	nonDE	3.29967	5.27833	2.69017e-07	2.57218e-06	Increase	DE	2.71803	3.77132	0.000123278	0.000991839	Increase	DE	0.0173611	0	0.992657	1	Increase	nonDE	1.75768	1.45749	0.0737095	0.294908	Increase	nonDE	2.57688	2.98675	0.00168853	0.0125836	Increase	DE	2.25896	1.78883	0.0380021	0.197167	Increase	nonDE	1.80271	1.02501	0.153885	0.776549	Increase	nonDE	0.295173
ENSG00000213362	0.326191	0	0.97763	1	Increase	nonDE	1.65291	2.35105	0.0101203	0.0486419	Increase	DE	1.64835	2.31443	0.0111146	0.06068	Increase	nonDE	-0.244408	0	0.962236	1	Decrease	nonDE	1.60535	2.08127	0.0196961	0.0933071	Increase	nonDE	1.66739	2.16744	0.0160214	0.0906267	Increase	nonDE	1.69776	1.62184	0.0536436	0.260805	Increase	nonDE	1.66177	1.40298	0.0815164	0.497957	Increase	nonDE	1.18141
ENSG00000213658	0.216547	0	0.930943	1	Increase	nonDE	2.36513	2.99909	0.00162595	0.00919316	Increase	DE	1.66082	1.37387	0.0859355	0.361356	Increase	nonDE	0.00495987	0	0.997927	1	Increase	nonDE	1.61744	1.20865	0.114507	0.429744	Increase	nonDE	1.07776	0.136163	0.446151	1	Increase	nonDE	1.93176	1.31649	0.0952066	0.413805	Increase	nonDE	2.16595	1.53892	0.0631677	0.411115	Increase	nonDE	0.410978
ENSG00000214900	-0.337314	0	0.93051	1	Decrease	nonDE	1.81592	2.40114	0.00888761	0.0432142	Increase	DE	1.17093	0.470671	0.319337	1	Increase	nonDE	-0.723741	0	0.684775	1	Decrease	nonDE	1.70754	1.7719	0.0393898	0.172099	Increase	nonDE	1.63174	1.49581	0.0685764	0.315915	Increase	nonDE	2.35383	2.44227	0.00797682	0.0523014	Increase	nonDE	1.84737	1.35569	0.0887923	0.530258	Increase	nonDE	1.83747
ENSG00000222041	-0.0605378	0	0.99435	1	Decrease	nonDE	1.91278	3.03029	0.00147714	0.008424	Increase	DE	1.78243	2.5896	0.00535802	0.0314639	Increase	DE	-0.186033	0	0.955939	1	Decrease	nonDE	1.63227	1.87848	0.0312895	0.140277	Increase	nonDE	2.02784	3.04164	0.00142623	0.0108219	Increase	DE	1.8634	1.84361	0.033771	0.17839	Increase	nonDE	2.02547	2.10241	0.0187335	0.16296	Increase	nonDE	3.00464
ENSG00000225062	0.448394	0	0.840746	1	Increase	nonDE	2.49326	3.28694	0.000652945	0.00397121	Increase	DE	2.69667	3.72409	0.000146064	0.00115954	Increase	DE	0.552783	0	0.755186	1	Increase	nonDE	1.37865	0.740447	0.230193	0.752012	Increase	nonDE	2.58545	3.13652	0.00105969	0.00825047	Increase	DE	1.93129	1.38767	0.0838306	0.374736	Increase	nonDE	2.06029	1.46599	0.072568	0.456417	Increase	nonDE	-0.28264
ENSG00000225107	-0.824543	0	0.611518	1	Decrease	nonDE	2.73082	3.99041	5.50674e-05	0.000394891	Increase	DE	2.05466	2.31085	0.0112164	0.0611825	Increase	nonDE	-0.530806	0	0.754954	1	Decrease	nonDE	2.06454	1.84635	0.03357	0.149167	Increase	nonDE	2.95768	3.44921	0.000380345	0.00329029	Increase	DE	2.31304	1.8011	0.0370211	0.192796	Increase	nonDE	2.53172	1.99065	0.0243248	0.201261	Increase	nonDE	0.981929
ENSG00000225783	0.688446	0	0.717205	1	Increase	nonDE	2.2799	2.92471	0.00203813	0.0113294	Increase	DE	2.01196	2.24995	0.0130755	0.0701331	Increase	nonDE	0.197241	0	0.917621	1	Increase	nonDE	0.953986	0	0.538349	1	Increase	nonDE	0.928427	0	0.554382	1	Increase	nonDE	1.32855	0.470494	0.319958	1	Increase	nonDE	1.03705	0.0456478	0.488496	1	Increase	nonDE	1.7305
ENSG00000226067	0.109298	0	0.991281	1	Increase	nonDE	1.8213	2.74231	0.0034855	0.0185807	Increase	DE	1.97594	3.2815	0.000664677	0.00468337	Increase	DE	-0.157096	0	0.965317	1	Decrease	nonDE	0.622199	0	0.861087	1	Increase	nonDE	1.12059	0.345249	0.365235	1	Increase	nonDE	1.37483	0.791082	0.215177	0.759574	Increase	nonDE	1.43921	0.880743	0.190051	0.892913	Increase	nonDE	3.14404
ENSG00000228672	-0.318511	0	0.915001	1	Decrease	nonDE	2.51224	3.76828	0.000124637	0.00084359	Increase	DE	1.55541	1.29125	0.0994664	0.405888	Increase	nonDE	0.185974	0	0.9341	1	Increase	nonDE	1.95339	2.04874	0.0212606	0.1	Increase	nonDE	2.56822	3.22922	0.000787794	0.00635866	Increase	DE	1.43312	0.684753	0.24746	0.838127	Increase	nonDE	1.32316	0.460033	0.323746	1	Increase	nonDE	-0.569462
ENSG00000232810	0.177993	0	0.999472	1	Increase	nonDE	1.83906	4.266	1.91296e-05	0.000146303	Increase	DE	1.38171	1.86818	0.032006	0.152662	Increase	nonDE	0.288966	0	0.991723	1	Increase	nonDE	1.45958	2.16909	0.0159572	0.0773487	Increase	nonDE	1.06589	0.281674	0.389323	1	Increase	nonDE	1.13633	0.471598	0.319006	1	Increase	nonDE	0.287227	0	0.978984	1	Increase	nonDE	5.75649
ENSG00000236056	0.334658	0	0.893103	1	Increase	nonDE	2.19225	2.62501	0.00485727	0.0251179	Increase	DE	1.89776	1.91555	0.0288212	0.13992	Increase	nonDE	0.312827	0	0.87113	1	Increase	nonDE	2.12721	2.29858	0.011571	0.0579191	Increase	nonDE	1.68485	1.25465	0.105942	0.453551	Increase	nonDE	1.94087	1.389	0.0836313	0.373999	Increase	nonDE	0.616187	0	0.705509	1	Increase	nonDE	0.141589
ENSG00000238829	0.41749	0	0.928903	1	Increase	nonDE	1.76734	2.40383	0.00882512	0.042927	Increase	DE	1.39763	1.2091	0.114422	0.456922	Increase	nonDE	0.0141106	0	0.996839	1	Increase	nonDE	1.25941	0.798335	0.213074	0.707518	Increase	nonDE	1.07004	0.201681	0.420243	1	Increase	nonDE	0.677347	0	0.727895	1	Increase	nonDE	1.0669	0.123957	0.450871	1	Increase	nonDE	3.26928
ENSG00000248161	0.558116	0	0.794466	1	Increase	nonDE	2.07598	2.38837	0.00918854	0.044522	Increase	DE	1.76077	1.63876	0.0518535	0.234567	Increase	nonDE	0.42983	0	0.820014	1	Increase	nonDE	1.6972	1.44779	0.0750549	0.299336	Increase	nonDE	2.18657	2.37325	0.00955628	0.0580368	Increase	nonDE	1.88538	1.33358	0.0923625	0.403965	Increase	nonDE	1.01861	0.0238037	0.495991	1	Increase	nonDE	0.0138697
ENSG00000250069	-0.0145205	0	0.994073	1	Decrease	nonDE	2.52403	2.81821	0.00279644	0.0152076	Increase	DE	2.65388	3.05875	0.00135251	0.00894655	Increase	DE	-0.154318	0	0.927143	1	Decrease	nonDE	2.18601	1.94833	0.0267771	0.122322	Increase	nonDE	1.84354	1.27527	0.102273	0.441914	Increase	nonDE	2.57615	1.89218	0.0303745	0.162943	Increase	nonDE	2.88728	2.17052	0.0159105	0.143471	Increase	nonDE	0.80804
ENSG00000253214	0.609061	0	0.766301	1	Increase	nonDE	2.10484	2.45856	0.00763978	0.0377175	Increase	DE	1.98518	2.15329	0.0165808	0.0866364	Increase	nonDE	0.596089	0	0.738306	1	Increase	nonDE	1.33861	0.697776	0.24329	0.784575	Increase	nonDE	1.73251	1.44054	0.0760722	0.345369	Increase	nonDE	1.2819	0.4231	0.336877	1	Increase	nonDE	1.89342	1.26687	0.103781	0.596192	Increase	nonDE	-0.0908135
ENSG00000261308	0.376897	0	0.884271	1	Increase	nonDE	2.24333	2.89172	0.00224996	0.0124353	Increase	DE	1.37956	0.826155	0.205124	0.748114	Increase	nonDE	0.849982	0	0.596694	1	Increase	nonDE	1.45094	0.946572	0.172816	0.598578	Increase	nonDE	0.484745	0	0.825699	1	Increase	nonDE	0.869666	0	0.582855	1	Increase	nonDE	0.112069	0	0.950885	1	Increase	nonDE	-0.0624785
ENSG00000265666	0.275666	0	0.981786	1	Increase	nonDE	1.89266	3.30944	0.000606483	0.00370481	Increase	DE	2.39238	5.3962	1.58063e-07	1.95589e-06	Increase	DE	0.323946	0	0.948198	1	Increase	nonDE	1.27565	0.950479	0.171826	0.596135	Increase	nonDE	1.91023	3.22864	0.000789271	0.00636648	Increase	DE	1.64307	1.7055	0.0452571	0.22834	Increase	nonDE	1.89854	2.30002	0.0115288	0.108902	Increase	nonDE	2.80795
ENSG00000269906	1.05583	0.101693	0.459715	1	Increase	nonDE	2.18391	2.52626	0.00637076	0.0320198	Increase	DE	1.08936	0.176385	0.430168	1	Increase	nonDE	1.12686	0.192096	0.424795	1	Increase	nonDE	0.638673	0	0.762628	1	Increase	nonDE	1.69281	1.35771	0.0884664	0.392592	Increase	nonDE	1.36214	0.550791	0.291598	0.940362	Increase	nonDE	1.62236	0.871644	0.192689	0.899959	Increase	nonDE	-0.554665
ENSG00000269958	0.0180788	0	1	1	Increase	nonDE	1.25195	2.36972	0.00964421	0.0464783	Increase	DE	1.13774	1.27718	0.10192	0.414523	Increase	nonDE	0.0902793	0	1	1	Increase	nonDE	1.17283	1.49762	0.0683411	0.277235	Increase	nonDE	1.16028	1.29416	0.0989641	0.429392	Increase	nonDE	1.19509	1.25991	0.104992	0.446128	Increase	nonDE	0.826867	0	0.836112	1	Increase	nonDE	5.20167
ENSG00000270069	0.528112	0	0.787987	1	Increase	nonDE	2.43643	2.95793	0.00184345	0.0103297	Increase	DE	0.3254	0	0.890954	1	Increase	nonDE	0.379144	0	0.830061	1	Increase	nonDE	0.835334	0	0.618006	1	Increase	nonDE	-0.639806	0	0.710235	1	Decrease	nonDE	1.65363	0.898585	0.185468	0.681371	Increase	nonDE	-0.914165	0	0.563274	1	Decrease	nonDE	0.686467
ENSG00000270959	1.28904	0.583548	0.280278	1	Increase	nonDE	2.04918	2.431	0.00821776	0.0402308	Increase	DE	3.21511	5.47645	1.09628e-07	1.39511e-06	Increase	DE	-0.231494	0	0.908376	1	Decrease	nonDE	1.14131	0.331838	0.370277	1	Increase	nonDE	2.26933	3.03756	0.00144434	0.0109394	Increase	DE	2.37083	2.10383	0.0186707	0.108551	Increase	nonDE	3.57099	3.94344	6.56248e-05	0.00142074	Increase	DE	0.566927
ENSG00000272267	0.278315	0	0.912322	1	Increase	nonDE	2.27313	2.82053	0.00277753	0.0151178	Increase	DE	2.27393	2.79426	0.00299912	0.0184284	Increase	DE	0.269871	0	0.889024	1	Increase	nonDE	1.41505	0.826751	0.204957	0.686933	Increase	nonDE	1.65647	1.22555	0.111306	0.47091	Increase	nonDE	2.18587	1.79007	0.0378996	0.196799	Increase	nonDE	1.22562	0.295156	0.386296	1	Increase	nonDE	0.0838586
ENSG00000273017	-0.0141241	0	0.998753	1	Decrease	nonDE	1.7604	2.56221	0.00577677	0.0294357	Increase	DE	1.66787	2.2288	0.0137815	0.0736053	Increase	nonDE	0.105235	0	0.982282	1	Increase	nonDE	1.42663	1.23938	0.108731	0.411765	Increase	nonDE	1.37256	1.03152	0.152116	0.607445	Increase	nonDE	1.50378	1.1761	0.120864	0.497058	Increase	nonDE	1.2191	0.45854	0.323673	1	Increase	nonDE	2.89815
ENSG00000273837	-0.26745	0	0.914998	1	Decrease	nonDE	2.29224	3.09898	0.00119278	0.00692521	Increase	DE	2.73472	4.15654	2.92788e-05	0.000259596	Increase	DE	0.319596	0	0.878682	1	Increase	nonDE	2.04609	2.16672	0.0160496	0.0777062	Increase	nonDE	2.259	2.47746	0.00726459	0.0460838	Increase	DE	2.09748	1.88124	0.0311002	0.166315	Increase	nonDE	2.90157	3.07375	0.00129079	0.0184807	Increase	DE	5.85695
ENSG00000274156	0.900971	0	0.56869	1	Increase	nonDE	2.55264	3.271	0.000687863	0.00417099	Increase	DE	2.15024	2.33683	0.0104966	0.0577335	Increase	nonDE	0.732016	0	0.655568	1	Increase	nonDE	1.52583	1.06056	0.145438	0.520282	Increase	nonDE	1.04528	0.0818174	0.467621	1	Increase	nonDE	2.31444	1.99444	0.0241102	0.13462	Increase	nonDE	2.22495	1.68547	0.0471706	0.332846	Increase	nonDE	0.709759
ENSG00000276107	0.474072	0	0.801803	1	Increase	nonDE	2.27665	2.52545	0.00638471	0.0320708	Increase	DE	2.08964	2.12948	0.0175598	0.0912192	Increase	nonDE	0.841472	0	0.592823	1	Increase	nonDE	1.92193	1.86178	0.0324585	0.145154	Increase	nonDE	1.70185	1.31871	0.0948045	0.415225	Increase	nonDE	0.335934	0	0.855669	1	Increase	nonDE	-0.17723	0	0.916031	1	Decrease	nonDE	4.35256
ENSG00000276980	1.47972	0.938324	0.17492	1	Increase	nonDE	2.83923	4.31351	1.58665e-05	0.000122921	Increase	DE	1.87556	1.89946	0.0298718	0.144127	Increase	nonDE	1.06819	0.108808	0.457388	1	Increase	nonDE	0.946911	0	0.549231	1	Increase	nonDE	-0.843602	0	0.612888	1	Decrease	nonDE	0.477336	0	0.80208	1	Increase	nonDE	0.992667	0	0.506284	1	Increase	nonDE	1.33592
ENSG00000278231	0.230903	0	0.972115	1	Increase	nonDE	1.95881	3.02785	0.00148832	0.00848003	Increase	DE	1.70653	2.18737	0.0152616	0.0804814	Increase	nonDE	0.126341	0	0.97342	1	Increase	nonDE	1.7479	2.25397	0.0129449	0.0639707	Increase	nonDE	1.27398	0.750696	0.227103	0.828987	Increase	nonDE	1.55665	1.19552	0.117042	0.48404	Increase	nonDE	1.68368	1.37377	0.0859515	0.5172	Increase	nonDE	2.61785
ENSG00000280121	0.0274842	0	0.991729	1	Increase	nonDE	2.3476	2.98058	0.00172063	0.00968481	Increase	DE	1.96249	2.05779	0.0208154	0.105593	Increase	nonDE	-0.190298	0	0.920795	1	Decrease	nonDE	1.81898	1.59145	0.0569813	0.23706	Increase	nonDE	1.4385	0.779528	0.218565	0.803906	Increase	nonDE	1.87462	1.22864	0.110771	0.464076	Increase	nonDE	1.82596	1.05943	0.145902	0.748314	Increase	nonDE	-0.201783
ENSG00000007264	-0.593437	0	0.846526	1	Decrease	nonDE	-2.13763	-2.77202	0.00319925	0.0171893	Decrease	DE	-1.47948	-1.20616	0.114985	0.458735	Decrease	nonDE	-0.929764	0	0.5547	1	Decrease	nonDE	-1.92902	-2.00898	0.0233164	0.108409	Decrease	nonDE	-0.776784	0	0.67683	1	Decrease	nonDE	-1.2429	-0.378773	0.353063	1	Decrease	nonDE	-1.26535	-0.358812	0.361496	1	Decrease	nonDE	-1.75273
ENSG00000011295	0.0722478	0	1	1	Increase	nonDE	-1.57939	-2.9563	0.00185258	0.0103716	Decrease	DE	-1.54283	-2.83949	0.00262696	0.0163826	Decrease	DE	-0.118736	0	0.999999	1	Decrease	nonDE	-1.31702	-1.65076	0.0506141	0.214124	Decrease	nonDE	-1.49427	-2.2266	0.013857	0.0801186	Decrease	nonDE	-1.24367	-0.907135	0.183016	0.674539	Decrease	nonDE	-1.34979	-1.125	0.131341	0.697612	Decrease	nonDE	3.12346
ENSG00000022567	-0.125819	0	0.999996	1	Decrease	nonDE	-1.62521	-2.48378	0.00714282	0.0354595	Decrease	DE	-1.49088	-2.02099	0.0226783	0.113663	Decrease	nonDE	-0.234773	0	0.999386	1	Decrease	nonDE	-1.37732	-1.42464	0.0783413	0.310566	Decrease	nonDE	-0.89705	0	0.659348	1	Decrease	nonDE	-1.42566	-1.1263	0.131069	0.528789	Decrease	nonDE	-1.3531	-0.857897	0.196272	0.910876	Decrease	nonDE	2.55369
ENSG00000049860	-0.026669	0	1	1	Decrease	nonDE	-1.32223	-3.2485	0.000740116	0.00445384	Decrease	DE	-0.417545	0	1	1	Decrease	nonDE	0.00331955	0	1	1	Increase	nonDE	-1.2398	-2.20126	0.0147508	0.0720582	Decrease	nonDE	-0.256119	0	1	1	Decrease	nonDE	-0.888461	0	0.774667	1	Decrease	nonDE	0.150988	0	1	1	Increase	nonDE	7.5251
ENSG00000051596	-0.00821215	0	0.999981	1	Decrease	nonDE	-1.77928	-2.44947	0.0078262	0.0385986	Decrease	DE	-2.0281	-3.08429	0.00124897	0.0083438	Decrease	DE	-0.431591	0	0.952926	1	Decrease	nonDE	-1.17322	-0.542599	0.294172	0.906453	Decrease	nonDE	-1.85045	-2.18832	0.0152262	0.0867545	Decrease	nonDE	-1.49193	-1.01999	0.154825	0.598068	Decrease	nonDE	-0.557888	0	0.816397	1	Decrease	nonDE	1.16116
ENSG00000057019	-0.581219	0	0.869325	1	Decrease	nonDE	-2.54323	-3.57993	0.000242841	0.00157476	Decrease	DE	-1.82284	-2.01737	0.022869	0.114574	Decrease	nonDE	-0.816297	0	0.64889	1	Decrease	nonDE	-0.963158	0	0.53359	1	Decrease	nonDE	-1.73636	-1.39112	0.0832956	0.372365	Decrease	nonDE	-1.25891	-0.408849	0.341919	1	Decrease	nonDE	-1.14692	-0.205584	0.420322	1	Decrease	nonDE	0.0196602
ENSG00000063180	-0.499987	0	0.908751	1	Decrease	nonDE	-2.01148	-2.57402	0.00559276	0.0285677	Decrease	DE	-1.37614	-0.987663	0.162586	0.619269	Decrease	nonDE	0.476976	0	0.900646	1	Increase	nonDE	-1.53661	-1.23027	0.11042	0.417659	Decrease	nonDE	-0.7744	0	0.687668	1	Decrease	nonDE	-2.22697	-2.21161	0.0143799	0.0870045	Decrease	nonDE	-2.50461	-2.28178	0.012073	0.113106	Decrease	nonDE	-1.42703
ENSG00000066926	0.0820836	0	1	1	Increase	nonDE	-1.70134	-3.24263	0.000754346	0.00452647	Decrease	DE	-1.95866	-4.14155	3.1018e-05	0.000273233	Decrease	DE	-0.140896	0	0.999993	1	Decrease	nonDE	-1.48776	-2.2769	0.0122217	0.0607934	Decrease	nonDE	-2.07246	-3.92028	7.15163e-05	0.000718314	Decrease	DE	-1.4364	-1.43362	0.0770529	0.350076	Decrease	nonDE	-1.49721	-1.39925	0.0820718	0.499949	Decrease	nonDE	2.70406
ENSG00000068654	0.352491	0	0.989812	1	Increase	nonDE	-1.81942	-2.3438	0.0103105	0.049461	Decrease	DE	-2.03362	-2.8123	0.00284532	0.0175868	Decrease	DE	-0.394546	0	0.939091	1	Decrease	nonDE	-1.81538	-2.30467	0.0113937	0.0571281	Decrease	nonDE	-2.91746	-4.20473	2.42978e-05	0.000266468	Decrease	DE	-2.10653	-1.94288	0.0271078	0.148253	Decrease	nonDE	-1.62397	-0.992594	0.161413	0.803859	Decrease	nonDE	0.530684
ENSG00000072506	0.0409843	0	1	1	Increase	nonDE	-1.45276	-2.34478	0.0102846	0.0493747	Decrease	DE	-1.04294	-0.249202	0.401801	1	Decrease	nonDE	0.0398009	0	1	1	Increase	nonDE	-1.13161	-0.697057	0.243513	0.78509	Decrease	nonDE	-1.01771	-0.0880295	0.464995	1	Decrease	nonDE	-1.51415	-1.85323	0.0330705	0.175229	Decrease	nonDE	-1.19	-0.649572	0.258564	1	Decrease	nonDE	2.60471
ENSG00000072736	-0.0644207	0	1	1	Decrease	nonDE	-1.4138	-3.18661	0.000903533	0.00535245	Decrease	DE	-1.2705	-2.18258	0.0154414	0.0812927	Decrease	nonDE	-0.13564	0	1	1	Decrease	nonDE	-1.24224	-1.76988	0.0395586	0.172716	Decrease	nonDE	-1.20303	-1.37194	0.0862351	0.384135	Decrease	nonDE	-1.10766	-0.596092	0.276081	0.902627	Decrease	nonDE	-0.93124	0	0.63337	1	Decrease	nonDE	3.89825
ENSG00000074071	-0.175135	0	1	1	Decrease	nonDE	-1.66852	-3.33271	0.000561703	0.00345314	Decrease	DE	-1.53763	-2.79183	0.00302043	0.0185231	Decrease	DE	-0.294137	0	0.999894	1	Decrease	nonDE	-1.4356	-2.0288	0.0222712	0.104277	Decrease	nonDE	-1.39514	-1.68536	0.0471721	0.230978	Decrease	nonDE	-0.896749	0	0.653108	1	Decrease	nonDE	-1.61315	-1.67178	0.0484996	0.339823	Decrease	nonDE	2.10577
ENSG00000074201	0.108796	0	1	1	Increase	nonDE	-1.32251	-2.75776	0.00333384	0.0178741	Decrease	DE	-1.07658	-0.686763	0.246734	0.868523	Decrease	nonDE	0.0170594	0	1	1	Increase	nonDE	-1.27558	-2.25976	0.0127591	0.0631904	Decrease	nonDE	-1.12353	-0.948974	0.172207	0.667674	Decrease	nonDE	-1.172	-1.04296	0.149461	0.581649	Decrease	nonDE	-1.21739	-1.1567	0.12477	0.674134	Decrease	nonDE	4.55739
ENSG00000075826	-0.462546	0	0.960742	1	Decrease	nonDE	-2.3497	-3.62191	0.000209726	0.00136994	Decrease	DE	-1.7455	-2.11063	0.0183703	0.094801	Decrease	nonDE	-0.378227	0	0.960289	1	Decrease	nonDE	-1.31399	-0.809062	0.209987	0.698933	Decrease	nonDE	-1.12988	-0.306029	0.38004	1	Decrease	nonDE	-1.98364	-1.7897	0.0379274	0.196861	Decrease	nonDE	-1.03278	-0.0559588	0.478085	1	Decrease	nonDE	0.65168
ENSG00000075914	-0.0921256	0	1	1	Decrease	nonDE	-1.6948	-3.65112	0.00018926	0.00124534	Decrease	DE	-1.87032	-4.45624	8.97229e-06	8.57223e-05	Decrease	DE	-0.261481	0	0.999979	1	Decrease	nonDE	-1.11199	-0.618841	0.268558	0.844369	Decrease	nonDE	-1.70294	-3.0628	0.00133556	0.0101894	Decrease	DE	-1.1753	-0.667605	0.252791	0.851337	Decrease	nonDE	-1.36585	-1.18148	0.119796	0.655539	Decrease	nonDE	2.38605
ENSG00000078070	-0.00214721	0	1	1	Decrease	nonDE	-1.88488	-3.64967	0.000190231	0.00125107	Decrease	DE	-1.33273	-1.53638	0.0634502	0.278972	Decrease	nonDE	0.119044	0	0.999991	1	Increase	nonDE	-1.56437	-2.29846	0.0115746	0.0579191	Decrease	nonDE	-1.02891	-0.121717	0.451657	1	Decrease	nonDE	-1.37123	-1.19926	0.116316	0.481355	Decrease	nonDE	-1.46216	-1.25449	0.105969	0.604882	Decrease	nonDE	1.8277
ENSG00000083093	-0.249033	0	0.999971	1	Decrease	nonDE	-1.74	-3.01282	0.00155887	0.00885384	Decrease	DE	-2.11796	-4.20562	2.42146e-05	0.000216962	Decrease	DE	-0.645554	0	0.927431	1	Decrease	nonDE	-1.06965	-0.29401	0.384612	1	Decrease	nonDE	-2.29689	-3.71519	0.000150782	0.00142538	Decrease	DE	-1.11988	-0.323581	0.37339	1	Decrease	nonDE	-0.550152	0	0.889973	1	Decrease	nonDE	2.63584
ENSG00000083635	-0.169832	0	0.996596	1	Decrease	nonDE	-2.26079	-3.27088	0.000688122	0.00417099	Decrease	DE	-2.70978	-4.14546	3.05553e-05	0.000269536	Decrease	DE	-0.259248	0	0.976295	1	Decrease	nonDE	-1.37178	-0.960884	0.169207	0.589332	Decrease	nonDE	-2.70151	-3.31229	0.000600832	0.00498111	Decrease	DE	-2.26909	-2.16883	0.0159677	0.095221	Decrease	nonDE	-1.69677	-1.08739	0.139472	0.72603	Decrease	nonDE	0.681064
ENSG00000089157	0.0526733	0	1	1	Increase	nonDE	-1.29782	-2.58736	0.00539115	0.0276619	Decrease	DE	-1.73936	-6.07386	6.5641e-09	9.84222e-08	Decrease	DE	-0.0140232	0	1	1	Decrease	nonDE	-1.27418	-2.19062	0.0151409	0.0737624	Decrease	nonDE	-1.87081	-5.94762	1.20536e-08	2.28927e-07	Decrease	DE	-1.4178	-2.40715	0.00874884	0.0567339	Decrease	nonDE	-1.84776	-4.10617	3.55255e-05	0.000843395	Decrease	DE	6.26602
ENSG00000091127	-0.625409	0	0.881812	1	Decrease	nonDE	-2.08723	-2.97996	0.00172389	0.00969879	Decrease	DE	-2.12861	-3.04383	0.00141656	0.00933573	Decrease	DE	-0.42352	0	0.935352	1	Decrease	nonDE	-0.163689	0	0.990457	1	Decrease	nonDE	-2.02013	-2.10219	0.0187431	0.103912	Decrease	nonDE	-0.986994	0	0.510226	1	Decrease	nonDE	-1.49383	-0.777623	0.219179	0.9803	Decrease	nonDE	1.44933
ENSG00000099219	-0.262047	0	0.999979	1	Decrease	nonDE	-1.54803	-2.46763	0.00745757	0.0369343	Decrease	DE	-1.27988	-1.33256	0.0925157	0.382229	Decrease	nonDE	-0.852009	0	0.725819	1	Decrease	nonDE	-1.40083	-1.61248	0.0546542	0.228516	Decrease	nonDE	-1.1044	-0.40555	0.342874	1	Decrease	nonDE	-0.718332	0	0.793345	1	Decrease	nonDE	-0.334627	0	0.966345	1	Decrease	nonDE	1.56537
ENSG00000099624	-0.121431	0	0.999786	1	Decrease	nonDE	-1.82228	-2.85145	0.00253586	0.0139111	Decrease	DE	-1.80844	-2.7729	0.00319112	0.0194651	Decrease	DE	0.200364	0	0.997495	1	Increase	nonDE	-1.42263	-1.38483	0.0842516	0.330649	Decrease	nonDE	-1.23991	-0.724848	0.234931	0.850623	Decrease	nonDE	-1.76728	-1.8908	0.0304502	0.163256	Decrease	nonDE	-1.48735	-1.04941	0.147979	0.755234	Decrease	nonDE	0.42095
ENSG00000099725	-0.162765	0	0.999954	1	Decrease	nonDE	-1.82085	-3.05217	0.00138043	0.00792679	Decrease	DE	-1.73708	-2.70585	0.00386856	0.0231578	Decrease	DE	-0.0247875	0	0.999962	1	Decrease	nonDE	-1.21453	-0.782102	0.217796	0.720336	Decrease	nonDE	-1.25875	-0.858894	0.195998	0.739122	Decrease	nonDE	-0.809704	0	0.711495	1	Decrease	nonDE	-1.09428	-0.230873	0.408891	1	Decrease	nonDE	0.867776
ENSG00000099849	-0.795349	0	0.729385	1	Decrease	nonDE	-1.8751	-2.46073	0.00759585	0.0375154	Decrease	DE	-0.942931	0	0.569043	1	Decrease	nonDE	-0.225865	0	0.976815	1	Decrease	nonDE	-1.48924	-1.16982	0.122119	0.452485	Decrease	nonDE	-0.360819	0	0.937925	1	Decrease	nonDE	-1.64512	-1.21409	0.113471	0.472387	Decrease	nonDE	-0.213464	0	0.942029	1	Decrease	nonDE	-0.597792
ENSG00000100300	-0.196254	0	1	1	Decrease	nonDE	-1.36463	-2.7791	0.00313431	0.016891	Decrease	DE	-0.806253	0	0.934392	1	Decrease	nonDE	-0.138096	0	1	1	Decrease	nonDE	-1.24884	-1.71301	0.0445597	0.191352	Decrease	nonDE	-0.717568	0	0.965853	1	Decrease	nonDE	-1.0838	-0.433853	0.332561	1	Decrease	nonDE	-0.201194	0	0.999904	1	Decrease	nonDE	5.6758
ENSG00000100413	-0.487765	0	0.942578	1	Decrease	nonDE	-2.33666	-3.49356	0.000327078	0.00208648	Decrease	DE	-3.33961	-5.40533	1.51638e-07	1.87825e-06	Decrease	DE	-0.301946	0	0.964664	1	Decrease	nonDE	-1.90546	-2.12194	0.0178804	0.0855785	Decrease	nonDE	-2.36292	-2.72431	0.00367009	0.0253469	Decrease	DE	-2.16295	-2.0113	0.0231918	0.130363	Decrease	nonDE	-2.13251	-1.67633	0.048056	0.337848	Decrease	nonDE	-0.487505
ENSG00000100523	-0.275451	0	1	1	Decrease	nonDE	-1.71579	-4.76634	2.49592e-06	2.11968e-05	Decrease	DE	-1.76181	-5.0753	6.61531e-07	7.48402e-06	Decrease	DE	-0.543955	0	0.997804	1	Decrease	nonDE	-1.36436	-2.28075	0.0121039	0.0602313	Decrease	nonDE	-1.58566	-3.18543	0.000906942	0.00719982	Decrease	DE	-1.55919	-2.34225	0.0103516	0.0657999	Decrease	nonDE	-1.23491	-0.916232	0.18063	0.862879	Decrease	nonDE	3.96832
ENSG00000102003	-0.210282	0	0.985746	1	Decrease	nonDE	-1.9344	-2.39648	0.00899627	0.0436917	Decrease	DE	-1.68287	-1.7723	0.0393563	0.183599	Decrease	nonDE	-0.248979	0	0.957463	1	Decrease	nonDE	-1.29603	-0.721033	0.236099	0.767704	Decrease	nonDE	-2.19817	-2.41106	0.00865988	0.0533948	Decrease	nonDE	-2.02162	-1.7064	0.0451745	0.228148	Decrease	nonDE	-1.65689	-0.984724	0.163361	0.809699	Decrease	nonDE	-0.373116
ENSG00000102760	-0.40956	0	0.999578	1	Decrease	nonDE	-1.78593	-3.80285	0.000109992	0.000749323	Decrease	DE	-0.46328	0	0.999391	1	Decrease	nonDE	-0.506244	0	0.988524	1	Decrease	nonDE	-1.4166	-1.83138	0.0346792	0.153389	Decrease	nonDE	-0.101981	0	0.999994	1	Decrease	nonDE	-0.827148	0	0.734236	1	Decrease	nonDE	-0.227868	0	0.996288	1	Decrease	nonDE	3.88171
ENSG00000103145	-0.188275	0	0.998443	1	Decrease	nonDE	-2.09499	-3.10098	0.00118534	0.00688519	Decrease	DE	-1.08683	-0.277254	0.391015	1	Decrease	nonDE	0.326506	0	0.987574	1	Increase	nonDE	-1.60315	-1.62984	0.0527907	0.221686	Decrease	nonDE	-0.765357	0	0.739968	1	Decrease	nonDE	-1.84499	-1.7955	0.0374608	0.194762	Decrease	nonDE	-0.582408	0	0.835249	1	Decrease	nonDE	0.694319
ENSG00000103150	-0.0144682	0	1	1	Decrease	nonDE	-1.39227	-2.56576	0.00572085	0.0291745	Decrease	DE	-1.37963	-2.54971	0.00597745	0.0346565	Decrease	DE	0.00949029	0	1	1	Increase	nonDE	-1.18444	-1.20877	0.114485	0.429744	Decrease	nonDE	-0.987179	0	0.531821	1	Decrease	nonDE	-1.49801	-2.22851	0.0137917	0.0839217	Decrease	nonDE	-1.06589	-0.287822	0.386973	1	Decrease	nonDE	2.96405
ENSG00000103253	-0.614881	0	0.852621	1	Decrease	nonDE	-2.24386	-3.35054	0.000529484	0.00327595	Decrease	DE	-2.08987	-2.84031	0.00262065	0.0163513	Decrease	DE	0.165645	0	0.980254	1	Increase	nonDE	-0.979335	0	0.520217	1	Decrease	nonDE	-1.79645	-1.68215	0.0474827	0.232076	Decrease	nonDE	-1.58932	-1.12409	0.131536	0.53016	Decrease	nonDE	-2.42289	-2.20445	0.0146356	0.133618	Decrease	nonDE	-1.03902
ENSG00000103254	-0.0285676	0	1	1	Decrease	nonDE	-1.87402	-3.63665	0.000199149	0.00130698	Decrease	DE	-0.708902	0	0.937127	1	Decrease	nonDE	-0.0147543	0	0.999999	1	Decrease	nonDE	-1.32448	-1.39851	0.082184	0.323955	Decrease	nonDE	-1.42819	-1.62756	0.0530322	0.25421	Decrease	nonDE	-0.969709	0	0.5417	1	Decrease	nonDE	-1.37034	-1.0287	0.152775	0.772191	Decrease	nonDE	1.8698
ENSG00000103415	-0.451638	0	0.984671	1	Decrease	nonDE	-2.21756	-3.79099	0.000114822	0.000779684	Decrease	DE	-2.12371	-3.47495	0.000348517	0.00257283	Decrease	DE	-0.462838	0	0.956487	1	Decrease	nonDE	-1.71202	-2.01439	0.0230271	0.107263	Decrease	nonDE	-1.76856	-1.9376	0.027432	0.144661	Decrease	nonDE	-1.28627	-0.629512	0.265066	0.878066	Decrease	nonDE	-0.867192	0	0.604324	1	Decrease	nonDE	0.619183
ENSG00000104408	0.0462928	0	1	1	Increase	nonDE	-1.26483	-2.7506	0.00340343	0.0182005	Decrease	DE	-1.26701	-2.77238	0.0031959	0.0194847	Decrease	DE	0.0264911	0	1	1	Increase	nonDE	-1.17918	-1.76024	0.0403718	0.175654	Decrease	nonDE	-1.18464	-1.6509	0.0505993	0.244229	Decrease	nonDE	-1.07942	-0.584693	0.279889	0.911039	Decrease	nonDE	-1.2362	-1.49983	0.0680549	0.434795	Decrease	nonDE	4.87547
ENSG00000104774	-0.12714	0	0.999304	1	Decrease	nonDE	-1.9304	-2.77721	0.0031515	0.0169618	Decrease	DE	-0.709444	0	0.844517	1	Decrease	nonDE	-1.03209	-0.0831569	0.466928	1	Decrease	nonDE	-1.45534	-1.32023	0.094552	0.364455	Decrease	nonDE	-1.42342	-1.09829	0.137064	0.55873	Decrease	nonDE	-0.919146	0	0.561483	1	Decrease	nonDE	-0.00163629	0	0.999607	1	Decrease	nonDE	0.73313
ENSG00000104976	-0.196436	0	0.999983	1	Decrease	nonDE	-2.01992	-3.94035	6.63832e-05	0.000469325	Decrease	DE	-1.6686	-2.70971	0.00382625	0.0229577	Decrease	DE	0.0936902	0	0.999973	1	Increase	nonDE	-1.12625	-0.507392	0.306374	0.933723	Decrease	nonDE	-1.28236	-0.988411	0.162404	0.63876	Decrease	nonDE	-1.65361	-1.89013	0.0304954	0.163429	Decrease	nonDE	-1.36071	-0.922367	0.179032	0.857862	Decrease	nonDE	1.76304
ENSG00000105376	-0.988313	0	0.511129	1	Decrease	nonDE	-2.19482	-2.76748	0.00324153	0.0174015	Decrease	DE	-1.00925	-0.0234384	0.490669	1	Decrease	nonDE	0.0270041	0	0.995407	1	Increase	nonDE	-1.38326	-0.769215	0.22159	0.730766	Decrease	nonDE	-0.900516	0	0.573781	1	Decrease	nonDE	-2.45168	-2.22816	0.0138039	0.0839554	Decrease	nonDE	-1.61521	-0.877997	0.190933	0.894709	Decrease	nonDE	-1.2578
ENSG00000105698	-0.138683	0	1	1	Decrease	nonDE	-1.27519	-2.84615	0.00257586	0.0141059	Decrease	DE	-0.979341	0	0.5854	1	Decrease	nonDE	-0.124589	0	1	1	Decrease	nonDE	-1.17345	-1.6327	0.0524892	0.220715	Decrease	nonDE	-0.793678	0	0.964075	1	Decrease	nonDE	-1.0447	-0.313442	0.377226	1	Decrease	nonDE	-0.739691	0	0.94904	1	Decrease	nonDE	5.7846
ENSG00000105750	-0.76125	0	0.710086	1	Decrease	nonDE	-2.07489	-2.44404	0.00793963	0.03909	Decrease	DE	-1.47502	-1.11797	0.132832	0.520654	Decrease	nonDE	-0.0297729	0	0.994192	1	Decrease	nonDE	-1.22151	-0.448115	0.32742	0.986006	Decrease	nonDE	-1.22865	-0.41171	0.340669	1	Decrease	nonDE	-2.53548	-2.30908	0.0112671	0.0706875	Decrease	nonDE	-1.36459	-0.519102	0.302793	1	Decrease	nonDE	-1.1079
ENSG00000106804	-0.455169	0	0.90096	1	Decrease	nonDE	-2.11725	-2.53244	0.00626494	0.0315259	Decrease	DE	-3.1245	-4.56248	5.82404e-06	5.78023e-05	Decrease	DE	-0.157065	0	0.964529	1	Decrease	nonDE	-1.71171	-1.43942	0.0762304	0.303252	Decrease	nonDE	-1.60877	-1.10589	0.135421	0.553654	Decrease	nonDE	-2.575	-2.33758	0.0104766	0.066462	Decrease	nonDE	-2.15523	-1.48678	0.0698026	0.442801	Decrease	nonDE	-1.41208
ENSG00000107815	0.174734	0	0.995771	1	Increase	nonDE	-2.34094	-3.49625	0.000324082	0.00207052	Decrease	DE	-2.7445	-4.26305	1.93524e-05	0.00017604	Decrease	DE	-0.770797	0	0.700487	1	Decrease	nonDE	-1.22159	-0.617519	0.268992	0.845278	Decrease	nonDE	-3.11693	-4.28671	1.76352e-05	0.000198793	Decrease	DE	-1.48673	-0.829844	0.204103	0.729731	Decrease	nonDE	-2.17282	-1.65511	0.0501785	0.348856	Decrease	nonDE	0.439297
ENSG00000108474	0.413433	0	0.96929	1	Increase	nonDE	-2.02307	-2.53829	0.00616616	0.0311413	Decrease	DE	-1.54269	-1.39287	0.0830307	0.350789	Decrease	nonDE	0.0160825	0	0.99848	1	Increase	nonDE	-1.78362	-2.00677	0.0234355	0.108882	Decrease	nonDE	-2.76983	-3.50048	0.000319417	0.00280385	Decrease	DE	-1.84204	-1.46379	0.0728464	0.334235	Decrease	nonDE	-2.21692	-1.7262	0.0433619	0.312549	Decrease	nonDE	0.523675
ENSG00000110011	-0.17678	0	0.999614	1	Decrease	nonDE	-1.66712	-2.39974	0.00891996	0.0433547	Decrease	DE	-0.991351	0	0.51327	1	Decrease	nonDE	0.259762	0	0.996257	1	Increase	nonDE	-1.25476	-0.856296	0.196713	0.663921	Decrease	nonDE	-0.692953	0	0.84164	1	Decrease	nonDE	-1.31053	-0.826416	0.205049	0.732277	Decrease	nonDE	-1.31175	-0.71035	0.239387	1	Decrease	nonDE	0.553702
ENSG00000110651	0.11166	0	1	1	Increase	nonDE	-1.27553	-2.72749	0.00363688	0.0193089	Decrease	DE	-0.336997	0	1	1	Decrease	nonDE	0.107196	0	1	1	Increase	nonDE	-1.20699	-1.8916	0.0303964	0.136664	Decrease	nonDE	-0.0989505	0	1	1	Decrease	nonDE	-1.01939	-0.130665	0.448122	1	Decrease	nonDE	0.0534578	0	1	1	Increase	nonDE	6.82333
ENSG00000111796	-0.207992	0	0.965606	1	Decrease	nonDE	-2.42771	-2.68709	0.00408016	0.0214174	Decrease	DE	-1.0587	-0.124765	0.450464	1	Decrease	nonDE	-0.16163	0	0.955851	1	Decrease	nonDE	-2.1192	-1.95045	0.0266489	0.121781	Decrease	nonDE	-1.85545	-1.34699	0.0901835	0.398889	Decrease	nonDE	-1.45027	-0.62034	0.268553	0.885171	Decrease	nonDE	-2.05228	-1.19997	0.116519	0.642856	Decrease	nonDE	-0.832184
ENSG00000111912	-0.118996	0	1	1	Decrease	nonDE	-1.45986	-2.40499	0.00879853	0.0428309	Decrease	DE	-2.13537	-4.95824	1.10063e-06	1.21447e-05	Decrease	DE	-0.168375	0	0.999989	1	Decrease	nonDE	-1.04287	-0.227939	0.410028	1	Decrease	nonDE	-1.53369	-2.27076	0.0124118	0.0728382	Decrease	nonDE	-0.865028	0	0.703898	1	Decrease	nonDE	-0.921125	0	0.606899	1	Decrease	nonDE	3.80907
ENSG00000114268	0.000674989	0	1	1	Increase	nonDE	-1.70286	-2.57051	0.00564686	0.0288324	Decrease	DE	-0.626061	0	0.95356	1	Decrease	nonDE	0.54081	0	0.980441	1	Increase	nonDE	-1.4794	-1.70167	0.0456163	0.195354	Decrease	nonDE	-0.415789	0	0.989688	1	Decrease	nonDE	-1.75794	-2.1597	0.0163254	0.0968476	Decrease	nonDE	-0.820314	0	0.709463	1	Decrease	nonDE	1.60531
ENSG00000115073	-0.0356455	0	1	1	Decrease	nonDE	-1.35858	-2.51843	0.00650728	0.0326145	Decrease	DE	-1.15591	-1.16222	0.123649	0.48925	Decrease	nonDE	-0.00880723	0	1	1	Decrease	nonDE	-1.07963	-0.543857	0.293741	0.905345	Decrease	nonDE	-1.06223	-0.393594	0.347266	1	Decrease	nonDE	-1.19068	-0.949531	0.172066	0.644989	Decrease	nonDE	-1.51828	-2.08434	0.0195537	0.169295	Decrease	nonDE	3.47584
ENSG00000115129	-0.229439	0	0.994823	1	Decrease	nonDE	-1.80661	-2.43651	0.00809921	0.0396886	Decrease	DE	-1.57186	-1.74242	0.0419123	0.194366	Decrease	nonDE	0.609755	0	0.895135	1	Increase	nonDE	-1.3001	-0.843972	0.200126	0.673805	Decrease	nonDE	-1.15523	-0.396848	0.346069	1	Decrease	nonDE	-1.62206	-1.44539	0.0753896	0.344015	Decrease	nonDE	-1.46724	-0.953917	0.170958	0.831895	Decrease	nonDE	0.110335
ENSG00000115286	-0.23924	0	0.999999	1	Decrease	nonDE	-1.4988	-2.53561	0.0062113	0.0312937	Decrease	DE	-0.734492	0	0.949319	1	Decrease	nonDE	0.00528408	0	1	1	Increase	nonDE	-0.668412	0	0.960288	1	Decrease	nonDE	-0.53325	0	0.990529	1	Decrease	nonDE	-0.548102	0	0.976224	1	Decrease	nonDE	-0.514279	0	0.969563	1	Decrease	nonDE	2.61897
ENSG00000115368	-0.171112	0	1	1	Decrease	nonDE	-1.89971	-3.88869	8.03681e-05	0.000560921	Decrease	DE	-1.65778	-3.03236	0.00146776	0.0096377	Decrease	DE	-0.48275	0	0.993628	1	Decrease	nonDE	-1.35603	-1.54052	0.0629448	0.258693	Decrease	nonDE	-1.64776	-2.35472	0.010025	0.0604732	Decrease	nonDE	-0.806167	0	0.743835	1	Decrease	nonDE	-1.57045	-1.41505	0.0797346	0.490962	Decrease	nonDE	2.16686
ENSG00000115841	-0.26658	0	0.99904	1	Decrease	nonDE	-1.83138	-2.71572	0.00376124	0.019906	Decrease	DE	-0.910795	0	0.634556	1	Decrease	nonDE	0.0377804	0	0.999886	1	Increase	nonDE	-0.921916	0	0.602671	1	Decrease	nonDE	-0.628622	0	0.886177	1	Decrease	nonDE	-1.32421	-0.80837	0.210185	0.746577	Decrease	nonDE	-0.997619	0	0.50226	1	Decrease	nonDE	1.76873
ENSG00000116455	-0.0469879	0	0.999853	1	Decrease	nonDE	-2.19872	-3.52009	0.000298646	0.00191681	Decrease	DE	-1.47002	-1.47649	0.0711277	0.306176	Decrease	nonDE	-0.106691	0	0.996401	1	Decrease	nonDE	-1.43139	-1.29544	0.0987446	0.378752	Decrease	nonDE	-1.63407	-1.64399	0.0513098	0.247182	Decrease	nonDE	-1.5937	-1.24345	0.107982	0.456051	Decrease	nonDE	-1.25983	-0.488189	0.313144	1	Decrease	nonDE	0.667438
ENSG00000116649	-0.0850603	0	0.999995	1	Decrease	nonDE	-1.99077	-3.53623	0.000282509	0.00181603	Decrease	DE	-1.94502	-3.34277	0.000543307	0.00388497	Decrease	DE	0.277325	0	0.999026	1	Increase	nonDE	-1.51982	-1.812	0.0361592	0.159037	Decrease	nonDE	-2.28642	-3.56393	0.000256707	0.00230999	Decrease	DE	-1.72762	-1.95775	0.026212	0.14462	Decrease	nonDE	-2.93456	-3.63282	0.000201847	0.00374283	Decrease	DE	1.37504
ENSG00000117543	-0.0843383	0	0.999916	1	Decrease	nonDE	-1.76219	-2.42453	0.00835896	0.0408656	Decrease	DE	-1.84454	-2.61218	0.00503358	0.0296782	Decrease	DE	-0.108057	0	0.99903	1	Decrease	nonDE	-1.48991	-1.48083	0.070549	0.284534	Decrease	nonDE	-1.70674	-1.85521	0.0329277	0.170066	Decrease	nonDE	-1.35916	-0.824185	0.20568	0.733694	Decrease	nonDE	-1.90493	-1.66093	0.0495821	0.346013	Decrease	nonDE	1.29678
ENSG00000118655	0.00456559	0	1	1	Increase	nonDE	-1.62738	-3.39479	0.000456864	0.00285483	Decrease	DE	-0.564908	0	0.998759	1	Decrease	nonDE	-0.210562	0	0.999996	1	Decrease	nonDE	-1.33454	-1.84666	0.0335477	0.149121	Decrease	nonDE	-0.547817	0	0.996556	1	Decrease	nonDE	-1.21037	-0.842507	0.200534	0.719638	Decrease	nonDE	-0.113357	0	0.999922	1	Decrease	nonDE	3.11015
ENSG00000119673	-0.1816	0	0.999289	1	Decrease	nonDE	-1.94299	-3.00522	0.00159567	0.00904645	Decrease	DE	-1.50259	-1.67798	0.0478894	0.218846	Decrease	nonDE	-0.150579	0	0.99695	1	Decrease	nonDE	-1.67238	-1.99899	0.0238586	0.110398	Decrease	nonDE	-1.12333	-0.351793	0.362785	1	Decrease	nonDE	-0.794808	0	0.693609	1	Decrease	nonDE	-1.45685	-0.888691	0.187917	0.887382	Decrease	nonDE	0.450602
ENSG00000119772	-0.156618	0	0.999995	1	Decrease	nonDE	-1.61452	-2.48728	0.00707625	0.035143	Decrease	DE	-1.73896	-2.86895	0.00240775	0.0151284	Decrease	DE	-0.857242	0	0.708792	1	Decrease	nonDE	-1.59565	-2.15716	0.0164261	0.0791929	Decrease	nonDE	-1.71182	-2.27148	0.0123896	0.072776	Decrease	nonDE	-1.65921	-1.49237	0.069025	0.318919	Decrease	nonDE	-0.791119	0	0.685532	1	Decrease	nonDE	1.73496
ENSG00000122378	-0.30825	0	0.988017	1	Decrease	nonDE	-2.15003	-2.89449	0.00223145	0.0123439	Decrease	DE	-1.28345	-0.788619	0.215893	0.77989	Decrease	nonDE	-0.791631	0	0.687531	1	Decrease	nonDE	-1.67837	-1.59769	0.0562825	0.234542	Decrease	nonDE	-0.781819	0	0.698544	1	Decrease	nonDE	-0.985222	0	0.510476	1	Decrease	nonDE	-0.123668	0	0.959033	1	Decrease	nonDE	0.69021
ENSG00000123064	-0.151195	0	1	1	Decrease	nonDE	-1.54871	-3.43954	0.000393001	0.00247551	Decrease	DE	-2.21452	-6.44284	1.07157e-09	1.77205e-08	Decrease	DE	-0.00369014	0	1	1	Decrease	nonDE	-1.26892	-1.61192	0.0547151	0.228694	Decrease	nonDE	-1.67263	-3.32911	0.000568409	0.00473422	Decrease	DE	-1.49591	-2.16546	0.0160986	0.0958196	Decrease	nonDE	-1.9249	-3.09795	0.00119667	0.0173214	Decrease	DE	2.82292
ENSG00000124299	0.00432773	0	1	1	Increase	nonDE	-1.34012	-2.79286	0.00301136	0.0162985	Decrease	DE	-1.19564	-1.64753	0.0509453	0.230958	Decrease	nonDE	0.0194334	0	1	1	Increase	nonDE	-1.20244	-1.58289	0.0579511	0.240138	Decrease	nonDE	-1.36884	-2.54553	0.00604593	0.0392266	Decrease	DE	-1.38089	-2.13942	0.0171453	0.100852	Decrease	nonDE	-0.857956	0	0.775719	1	Decrease	nonDE	4.78941
ENSG00000124370	-0.626186	0	0.851352	1	Decrease	nonDE	-2.59362	-3.60296	0.000224111	0.00145631	Decrease	DE	-2.04617	-2.47029	0.00740487	0.0421718	Decrease	DE	-0.0124682	0	0.999194	1	Decrease	nonDE	-1.59911	-1.26519	0.104046	0.396779	Decrease	nonDE	-1.47157	-0.895994	0.185968	0.70876	Decrease	nonDE	-1.9387	-1.56958	0.0594862	0.283413	Decrease	nonDE	-1.72255	-1.10457	0.135733	0.713979	Decrease	nonDE	0.409177
ENSG00000124784	0.109983	0	1	1	Increase	nonDE	-1.55298	-2.77307	0.00318952	0.0171443	Decrease	DE	-1.23497	-1.28941	0.099784	0.406894	Decrease	nonDE	-0.223785	0	0.999977	1	Decrease	nonDE	-1.30995	-1.60168	0.0558403	0.232854	Decrease	nonDE	-1.77055	-3.25532	0.000723891	0.00588455	Decrease	DE	-1.02821	-0.104738	0.458373	1	Decrease	nonDE	-1.38106	-1.13658	0.128913	0.689683	Decrease	nonDE	2.96458
ENSG00000124787	-0.150683	0	0.987685	1	Decrease	nonDE	-2.14152	-2.77675	0.00315574	0.0169774	Decrease	DE	-2.84401	-4.29883	1.68128e-05	0.000153943	Decrease	DE	0.157602	0	0.973429	1	Increase	nonDE	-1.52904	-1.21124	0.114012	0.428761	Decrease	nonDE	-2.24769	-2.44311	0.00795901	0.0497339	Decrease	DE	-1.88937	-1.508	0.0670049	0.311538	Decrease	nonDE	-3.7447	-3.80955	0.000107351	0.00214616	Decrease	DE	-1.06195
ENSG00000125166	0.193223	0	0.999921	1	Increase	nonDE	-1.8585	-2.83454	0.00266555	0.0145526	Decrease	DE	-1.43681	-1.56639	0.0598572	0.26533	Decrease	nonDE	-0.0224934	0	0.99994	1	Decrease	nonDE	-1.36979	-1.32376	0.0939647	0.362526	Decrease	nonDE	-2.00927	-2.80564	0.0029012	0.0205229	Decrease	DE	-1.77065	-1.80804	0.0364684	0.190471	Decrease	nonDE	-1.58116	-1.21379	0.113526	0.631273	Decrease	nonDE	1.99163
ENSG00000125246	-0.652497	0	0.80687	1	Decrease	nonDE	-2.84617	-4.30937	1.61283e-05	0.000124718	Decrease	DE	-2.50858	-3.40797	0.000437107	0.0031708	Decrease	DE	-0.392266	0	0.896843	1	Decrease	nonDE	-1.87721	-1.82626	0.0350651	0.154877	Decrease	nonDE	-0.989855	0	0.5081	1	Decrease	nonDE	-2.04494	-1.60645	0.0553168	0.267721	Decrease	nonDE	-2.81218	-2.35016	0.0101445	0.0984218	Decrease	nonDE	-1.55077
ENSG00000125247	0.183646	0	0.999983	1	Increase	nonDE	-1.86927	-3.13804	0.00105462	0.00618608	Decrease	DE	-1.30737	-1.25384	0.106088	0.428004	Decrease	nonDE	-0.583559	0	0.939832	1	Decrease	nonDE	-1.26133	-1.0387	0.150446	0.535447	Decrease	nonDE	-1.30897	-1.0961	0.137542	0.560314	Decrease	nonDE	-1.01547	-0.0386887	0.4846	1	Decrease	nonDE	-1.20968	-0.45246	0.325852	1	Decrease	nonDE	2.16324
ENSG00000125450	0.0252135	0	1	1	Increase	nonDE	-1.30033	-2.89303	0.00224117	0.0123922	Decrease	DE	-0.90722	0	0.830943	1	Decrease	nonDE	0.0740778	0	1	1	Increase	nonDE	-1.24767	-2.24432	0.0132603	0.0653375	Decrease	nonDE	-1.07141	-0.608785	0.27187	0.952991	Decrease	nonDE	-1.32917	-2.21043	0.0144217	0.0872052	Decrease	nonDE	-1.01262	-0.0786119	0.468732	1	Decrease	nonDE	4.52528
ENSG00000125901	0.0846449	0	0.999999	1	Increase	nonDE	-1.58382	-2.37421	0.00953258	0.0460289	Decrease	DE	-1.99704	-3.7629	0.000127076	0.00101978	Decrease	DE	0.0487358	0	0.999975	1	Increase	nonDE	-1.50692	-1.9915	0.0242723	0.111981	Decrease	nonDE	-1.50797	-1.79456	0.0375364	0.189878	Decrease	nonDE	-1.57807	-1.622	0.0536264	0.260805	Decrease	nonDE	-2.05999	-2.34448	0.0102926	0.099628	Decrease	nonDE	1.34916
ENSG00000125910	-0.471414	0	0.972568	1	Decrease	nonDE	-1.7865	-2.53762	0.00617737	0.0311787	Decrease	DE	-1.14112	-0.484637	0.314379	1	Decrease	nonDE	-0.0605263	0	0.998976	1	Decrease	nonDE	-1.03889	-0.116642	0.453663	1	Decrease	nonDE	-0.700425	0	0.79776	1	Decrease	nonDE	-2.06777	-2.27238	0.0123615	0.0763685	Decrease	nonDE	-1.50536	-1.00523	0.158337	0.792835	Decrease	nonDE	0.620604
ENSG00000126106	-0.639602	0	0.877126	1	Decrease	nonDE	-1.79986	-2.40518	0.00879416	0.0428262	Decrease	DE	-1.14172	-0.451339	0.326253	1	Decrease	nonDE	-0.046433	0	0.998419	1	Decrease	nonDE	-0.853698	0	0.656769	1	Decrease	nonDE	-0.0942206	0	0.994182	1	Decrease	nonDE	-2.07274	-2.15416	0.0165461	0.097925	Decrease	nonDE	-0.964292	0	0.528117	1	Decrease	nonDE	0.405529
ENSG00000127415	-0.485901	0	0.916272	1	Decrease	nonDE	-2.5717	-3.88657	8.09983e-05	0.000565005	Decrease	DE	-2.27455	-3.11198	0.00114506	0.00770441	Decrease	DE	-0.497657	0	0.860515	1	Decrease	nonDE	-1.68848	-1.55724	0.0609351	0.251505	Decrease	nonDE	-2.82142	-3.51219	0.000306859	0.00271452	Decrease	DE	-1.82948	-1.35292	0.089232	0.392602	Decrease	nonDE	-2.14099	-1.57204	0.0592139	0.39254	Decrease	nonDE	-1.16143
ENSG00000128311	-0.0554133	0	0.999998	1	Decrease	nonDE	-1.97091	-3.34081	0.000546845	0.00337836	Decrease	DE	-1.57836	-2.15426	0.0165421	0.0864699	Decrease	nonDE	-0.0920054	0	0.999837	1	Decrease	nonDE	-1.40844	-1.45907	0.0734913	0.294223	Decrease	nonDE	-1.24438	-0.826883	0.204918	0.76516	Decrease	nonDE	-1.3522	-0.924719	0.178422	0.662672	Decrease	nonDE	-0.554434	0	0.887045	1	Decrease	nonDE	2.0044
ENSG00000128626	0.172124	0	0.999976	1	Increase	nonDE	-1.6569	-2.44153	0.00799252	0.0393041	Decrease	DE	-1.91473	-3.24705	0.000743598	0.0051959	Decrease	DE	-0.0505424	0	0.99992	1	Decrease	nonDE	-1.61695	-2.24941	0.0130932	0.0645901	Decrease	nonDE	-1.87512	-2.76373	0.00327687	0.0229858	Decrease	DE	-1.94076	-2.26813	0.0124941	0.076998	Decrease	nonDE	-1.78463	-1.67667	0.0480177	0.337768	Decrease	nonDE	1.46559
ENSG00000129103	0.0538423	0	1	1	Increase	nonDE	-1.71714	-2.97948	0.00172646	0.0097089	Decrease	DE	-2.30793	-4.80231	2.1441e-06	2.26422e-05	Decrease	DE	-0.0233134	0	0.999997	1	Decrease	nonDE	-1.51088	-2.09988	0.0188467	0.0897922	Decrease	nonDE	-2.19564	-3.77559	0.000121395	0.00117053	Decrease	DE	-1.82913	-2.3023	0.0114626	0.071591	Decrease	nonDE	-2.05272	-2.40351	0.00883266	0.0882735	Decrease	nonDE	2.12793
ENSG00000129347	0.00810657	0	0.999996	1	Increase	nonDE	-1.76148	-2.57972	0.00550584	0.0281697	Decrease	DE	-1.76837	-2.56636	0.00571145	0.0332682	Decrease	DE	-0.272723	0	0.991813	1	Decrease	nonDE	-1.28248	-0.94915	0.172162	0.596807	Decrease	nonDE	-2.5158	-3.81124	0.000106691	0.00103834	Decrease	DE	-1.58802	-1.31454	0.0955012	0.414551	Decrease	nonDE	-1.416	-0.807794	0.210354	0.952251	Decrease	nonDE	1.1917
ENSG00000130520	0.00553201	0	1	1	Increase	nonDE	-1.61809	-2.88411	0.00230163	0.0126985	Decrease	DE	-1.18051	-0.934531	0.175891	0.658736	Decrease	nonDE	0.238531	0	0.999978	1	Increase	nonDE	-1.46294	-2.0886	0.0193575	0.0919116	Decrease	nonDE	-1.45472	-1.87369	0.0316213	0.163858	Decrease	nonDE	-1.43263	-1.55566	0.0611229	0.289669	Decrease	nonDE	-1.34283	-1.10263	0.136122	0.715427	Decrease	nonDE	2.16554
ENSG00000131002	0.0334222	0	1	1	Increase	nonDE	-1.55452	-3.30215	0.000621202	0.0037855	Decrease	DE	-1.53765	-3.19084	0.000891372	0.00614258	Decrease	DE	0.0694215	0	1	1	Increase	nonDE	-1.40135	-2.26545	0.0125785	0.0624595	Decrease	nonDE	-1.45917	-2.38042	0.00938037	0.0571346	Decrease	nonDE	-1.56629	-2.30237	0.0114603	0.071591	Decrease	nonDE	-1.56278	-2.0115	0.023181	0.194624	Decrease	nonDE	1.90125
ENSG00000131171	-0.0396205	0	1	1	Decrease	nonDE	-1.24829	-2.4377	0.00807373	0.0395948	Decrease	DE	-0.658532	0	0.999494	1	Decrease	nonDE	-0.0242919	0	1	1	Decrease	nonDE	-1.02778	-0.250616	0.401255	1	Decrease	nonDE	-0.532474	0	0.999918	1	Decrease	nonDE	-0.891733	0	0.763345	1	Decrease	nonDE	-0.287167	0	0.999981	1	Decrease	nonDE	6.85622
ENSG00000131374	-0.063336	0	1	1	Decrease	nonDE	-1.24041	-2.4689	0.00743235	0.0368239	Decrease	DE	-0.642899	0	0.99994	1	Decrease	nonDE	-0.182891	0	1	1	Decrease	nonDE	-0.921736	0	0.777832	1	Decrease	nonDE	-0.481115	0	0.999999	1	Decrease	nonDE	-0.62338	0	0.996885	1	Decrease	nonDE	-0.206975	0	1	1	Decrease	nonDE	5.05484
ENSG00000132382	0.034702	0	0.999983	1	Increase	nonDE	-1.75058	-2.45425	0.00772766	0.0381363	Decrease	DE	-2.45559	-4.25119	2.02724e-05	0.000184275	Decrease	DE	0.0601693	0	0.999621	1	Increase	nonDE	-1.34743	-1.12937	0.130421	0.478254	Decrease	nonDE	-2.68097	-3.92672	6.9828e-05	0.000703612	Decrease	DE	-1.80852	-1.80377	0.0368041	0.191905	Decrease	nonDE	-2.94819	-3.15918	0.000986188	0.014734	Decrease	DE	1.46276
ENSG00000133027	-0.0654661	0	0.996823	1	Decrease	nonDE	-2.17516	-3.27469	0.00067964	0.00412556	Decrease	DE	-2.07281	-2.87444	0.0023688	0.0149136	Decrease	DE	-0.290693	0	0.946439	1	Decrease	nonDE	-1.16311	-0.420287	0.337489	1	Decrease	nonDE	-1.98806	-2.20227	0.0147143	0.084241	Decrease	nonDE	-1.88681	-1.62019	0.0538208	0.26149	Decrease	nonDE	-1.99907	-1.57109	0.0593126	0.392961	Decrease	nonDE	-1.21201
ENSG00000133574	0.0655276	0	1	1	Increase	nonDE	-1.53171	-2.60435	0.00514411	0.0264811	Decrease	DE	-1.75676	-3.46669	0.000358442	0.00264298	Decrease	DE	0.0793732	0	0.999984	1	Increase	nonDE	-1.19783	-0.97103	0.166678	0.581824	Decrease	nonDE	-1.80664	-3.18365	0.000912132	0.00723644	Decrease	DE	-1.08929	-0.330911	0.370625	1	Decrease	nonDE	-1.43539	-1.3325	0.0925265	0.54786	Decrease	nonDE	4.59738
ENSG00000135185	-0.0554063	0	1	1	Decrease	nonDE	-1.64506	-3.81501	0.00010524	0.000718903	Decrease	DE	-1.45082	-2.83206	0.00268504	0.0167032	Decrease	DE	-0.0880362	0	1	1	Decrease	nonDE	-1.39983	-2.2982	0.0115822	0.0579343	Decrease	nonDE	-1.44264	-2.34626	0.0102456	0.0616556	Decrease	nonDE	-1.06441	-0.302338	0.381441	1	Decrease	nonDE	-0.881176	0	0.691107	1	Decrease	nonDE	3.15443
ENSG00000135378	-0.258008	0	0.999865	1	Decrease	nonDE	-1.90621	-3.25851	0.000716436	0.00432796	Decrease	DE	-1.57844	-2.23432	0.0135943	0.0727291	Decrease	nonDE	-0.155341	0	0.999775	1	Decrease	nonDE	-1.41945	-1.47082	0.0718905	0.288829	Decrease	nonDE	-1.2757	-0.907363	0.182956	0.700047	Decrease	nonDE	-1.95145	-2.27984	0.0121317	0.0753198	Decrease	nonDE	-2.83952	-3.20429	0.000853712	0.0130028	Decrease	DE	1.94364
ENSG00000135390	-0.0306161	0	1	1	Decrease	nonDE	-1.24197	-3.12273	0.0011069	0.00645346	Decrease	DE	-1.2396	-3.05184	0.00138183	0.00912605	Decrease	DE	0.103563	0	1	1	Increase	nonDE	-1.17649	-2.09187	0.0192083	0.0913066	Decrease	nonDE	-1.23371	-2.49251	0.00697758	0.0444205	Decrease	DE	-1.20605	-1.8164	0.0358187	0.187625	Decrease	nonDE	-0.951712	0	0.648206	1	Decrease	nonDE	5.85994
ENSG00000135605	-0.0322515	0	0.999975	1	Decrease	nonDE	-1.8919	-2.85593	0.00250249	0.0137462	Decrease	DE	-1.62574	-2.04375	0.0215102	0.108636	Decrease	nonDE	-0.551531	0	0.919198	1	Decrease	nonDE	-1.72255	-2.16599	0.0160781	0.0778052	Decrease	nonDE	-1.06393	-0.189035	0.425182	1	Decrease	nonDE	-1.50462	-1.04524	0.148936	0.580327	Decrease	nonDE	-1.11519	-0.220089	0.413121	1	Decrease	nonDE	0.848655
ENSG00000136682	-0.254292	0	0.999252	1	Decrease	nonDE	-1.75336	-2.4629	0.00755214	0.0373584	Decrease	DE	-2.14381	-3.41959	0.000420364	0.00306531	Decrease	DE	-0.486754	0	0.960764	1	Decrease	nonDE	-1.55537	-1.64568	0.051136	0.215967	Decrease	nonDE	-2.08755	-2.61331	0.00501784	0.0334567	Decrease	DE	-1.40982	-0.888671	0.18792	0.686556	Decrease	nonDE	-0.920989	0	0.566399	1	Decrease	nonDE	1.47122
ENSG00000136718	-0.10836	0	0.999996	1	Decrease	nonDE	-1.61436	-2.37314	0.00955916	0.0461039	Decrease	DE	-2.14081	-3.98088	5.7068e-05	0.000486962	Decrease	DE	0.00568541	0	0.999998	1	Increase	nonDE	-1.00923	-0.037259	0.485168	1	Decrease	nonDE	-2.0213	-3.01864	0.00153119	0.0115137	Decrease	DE	-1.14971	-0.446286	0.32807	1	Decrease	nonDE	-2.22917	-2.47367	0.00733852	0.0764658	Decrease	nonDE	2.34986
ENSG00000137441	-0.767101	0	0.701498	1	Decrease	nonDE	-3.15338	-4.11942	3.37691e-05	0.000248705	Decrease	DE	-2.83217	-3.49669	0.000323591	0.00240297	Decrease	DE	-0.217449	0	0.947332	1	Decrease	nonDE	-2.25269	-2.13535	0.0173142	0.0830908	Decrease	nonDE	-1.97858	-1.50241	0.0677265	0.313151	Decrease	nonDE	-2.26972	-1.71416	0.0444651	0.225018	Decrease	nonDE	-1.93811	-1.11367	0.134081	0.708861	Decrease	nonDE	-1.32371
ENSG00000137547	-0.035534	0	1	1	Decrease	nonDE	-1.51252	-2.95065	0.00188459	0.010532	Decrease	DE	-1.67657	-3.83656	9.72966e-05	0.000798176	Decrease	DE	0.0408532	0	1	1	Increase	nonDE	-1.12292	-0.725324	0.234786	0.764227	Decrease	nonDE	-1.19137	-1.01144	0.156852	0.622197	Decrease	nonDE	-1.45595	-1.89186	0.0303787	0.162943	Decrease	nonDE	-1.71704	-2.43716	0.00808531	0.0823979	Decrease	nonDE	3.64176
ENSG00000137871	-0.00628746	0	1	1	Decrease	nonDE	-1.55191	-2.75596	0.00335126	0.0179368	Decrease	DE	-1.10119	-0.576301	0.282709	0.972225	Decrease	nonDE	-0.313685	0	0.999813	1	Decrease	nonDE	-1.41228	-2.02833	0.0222958	0.104277	Decrease	nonDE	-1.16173	-0.771487	0.220917	0.811604	Decrease	nonDE	-1.54549	-1.73669	0.0424178	0.216581	Decrease	nonDE	-1.09037	-0.28814	0.386852	1	Decrease	nonDE	2.75205
ENSG00000138326	-0.0365732	0	1	1	Decrease	nonDE	-1.1932	-2.51247	0.00661287	0.0330644	Decrease	DE	-1.41198	-5.18137	4.14495e-07	4.81975e-06	Decrease	DE	0.0220938	0	1	1	Increase	nonDE	-0.991132	0	0.54175	1	Decrease	nonDE	-1.37434	-3.94936	6.41945e-05	0.000651561	Decrease	DE	-1.18278	-1.57577	0.0587674	0.280735	Decrease	nonDE	-1.24639	-1.86484	0.0322413	0.251334	Decrease	nonDE	8.41523
ENSG00000138670	-0.0685007	0	1	1	Decrease	nonDE	-1.44817	-2.3937	0.00906172	0.0439755	Decrease	DE	-1.16667	-0.963546	0.168541	0.63692	Decrease	nonDE	0.0227033	0	1	1	Increase	nonDE	-1.20661	-1.07551	0.142081	0.510603	Decrease	nonDE	-1.25847	-1.22903	0.110651	0.468586	Decrease	nonDE	-1.33101	-1.2795	0.101512	0.435624	Decrease	nonDE	-1.03143	-0.11388	0.454755	1	Decrease	nonDE	3.89364
ENSG00000139546	-0.111008	0	0.999667	1	Decrease	nonDE	-1.86362	-2.77847	0.00313996	0.0169142	Decrease	DE	-1.67919	-2.20086	0.0147651	0.078285	Decrease	nonDE	0.495068	0	0.964428	1	Increase	nonDE	-0.441517	0	0.971919	1	Decrease	nonDE	-1.00516	-0.014823	0.494098	1	Decrease	nonDE	-1.67322	-1.63898	0.0518304	0.254184	Decrease	nonDE	-1.09278	-0.217194	0.414202	1	Decrease	nonDE	1.54423
ENSG00000140688	-0.200404	0	0.996394	1	Decrease	nonDE	-1.93094	-2.70046	0.00392832	0.0207158	Decrease	DE	-2.0529	-2.94991	0.00188878	0.0121415	Decrease	DE	-0.22027	0	0.982132	1	Decrease	nonDE	-1.27937	-0.775789	0.219649	0.725315	Decrease	nonDE	-1.00883	-0.022702	0.490962	1	Decrease	nonDE	-0.789299	0	0.672027	1	Decrease	nonDE	-1.51308	-0.862253	0.195099	0.907381	Decrease	nonDE	0.395344
ENSG00000140988	-0.0895989	0	1	1	Decrease	nonDE	-1.58227	-5.22076	3.4793e-07	3.27671e-06	Decrease	DE	-1.76086	-6.60837	4.67506e-10	8.01667e-09	Decrease	DE	-0.0426047	0	1	1	Decrease	nonDE	-1.1606	-1.3655	0.08724	0.340671	Decrease	nonDE	-1.57019	-4.20303	2.44595e-05	0.000268006	Decrease	DE	-1.19756	-1.23647	0.109268	0.459468	Decrease	nonDE	-1.73688	-3.80905	0.000107545	0.00214662	Decrease	DE	5.86989
ENSG00000141101	-0.0703455	0	0.999999	1	Decrease	nonDE	-1.70045	-2.65209	0.00450323	0.0234906	Decrease	DE	-2.42897	-4.64295	4.18014e-06	4.24964e-05	Decrease	DE	-0.0948958	0	0.99993	1	Decrease	nonDE	-1.47816	-1.74056	0.0420758	0.182246	Decrease	nonDE	-2.16594	-3.25728	0.000719303	0.00585484	Decrease	DE	-1.87955	-2.17811	0.0156108	0.0934932	Decrease	nonDE	-2.02305	-2.07147	0.0201571	0.172824	Decrease	nonDE	2.06066
ENSG00000143178	-0.035181	0	0.999988	1	Decrease	nonDE	-1.69254	-2.43707	0.00808725	0.0396455	Decrease	DE	-1.17521	-0.656773	0.25625	0.896732	Decrease	nonDE	-0.417444	0	0.975106	1	Decrease	nonDE	-1.36407	-1.21992	0.112364	0.423475	Decrease	nonDE	-1.22275	-0.691883	0.245129	0.87942	Decrease	nonDE	-1.10536	-0.250819	0.401178	1	Decrease	nonDE	-0.757625	0	0.699397	1	Decrease	nonDE	1.13343
ENSG00000143224	-0.072274	0	0.996304	1	Decrease	nonDE	-2.36495	-3.2954	0.000635112	0.0038665	Decrease	DE	-1.63548	-1.60835	0.0551057	0.246961	Decrease	nonDE	-0.238788	0	0.95737	1	Decrease	nonDE	-1.22167	-0.545378	0.293219	0.904484	Decrease	nonDE	-1.42938	-0.929088	0.177292	0.682752	Decrease	nonDE	-1.45659	-0.78296	0.217569	0.764999	Decrease	nonDE	-3.006	-2.64031	0.00465453	0.0525153	Decrease	nonDE	0.0105703
ENSG00000143486	-0.178375	0	0.99943	1	Decrease	nonDE	-1.79654	-2.54044	0.00613018	0.0310347	Decrease	DE	-1.68682	-2.1887	0.015212	0.0802716	Decrease	nonDE	-0.0889588	0	0.998916	1	Decrease	nonDE	-1.28533	-0.872918	0.192167	0.652795	Decrease	nonDE	-1.63881	-1.64596	0.0511063	0.246391	Decrease	nonDE	-0.891189	0	0.605504	1	Decrease	nonDE	-1.93181	-1.69358	0.0463828	0.329037	Decrease	nonDE	1.11713
ENSG00000143643	0.225542	0	0.998421	1	Increase	nonDE	-2.01336	-2.9367	0.00196575	0.0109563	Decrease	DE	-1.51059	-1.53589	0.0635109	0.279043	Decrease	nonDE	0.303506	0	0.987373	1	Increase	nonDE	-1.29988	-0.918922	0.179928	0.618355	Decrease	nonDE	-1.30554	-0.848309	0.198921	0.746325	Decrease	nonDE	-2.22462	-2.45751	0.007661	0.0505425	Decrease	nonDE	-0.954728	0	0.537676	1	Decrease	nonDE	1.23555
ENSG00000143819	-0.864014	0	0.645081	1	Decrease	nonDE	-1.89777	-2.43897	0.00804662	0.0395082	Decrease	DE	-1.31644	-0.889925	0.187584	0.694847	Decrease	nonDE	-0.292404	0	0.954933	1	Decrease	nonDE	-0.547617	0	0.86835	1	Decrease	nonDE	-1.20568	-0.435244	0.332061	1	Decrease	nonDE	-0.868273	0	0.600878	1	Decrease	nonDE	-1.68958	-1.07478	0.142269	0.735506	Decrease	nonDE	-0.34824
ENSG00000145743	-0.185327	0	1	1	Decrease	nonDE	-1.44274	-2.3583	0.00993284	0.0477775	Decrease	DE	-0.604053	0	0.995117	1	Decrease	nonDE	-0.102663	0	0.999999	1	Decrease	nonDE	-1.14672	-0.746817	0.228268	0.746892	Decrease	nonDE	-0.545033	0	0.992603	1	Decrease	nonDE	-1.11769	-0.464791	0.321434	1	Decrease	nonDE	-0.303431	0	0.997789	1	Decrease	nonDE	3.12082
ENSG00000145949	-1.71513	-1.48366	0.070173	1	Decrease	nonDE	-2.37436	-3.05216	0.00138047	0.00792679	Decrease	DE	-1.76271	-1.69624	0.0461293	0.212039	Decrease	nonDE	-1.49577	-0.838946	0.201551	1	Decrease	nonDE	-0.739493	0	0.686764	1	Decrease	nonDE	-0.805103	0	0.628213	1	Decrease	nonDE	-1.33398	-0.458039	0.324711	1	Decrease	nonDE	1.15052	0.210962	0.418178	1	Increase	nonDE	-1.77406
ENSG00000147586	-0.143209	0	0.999896	1	Decrease	nonDE	-1.76181	-2.78901	0.00304535	0.0164612	Decrease	DE	-1.58817	-2.18001	0.0155386	0.0817358	Decrease	nonDE	0.275774	0	0.997779	1	Increase	nonDE	-0.778823	0	0.795279	1	Decrease	nonDE	-0.908062	0	0.620317	1	Decrease	nonDE	-1.43288	-1.18669	0.118769	0.489889	Decrease	nonDE	-1.99347	-2.19783	0.0148756	0.135316	Decrease	nonDE	1.43685
ENSG00000147614	-0.527457	0	0.849915	1	Decrease	nonDE	-2.37678	-3.0126	0.00155993	0.00885586	Decrease	DE	-2.75229	-3.68311	0.000169016	0.00132218	Decrease	DE	-0.738885	0	0.67784	1	Decrease	nonDE	-2.12833	-2.21452	0.0142769	0.0698746	Decrease	nonDE	-2.32461	-2.28441	0.011993	0.0708778	Decrease	nonDE	-1.80537	-1.13979	0.128306	0.520322	Decrease	nonDE	-1.74035	-0.904541	0.184234	0.875324	Decrease	nonDE	-2.31213
ENSG00000147996	0.0623131	0	0.997514	1	Increase	nonDE	-2.30068	-3.11208	0.0011447	0.00666456	Decrease	DE	-2.21363	-2.88059	0.0023259	0.0146803	Decrease	DE	-0.806718	0	0.653906	1	Decrease	nonDE	-1.97547	-2.24201	0.0133368	0.0656884	Decrease	nonDE	-2.20697	-2.39617	0.00900366	0.0551887	Decrease	nonDE	-1.26609	-0.416101	0.33929	1	Decrease	nonDE	-1.9934	-1.25323	0.106319	0.606326	Decrease	nonDE	-0.452373
ENSG00000148334	-0.104306	0	0.999997	1	Decrease	nonDE	-1.61259	-2.53623	0.0062007	0.0312528	Decrease	DE	-1.6875	-2.77074	0.00321112	0.0195585	Decrease	DE	-0.179222	0	0.999687	1	Decrease	nonDE	-1.3657	-1.42251	0.07865	0.311592	Decrease	nonDE	-1.37687	-1.30148	0.0977106	0.425385	Decrease	nonDE	-1.31647	-0.895752	0.186029	0.682207	Decrease	nonDE	-1.31501	-0.755766	0.225586	0.996026	Decrease	nonDE	1.45743
ENSG00000151136	-0.6537	0	0.894153	1	Decrease	nonDE	-2.36204	-3.88587	8.12075e-05	0.00056552	Decrease	DE	-0.913484	0	0.618514	1	Decrease	nonDE	-0.150428	0	0.996269	1	Decrease	nonDE	-1.15244	-0.419159	0.337899	1	Decrease	nonDE	-1.06811	-0.170731	0.432352	1	Decrease	nonDE	-1.95557	-1.91748	0.0286974	0.155522	Decrease	nonDE	-1.27098	-0.512936	0.304455	1	Decrease	nonDE	0.731156
ENSG00000151474	-0.385525	0	0.928966	1	Decrease	nonDE	-2.26191	-2.92989	0.00200656	0.0111689	Decrease	DE	-1.60744	-1.3959	0.0825751	0.349099	Decrease	nonDE	-1.11583	-0.208521	0.417684	1	Decrease	nonDE	-1.91228	-1.91742	0.028701	0.130492	Decrease	nonDE	-1.31728	-0.602603	0.273928	0.957731	Decrease	nonDE	-1.37107	-0.543989	0.294043	0.945811	Decrease	nonDE	-0.369494	0	0.835666	1	Decrease	nonDE	-1.84687
ENSG00000151503	0.110145	0	0.999904	1	Increase	nonDE	-2.03638	-3.15614	0.000995752	0.00586824	Decrease	DE	-1.68776	-2.16354	0.0161741	0.0847588	Decrease	nonDE	-0.750816	0	0.76082	1	Decrease	nonDE	-1.65714	-2.0024	0.0236722	0.109819	Decrease	nonDE	-1.47191	-1.33161	0.0926714	0.407735	Decrease	nonDE	-0.613757	0	0.797509	1	Decrease	nonDE	-0.163115	0	0.961453	1	Decrease	nonDE	1.18886
ENSG00000151552	0.209442	0	0.999885	1	Increase	nonDE	-2.19492	-3.68595	0.000167316	0.00110969	Decrease	DE	-1.41454	-1.50216	0.067753	0.29489	Decrease	nonDE	0.140281	0	0.99955	1	Increase	nonDE	-1.54307	-1.91072	0.029133	0.131974	Decrease	nonDE	-1.45701	-1.50373	0.0675511	0.312686	Decrease	nonDE	-1.6331	-1.58027	0.0582508	0.278571	Decrease	nonDE	-1.08595	-0.21044	0.416829	1	Decrease	nonDE	2.12167
ENSG00000155438	0.0139201	0	1	1	Increase	nonDE	-1.46131	-3.21081	0.000835983	0.00497864	Decrease	DE	-1.83738	-5.31053	2.32801e-07	2.82494e-06	Decrease	DE	-0.0477317	0	1	1	Decrease	nonDE	-1.29619	-2.00699	0.0234236	0.108867	Decrease	nonDE	-1.64128	-3.55511	0.000264676	0.00237489	Decrease	DE	-1.34136	-1.64828	0.0508677	0.250049	Decrease	nonDE	-1.18245	-0.816405	0.207889	0.945929	Decrease	nonDE	3.87289
ENSG00000156471	-0.126509	0	1	1	Decrease	nonDE	-1.55526	-5.99044	9.81527e-09	1.09754e-07	Decrease	DE	-1.55873	-6.03265	8.01019e-09	1.18826e-07	Decrease	DE	-0.0700643	0	1	1	Decrease	nonDE	-1.22865	-2.3482	0.0101947	0.0515283	Decrease	nonDE	-1.43856	-3.97181	5.90376e-05	0.000604865	Decrease	DE	-1.21604	-1.65794	0.049883	0.246078	Decrease	nonDE	-1.54598	-3.47353	0.000350204	0.00601344	Decrease	DE	5.02851
ENSG00000156787	-0.14269	0	0.99995	1	Decrease	nonDE	-2.28177	-4.24686	2.0619e-05	0.000156927	Decrease	DE	-1.33432	-1.27155	0.102913	0.417616	Decrease	nonDE	0.0089412	0	0.999984	1	Increase	nonDE	-1.69566	-2.2409	0.0133736	0.0658438	Decrease	nonDE	-1.21076	-0.647362	0.259276	0.919644	Decrease	nonDE	-1.24521	-0.647335	0.259284	0.866932	Decrease	nonDE	-1.08225	-0.197767	0.421771	1	Decrease	nonDE	0.918088
ENSG00000161048	-0.0451492	0	0.999999	1	Decrease	nonDE	-1.76907	-2.96844	0.00178546	0.0100272	Decrease	DE	-1.06037	-0.264873	0.395766	1	Decrease	nonDE	-0.0698339	0	0.999953	1	Decrease	nonDE	-0.993954	0	0.509936	1	Decrease	nonDE	-0.470771	0	0.986102	1	Decrease	nonDE	-1.02494	-0.0748464	0.470227	1	Decrease	nonDE	-0.568369	0	0.896629	1	Decrease	nonDE	2.01587
ENSG00000161513	0.0805708	0	0.996052	1	Increase	nonDE	-1.95739	-2.38719	0.00921679	0.0446416	Decrease	DE	-2.53954	-3.54793	0.00027133	0.00204394	Decrease	DE	-0.266627	0	0.949	1	Decrease	nonDE	-1.66228	-1.58522	0.057686	0.239276	Decrease	nonDE	-1.67649	-1.44464	0.0754949	0.342873	Decrease	nonDE	-2.08122	-1.73373	0.0426825	0.217667	Decrease	nonDE	-0.774446	0	0.6417	1	Decrease	nonDE	-0.404124
ENSG00000161970	-0.104055	0	1	1	Decrease	nonDE	-1.25465	-2.68552	0.00409832	0.0214948	Decrease	DE	-1.57292	-5.80131	2.41772e-08	3.34874e-07	Decrease	DE	0.0276674	0	1	1	Increase	nonDE	-1.00751	-0.0725433	0.471141	1	Decrease	nonDE	-1.4085	-3.48016	0.000342383	0.00298454	Decrease	DE	-1.28748	-2.02058	0.0227	0.128058	Decrease	nonDE	-1.51969	-3.17092	0.000949978	0.0142953	Decrease	DE	6.97618
ENSG00000163344	0.00949301	0	0.999996	1	Increase	nonDE	-1.86546	-2.91887	0.00207419	0.0115095	Decrease	DE	-1.05867	-0.219345	0.413365	1	Decrease	nonDE	-0.035484	0	0.999783	1	Decrease	nonDE	-1.54959	-1.79719	0.0373256	0.163708	Decrease	nonDE	-1.33467	-1.01467	0.156085	0.619937	Decrease	nonDE	-1.14861	-0.37725	0.353305	1	Decrease	nonDE	-0.976216	0	0.521479	1	Decrease	nonDE	0.923722
ENSG00000163507	-0.921182	0	0.581412	1	Decrease	nonDE	-2.30809	-3.17684	0.000932197	0.00551965	Decrease	DE	-2.53692	-3.59711	0.000228729	0.00174718	Decrease	DE	-0.205929	0	0.972802	1	Decrease	nonDE	-1.11932	-0.256198	0.39911	1	Decrease	nonDE	-1.11814	-0.22813	0.409991	1	Decrease	nonDE	-2.01355	-1.65975	0.0497022	0.245612	Decrease	nonDE	-1.73044	-1.05838	0.145995	0.748485	Decrease	nonDE	-0.105561
ENSG00000165028	-0.573162	0	0.830194	1	Decrease	nonDE	-2.10677	-2.46326	0.00754489	0.0373372	Decrease	DE	-1.73491	-1.61553	0.054323	0.244064	Decrease	nonDE	-0.748926	0	0.674863	1	Decrease	nonDE	-0.987114	0	0.510434	1	Decrease	nonDE	-1.37238	-0.661267	0.254836	0.90646	Decrease	nonDE	-1.45055	-0.645366	0.260229	0.867775	Decrease	nonDE	-1.13651	-0.172245	0.435738	1	Decrease	nonDE	-1.16159
ENSG00000165244	0.0233168	0	0.998736	1	Increase	nonDE	-1.96035	-2.46688	0.0074725	0.0369936	Decrease	DE	-2.10394	-2.72843	0.00362711	0.0218796	Decrease	DE	-0.251696	0	0.951109	1	Decrease	nonDE	-0.766219	0	0.726191	1	Decrease	nonDE	-1.77972	-1.65345	0.0503395	0.243256	Decrease	nonDE	-1.32216	-0.561469	0.287772	0.932822	Decrease	nonDE	-1.3878	-0.590596	0.278113	1	Decrease	nonDE	-0.29195
ENSG00000165410	-0.0834818	0	0.999993	1	Decrease	nonDE	-1.70712	-2.53753	0.00617895	0.0311787	Decrease	DE	-1.66188	-2.39596	0.00900846	0.0501648	Decrease	nonDE	-0.35544	0	0.991369	1	Decrease	nonDE	-1.25581	-0.909296	0.182447	0.62537	Decrease	nonDE	-1.66631	-1.95511	0.0263694	0.139881	Decrease	nonDE	-1.10647	-0.268174	0.394498	1	Decrease	nonDE	-0.979983	0	0.51846	1	Decrease	nonDE	1.8011
ENSG00000165714	-0.339168	0	0.962347	1	Decrease	nonDE	-2.09953	-2.72728	0.00363901	0.019312	Decrease	DE	-0.944642	0	0.559135	1	Decrease	nonDE	-1.14604	-0.291081	0.385747	1	Decrease	nonDE	-0.945129	0	0.552483	1	Decrease	nonDE	-0.358144	0	0.930791	1	Decrease	nonDE	0.082292	0	0.973576	1	Increase	nonDE	0.314242	0	0.87785	1	Increase	nonDE	-0.116313
ENSG00000165724	-0.39289	0	0.986045	1	Decrease	nonDE	-2.24176	-3.84544	9.41915e-05	0.000648731	Decrease	DE	-1.86721	-2.74097	0.00349898	0.0211678	Decrease	DE	-0.208606	0	0.991054	1	Decrease	nonDE	-1.42252	-1.24313	0.108041	0.40977	Decrease	nonDE	-1.54411	-1.40536	0.0811624	0.36478	Decrease	nonDE	-1.28909	-0.647788	0.259139	0.866678	Decrease	nonDE	-1.8793	-1.57748	0.0585713	0.390735	Decrease	nonDE	0.0391248
ENSG00000165792	-0.0412508	0	1	1	Decrease	nonDE	-1.33437	-2.52821	0.00633725	0.0318642	Decrease	DE	-0.867834	0	0.869967	1	Decrease	nonDE	-0.0387251	0	1	1	Decrease	nonDE	-0.990072	0	0.529986	1	Decrease	nonDE	-0.821258	0	0.900087	1	Decrease	nonDE	-1.33069	-1.72268	0.0436747	0.22203	Decrease	nonDE	-0.86644	0	0.752301	1	Decrease	nonDE	3.6074
ENSG00000166004	-0.125755	0	1	1	Decrease	nonDE	-1.61292	-3.61641	0.000213809	0.00139371	Decrease	DE	-1.07164	-0.494136	0.311026	1	Decrease	nonDE	-0.104661	0	1	1	Decrease	nonDE	-1.16762	-1.00046	0.159483	0.561707	Decrease	nonDE	-1.08613	-0.485356	0.314125	1	Decrease	nonDE	-1.00183	-0.00847047	0.496627	1	Decrease	nonDE	-0.843086	0	0.747134	1	Decrease	nonDE	2.96144
ENSG00000167085	0.0217054	0	1	1	Increase	nonDE	-1.61945	-2.57504	0.00557703	0.0285106	Decrease	DE	-1.64903	-2.67372	0.0042373	0.0251847	Decrease	DE	0.372849	0	0.999004	1	Increase	nonDE	-1.54316	-2.18056	0.0155177	0.0752767	Decrease	nonDE	-1.94272	-3.16503	0.000967999	0.00761699	Decrease	DE	-1.61138	-1.95075	0.0266309	0.146155	Decrease	nonDE	-1.86964	-2.28981	0.0118305	0.111249	Decrease	nonDE	1.81997
ENSG00000167700	-0.204135	0	0.973403	1	Decrease	nonDE	-2.52633	-3.30856	0.000608254	0.00371382	Decrease	DE	-2.60374	-3.34068	0.000547078	0.00390971	Decrease	DE	-0.995419	0	0.503514	1	Decrease	nonDE	-1.89197	-1.79849	0.0372221	0.163311	Decrease	nonDE	-1.65621	-1.21382	0.113522	0.477836	Decrease	nonDE	-0.683913	0	0.684696	1	Decrease	nonDE	-0.567459	0	0.733328	1	Decrease	nonDE	-1.09833
ENSG00000168056	-0.34285	0	0.987541	1	Decrease	nonDE	-2.46215	-4.06371	4.17619e-05	0.000304175	Decrease	DE	-2.81663	-4.77702	2.38597e-06	2.50697e-05	Decrease	DE	-0.177301	0	0.99114	1	Decrease	nonDE	-1.52348	-1.41571	0.0796386	0.315011	Decrease	nonDE	-1.83553	-1.92111	0.0284655	0.149295	Decrease	nonDE	-2.03317	-1.99994	0.0238063	0.133149	Decrease	nonDE	-2.17376	-1.93501	0.0275925	0.221445	Decrease	nonDE	0.169581
ENSG00000168779	-1.33121	-0.695535	0.243989	1	Decrease	nonDE	-2.89227	-3.74495	0.000135549	0.000911046	Decrease	DE	-2.69916	-3.29338	0.000639318	0.00452504	Decrease	DE	-1.11469	-0.198772	0.421558	1	Decrease	nonDE	-2.03055	-1.73632	0.0424516	0.183342	Decrease	nonDE	-1.17943	-0.275194	0.392348	1	Decrease	nonDE	-1.78856	-0.990964	0.162097	0.618535	Decrease	nonDE	-1.36462	-0.414344	0.343736	1	Decrease	nonDE	-1.9401
ENSG00000168872	-0.222957	0	1	1	Decrease	nonDE	-1.58684	-3.15784	0.000990396	0.00583942	Decrease	DE	-1.51675	-2.83848	0.00263474	0.0164229	Decrease	DE	-0.281925	0	0.999966	1	Decrease	nonDE	-1.28586	-1.44585	0.0753262	0.300132	Decrease	nonDE	-1.85099	-3.39812	0.000451792	0.00384468	Decrease	DE	-1.6371	-2.13815	0.0171977	0.101113	Decrease	nonDE	-1.35283	-1.14544	0.127077	0.683945	Decrease	nonDE	2.82413
ENSG00000168936	-0.122945	0	1	1	Decrease	nonDE	-1.4232	-2.6311	0.00477553	0.0247361	Decrease	DE	-0.991371	0	0.524155	1	Decrease	nonDE	-0.0839129	0	1	1	Decrease	nonDE	-1.11678	-0.708841	0.239853	0.776687	Decrease	nonDE	-1.29716	-1.60274	0.0557224	0.265247	Decrease	nonDE	-1.32441	-1.41047	0.080408	0.362131	Decrease	nonDE	-0.684632	0	0.922492	1	Decrease	nonDE	2.72324
ENSG00000169026	-0.429069	0	0.992662	1	Decrease	nonDE	-1.96431	-3.54149	0.000277427	0.00178702	Decrease	DE	-1.62803	-2.36756	0.00969824	0.0536485	Decrease	nonDE	-0.782709	0	0.761073	1	Decrease	nonDE	-1.52003	-1.73325	0.0427243	0.184291	Decrease	nonDE	-1.50156	-1.49232	0.0690314	0.317545	Decrease	nonDE	-1.12162	-0.291235	0.385671	1	Decrease	nonDE	-0.608735	0	0.807392	1	Decrease	nonDE	0.311074
ENSG00000170089	-0.432548	0	0.987143	1	Decrease	nonDE	-2.04735	-3.14354	0.00103639	0.00608487	Decrease	DE	-1.7243	-2.27539	0.0122685	0.0662906	Decrease	nonDE	-0.154982	0	0.997799	1	Decrease	nonDE	-1.32457	-0.937404	0.175154	0.605336	Decrease	nonDE	-1.13666	-0.371004	0.355623	1	Decrease	nonDE	-0.831326	0	0.660032	1	Decrease	nonDE	-0.971984	0	0.523926	1	Decrease	nonDE	1.25125
ENSG00000170293	-0.132733	0	0.99989	1	Decrease	nonDE	-1.85799	-2.62573	0.00484759	0.0250782	Decrease	DE	-1.65503	-2.063	0.0205625	0.104564	Decrease	nonDE	0.280928	0	0.997031	1	Increase	nonDE	-1.45497	-1.35653	0.0886533	0.345759	Decrease	nonDE	-1.84148	-2.08821	0.0193757	0.106993	Decrease	nonDE	-2.08696	-2.3219	0.010905	0.0686562	Decrease	nonDE	-0.887894	0	0.609844	1	Decrease	nonDE	1.74505
ENSG00000170310	-0.37123	0	0.999879	1	Decrease	nonDE	-1.70493	-3.24388	0.000751293	0.00451243	Decrease	DE	-0.880632	0	0.744749	1	Decrease	nonDE	-0.250524	0	0.999853	1	Decrease	nonDE	-0.925248	0	0.633721	1	Decrease	nonDE	-0.583269	0	0.969578	1	Decrease	nonDE	-1.34077	-1.09893	0.136925	0.546435	Decrease	nonDE	-0.55116	0	0.930737	1	Decrease	nonDE	2.02255
ENSG00000170854	0.0888365	0	0.999881	1	Increase	nonDE	-1.76805	-2.39186	0.00910535	0.0441701	Decrease	DE	-2.45341	-4.05359	4.33973e-05	0.000375421	Decrease	DE	0.391756	0	0.985279	1	Increase	nonDE	-1.21728	-0.689283	0.245943	0.790285	Decrease	nonDE	-2.08514	-2.68837	0.00406539	0.0277407	Decrease	DE	-1.96522	-2.15665	0.0164466	0.0974742	Decrease	nonDE	-1.79867	-1.58463	0.0577532	0.386718	Decrease	nonDE	1.45263
ENSG00000171777	-0.229216	0	0.997931	1	Decrease	nonDE	-1.97451	-3.12565	0.00109675	0.0064062	Decrease	DE	-0.440741	0	0.983042	1	Decrease	nonDE	-0.258989	0	0.987429	1	Decrease	nonDE	-1.40912	-1.23436	0.109659	0.415154	Decrease	nonDE	0.0247463	0	0.999673	1	Increase	nonDE	-0.719748	0	0.746428	1	Decrease	nonDE	-0.563422	0	0.822008	1	Decrease	nonDE	0.262475
ENSG00000172123	0.227077	0	0.999964	1	Increase	nonDE	-1.6452	-2.37349	0.0095505	0.0460933	Decrease	DE	-0.837652	0	0.765617	1	Decrease	nonDE	0.281836	0	0.99924	1	Increase	nonDE	-1.47616	-1.81528	0.0359054	0.158087	Decrease	nonDE	-0.937326	0	0.597021	1	Decrease	nonDE	-1.26137	-0.797846	0.213215	0.754773	Decrease	nonDE	-0.670821	0	0.845149	1	Decrease	nonDE	2.24916
ENSG00000172269	0.0457534	0	1	1	Increase	nonDE	-1.35534	-2.5167	0.00653778	0.0327542	Decrease	DE	-1.4003	-2.82193	0.00276615	0.0171397	Decrease	DE	-0.105297	0	1	1	Decrease	nonDE	-1.18985	-1.3409	0.0911587	0.35353	Decrease	nonDE	-1.81505	-4.43774	9.66706e-06	0.000114642	Decrease	DE	-0.952692	0	0.598796	1	Decrease	nonDE	-1.50387	-1.98548	0.0246091	0.202811	Decrease	nonDE	3.11927
ENSG00000173621	-0.31904	0	0.959823	1	Decrease	nonDE	-2.25041	-2.8111	0.0028553	0.0155075	Decrease	DE	-2.07483	-2.43788	0.00806999	0.0454844	Decrease	DE	-0.349958	0	0.91584	1	Decrease	nonDE	-2.0574	-2.15488	0.016517	0.0796005	Decrease	nonDE	-1.97195	-1.78613	0.038217	0.192544	Decrease	nonDE	-1.8202	-1.23814	0.108979	0.459023	Decrease	nonDE	-1.23445	-0.329562	0.372179	1	Decrease	nonDE	-0.709441
ENSG00000173930	-0.517303	0	0.834359	1	Decrease	nonDE	-2.2834	-2.63038	0.00478512	0.0247755	Decrease	DE	-2.59754	-3.14616	0.00102784	0.0070174	Decrease	DE	-1.10668	-0.165293	0.43519	1	Decrease	nonDE	-1.3046	-0.553031	0.290627	0.899065	Decrease	nonDE	-1.4791	-0.769567	0.221541	0.813181	Decrease	nonDE	-0.656169	0	0.688221	1	Decrease	nonDE	-1.18531	-0.207014	0.426163	1	Decrease	nonDE	-1.66603
ENSG00000174306	-0.524897	0	0.954557	1	Decrease	nonDE	-2.93924	-5.46246	1.16872e-07	1.15993e-06	Decrease	DE	-2.2139	-3.6358	0.000199746	0.00153797	Decrease	DE	-0.40626	0	0.959066	1	Decrease	nonDE	-1.29169	-0.832381	0.203368	0.682888	Decrease	nonDE	-1.72583	-1.78728	0.0381239	0.192205	Decrease	nonDE	-1.97131	-1.93361	0.0276787	0.150783	Decrease	nonDE	-0.688399	0	0.733205	1	Decrease	nonDE	0.2814
ENSG00000174444	-0.0995043	0	1	1	Decrease	nonDE	-1.45882	-4.03084	4.72968e-05	0.000342895	Decrease	DE	-1.73179	-6.15867	4.3477e-09	6.67873e-08	Decrease	DE	0.0470402	0	1	1	Increase	nonDE	-1.19743	-1.62265	0.0535563	0.224449	Decrease	nonDE	-1.47997	-3.44794	0.000381994	0.00330227	Decrease	DE	-1.35439	-2.15129	0.0166612	0.0985134	Decrease	nonDE	-1.50385	-2.63833	0.00468012	0.0527092	Decrease	nonDE	5.51879
ENSG00000174446	-0.22871	0	1	1	Decrease	nonDE	-1.50126	-2.69722	0.00396463	0.0208897	Decrease	DE	-0.906589	0	0.719019	1	Decrease	nonDE	-0.183254	0	0.999997	1	Decrease	nonDE	-1.10758	-0.554339	0.290155	0.897826	Decrease	nonDE	-0.778849	0	0.863345	1	Decrease	nonDE	-1.26027	-0.96857	0.167289	0.633208	Decrease	nonDE	-0.7231	0	0.849867	1	Decrease	nonDE	2.47644
ENSG00000174516	-0.259375	0	0.996939	1	Decrease	nonDE	-1.96496	-2.99348	0.00165415	0.00934001	Decrease	DE	-1.23106	-0.773547	0.220309	0.792493	Decrease	nonDE	0.0568021	0	0.999162	1	Increase	nonDE	-0.990951	0	0.511123	1	Decrease	nonDE	-0.795989	0	0.721568	1	Decrease	nonDE	-1.5197	-1.18615	0.118876	0.490167	Decrease	nonDE	-0.857504	0	0.622386	1	Decrease	nonDE	0.922511
ENSG00000174547	-0.00592957	0	1	1	Decrease	nonDE	-1.53983	-2.53941	0.00614748	0.0310595	Decrease	DE	-1.41017	-1.9915	0.0242721	0.120116	Decrease	nonDE	-0.038138	0	0.999999	1	Decrease	nonDE	-1.30505	-1.41702	0.079448	0.314456	Decrease	nonDE	-1.41106	-1.67947	0.047744	0.23305	Decrease	nonDE	-1.58903	-1.89876	0.0299183	0.160886	Decrease	nonDE	-0.970775	0	0.53815	1	Decrease	nonDE	2.23692
ENSG00000175274	-0.0633121	0	1	1	Decrease	nonDE	-1.65396	-2.65126	0.00451371	0.0235355	Decrease	DE	-0.922559	0	0.645792	1	Decrease	nonDE	-0.410721	0	0.992772	1	Decrease	nonDE	-1.36844	-1.46295	0.0729602	0.292284	Decrease	nonDE	-0.832985	0	0.749713	1	Decrease	nonDE	-0.819507	0	0.706035	1	Decrease	nonDE	0.160234	0	0.995898	1	Increase	nonDE	2.09859
ENSG00000175463	-0.295922	0	0.987935	1	Decrease	nonDE	-1.91529	-2.65711	0.00444023	0.0231801	Decrease	DE	-1.65562	-1.90319	0.0296252	0.143269	Decrease	nonDE	-0.57211	0	0.857027	1	Decrease	nonDE	-0.661815	0	0.835599	1	Decrease	nonDE	-1.47289	-1.12256	0.131857	0.540913	Decrease	nonDE	-1.07315	-0.143385	0.443147	1	Decrease	nonDE	-0.90413	0	0.566819	1	Decrease	nonDE	0.528806
ENSG00000178226	-0.219047	0	0.988295	1	Decrease	nonDE	-2.21269	-3.15579	0.000996864	0.00587203	Decrease	DE	-1.34641	-0.95938	0.169584	0.639703	Decrease	nonDE	-0.28174	0	0.955458	1	Decrease	nonDE	-1.28647	-0.724091	0.235162	0.765056	Decrease	nonDE	-1.30049	-0.690339	0.245613	0.880903	Decrease	nonDE	-1.82275	-1.43602	0.0767133	0.348786	Decrease	nonDE	-0.668716	0	0.716116	1	Decrease	nonDE	-0.313183
ENSG00000178921	0.20584	0	0.994763	1	Increase	nonDE	-2.42266	-3.63048	0.000203515	0.00133215	Decrease	DE	-2.1371	-2.9214	0.00205853	0.0131382	Decrease	DE	0.317286	0	0.969058	1	Increase	nonDE	-1.6853	-1.81369	0.0360282	0.158517	Decrease	nonDE	-1.50201	-1.21498	0.1133	0.477064	Decrease	nonDE	-2.23906	-2.30055	0.0115134	0.071837	Decrease	nonDE	-1.36254	-0.643624	0.260508	1	Decrease	nonDE	0.135851
ENSG00000180257	-0.622791	0	0.813753	1	Decrease	nonDE	-2.12517	-2.54121	0.00611735	0.0309892	Decrease	DE	-2.16001	-2.55433	0.00590258	0.03427	Decrease	DE	-1.12408	-0.224265	0.41155	1	Decrease	nonDE	-1.72797	-1.44099	0.0760095	0.302662	Decrease	nonDE	-1.00482	-0.00908071	0.496505	1	Decrease	nonDE	-0.745496	0	0.650232	1	Decrease	nonDE	-0.00173406	0	0.999265	1	Decrease	nonDE	-1.41126
ENSG00000181444	-0.104793	0	0.999999	1	Decrease	nonDE	-1.75042	-3.01863	0.00153122	0.00870861	Decrease	DE	-0.795243	0	0.849423	1	Decrease	nonDE	0.273274	0	0.999774	1	Increase	nonDE	-1.55092	-2.07817	0.0198412	0.0938879	Decrease	nonDE	-0.627209	0	0.947769	1	Decrease	nonDE	-1.51304	-1.62482	0.0533245	0.259481	Decrease	nonDE	-0.447448	0	0.972532	1	Decrease	nonDE	1.99408
ENSG00000181885	0.0642902	0	0.995066	1	Increase	nonDE	-1.94495	-2.40532	0.00879088	0.0428262	Decrease	DE	-0.645032	0	0.825704	1	Decrease	nonDE	-0.455722	0	0.865113	1	Decrease	nonDE	-1.75638	-1.7681	0.0397078	0.173066	Decrease	nonDE	-1.31552	-0.669929	0.252053	0.898347	Decrease	nonDE	-1.36711	-0.606362	0.272746	0.894501	Decrease	nonDE	-0.271312	0	0.895013	1	Decrease	nonDE	-1.62767
ENSG00000182685	-0.0951223	0	0.994743	1	Decrease	nonDE	-2.18213	-2.84879	0.00255583	0.0140085	Decrease	DE	-1.08417	-0.221767	0.412424	1	Decrease	nonDE	-0.104334	0	0.984398	1	Decrease	nonDE	-1.48596	-1.12994	0.130303	0.478145	Decrease	nonDE	-1.4715	-0.995964	0.160569	0.633533	Decrease	nonDE	-0.950472	0	0.535734	1	Decrease	nonDE	-0.960663	0	0.525607	1	Decrease	nonDE	-0.437779
ENSG00000182871	-0.389805	0	0.930254	1	Decrease	nonDE	-2.17936	-2.75297	0.0033802	0.018084	Decrease	DE	-1.09506	-0.234965	0.407305	1	Decrease	nonDE	-0.0360385	0	0.993072	1	Decrease	nonDE	-1.42355	-0.900871	0.184671	0.631437	Decrease	nonDE	-1.15117	-0.296853	0.383551	1	Decrease	nonDE	-1.1764	-0.297802	0.383342	1	Decrease	nonDE	-1.61466	-0.858726	0.196233	0.910876	Decrease	nonDE	-1.17492
ENSG00000183208	-0.602978	0	0.804597	1	Decrease	nonDE	-2.2058	-2.58737	0.00539103	0.0276619	Decrease	DE	-1.36486	-0.796	0.21375	0.774009	Decrease	nonDE	-0.775763	0	0.652948	1	Decrease	nonDE	-1.13027	-0.25204	0.40074	1	Decrease	nonDE	-0.954178	0	0.532522	1	Decrease	nonDE	-0.900012	0	0.560334	1	Decrease	nonDE	-1.62863	-0.747959	0.229015	1	Decrease	nonDE	-1.24003
ENSG00000185163	-0.0728058	0	0.999933	1	Decrease	nonDE	-2.09703	-3.63301	0.000201718	0.00132177	Decrease	DE	-3.12157	-6.164	4.23624e-09	6.52349e-08	Decrease	DE	-0.242106	0	0.994313	1	Decrease	nonDE	-1.28955	-0.967549	0.167543	0.584511	Decrease	nonDE	-1.93836	-2.56704	0.00570079	0.0373937	Decrease	DE	-1.44114	-1.03825	0.150551	0.585346	Decrease	nonDE	-1.5625	-1.13119	0.130041	0.694528	Decrease	nonDE	0.864682
ENSG00000185608	0.0405989	0	1	1	Increase	nonDE	-1.71091	-2.95029	0.00188662	0.0105387	Decrease	DE	-1.72371	-3.01604	0.00154348	0.0100768	Decrease	DE	-0.0918233	0	0.999971	1	Decrease	nonDE	-1.3896	-1.61157	0.0547531	0.228777	Decrease	nonDE	-1.0211	-0.0858436	0.465862	1	Decrease	nonDE	-1.56747	-1.63212	0.05255	0.256811	Decrease	nonDE	-1.32879	-0.851026	0.198168	0.915449	Decrease	nonDE	1.67905
ENSG00000187601	0.197439	0	0.99996	1	Increase	nonDE	-1.984	-3.30573	0.000613925	0.00374661	Decrease	DE	-0.816802	0	0.782183	1	Decrease	nonDE	0.151504	0	0.999724	1	Increase	nonDE	-1.44842	-1.62787	0.0529997	0.222414	Decrease	nonDE	-1.16304	-0.569133	0.285129	0.988002	Decrease	nonDE	-1.49775	-1.30911	0.0964159	0.417758	Decrease	nonDE	-0.249204	0	0.990818	1	Decrease	nonDE	1.93586
ENSG00000187951	-0.126158	0	0.984712	1	Decrease	nonDE	-2.20928	-2.80183	0.00293372	0.0159127	Decrease	DE	-1.57392	-1.31053	0.0961751	0.394746	Decrease	nonDE	-1.72814	-1.21979	0.112394	1	Decrease	nonDE	-1.87274	-1.84103	0.0339607	0.150583	Decrease	nonDE	-1.13683	-0.26729	0.394864	1	Decrease	nonDE	-0.301218	0	0.871639	1	Decrease	nonDE	1.09759	0.134054	0.449105	1	Increase	nonDE	-1.72805
ENSG00000188690	-0.376676	0	0.985856	1	Decrease	nonDE	-1.87969	-2.54791	0.00600682	0.0304717	Decrease	DE	-2.08344	-3.00906	0.00157695	0.0102633	Decrease	DE	-0.323921	0	0.972164	1	Decrease	nonDE	-1.20175	-0.551487	0.291128	0.900171	Decrease	nonDE	-1.3833	-0.91769	0.180249	0.691379	Decrease	nonDE	-1.46088	-0.894721	0.186306	0.682504	Decrease	nonDE	-1.39973	-0.67013	0.252037	1	Decrease	nonDE	0.803208
ENSG00000188735	-0.168727	0	0.990395	1	Decrease	nonDE	-2.75309	-4.44023	9.57072e-06	7.61225e-05	Decrease	DE	-2.78711	-4.34138	1.42087e-05	0.000131541	Decrease	DE	-0.843907	0	0.628713	1	Decrease	nonDE	-1.70083	-1.67896	0.0477938	0.203428	Decrease	nonDE	-2.98204	-3.97974	5.73129e-05	0.00058935	Decrease	DE	-1.66811	-1.08326	0.140375	0.555431	Decrease	nonDE	-2.38114	-1.91484	0.02887	0.230207	Decrease	nonDE	-0.9986
ENSG00000196943	0.114199	0	1	1	Increase	nonDE	-1.36203	-2.55489	0.00589343	0.0299571	Decrease	DE	-1.16236	-1.22014	0.112322	0.450082	Decrease	nonDE	-0.031549	0	1	1	Decrease	nonDE	-1.23732	-1.68051	0.047643	0.202855	Decrease	nonDE	-1.38282	-2.38797	0.00919795	0.0562147	Decrease	nonDE	-1.39689	-1.93186	0.0277881	0.151182	Decrease	nonDE	-1.12009	-0.560563	0.288035	1	Decrease	nonDE	2.96755
ENSG00000196975	-0.0226061	0	1	1	Decrease	nonDE	-1.45729	-3.54511	0.000273986	0.00176576	Decrease	DE	-0.807073	0	0.943495	1	Decrease	nonDE	-0.0500791	0	1	1	Decrease	nonDE	-1.09587	-0.714951	0.237968	0.772378	Decrease	nonDE	-0.679034	0	0.987221	1	Decrease	nonDE	-1.3538	-1.87511	0.0315225	0.167785	Decrease	nonDE	-0.548961	0	0.988102	1	Decrease	nonDE	5.56847
ENSG00000197050	-0.0816262	0	0.999992	1	Decrease	nonDE	-1.82205	-2.97353	0.00175805	0.00987773	Decrease	DE	-1.6703	-2.46493	0.00751132	0.042653	Decrease	DE	-0.05127	0	0.999912	1	Decrease	nonDE	-1.5336	-1.83864	0.0341372	0.151312	Decrease	nonDE	-1.57538	-1.74521	0.0416686	0.207846	Decrease	nonDE	-1.22117	-0.596445	0.275963	0.902478	Decrease	nonDE	-1.21036	-0.494175	0.311013	1	Decrease	nonDE	1.29261
ENSG00000197362	-0.2897	0	0.99979	1	Decrease	nonDE	-1.85126	-3.27918	0.000669733	0.00407134	Decrease	DE	-1.74747	-2.90443	0.00216607	0.0137686	Decrease	DE	-0.254935	0	0.998739	1	Decrease	nonDE	-0.950038	0	0.577175	1	Decrease	nonDE	-0.95305	0	0.566358	1	Decrease	nonDE	-1.71112	-1.81947	0.0355827	0.186565	Decrease	nonDE	-0.709998	0	0.78137	1	Decrease	nonDE	1.80075
ENSG00000197498	-0.152705	0	0.999999	1	Decrease	nonDE	-1.66646	-2.93275	0.00198934	0.0110828	Decrease	DE	-2.341	-5.00375	9.03757e-07	1.00968e-05	Decrease	DE	-0.288556	0	0.999603	1	Decrease	nonDE	-1.44491	-1.87929	0.0312339	0.140078	Decrease	nonDE	-2.0471	-3.4013	0.000447006	0.00380912	Decrease	DE	-1.16629	-0.531355	0.298045	0.954541	Decrease	nonDE	-1.40426	-1.09155	0.138535	0.722258	Decrease	nonDE	2.55495
ENSG00000197808	-0.308724	0	0.971636	1	Decrease	nonDE	-2.07638	-2.73905	0.00351832	0.018735	Decrease	DE	-1.28284	-0.75675	0.225292	0.807558	Decrease	nonDE	-1.71956	-1.37238	0.086167	1	Decrease	nonDE	-1.2725	-0.660879	0.254936	0.81066	Decrease	nonDE	-1.0466	-0.103082	0.459036	1	Decrease	nonDE	0.527248	0	0.789186	1	Increase	nonDE	1.1168	0.18385	0.427773	1	Increase	nonDE	-0.621461
ENSG00000198131	-0.422005	0	0.942417	1	Decrease	nonDE	-2.03546	-2.64885	0.00454433	0.0236558	Decrease	DE	-1.18507	-0.497239	0.309935	1	Decrease	nonDE	-0.317768	0	0.93568	1	Decrease	nonDE	-0.723059	0	0.752032	1	Decrease	nonDE	-0.959551	0	0.534639	1	Decrease	nonDE	-1.64936	-1.09153	0.13855	0.550992	Decrease	nonDE	-2.90564	-2.61552	0.00498741	0.0553108	Decrease	nonDE	-0.235042
ENSG00000198157	-0.410443	0	0.992787	1	Decrease	nonDE	-2.01232	-3.03209	0.00146897	0.00838504	Decrease	DE	-1.61597	-2.00198	0.0236954	0.118006	Decrease	nonDE	-0.0437676	0	0.999796	1	Decrease	nonDE	-1.51107	-1.45074	0.0746438	0.298017	Decrease	nonDE	-0.102722	0	0.999006	1	Decrease	nonDE	-1.22082	-0.547359	0.29254	0.942672	Decrease	nonDE	0.36437	0	0.972947	1	Increase	nonDE	1.76207
ENSG00000198270	-0.441469	0	0.95656	1	Decrease	nonDE	-1.95481	-2.66813	0.00430461	0.0225484	Decrease	DE	-1.30636	-0.903239	0.184044	0.683553	Decrease	nonDE	-0.630742	0	0.814564	1	Decrease	nonDE	-1.50582	-1.27213	0.10281	0.392545	Decrease	nonDE	-0.927496	0	0.568592	1	Decrease	nonDE	-1.08674	-0.162147	0.435799	1	Decrease	nonDE	-0.623629	0	0.74474	1	Decrease	nonDE	-0.283803
ENSG00000198331	0.0735643	0	0.999921	1	Increase	nonDE	-1.73126	-2.38489	0.00927192	0.0448739	Decrease	DE	-1.607	-1.97555	0.0251735	0.123891	Decrease	nonDE	0.158164	0	0.998275	1	Increase	nonDE	-1.63684	-1.98291	0.0247543	0.113953	Decrease	nonDE	-1.81012	-2.18123	0.0154923	0.0881108	Decrease	nonDE	-1.16132	-0.40604	0.342694	1	Decrease	nonDE	-1.93357	-1.75119	0.0411489	0.300584	Decrease	nonDE	0.969525
ENSG00000198502	-0.286617	0	0.906071	1	Decrease	nonDE	-3.72652	-2.34184	0.0104051	0.049896	Decrease	DE	-3.6877	-2.28226	0.0121152	0.0655432	Decrease	nonDE	-0.965169	0	0.524093	1	Decrease	nonDE	-4.08034	-2.14381	0.0172479	0.0828046	Decrease	nonDE	-4.23237	-1.92933	0.029052	0.151926	Decrease	nonDE	-3.8756	-1.3662	0.0981884	0.423243	Decrease	nonDE	-3.86884	-1.16243	0.148938	0.758032	Decrease	nonDE	0.534468
ENSG00000200879	-0.220842	0	0.961019	1	Decrease	nonDE	-2.22346	-2.43851	0.00805652	0.0395307	Decrease	DE	-3.52001	-4.70587	3.217e-06	3.32167e-05	Decrease	DE	-0.78239	0	0.64394	1	Decrease	nonDE	-1.58303	-1.08898	0.1391	0.50321	Decrease	nonDE	-3.59755	-3.98488	5.62204e-05	0.000580019	Decrease	DE	-2.29062	-1.61476	0.0544407	0.26399	Decrease	nonDE	-3.19835	-2.34258	0.0103514	0.100028	Decrease	nonDE	-0.769535
ENSG00000212464	0.293646	0	0.989864	1	Increase	nonDE	-2.19984	-2.46234	0.00756328	0.0373839	Decrease	DE	-2.42276	-2.73126	0.00359777	0.0217236	Decrease	DE	-0.353269	0	0.942064	1	Decrease	nonDE	-1.70284	-1.58318	0.0579181	0.24008	Decrease	nonDE	-2.57935	-2.72643	0.0036479	0.0252353	Decrease	DE	-1.47481	-0.70066	0.242579	0.82786	Decrease	nonDE	-2.22379	-1.38998	0.083651	0.508026	Decrease	nonDE	2.06843
ENSG00000213397	-0.341716	0	0.97597	1	Decrease	nonDE	-1.82001	-2.35644	0.00998067	0.0479891	Decrease	DE	-2.30114	-3.49849	0.000321607	0.00238965	Decrease	DE	-0.322403	0	0.951826	1	Decrease	nonDE	-1.85926	-2.16588	0.0160824	0.0778052	Decrease	nonDE	-2.18616	-2.59689	0.00525131	0.0348073	Decrease	DE	-1.83432	-1.5388	0.0631555	0.297167	Decrease	nonDE	-1.94504	-1.48571	0.0699054	0.44311	Decrease	nonDE	-1.15651
ENSG00000213799	0.0700677	0	0.999737	1	Increase	nonDE	-1.76746	-2.34666	0.010235	0.0491743	Decrease	DE	-1.13299	-0.432596	0.333017	1	Decrease	nonDE	-0.0528117	0	0.998696	1	Decrease	nonDE	-1.7538	-2.16526	0.0161067	0.0778627	Decrease	nonDE	-0.760535	0	0.760549	1	Decrease	nonDE	-0.996331	0	0.503325	1	Decrease	nonDE	-0.317887	0	0.937175	1	Decrease	nonDE	0.45915
ENSG00000214013	-0.180136	0	1	1	Decrease	nonDE	-1.56792	-2.87191	0.0023867	0.013145	Decrease	DE	-1.24559	-1.35435	0.0889998	0.370882	Decrease	nonDE	-0.291346	0	0.999891	1	Decrease	nonDE	-1.06429	-0.325131	0.372805	1	Decrease	nonDE	-0.909629	0	0.665965	1	Decrease	nonDE	-1.51391	-1.68462	0.0472432	0.236122	Decrease	nonDE	-0.696067	0	0.850097	1	Decrease	nonDE	2.23075
ENSG00000215440	-0.445027	0	0.985705	1	Decrease	nonDE	-1.9496	-3.09582	0.00120467	0.00698451	Decrease	DE	-1.15422	-0.552305	0.290849	0.992322	Decrease	nonDE	-0.0564245	0	0.999543	1	Decrease	nonDE	-0.893455	0	0.632563	1	Decrease	nonDE	-0.278446	0	0.988114	1	Decrease	nonDE	-0.249396	0	0.984143	1	Decrease	nonDE	-0.465211	0	0.904465	1	Decrease	nonDE	1.08715
ENSG00000216490	0.164093	0	0.999993	1	Increase	nonDE	-1.62056	-2.42111	0.00843435	0.0412021	Decrease	DE	-1.00192	-0.00896526	0.49643	1	Decrease	nonDE	-0.0636826	0	0.999964	1	Decrease	nonDE	-1.41542	-1.6786	0.0478292	0.203509	Decrease	nonDE	-1.22033	-0.867851	0.193546	0.731724	Decrease	nonDE	-1.4747	-1.31239	0.0958633	0.415651	Decrease	nonDE	-0.977578	0	0.525072	1	Decrease	nonDE	3.37986
ENSG00000223224	-0.540186	0	0.84507	1	Decrease	nonDE	-2.50284	-3.26201	0.000708321	0.00428307	Decrease	DE	-2.74621	-3.63769	0.000198425	0.00152968	Decrease	DE	-0.80485	0	0.633281	1	Decrease	nonDE	-1.9622	-1.85923	0.0326395	0.145756	Decrease	nonDE	-2.34362	-2.27951	0.0121418	0.0715548	Decrease	nonDE	-2.33226	-1.84238	0.033866	0.178741	Decrease	nonDE	-2.09432	-1.30467	0.0973321	0.568791	Decrease	nonDE	-2.06098
ENSG00000225138	-0.368088	0	0.982987	1	Decrease	nonDE	-1.91706	-2.6183	0.00494874	0.0255068	Decrease	DE	-1.50545	-1.50027	0.0679981	0.295751	Decrease	nonDE	-1.10867	-0.263157	0.396426	1	Decrease	nonDE	-0.70149	0	0.799521	1	Decrease	nonDE	-1.43967	-1.0238	0.153925	0.612755	Decrease	nonDE	-1.58639	-0.97746	0.165104	0.627336	Decrease	nonDE	-0.762146	0	0.653847	1	Decrease	nonDE	1.18647
ENSG00000225434	-0.232562	0	0.970685	1	Decrease	nonDE	-2.24467	-3.03903	0.00143777	0.0082257	Decrease	DE	-2.11993	-2.62965	0.00479492	0.0283411	Decrease	DE	-1.0439	-0.0803509	0.468179	1	Decrease	nonDE	-1.76404	-1.69824	0.0459404	0.196675	Decrease	nonDE	-1.51207	-1.00477	0.158449	0.626745	Decrease	nonDE	-1.40308	-0.619901	0.268371	0.884807	Decrease	nonDE	-1.51529	-0.689627	0.246338	1	Decrease	nonDE	-1.97704
ENSG00000226281	-0.389936	0	0.933174	1	Decrease	nonDE	-2.38274	-3.37201	0.000492993	0.00306227	Decrease	DE	-2.27016	-2.97443	0.0017532	0.011328	Decrease	DE	-0.651047	0	0.751602	1	Decrease	nonDE	-1.98791	-2.1532	0.0165843	0.0798634	Decrease	nonDE	-2.23891	-2.37255	0.00957378	0.0581149	Decrease	nonDE	-1.8034	-1.25517	0.105858	0.449352	Decrease	nonDE	-1.01404	-0.0194398	0.495317	1	Decrease	nonDE	-2.05445
ENSG00000226816	-0.412092	0	0.984111	1	Decrease	nonDE	-2.23012	-3.18718	0.000901878	0.00534517	Decrease	DE	-1.56927	-1.71564	0.044318	0.204313	Decrease	nonDE	0.0135575	0	0.999815	1	Increase	nonDE	-1.32313	-0.824214	0.205672	0.688962	Decrease	nonDE	-0.683212	0	0.798067	1	Decrease	nonDE	-1.4626	-0.960658	0.169264	0.63861	Decrease	nonDE	-0.162429	0	0.981297	1	Decrease	nonDE	1.55351
ENSG00000228624	0.533953	0	0.89759	1	Increase	nonDE	-2.27737	-3.00264	0.00160838	0.00911026	Decrease	DE	-0.919183	0	0.581332	1	Decrease	nonDE	-1.04295	-0.0810583	0.467851	1	Decrease	nonDE	-1.3956	-0.984128	0.16345	0.572784	Decrease	nonDE	-1.39342	-0.878781	0.19058	0.723914	Decrease	nonDE	-0.506251	0	0.788884	1	Decrease	nonDE	-0.0206133	0	0.991732	1	Decrease	nonDE	-0.134655
ENSG00000233016	-0.314583	0	0.999997	1	Decrease	nonDE	-1.72208	-3.72009	0.000148164	0.000991053	Decrease	DE	-1.89101	-4.50019	7.50945e-06	7.28568e-05	Decrease	DE	-0.174902	0	0.999997	1	Decrease	nonDE	-1.4668	-2.1846	0.0153654	0.0746823	Decrease	nonDE	-1.17626	-0.81561	0.208116	0.774741	Decrease	nonDE	-1.60966	-2.16051	0.0162934	0.0967493	Decrease	nonDE	-1.05673	-0.199655	0.421033	1	Decrease	nonDE	2.77944
ENSG00000233429	-0.00100363	0	0.999996	1	Decrease	nonDE	-2.16269	-3.39816	0.000451734	0.00282418	Decrease	DE	-0.535167	0	0.950908	1	Decrease	nonDE	0.324129	0	0.986402	1	Increase	nonDE	-0.982351	0	0.5218	1	Decrease	nonDE	-0.722003	0	0.790861	1	Decrease	nonDE	-1.306	-0.728278	0.233884	0.806603	Decrease	nonDE	-0.369759	0	0.935123	1	Decrease	nonDE	1.13745
ENSG00000236088	-0.351067	0	0.958365	1	Decrease	nonDE	-2.1206	-2.64237	0.00462757	0.0240193	Decrease	DE	-1.83556	-1.99896	0.0238605	0.118734	Decrease	nonDE	-0.359492	0	0.922684	1	Decrease	nonDE	-1.77162	-1.64648	0.0510526	0.215687	Decrease	nonDE	-1.13813	-0.279594	0.390134	1	Decrease	nonDE	-1.4062	-0.664597	0.253816	0.853659	Decrease	nonDE	-0.597215	0	0.744788	1	Decrease	nonDE	-0.464859
ENSG00000236577	-1.10221	-0.222118	0.412293	1	Decrease	nonDE	-3.24694	-4.46204	8.76464e-06	6.9933e-05	Decrease	DE	-2.49481	-3.00987	0.00157306	0.0102486	Decrease	DE	-0.575497	0	0.790531	1	Decrease	nonDE	-1.78476	-1.34951	0.089774	0.349152	Decrease	nonDE	-2.52451	-2.27595	0.0122515	0.0720662	Decrease	nonDE	-2.40399	-1.81956	0.0355865	0.186565	Decrease	nonDE	-1.47515	-0.573334	0.285399	1	Decrease	nonDE	-1.42479
ENSG00000242779	-0.658196	0	0.76209	1	Decrease	nonDE	-2.43491	-3.01228	0.00156146	0.00886055	Decrease	DE	-2.19938	-2.41907	0.00847974	0.0475586	Decrease	DE	0.0470398	0	0.987008	1	Increase	nonDE	-1.52546	-0.975093	0.165676	0.579138	Decrease	nonDE	-1.75375	-1.23425	0.109687	0.465448	Decrease	nonDE	-2.3826	-1.93634	0.0275128	0.150075	Decrease	nonDE	-2.81531	-2.16781	0.0160129	0.143887	Decrease	nonDE	-1.76249
ENSG00000244398	-0.0569095	0	1	1	Decrease	nonDE	-1.71031	-3.22552	0.000797272	0.00476122	Decrease	DE	-1.9448	-4.10382	3.5845e-05	0.000312677	Decrease	DE	-0.35007	0	0.997617	1	Decrease	nonDE	-1.40802	-1.78639	0.0381963	0.167176	Decrease	nonDE	-1.9758	-3.48981	0.000331289	0.00289192	Decrease	DE	-1.32895	-1.00308	0.158852	0.610239	Decrease	nonDE	-1.72389	-1.8133	0.0360582	0.273106	Decrease	nonDE	1.0406
ENSG00000244509	-0.0913739	0	1	1	Decrease	nonDE	-1.53478	-2.42168	0.00842174	0.0411565	Decrease	DE	-1.36843	-1.80195	0.0369479	0.173461	Decrease	nonDE	0.0480834	0	0.999999	1	Increase	nonDE	-1.28561	-1.28222	0.101037	0.386834	Decrease	nonDE	-1.61293	-2.31462	0.0111093	0.0663754	Decrease	nonDE	-1.27807	-0.982952	0.163738	0.623715	Decrease	nonDE	-1.58525	-1.64151	0.051567	0.355238	Decrease	nonDE	2.94208
ENSG00000245060	-0.225738	0	1	1	Decrease	nonDE	-1.48378	-2.96651	0.00179597	0.0100817	Decrease	DE	-1.30136	-1.94796	0.0267989	0.130964	Decrease	nonDE	-0.211994	0	0.999997	1	Decrease	nonDE	-1.29522	-1.64752	0.0509462	0.21531	Decrease	nonDE	-0.966458	0	0.573899	1	Decrease	nonDE	-1.34124	-1.40193	0.0816725	0.366482	Decrease	nonDE	-0.871143	0	0.698546	1	Decrease	nonDE	3.62276
ENSG00000245937	-0.435652	0	0.955138	1	Decrease	nonDE	-2.18359	-2.9979	0.00163192	0.00922275	Decrease	DE	-2.40439	-3.40166	0.000446473	0.00323313	Decrease	DE	-1.59641	-1.19772	0.116615	1	Decrease	nonDE	-1.22123	-0.536422	0.296297	0.911655	Decrease	nonDE	-1.80888	-1.63115	0.0526527	0.252777	Decrease	nonDE	-1.53464	-0.765401	0.222922	0.779234	Decrease	nonDE	-0.383544	0	0.833983	1	Decrease	nonDE	0.476013
ENSG00000247516	0.0783484	0	0.999965	1	Increase	nonDE	-1.78667	-2.5483	0.00600035	0.0304512	Decrease	DE	-1.87699	-2.77557	0.00316656	0.0193246	Decrease	DE	-0.198582	0	0.997007	1	Decrease	nonDE	-1.10711	-0.376978	0.353406	1	Decrease	nonDE	-1.97164	-2.59672	0.00525372	0.0348073	Decrease	DE	-0.87585	0	0.620529	1	Decrease	nonDE	-0.888602	0	0.599733	1	Decrease	nonDE	1.97773
ENSG00000248124	-0.254828	0	0.999287	1	Decrease	nonDE	-2.03504	-3.1296	0.00108317	0.0063387	Decrease	DE	-1.87954	-2.7246	0.00366707	0.0220782	Decrease	DE	-0.196938	0	0.997313	1	Decrease	nonDE	-1.4821	-1.43108	0.0774161	0.307189	Decrease	nonDE	-1.35232	-0.983454	0.163615	0.642316	Decrease	nonDE	-1.30543	-0.688703	0.246126	0.835259	Decrease	nonDE	-1.65462	-1.16991	0.122102	0.663438	Decrease	nonDE	1.7994
ENSG00000259448	-1.00897	-0.0193571	0.492308	1	Decrease	nonDE	-2.12116	-2.51281	0.0066067	0.0330467	Decrease	DE	-0.764112	0	0.714022	1	Decrease	nonDE	0.816179	0	0.653051	1	Increase	nonDE	-0.027754	0	0.994276	1	Decrease	nonDE	0.126512	0	0.96616	1	Increase	nonDE	-2.11541	-1.83088	0.0347174	0.182696	Decrease	nonDE	-1.78548	-1.12422	0.131562	0.698488	Decrease	nonDE	-0.6795
ENSG00000260306	0.247193	0	0.9659	1	Increase	nonDE	-2.05222	-2.4421	0.00798045	0.0392602	Decrease	DE	-1.93803	-2.09366	0.0191269	0.0982608	Decrease	nonDE	-0.25552	0	0.927669	1	Decrease	nonDE	-1.70567	-1.52178	0.0652589	0.266543	Decrease	nonDE	-1.71917	-1.38188	0.0847023	0.377845	Decrease	nonDE	-1.94695	-1.43567	0.0767698	0.348916	Decrease	nonDE	-2.15906	-1.51308	0.0663898	0.42799	Decrease	nonDE	-1.43398
ENSG00000261997	0.0257925	0	0.997369	1	Increase	nonDE	-2.43476	-3.37792	0.000483369	0.00300398	Decrease	DE	-0.42079	0	0.92867	1	Decrease	nonDE	0.887623	0	0.598232	1	Increase	nonDE	-1.91923	-1.98605	0.0245769	0.113261	Decrease	nonDE	-1.27043	-0.546544	0.292825	1	Decrease	nonDE	-2.41669	-2.36095	0.00986532	0.0630605	Decrease	nonDE	-0.886668	0	0.574629	1	Decrease	nonDE	-1.70938
ENSG00000267152	-0.0451632	0	0.998817	1	Decrease	nonDE	-2.56683	-3.67098	0.000176435	0.00116523	Decrease	DE	-1.62989	-1.61351	0.0545419	0.244872	Decrease	nonDE	-0.303218	0	0.956566	1	Decrease	nonDE	-1.7554	-1.75186	0.0410906	0.178534	Decrease	nonDE	-1.70714	-1.4495	0.0748166	0.340409	Decrease	nonDE	-1.88393	-1.44425	0.0755538	0.344513	Decrease	nonDE	-1.23661	-0.361291	0.359664	1	Decrease	nonDE	0.361059
ENSG00000267174	-0.268274	0	0.957645	1	Decrease	nonDE	-2.33685	-2.69563	0.0039826	0.0209756	Decrease	DE	-0.832835	0	0.649668	1	Decrease	nonDE	-0.138225	0	0.965454	1	Decrease	nonDE	-2.23969	-2.2539	0.0129472	0.0639707	Decrease	nonDE	-0.0265532	0	0.994487	1	Decrease	nonDE	-1.12436	-0.187075	0.426826	1	Decrease	nonDE	0.309674	0	0.878338	1	Increase	nonDE	-1.01854
ENSG00000270696	-0.137622	0	0.99899	1	Decrease	nonDE	-1.96044	-2.63402	0.00473682	0.0245457	Decrease	DE	-1.72912	-2.04331	0.0215318	0.1087	Decrease	nonDE	-0.814988	0	0.679989	1	Decrease	nonDE	-1.70415	-1.81003	0.036313	0.159658	Decrease	nonDE	-1.58516	-1.34413	0.0906365	0.400471	Decrease	nonDE	-1.2764	-0.481944	0.315392	0.994826	Decrease	nonDE	-0.605326	0	0.747537	1	Decrease	nonDE	0.949568
ENSG00000272335	-0.142369	0	0.995861	1	Decrease	nonDE	-2.30067	-3.44088	0.000391222	0.00246554	Decrease	DE	-1.43618	-1.24324	0.10802	0.434264	Decrease	nonDE	-0.692206	0	0.763152	1	Decrease	nonDE	-1.74658	-1.87015	0.0318678	0.142818	Decrease	nonDE	-0.602083	0	0.84459	1	Decrease	nonDE	-2.30716	-2.12499	0.0177503	0.103875	Decrease	nonDE	-0.0598831	0	0.982104	1	Decrease	nonDE	-0.379321
ENSG00000273061	-0.0544276	0	0.99575	1	Decrease	nonDE	-2.11019	-2.72568	0.00365575	0.0193845	Decrease	DE	-0.941284	0	0.559797	1	Decrease	nonDE	-1.49552	-0.907256	0.18299	1	Decrease	nonDE	-1.83965	-1.889	0.0305718	0.137403	Decrease	nonDE	-1.76057	-1.52961	0.0642843	0.299221	Decrease	nonDE	-0.18893	0	0.92774	1	Decrease	nonDE	1.10144	0.154641	0.439529	1	Increase	nonDE	-1.52721
ENSG00000274508	-1.404	-0.771945	0.220787	1	Decrease	nonDE	-2.18614	-2.48898	0.007044	0.0350105	Decrease	DE	-1.20799	-0.430767	0.333685	1	Decrease	nonDE	0.162855	0	0.951675	1	Increase	nonDE	-0.494369	0	0.820295	1	Decrease	nonDE	0.509917	0	0.800234	1	Increase	nonDE	-2.51998	-2.14875	0.0167646	0.0990414	Decrease	nonDE	-2.33176	-1.60931	0.0550488	0.372993	Decrease	nonDE	-1.89781
ENSG00000275202	-0.177336	0	0.999393	1	Decrease	nonDE	-1.92056	-2.86098	0.00246538	0.0135661	Decrease	DE	-0.730937	0	0.838953	1	Decrease	nonDE	0.0309784	0	0.99969	1	Increase	nonDE	-1.54371	-1.5951	0.056572	0.235513	Decrease	nonDE	-0.993034	0	0.507985	1	Decrease	nonDE	-1.91903	-1.95271	0.026513	0.145763	Decrease	nonDE	-0.477083	0	0.897509	1	Decrease	nonDE	0.908701
ENSG00000275835	0.334056	0	0.998776	1	Increase	nonDE	-1.86144	-2.78766	0.00305734	0.0165189	Decrease	DE	-1.82993	-2.66085	0.00439379	0.0260654	Decrease	DE	-0.0689302	0	0.999473	1	Decrease	nonDE	-1.61842	-2.07628	0.0199298	0.0942717	Decrease	nonDE	-1.84791	-2.42823	0.00827796	0.0514959	Decrease	nonDE	-1.31105	-0.72475	0.234961	0.808319	Decrease	nonDE	-1.67916	-1.29398	0.0989968	0.575835	Decrease	nonDE	1.50901
ENSG00000277161	0.440335	0	0.987413	1	Increase	nonDE	-1.84253	-2.53368	0.00624394	0.0314328	Decrease	DE	-1.59906	-1.82672	0.0350303	0.165388	Decrease	nonDE	-0.504235	0	0.912571	1	Decrease	nonDE	-1.19986	-0.666911	0.253012	0.80633	Decrease	nonDE	-1.6889	-1.90528	0.0294877	0.153883	Decrease	nonDE	-0.398176	0	0.906528	1	Decrease	nonDE	-1.66688	-1.10694	0.135203	0.712874	Decrease	nonDE	1.49519
ENSG00000278705	-0.163538	0	0.98312	1	Decrease	nonDE	-2.22202	-2.74929	0.0034163	0.0182538	Decrease	DE	-2.95854	-4.17642	2.71162e-05	0.000241751	Decrease	DE	-0.409257	0	0.882389	1	Decrease	nonDE	-1.57376	-1.21889	0.112559	0.424082	Decrease	nonDE	-3.01133	-3.52428	0.000294375	0.00261146	Decrease	DE	-1.89786	-1.32128	0.0943961	0.410995	Decrease	nonDE	-3.1078	-2.60205	0.00517757	0.057131	Decrease	nonDE	-0.81378
ENSG00000279369	-0.713779	0	0.786166	1	Decrease	nonDE	-2.35158	-3.23987	0.000761108	0.00456483	Decrease	DE	-2.528	-3.52134	0.000297366	0.00222536	Decrease	DE	-0.948994	0	0.541632	1	Decrease	nonDE	-1.03052	-0.0689549	0.472572	1	Decrease	nonDE	-1.08789	-0.176609	0.430072	1	Decrease	nonDE	-1.1036	-0.160648	0.43702	1	Decrease	nonDE	-1.0527	-0.0708001	0.47517	1	Decrease	nonDE	-0.090865
[truncated: 17 more columns]

## Sheet: LTA DEGs Heatmap
GeneID	logFC.TD.NTvsAD.NT	t.TD.NTvsAD.NT	P.Value.TD.NTvsAD.NT	adj.P.Val.TD.NTvsAD.NT	direction.TD.NTvsAD.NT	significance.TD.NTvsAD.NT	logFC.TD.NTvsPDDNOS.NT	t.TD.NTvsPDDNOS.NT	P.Value.TD.NTvsPDDNOS.NT	adj.P.Val.TD.NTvsPDDNOS.NT	direction.TD.NTvsPDDNOS.NT	significance.TD.NTvsPDDNOS.NT	logFC.TD.NTvsTD.LPS	t.TD.NTvsTD.LPS	P.Value.TD.NTvsTD.LPS	adj.P.Val.TD.NTvsTD.LPS	direction.TD.NTvsTD.LPS	significance.TD.NTvsTD.LPS	logFC.TD.NTvsTD.LTA	t.TD.NTvsTD.LTA	P.Value.TD.NTvsTD.LTA	adj.P.Val.TD.NTvsTD.LTA	direction.TD.NTvsTD.LTA	significance.TD.NTvsTD.LTA	logFC.AD.NTvsAD.LPS	t.AD.NTvsAD.LPS	P.Value.AD.NTvsAD.LPS	adj.P.Val.AD.NTvsAD.LPS	direction.AD.NTvsAD.LPS	significance.AD.NTvsAD.LPS	logFC.AD.NTvsAD.LTA	t.AD.NTvsAD.LTA	P.Value.AD.NTvsAD.LTA	adj.P.Val.AD.NTvsAD.LTA	direction.AD.NTvsAD.LTA	significance.AD.NTvsAD.LTA	logFC.PDDNOS.NTvsAD.NT	t.PDDNOS.NTvsAD.NT	P.Value.PDDNOS.NTvsAD.NT	adj.P.Val.PDDNOS.NTvsAD.NT	direction.PDDNOS.NTvsAD.NT	significance.PDDNOS.NTvsAD.NT	logFC.PDDNOS.NTvsPDDNOS.LPS	t.PDDNOS.NTvsPDDNOS.LPS	P.Value.PDDNOS.NTvsPDDNOS.LPS	adj.P.Val.PDDNOS.NTvsPDDNOS.LPS	direction.PDDNOS.NTvsPDDNOS.LPS	significance.PDDNOS.NTvsPDDNOS.LPS	logFC.PDDNOS.NTvsPDDNOS.LTA
ENSG00000010810	-0.291546	0	0.999973	1	Decrease	nonDE	0.198839	0	0.999964	1	Increase	nonDE	1.04384	0.319586	0.374901	1	Increase	nonDE	1.32599	2.39529	0.00902415	0.0502299	Increase	nonDE	1.17199	1.09491	0.1378	0.499361	Increase	nonDE	1.70678	4.33515	1.4564e-05	0.000166266	Increase	DE	-0.490385	0	0.992382	1	Decrease	nonDE	1.01397	0.0704224	0.471983	1	Increase	nonDE	1.03089
ENSG00000033178	-0.13294	0	1	1	Decrease	nonDE	-0.0462029	0	1	1	Decrease	nonDE	1.30399	4.18105	2.66341e-05	0.000199081	Increase	DE	1.14865	1.9929	0.0241947	0.119874	Increase	nonDE	1.35722	4.40911	1.08454e-05	8.89706e-05	Increase	DE	1.29501	3.33425	0.000558847	0.00466388	Increase	DE	-0.0867366	0	1	1	Decrease	nonDE	1.20909	1.8978	0.0299815	0.161157	Increase	nonDE	1.08547
ENSG00000069020	0.165266	0	0.936306	1	Increase	nonDE	0.448647	0	0.792771	1	Increase	nonDE	3.31086	4.97677	1.01591e-06	9.07659e-06	Increase	DE	2.0111	1.96452	0.0258127	0.126713	Increase	nonDE	3.87707	5.78764	2.57904e-08	2.94428e-07	Increase	DE	2.53512	2.81484	0.00282425	0.0200237	Increase	DE	-0.283381	0	0.869332	1	Decrease	nonDE	2.64239	2.41725	0.00852051	0.0555117	Increase	nonDE	0.772992
ENSG00000077454	-1.51555	-1.01854	0.155167	1	Decrease	nonDE	-0.901773	0	0.565506	1	Decrease	nonDE	0.184878	0	0.977832	1	Increase	nonDE	-0.888573	0	0.597335	1	Decrease	nonDE	1.89698	1.84936	0.0333508	0.148298	Increase	nonDE	2.49775	2.9743	0.00175391	0.0130244	Increase	DE	-0.613774	0	0.728185	1	Decrease	nonDE	1.51709	0.821048	0.206623	0.73601	Increase	nonDE	0.300023
ENSG00000084112	-0.0503452	0	1	1	Decrease	nonDE	-0.0386258	0	1	1	Decrease	nonDE	1.34375	4.14448	3.0671e-05	0.000227491	Increase	DE	1.14316	1.67857	0.0478319	0.218663	Increase	nonDE	1.40953	4.48734	7.91171e-06	6.65592e-05	Increase	DE	1.25011	2.49544	0.00692292	0.0441274	Increase	DE	-0.0117194	0	1	1	Decrease	nonDE	1.30181	2.41142	0.00865162	0.0562198	Increase	nonDE	0.882037
ENSG00000087903	-0.124391	0	0.999166	1	Decrease	nonDE	-0.282539	0	0.982358	1	Decrease	nonDE	0.715411	0	0.889478	1	Increase	nonDE	1.33789	1.59514	0.0565676	0.252609	Increase	nonDE	0.906877	0	0.643696	1	Increase	nonDE	1.65604	2.69633	0.00397465	0.0271659	Increase	DE	0.158148	0	0.991575	1	Increase	nonDE	1.08359	0.243993	0.403813	1	Increase	nonDE	1.63864
ENSG00000100055	-0.0385339	0	1	1	Decrease	nonDE	0.0740141	0	1	1	Increase	nonDE	0.733437	0	0.994675	1	Increase	nonDE	1.20805	1.99498	0.0240793	0.119491	Increase	nonDE	0.833067	0	0.928575	1	Increase	nonDE	1.32726	2.65104	0.00451645	0.0303885	Increase	DE	-0.112548	0	1	1	Decrease	nonDE	0.823448	0	0.872704	1	Increase	nonDE	1.15897
ENSG00000101255	-1.55061	-0.977533	0.165077	1	Decrease	nonDE	-1.3049	-0.436269	0.332316	1	Decrease	nonDE	1.51501	1.26372	0.104308	0.381522	Increase	nonDE	1.35873	0.867753	0.193573	0.714078	Increase	nonDE	2.83659	3.56607	0.000254813	0.00170989	Increase	DE	2.38684	2.44645	0.00788914	0.0493711	Increase	DE	-0.245712	0	0.889989	1	Decrease	nonDE	2.93034	2.84765	0.00256451	0.0192146	Increase	DE	1.19003
ENSG00000103196	-0.0359576	0	0.994015	1	Decrease	nonDE	0.0990281	0	0.974055	1	Increase	nonDE	-0.136587	0	0.981	1	Decrease	nonDE	1.69151	2.03923	0.0217377	0.109651	Increase	nonDE	-0.941742	0	0.542596	1	Decrease	nonDE	2.2565	3.20629	0.000848248	0.00677248	Increase	DE	-0.134986	0	0.95922	1	Decrease	nonDE	-1.24036	-0.32252	0.375382	1	Decrease	nonDE	1.79559
ENSG00000104883	-1.66859	-1.35825	0.0883817	1	Decrease	nonDE	-1.05119	-0.0864412	0.465987	1	Decrease	nonDE	-0.92303	0	0.571403	1	Decrease	nonDE	0.785945	0	0.710492	1	Increase	nonDE	1.34214	0.700036	0.242587	0.783112	Increase	nonDE	2.80349	3.723	0.000146635	0.00139142	Increase	DE	-0.617404	0	0.729171	1	Decrease	nonDE	0.148639	0	0.941188	1	Increase	nonDE	1.41535
ENSG00000108510	-0.12735	0	1	1	Decrease	nonDE	-0.0714818	0	1	1	Decrease	nonDE	1.56077	7.19391	2.31174e-11	3.42121e-10	Increase	DE	1.08562	1.05803	0.146013	0.56455	Increase	nonDE	1.76136	8.83082	3.27143e-15	8.30108e-14	Increase	DE	1.23815	2.48104	0.00719545	0.0457146	Increase	DE	-0.0558685	0	1	1	Decrease	nonDE	1.5358	4.53152	6.61034e-06	9.03605e-05	Increase	DE	0.928949
ENSG00000115109	-0.128681	0	0.961571	1	Decrease	nonDE	-0.0541887	0	0.978231	1	Decrease	nonDE	1.78911	1.7427	0.0418881	0.172393	Increase	nonDE	1.27868	0.585767	0.279531	0.963411	Increase	nonDE	2.00843	2.01872	0.0227975	0.106272	Increase	nonDE	2.29634	2.45581	0.00769577	0.0483299	Increase	DE	-0.074492	0	0.968768	1	Decrease	nonDE	2.0018	1.4771	0.0710574	0.326864	Increase	nonDE	0.114928
ENSG00000115604	-0.226415	0	0.908329	1	Decrease	nonDE	-0.25794	0	0.879073	1	Decrease	nonDE	2.99499	3.92912	6.92106e-05	0.000487939	Increase	DE	2.0544	1.94557	0.0269437	0.13157	Increase	nonDE	2.97574	3.42606	0.0004113	0.00266579	Increase	DE	2.89364	3.07019	0.00130518	0.00998807	Increase	DE	0.0315257	0	0.985091	1	Increase	nonDE	1.99597	1.18193	0.119971	0.493548	Increase	nonDE	2.89749
ENSG00000118785	0.741225	0	0.71661	1	Increase	nonDE	-0.0733007	0	0.974448	1	Decrease	nonDE	-2.14846	-1.49602	0.0685854	0.266579	Decrease	nonDE	1.50534	1.28178	0.101113	0.411913	Increase	nonDE	-2.88861	-2.3063	0.0113494	0.0569515	Decrease	nonDE	1.93218	2.44436	0.00793292	0.0495956	Increase	DE	0.814526	0	0.62258	1	Increase	nonDE	-1.93499	-0.860945	0.19934	0.716379	Decrease	nonDE	2.17473
ENSG00000121797	-0.228148	0	0.999982	1	Decrease	nonDE	0.297306	0	0.999522	1	Increase	nonDE	1.55348	3.83319	9.84977e-05	0.00067616	Increase	DE	1.26545	1.78344	0.0384365	0.17971	Increase	nonDE	1.9096	5.61654	5.74604e-08	6.26319e-07	Increase	DE	1.4832	2.70814	0.00384343	0.0263986	Increase	DE	-0.525454	0	0.983737	1	Decrease	nonDE	1.33811	1.60541	0.0554275	0.267912	Increase	nonDE	1.02588
ENSG00000122970	0.2481	0	0.964107	1	Increase	nonDE	-0.191942	0	0.947495	1	Decrease	nonDE	1.65088	1.93015	0.0278948	0.12049	Increase	nonDE	1.72142	2.16612	0.016073	0.0842638	Increase	nonDE	1.48191	1.36184	0.0878149	0.342596	Increase	nonDE	1.95945	2.74237	0.0034849	0.0242685	Increase	DE	0.440042	0	0.852851	1	Increase	nonDE	1.9398	1.87066	0.031832	0.169217	Increase	nonDE	1.94358
ENSG00000126062	-0.306175	0	0.996535	1	Decrease	nonDE	0.144729	0	0.998297	1	Increase	nonDE	1.59471	3.15984	0.000984104	0.00580506	Increase	DE	1.41845	2.19014	0.0151587	0.0800733	Increase	nonDE	1.8705	4.07086	4.06428e-05	0.000308202	Increase	DE	1.71022	3.15774	0.000990721	0.00776168	Increase	DE	-0.450904	0	0.96313	1	Decrease	nonDE	1.75141	2.88284	0.00231033	0.0175621	Increase	DE	1.09102
ENSG00000130052	0.178899	0	0.985769	1	Increase	nonDE	0.405396	0	0.915729	1	Increase	nonDE	1.56139	1.8756	0.0314885	0.1343	Increase	nonDE	1.66681	2.25733	0.0128369	0.0689715	Increase	nonDE	1.36415	1.14267	0.127649	0.469922	Increase	nonDE	1.78304	2.46261	0.00755797	0.0475598	Increase	DE	-0.226497	0	0.962241	1	Decrease	nonDE	1.66303	1.71544	0.0443364	0.224457	Increase	nonDE	1.53866
ENSG00000131873	-0.055825	0	1	1	Decrease	nonDE	0.0166665	0	1	1	Increase	nonDE	1.27218	2.55137	0.00595034	0.0302218	Increase	DE	1.17679	1.62292	0.0535276	0.241347	Increase	nonDE	1.25933	2.20079	0.014768	0.0721139	Increase	nonDE	1.31482	2.47015	0.00740764	0.0467782	Increase	DE	-0.0724915	0	1	1	Decrease	nonDE	1.16342	1.02181	0.154395	0.59659	Increase	nonDE	1.21502
ENSG00000133048	-0.403459	0	0.84887	1	Decrease	nonDE	0.239338	0	0.904264	1	Increase	nonDE	1.57489	1.29006	0.0996725	0.367685	Increase	nonDE	1.7563	1.68937	0.0467855	0.214426	Increase	nonDE	2.17549	2.28854	0.0118685	0.0591537	Increase	nonDE	2.78991	3.42994	0.000405956	0.00348062	Increase	DE	-0.642797	0	0.702375	1	Decrease	nonDE	1.62173	1.00184	0.159173	0.610642	Increase	nonDE	2.42674
ENSG00000133961	-0.0933634	0	1	1	Decrease	nonDE	-0.0236252	0	1	1	Decrease	nonDE	1.12274	1.74186	0.0419619	0.172626	Increase	nonDE	1.15269	2.1126	0.018284	0.0944336	Increase	nonDE	1.10895	1.39553	0.0826297	0.325357	Increase	nonDE	1.30067	3.50462	0.000314922	0.00277411	Increase	DE	-0.0697382	0	1	1	Decrease	nonDE	1.10383	0.973589	0.166044	0.629571	Increase	nonDE	1.05856
ENSG00000134853	-0.0923106	0	0.979375	1	Decrease	nonDE	0.19013	0	0.932549	1	Increase	nonDE	3.24248	5.63668	5.23256e-08	5.38507e-07	Increase	DE	1.90226	2.06486	0.0204727	0.104192	Increase	nonDE	3.39851	5.46145	1.17416e-07	1.22958e-06	Increase	DE	2.39897	2.79257	0.00301395	0.0212724	Increase	DE	-0.282441	0	0.891512	1	Decrease	nonDE	2.85636	3.04893	0.00139436	0.011277	Increase	DE	1.46296
ENSG00000136877	0.0156714	0	1	1	Increase	nonDE	-0.223525	0	0.999903	1	Decrease	nonDE	1.45835	3.65933	0.000183854	0.00121168	Increase	DE	1.27973	2.19486	0.0149845	0.0792867	Increase	nonDE	1.62417	4.70869	3.1792e-06	2.81834e-05	Increase	DE	1.53386	3.76688	0.000125267	0.00120508	Increase	DE	0.239197	0	0.999827	1	Increase	nonDE	1.56266	2.87424	0.00237024	0.0179522	Increase	DE	1.55435
ENSG00000137261	-0.905505	0	0.564337	1	Decrease	nonDE	0.722468	0	0.669508	1	Increase	nonDE	1.40662	0.860586	0.195534	0.646879	Increase	nonDE	1.70444	1.50699	0.0671331	0.292497	Increase	nonDE	2.04056	1.90634	0.0294189	0.13308	Increase	nonDE	3.237	4.09539	3.70185e-05	0.000393243	Increase	DE	-1.62797	-0.901639	0.184589	1	Decrease	nonDE	0.799782	0	0.621906	1	Increase	nonDE	1.99814
ENSG00000143862	0.00349948	0	1	1	Increase	nonDE	-0.000422839	0	1	1	Decrease	nonDE	1.32697	3.22894	0.000788519	0.00471569	Increase	DE	1.21962	2.10796	0.0184875	0.0952489	Increase	nonDE	1.46466	4.16984	2.78143e-05	0.000215884	Increase	DE	1.31316	2.53809	0.0061695	0.039925	Increase	DE	0.00392231	0	1	1	Increase	nonDE	1.41783	2.73159	0.00359442	0.0259732	Increase	DE	1.31631
ENSG00000144749	-0.914976	0	0.570462	1	Decrease	nonDE	-0.323258	0	0.897165	1	Decrease	nonDE	2.49282	4.77743	2.38188e-06	2.02969e-05	Increase	DE	1.78026	2.3638	0.00979283	0.0541239	Increase	nonDE	3.43219	6.15888	4.34336e-09	5.41732e-08	Increase	DE	2.74743	4.14829	3.02249e-05	0.000325768	Increase	DE	-0.591718	0	0.754169	1	Decrease	nonDE	2.70536	3.43717	0.000396167	0.00369491	Increase	DE	1.95493
ENSG00000145623	-0.242442	0	0.924032	1	Decrease	nonDE	0.0572735	0	0.976796	1	Increase	nonDE	2.81866	3.98486	5.62237e-05	0.000402492	Increase	DE	1.53764	1.07766	0.141602	0.550383	Increase	nonDE	3.25855	4.51343	7.11602e-06	6.01884e-05	Increase	DE	2.46134	2.56728	0.00569714	0.0373893	Increase	DE	-0.299715	0	0.870478	1	Decrease	nonDE	2.38511	1.9612	0.0260104	0.143884	Increase	nonDE	1.38077
ENSG00000148143	-0.201126	0	0.947659	1	Decrease	nonDE	0.991304	0	0.506445	1	Increase	nonDE	2.8425	4.41564	1.0565e-05	8.32386e-05	Increase	DE	1.92581	2.06953	0.0202491	0.103222	Increase	nonDE	2.60874	3.39663	0.000454053	0.00292475	Increase	DE	2.34987	2.59714	0.00524773	0.0348044	Increase	DE	-1.19243	-0.295232	0.384653	1	Decrease	nonDE	1.5771	0.913416	0.181406	0.670377	Increase	nonDE	0.567662
ENSG00000153531	-0.194814	0	0.938095	1	Decrease	nonDE	0.169508	0	0.930423	1	Increase	nonDE	1.71077	1.50119	0.0678783	0.264528	Increase	nonDE	1.46054	0.950506	0.17182	0.646969	Increase	nonDE	2.25796	2.46831	0.00744416	0.0385159	Increase	DE	2.65919	3.11838	0.00112219	0.00868846	Increase	DE	-0.364322	0	0.840313	1	Decrease	nonDE	1.65654	0.938052	0.175101	0.65324	Increase	nonDE	0.662094
ENSG00000154153	-1.15858	-0.301986	0.38161	1	Decrease	nonDE	-0.726401	0	0.673466	1	Decrease	nonDE	2.48097	4.70744	3.19593e-06	2.69046e-05	Increase	DE	1.6801	2.03233	0.0220898	0.111127	Increase	nonDE	4.12956	7.0996	3.77882e-11	6.03407e-10	Increase	DE	2.74675	3.69371	0.00016277	0.00152735	Increase	DE	-0.432183	0	0.812737	1	Decrease	nonDE	2.89541	3.35441	0.000522722	0.00474462	Increase	DE	1.52574
ENSG00000156273	-0.220541	0	1	1	Decrease	nonDE	-0.142073	0	1	1	Decrease	nonDE	1.56294	6.01255	8.82485e-09	9.92103e-08	Increase	DE	1.22005	2.27484	0.0122854	0.0663495	Increase	nonDE	1.76061	7.31065	1.25383e-11	2.15593e-10	Increase	DE	1.40052	3.46981	0.000354661	0.00307872	Increase	DE	-0.0784685	0	1	1	Decrease	nonDE	1.66927	4.70189	3.27088e-06	4.7786e-05	Increase	DE	1.08805
ENSG00000163430	-0.268249	0	0.894532	1	Decrease	nonDE	0.162668	0	0.925554	1	Increase	nonDE	3.48372	5.01463	8.6203e-07	7.75704e-06	Increase	DE	2.23241	2.28279	0.0120419	0.0652311	Increase	nonDE	3.70048	4.87697	1.56064e-06	1.42897e-05	Increase	DE	2.56316	2.47287	0.00735427	0.0464646	Increase	DE	-0.430916	0	0.796108	1	Decrease	nonDE	2.77165	2.27892	0.0121618	0.0754318	Increase	nonDE	1.83918
ENSG00000163993	0.708046	0	0.690797	1	Increase	nonDE	1.02216	0.0316621	0.489658	1	Increase	nonDE	2.71064	3.55921	0.000260941	0.00168516	Increase	DE	2.18432	2.37347	0.00955101	0.0529509	Increase	nonDE	2.91253	4.02495	4.83602e-05	0.000361261	Increase	DE	2.35236	2.58372	0.00544559	0.0359455	Increase	DE	-0.31411	0	0.865425	1	Decrease	nonDE	2.49244	2.34487	0.0102825	0.06546	Increase	nonDE	2.57075
ENSG00000164506	-0.316556	0	1	1	Decrease	nonDE	-0.441622	0	0.999863	1	Decrease	nonDE	1.04971	0.50041	0.308821	0.936537	Increase	nonDE	0.959246	0	0.655524	1	Increase	nonDE	1.25338	2.2546	0.0129248	0.0639104	Increase	nonDE	1.3284	2.69361	0.00400552	0.027362	Increase	DE	0.125066	0	1	1	Increase	nonDE	1.47695	3.08959	0.00122843	0.0100643	Increase	DE	1.31238
ENSG00000165046	-0.838337	0	0.616617	1	Decrease	nonDE	-0.0334813	0	0.988039	1	Decrease	nonDE	0.7541	0	0.708842	1	Increase	nonDE	1.81158	1.92927	0.0279497	0.136058	Increase	nonDE	1.31243	0.59783	0.275512	0.861664	Increase	nonDE	2.38162	2.63382	0.00473938	0.0317521	Increase	DE	-0.804856	0	0.617807	1	Decrease	nonDE	1.52353	0.831776	0.20359	0.728518	Increase	nonDE	0.76441
ENSG00000165304	-0.329402	0	0.893002	1	Decrease	nonDE	0.00557942	0	0.997815	1	Increase	nonDE	0.98623	0	0.511737	1	Increase	nonDE	1.59592	1.30895	0.0964421	0.395712	Increase	nonDE	1.6254	1.22282	0.111817	0.421796	Increase	nonDE	2.47264	2.82437	0.00274637	0.0195601	Increase	DE	-0.334981	0	0.856866	1	Decrease	nonDE	0.0942116	0	0.959244	1	Increase	nonDE	1.92016
ENSG00000165507	-0.416854	0	0.879981	1	Decrease	nonDE	0.190154	0	0.932824	1	Increase	nonDE	2.72007	4.30887	1.61601e-05	0.000124887	Increase	DE	1.61109	1.40784	0.0807955	0.342732	Increase	nonDE	2.64387	3.6206	0.000210697	0.00143148	Increase	DE	2.60538	3.27302	0.000683343	0.00559119	Increase	DE	-0.607008	0	0.737013	1	Decrease	nonDE	1.50614	0.79076	0.215343	0.75973	Increase	nonDE	2.22084
ENSG00000166523	-0.147036	0	0.999995	1	Decrease	nonDE	0.00809794	0	0.999997	1	Increase	nonDE	1.15156	0.962051	0.168914	0.573184	Increase	nonDE	1.37025	2.30687	0.0113303	0.0617499	Increase	nonDE	1.55909	3.22491	0.000798856	0.00492072	Increase	DE	1.63794	3.35446	0.000522633	0.00438795	Increase	DE	-0.155134	0	0.999779	1	Decrease	nonDE	1.13977	0.588297	0.278682	0.909235	Increase	nonDE	1.34546
ENSG00000167987	-0.0523333	0	1	1	Decrease	nonDE	-0.0706684	0	1	1	Decrease	nonDE	1.19132	1.92615	0.0281462	0.121534	Increase	nonDE	1.18904	1.86531	0.0322083	0.15351	Increase	nonDE	1.32349	2.96133	0.00182448	0.0105545	Increase	DE	1.40985	3.44288	0.00038859	0.00335005	Increase	DE	0.0183352	0	1	1	Increase	nonDE	1.38592	2.58043	0.00549501	0.0378669	Increase	DE	1.30839
ENSG00000168268	-0.673477	0	0.745728	1	Decrease	nonDE	0.544737	0	0.816485	1	Increase	nonDE	-0.614258	0	0.800663	1	Decrease	nonDE	1.45788	1.26628	0.10385	0.421145	Increase	nonDE	0.0885455	0	0.978209	1	Increase	nonDE	2.22925	2.75568	0.00335398	0.0234872	Increase	DE	-1.21821	-0.391876	0.347956	1	Decrease	nonDE	0.162811	0	0.95382	1	Increase	nonDE	1.89236
ENSG00000172548	-0.316945	0	0.866014	1	Decrease	nonDE	-0.121886	0	0.942687	1	Decrease	nonDE	2.82978	3.3346	0.000558196	0.00343326	Increase	DE	2.05272	1.79263	0.0376914	0.176489	Increase	nonDE	4.0828	5.308	2.35463e-07	2.38797e-06	Increase	DE	3.02395	3.07152	0.00129978	0.00995282	Increase	DE	-0.195059	0	0.907078	1	Decrease	nonDE	3.8394	3.53727	0.000281508	0.00272697	Increase	DE	1.43633
ENSG00000174996	-0.0320872	0	0.996153	1	Decrease	nonDE	0.470476	0	0.860599	1	Increase	nonDE	2.01996	3.08547	0.00124435	0.00719795	Increase	DE	1.78536	2.32456	0.0108311	0.0593133	Increase	nonDE	1.75732	2.01114	0.0232002	0.107909	Increase	nonDE	2.04886	2.67571	0.00421355	0.0286028	Increase	DE	-0.502564	0	0.834413	1	Decrease	nonDE	1.98994	2.1556	0.0164884	0.0976757	Increase	nonDE	0.845604
ENSG00000175182	-0.169168	0	1	1	Decrease	nonDE	-0.0545959	0	1	1	Decrease	nonDE	0.886485	0	0.844494	1	Increase	nonDE	1.21328	1.93554	0.0275592	0.134209	Increase	nonDE	1.24938	2.02382	0.0225301	0.105193	Increase	nonDE	1.43254	3.29112	0.000644071	0.00530448	Increase	DE	-0.114572	0	1	1	Decrease	nonDE	0.940879	0	0.637795	1	Increase	nonDE	1.14942
ENSG00000177494	-0.501504	0	0.841034	1	Decrease	nonDE	-0.296048	0	0.891463	1	Decrease	nonDE	2.1258	2.72204	0.00369405	0.0195792	Increase	DE	1.18785	0.421868	0.336914	1	Increase	nonDE	3.80219	6.51239	7.57122e-10	1.02711e-08	Increase	DE	3.36541	5.01332	8.66958e-07	1.24912e-05	Increase	DE	-0.205456	0	0.922701	1	Decrease	nonDE	2.11765	1.75309	0.0409863	0.210472	Increase	nonDE	1.52034
ENSG00000179299	0.342021	0	0.89434	1	Increase	nonDE	-0.320967	0	0.870121	1	Decrease	nonDE	2.49219	3.38733	0.000468413	0.00291682	Increase	DE	1.70633	1.50892	0.066886	0.291724	Increase	nonDE	2.40254	2.92484	0.00203732	0.0116452	Increase	DE	2.87365	3.74752	0.000134304	0.00128218	Increase	DE	0.662989	0	0.695513	1	Increase	nonDE	1.64987	0.913488	0.181493	0.670504	Increase	nonDE	2.50109
ENSG00000180817	-0.0149751	0	0.999171	1	Decrease	nonDE	0.133136	0	0.982427	1	Increase	nonDE	1.37319	1.30327	0.097405	0.360488	Increase	nonDE	1.23535	0.809234	0.209937	0.762772	Increase	nonDE	1.96317	3.2437	0.000751718	0.00464778	Increase	DE	2.04024	3.351	0.000528679	0.00443277	Increase	DE	-0.148111	0	0.977519	1	Decrease	nonDE	0.730458	0	0.730864	1	Increase	nonDE	1.1398
ENSG00000181004	-0.642252	0	0.833685	1	Decrease	nonDE	0.0861554	0	0.991304	1	Increase	nonDE	1.33777	1.24586	0.107541	0.392324	Increase	nonDE	1.1508	0.549086	0.291949	0.994992	Increase	nonDE	1.25285	0.733838	0.232192	0.757398	Increase	nonDE	2.12111	3.38611	0.000470333	0.00398622	Increase	DE	-0.728408	0	0.730433	1	Decrease	nonDE	1.11959	0.304584	0.380588	1	Increase	nonDE	0.826613
ENSG00000181690	-0.678924	0	0.733678	1	Decrease	nonDE	-0.346628	0	0.869536	1	Decrease	nonDE	0.371489	0	0.927153	1	Increase	nonDE	1.36585	0.95019	0.171899	0.647073	Increase	nonDE	0.73984	0	0.69376	1	Increase	nonDE	2.32161	2.81234	0.00284496	0.0201591	Increase	DE	-0.332296	0	0.865	1	Decrease	nonDE	1.46727	0.752896	0.226502	0.789107	Increase	nonDE	1.76713
ENSG00000182093	-0.0823506	0	1	1	Decrease	nonDE	0.0819477	0	0.999997	1	Increase	nonDE	1.01597	0.119876	0.452384	1	Increase	nonDE	1.17083	1.29745	0.0983996	0.40269	Increase	nonDE	1.02122	0.143036	0.443243	1	Increase	nonDE	1.46512	3.05426	0.0013715	0.0104382	Increase	DE	-0.164298	0	0.999968	1	Decrease	nonDE	1.18627	0.975893	0.165475	0.628363	Increase	nonDE	1.30173
ENSG00000184154	-1.09131	-0.160548	0.436523	1	Decrease	nonDE	-0.0120134	0	0.995442	1	Decrease	nonDE	1.727	1.6769	0.0479949	0.194383	Increase	nonDE	1.27057	0.595551	0.276262	0.953452	Increase	nonDE	2.26469	2.42547	0.00833822	0.0428183	Increase	DE	2.72137	3.16775	0.000959639	0.00756546	Increase	DE	-1.07929	-0.112302	0.457297	1	Decrease	nonDE	0.54101	0	0.757509	1	Increase	nonDE	0.715381
ENSG00000184371	-1.30574	-0.468517	0.320389	1	Decrease	nonDE	-1.82357	-0.933943	0.176902	1	Decrease	nonDE	-0.748642	0	0.669335	1	Decrease	nonDE	1.35745	0.790209	0.21543	0.778668	Increase	nonDE	0.0510164	0	0.978882	1	Increase	nonDE	2.5743	2.57967	0.00550654	0.0362714	Increase	DE	0.517834	0	0.749958	1	Increase	nonDE	0.71102	0	0.657852	1	Increase	nonDE	1.9569
ENSG00000185621	0.0297629	0	0.999113	1	Increase	nonDE	0.541542	0	0.894756	1	Increase	nonDE	0.842453	0	0.710437	1	Increase	nonDE	1.45694	1.74803	0.0414223	0.192165	Increase	nonDE	0.777444	0	0.766474	1	Increase	nonDE	1.7382	2.56164	0.00578576	0.0378718	Increase	DE	-0.511779	0	0.901387	1	Decrease	nonDE	0.586798	0	0.871723	1	Increase	nonDE	1.18641
ENSG00000186642	-0.793227	0	0.653735	1	Decrease	nonDE	0.0432334	0	0.985499	1	Increase	nonDE	1.49942	1.2291	0.11064	0.401991	Increase	nonDE	1.66798	1.62979	0.0527963	0.238487	Increase	nonDE	1.95401	1.97643	0.0251229	0.11548	Increase	nonDE	2.58508	3.2156	0.000823186	0.00660182	Increase	DE	-0.836461	0	0.602112	1	Decrease	nonDE	0.913752	0	0.555785	1	Increase	nonDE	1.04985
ENSG00000187134	-1.1069	-0.113892	0.468	1	Decrease	nonDE	0.317415	0	0.847266	1	Increase	nonDE	3.49613	4.01357	5.04778e-05	0.000364481	Increase	DE	2.27099	1.87981	0.0312002	0.149405	Increase	nonDE	4.60996	4.69417	3.37814e-06	2.98204e-05	Increase	DE	3.22683	2.55751	0.00585323	0.0382336	Increase	DE	-1.42432	-0.375687	0.370741	1	Decrease	nonDE	3.6607	2.98495	0.0016982	0.0134218	Increase	DE	2.09352
ENSG00000187775	-1.25455	-0.434926	0.332264	1	Decrease	nonDE	-0.0245965	0	0.990161	1	Decrease	nonDE	0.626628	0	0.777611	1	Increase	nonDE	1.62216	1.34651	0.0902524	0.374855	Increase	nonDE	1.53283	0.935646	0.175614	0.606758	Increase	nonDE	3.22113	3.99666	5.37904e-05	0.000556781	Increase	DE	-1.22995	-0.31463	0.378161	1	Decrease	nonDE	1.1374	0.19314	0.425176	1	Increase	nonDE	1.31771
ENSG00000188157	0.110843	0	0.970296	1	Increase	nonDE	0.607771	0	0.739334	1	Increase	nonDE	2.75989	4.27218	1.86714e-05	0.000143215	Increase	DE	1.85365	1.94248	0.0271324	0.132336	Increase	nonDE	3.06037	4.67398	3.6746e-06	3.22783e-05	Increase	DE	2.2114	2.44535	0.00791203	0.0494897	Increase	DE	-0.496928	0	0.791218	1	Decrease	nonDE	1.5852	0.949676	0.172054	0.644989	Increase	nonDE	0.2836
ENSG00000196914	-0.700403	0	0.773265	1	Decrease	nonDE	0.203143	0	0.9668	1	Increase	nonDE	1.57382	1.99365	0.024153	0.106156	Increase	nonDE	1.54348	1.8874	0.0306802	0.14746	Increase	nonDE	2.20574	3.48984	0.000331259	0.00217856	Increase	DE	2.07149	2.92003	0.002067	0.0151431	Increase	DE	-0.903545	0	0.579368	1	Decrease	nonDE	1.04304	0.0992957	0.460532	1	Increase	nonDE	1.12625
ENSG00000196923	-0.274275	0	0.999375	1	Decrease	nonDE	0.0705391	0	0.99984	1	Increase	nonDE	0.843327	0	0.810495	1	Increase	nonDE	1.22772	1.35587	0.0887585	0.370122	Increase	nonDE	0.987961	0	0.523242	1	Increase	nonDE	1.64458	3.2185	0.000815532	0.00654881	Increase	DE	-0.344815	0	0.991477	1	Decrease	nonDE	0.77024	0	0.811709	1	Increase	nonDE	1.25997
ENSG00000198734	-1.29035	-0.564351	0.286758	1	Decrease	nonDE	-1.51703	-0.80322	0.211739	1	Decrease	nonDE	1.50604	1.28086	0.101273	0.372603	Increase	nonDE	0.923265	0	0.573164	1	Increase	nonDE	2.92478	4.15673	2.92579e-05	0.000226248	Increase	DE	2.344	2.62928	0.00479983	0.0320885	Increase	DE	0.226687	0	0.90687	1	Increase	nonDE	3.07338	3.25201	0.000731723	0.00636513	Increase	DE	2.70665
ENSG00000198743	-0.356039	0	0.998322	1	Decrease	nonDE	-0.216923	0	0.998292	1	Decrease	nonDE	1.55295	3.06796	0.00131427	0.00756748	Increase	DE	1.11102	0.59428	0.276684	0.954404	Increase	nonDE	2.05715	5.25787	2.94822e-07	2.94939e-06	Increase	DE	1.57574	2.58182	0.00547415	0.036115	Increase	DE	-0.139116	0	0.998943	1	Decrease	nonDE	1.29134	1.04886	0.148106	0.57763	Increase	nonDE	0.308984
ENSG00000198829	0.13058	0	0.962977	1	Increase	nonDE	1.36247	0.634599	0.26344	1	Increase	nonDE	1.72953	1.65801	0.049876	0.201286	Increase	nonDE	1.9201	2.1164	0.0181187	0.0936953	Increase	nonDE	1.92699	2.03399	0.0220047	0.103114	Increase	nonDE	2.3152	2.84325	0.00259799	0.0185878	Increase	DE	-1.23189	-0.392126	0.347929	1	Decrease	nonDE	0.591763	0	0.772553	1	Increase	nonDE	0.970575
ENSG00000225107	-0.824543	0	0.611518	1	Decrease	nonDE	-0.530806	0	0.754954	1	Decrease	nonDE	2.73082	3.99041	5.50674e-05	0.000394891	Increase	DE	2.05466	2.31085	0.0112164	0.0611825	Increase	nonDE	2.06454	1.84635	0.03357	0.149167	Increase	nonDE	2.95768	3.44921	0.000380345	0.00329029	Increase	DE	-0.293737	0	0.864036	1	Decrease	nonDE	2.31304	1.8011	0.0370211	0.192796	Increase	nonDE	2.53172
ENSG00000228022	-0.300732	0	0.919385	1	Decrease	nonDE	-0.114293	0	0.959087	1	Decrease	nonDE	1.69337	1.6595	0.0497257	0.200744	Increase	nonDE	1.45797	1.06763	0.143843	0.557193	Increase	nonDE	2.36172	2.99349	0.0016541	0.00963482	Increase	DE	2.84618	3.91008	7.4268e-05	0.000744759	Increase	DE	-0.18644	0	0.928424	1	Decrease	nonDE	1.46175	0.716244	0.237673	0.815559	Increase	nonDE	2.61734
ENSG00000228672	-0.318511	0	0.915001	1	Decrease	nonDE	0.185974	0	0.9341	1	Increase	nonDE	2.51224	3.76828	0.000124637	0.00084359	Increase	DE	1.55541	1.29125	0.0994664	0.405888	Increase	nonDE	1.95339	2.04874	0.0212606	0.1	Increase	nonDE	2.56822	3.22922	0.000787794	0.00635866	Increase	DE	-0.504485	0	0.789963	1	Decrease	nonDE	1.43312	0.684753	0.24746	0.838127	Increase	nonDE	1.32316
ENSG00000229331	-0.0343449	0	0.990802	1	Decrease	nonDE	-0.449528	0	0.811104	1	Decrease	nonDE	3.00496	4.82026	1.98696e-06	1.70944e-05	Increase	DE	1.90588	2.02261	0.0225931	0.113348	Increase	nonDE	1.99653	2.04242	0.0215769	0.101298	Increase	nonDE	2.54418	3.03295	0.00146505	0.0110629	Increase	DE	0.415183	0	0.821933	1	Increase	nonDE	2.77877	2.71201	0.00380134	0.0272494	Increase	DE	1.16862
ENSG00000230896	-1.01568	-0.0271936	0.489499	1	Decrease	nonDE	0.000314557	0	0.999878	1	Increase	nonDE	0.998857	0	0.500994	1	Increase	nonDE	1.25064	0.53972	0.295163	1	Increase	nonDE	1.9723	1.80314	0.0368537	0.161865	Increase	nonDE	2.75815	3.17783	0.000929243	0.00735822	Increase	DE	-1.016	-0.022346	0.493915	1	Decrease	nonDE	0.505525	0	0.772797	1	Increase	nonDE	1.70557
ENSG00000232679	-0.3032	0	0.905777	1	Decrease	nonDE	0.0191349	0	0.992445	1	Increase	nonDE	3.29625	5.36343	1.83367e-07	1.79151e-06	Increase	DE	1.71378	1.49997	0.0680367	0.2958	Increase	nonDE	4.48026	7.66068	1.95973e-12	3.63391e-11	Increase	DE	2.50793	2.77527	0.00316925	0.0223183	Increase	DE	-0.322334	0	0.862589	1	Decrease	nonDE	2.90085	2.85621	0.00250046	0.0188022	Increase	DE	2.65241
ENSG00000234869	-0.737365	0	0.699834	1	Decrease	nonDE	0.41084	0	0.85599	1	Increase	nonDE	-0.882833	0	0.605086	1	Decrease	nonDE	0.790701	0	0.689263	1	Increase	nonDE	0.539931	0	0.823611	1	Increase	nonDE	2.31747	2.71517	0.0037672	0.0259176	Increase	DE	-1.14821	-0.243945	0.404114	1	Decrease	nonDE	-0.247533	0	0.907042	1	Decrease	nonDE	1.06583
ENSG00000235106	-1.08874	-0.202255	0.420021	1	Decrease	nonDE	-0.15604	0	0.965124	1	Decrease	nonDE	0.807039	0	0.714798	1	Increase	nonDE	1.22885	0.711841	0.238926	0.846986	Increase	nonDE	1.45177	1.06347	0.14478	0.518684	Increase	nonDE	2.47052	3.62311	0.000208845	0.00191365	Increase	DE	-0.932699	0	0.549279	1	Decrease	nonDE	0.911066	0	0.568885	1	Increase	nonDE	0.645981
ENSG00000236790	-0.275039	0	0.918383	1	Decrease	nonDE	-0.325349	0	0.867988	1	Decrease	nonDE	3.11868	4.98815	9.67057e-07	8.65585e-06	Increase	DE	1.96433	2.09372	0.0191244	0.0982608	Increase	nonDE	3.33436	4.92568	1.26646e-06	1.17779e-05	Increase	DE	2.74564	3.30965	0.000606073	0.00502123	Increase	DE	0.0503106	0	0.979577	1	Increase	nonDE	3.57681	4.00272	5.25815e-05	0.000603579	Increase	DE	1.05561
ENSG00000237264	0.0688096	0	0.991121	1	Increase	nonDE	0.21113	0	0.945284	1	Increase	nonDE	1.65368	1.85912	0.0326474	0.138442	Increase	nonDE	1.66807	1.88634	0.030752	0.147692	Increase	nonDE	2.02049	2.72645	0.00364771	0.0199581	Increase	DE	2.08144	2.74097	0.00349895	0.0243393	Increase	DE	-0.14232	0	0.961346	1	Decrease	nonDE	1.57218	1.1046	0.135698	0.542235	Increase	nonDE	2.00632
ENSG00000238045	-0.159078	0	0.948108	1	Decrease	nonDE	-0.587258	0	0.728796	1	Decrease	nonDE	2.16834	2.5187	0.00650243	0.0326032	Increase	DE	1.60761	1.252	0.106421	0.429073	Increase	nonDE	2.50251	2.95101	0.00188253	0.0108544	Increase	DE	2.41066	2.5853	0.00542185	0.0358076	Increase	DE	0.428181	0	0.804158	1	Increase	nonDE	1.49957	0.648382	0.259697	0.867473	Increase	nonDE	2.70853
ENSG00000242550	-0.246218	0	0.91855	1	Decrease	nonDE	0.0880942	0	0.963107	1	Increase	nonDE	3.59431	5.84156	1.99824e-08	2.14819e-07	Increase	DE	1.96929	1.95988	0.0260863	0.127881	Increase	nonDE	3.30334	4.55164	6.0885e-06	5.1918e-05	Increase	DE	2.6777	2.98429	0.00170129	0.0126712	Increase	DE	-0.334312	0	0.851547	1	Decrease	nonDE	3.43588	3.60303	0.000224052	0.00223074	Increase	DE	1.91844
ENSG00000243753	-0.631573	0	0.782623	1	Decrease	nonDE	-0.687048	0	0.703872	1	Decrease	nonDE	2.39032	4.21617	2.3241e-05	0.000175584	Increase	DE	1.80879	2.31647	0.011057	0.0603921	Increase	nonDE	3.05204	5.25755	2.95243e-07	2.95125e-06	Increase	DE	2.37572	3.20213	0.000859665	0.00685054	Increase	DE	0.0554753	0	0.980124	1	Increase	nonDE	2.90104	3.47514	0.000348288	0.00329245	Increase	DE	1.49302
ENSG00000253123	-0.195115	0	0.936356	1	Decrease	nonDE	-0.459082	0	0.795851	1	Decrease	nonDE	3.09317	4.6932	3.39181e-06	2.8439e-05	Increase	DE	1.75279	1.54057	0.0629394	0.27731	Increase	nonDE	3.08885	4.17418	2.73521e-05	0.000212591	Increase	DE	2.93912	3.61003	0.000218636	0.00199898	Increase	DE	0.263968	0	0.883465	1	Increase	nonDE	3.88682	4.30761	1.62406e-05	0.000205632	Increase	DE	1.30362
ENSG00000253593	0.0971012	0	0.968627	1	Increase	nonDE	0.431179	0	0.813441	1	Increase	nonDE	1.68621	1.42821	0.0778275	0.29752	Increase	nonDE	1.96505	2.03559	0.0219229	0.110541	Increase	nonDE	1.27127	0.505229	0.307153	0.935642	Increase	nonDE	2.53991	2.97692	0.00173997	0.0129362	Increase	DE	-0.334078	0	0.854666	1	Decrease	nonDE	1.57981	0.854204	0.197401	0.712269	Increase	nonDE	2.32673
ENSG00000258355	-0.333375	0	0.892435	1	Decrease	nonDE	0.136545	0	0.946219	1	Increase	nonDE	1.60534	1.32452	0.0938399	0.349253	Increase	nonDE	1.76033	1.65479	0.0502028	0.228294	Increase	nonDE	1.45269	0.865393	0.194221	0.658166	Increase	nonDE	2.42455	2.67308	0.00424504	0.028763	Increase	DE	-0.469919	0	0.793486	1	Decrease	nonDE	1.27695	0.399494	0.345754	1	Increase	nonDE	1.64949
ENSG00000269940	-0.844431	0	0.622132	1	Decrease	nonDE	-0.83303	0	0.608872	1	Decrease	nonDE	0.87178	0	0.625675	1	Increase	nonDE	0.960554	0	0.539129	1	Increase	nonDE	2.21024	2.66155	0.0043851	0.0236219	Increase	DE	2.21506	2.50456	0.00675538	0.0432034	Increase	DE	-0.0114012	0	0.995649	1	Decrease	nonDE	1.99616	1.60147	0.0558655	0.269233	Increase	nonDE	1.92339
ENSG00000271011	-0.462135	0	0.840653	1	Decrease	nonDE	-0.152326	0	0.940964	1	Decrease	nonDE	1.31567	0.713033	0.238559	0.761287	Increase	nonDE	1.17895	0.395049	0.346733	1	Increase	nonDE	2.47778	3.08677	0.00123932	0.00738702	Increase	DE	2.42813	2.79749	0.00297102	0.0209931	Increase	DE	-0.309809	0	0.86956	1	Decrease	nonDE	2.40017	2.21409	0.0142922	0.0865893	Increase	nonDE	2.64098
ENSG00000271204	-0.736254	0	0.69168	1	Decrease	nonDE	-0.854444	0	0.590264	1	Decrease	nonDE	1.67675	1.76452	0.0400088	0.165515	Increase	nonDE	1.8555	2.27098	0.012405	0.0669091	Increase	nonDE	2.69388	3.77254	0.000122736	0.000860936	Increase	DE	2.33338	2.76305	0.00328331	0.023018	Increase	DE	0.11819	0	0.951046	1	Increase	nonDE	3.30342	3.87103	8.57619e-05	0.000940529	Increase	DE	2.26547
ENSG00000272886	-0.141841	0	1	1	Decrease	nonDE	0.0183835	0	1	1	Increase	nonDE	1.4923	5.81698	2.245e-08	2.39906e-07	Increase	DE	1.06543	0.744535	0.228956	0.818118	Increase	nonDE	1.68543	7.29507	1.36082e-11	2.32397e-10	Increase	DE	1.28304	2.72819	0.00362958	0.0251225	Increase	DE	-0.160224	0	1	1	Decrease	nonDE	1.60599	4.80682	2.10355e-06	3.18838e-05	Increase	DE	0.790821
ENSG00000272908	-0.199212	0	0.999326	1	Decrease	nonDE	0.121807	0	0.999039	1	Increase	nonDE	1.24465	1.29162	0.0994024	0.366797	Increase	nonDE	1.22271	1.1765	0.120784	0.479425	Increase	nonDE	1.69605	3.34019	0.000547966	0.00348137	Increase	DE	1.67177	3.07734	0.00127641	0.00979277	Increase	DE	-0.321019	0	0.988549	1	Decrease	nonDE	1.18754	0.698704	0.242999	0.828727	Increase	nonDE	1.50617
ENSG00000273124	-0.0493577	0	0.978025	1	Decrease	nonDE	-0.386633	0	0.813576	1	Decrease	nonDE	4.31042	5.9703	1.0812e-08	1.1983e-07	Increase	DE	2.06515	1.65038	0.0506553	0.22981	Increase	nonDE	5.37083	7.35037	1.01732e-11	1.77359e-10	Increase	DE	2.79392	2.4731	0.00734997	0.0464608	Increase	DE	0.337276	0	0.83735	1	Increase	nonDE	5.14411	4.89992	1.41458e-06	2.21647e-05	Increase	DE	1.44525
ENSG00000279138	-0.487707	0	0.81368	1	Decrease	nonDE	-1.22773	-0.309578	0.380177	1	Decrease	nonDE	1.65189	1.39135	0.0832606	0.314928	Increase	nonDE	1.46984	0.976363	0.165359	0.627924	Increase	nonDE	1.41547	0.754262	0.226047	0.740784	Increase	nonDE	2.54763	2.81102	0.00285593	0.020214	Increase	DE	0.740027	0	0.644522	1	Increase	nonDE	2.79436	2.42818	0.00827941	0.0540252	Increase	nonDE	3.00203
ENSG00000280543	-0.552464	0	0.792773	1	Decrease	nonDE	-0.500336	0	0.782313	1	Decrease	nonDE	2.20963	2.8719	0.00238676	0.013145	Increase	DE	1.57309	1.29379	0.099029	0.404869	Increase	nonDE	2.33241	2.69219	0.00402166	0.0218232	Increase	DE	2.40428	2.66897	0.00429445	0.0290664	Increase	DE	-0.0521285	0	0.978014	1	Decrease	nonDE	2.0935	1.60515	0.0554633	0.267912	Increase	nonDE	2.532
ENSG00000285906	-0.0846739	0	0.989262	1	Decrease	nonDE	0.71714	0	0.72928	1	Increase	nonDE	1.72556	2.23536	0.0135593	0.0634911	Increase	nonDE	1.33069	0.97792	0.164975	0.626655	Increase	nonDE	1.57198	1.52656	0.0646627	0.264625	Increase	nonDE	2.02119	2.73377	0.00357208	0.0247929	Increase	DE	-0.801814	0	0.65642	1	Decrease	nonDE	0.949997	0	0.544507	1	Increase	nonDE	0.152832
ENSG00000005882	0.345984	0	0.966005	1	Increase	nonDE	0.258086	0	0.955368	1	Increase	nonDE	-1.8657	-2.10084	0.0188036	0.0849991	Decrease	nonDE	-1.84154	-2.00741	0.0234008	0.116724	Decrease	nonDE	-2.31273	-2.99613	0.0016408	0.00957958	Decrease	DE	-2.43024	-2.85855	0.00248313	0.017827	Decrease	DE	0.0878986	0	0.987032	1	Increase	nonDE	-2.91168	-3.0327	0.00146623	0.0117589	Decrease	DE	-1.57513
ENSG00000055483	0.0523129	0	1	1	Increase	nonDE	-0.131011	0	0.999997	1	Decrease	nonDE	-0.777399	0	0.905716	1	Decrease	nonDE	-1.2799	-1.49286	0.0689612	0.298825	Decrease	nonDE	-0.632811	0	0.983953	1	Decrease	nonDE	-1.71378	-2.88531	0.0022934	0.0166365	Decrease	DE	0.183324	0	0.999983	1	Increase	nonDE	-1.11364	-0.417746	0.338415	1	Decrease	nonDE	-1.69542
ENSG00000058600	0.0591519	0	0.999962	1	Increase	nonDE	0.0378008	0	0.999724	1	Increase	nonDE	-1.12459	-0.441604	0.329759	0.988645	Decrease	nonDE	-1.74565	-2.3329	0.0106028	0.0582413	Decrease	nonDE	-1.36487	-1.19118	0.117889	0.440276	Decrease	nonDE	-1.9926	-2.56263	0.00577007	0.0377888	Decrease	DE	0.0213511	0	0.999807	1	Increase	nonDE	-1.88225	-1.87977	0.0312011	0.166641	Decrease	nonDE	-2.26568
ENSG00000064115	0.121363	0	1	1	Increase	nonDE	-0.0837029	0	1	1	Decrease	nonDE	-2.04058	-5.76446	2.87687e-08	3.04832e-07	Decrease	DE	-1.29376	-2.00051	0.0237752	0.118357	Decrease	nonDE	-2.34707	-6.75025	2.2789e-10	3.26469e-09	Decrease	DE	-1.45083	-2.56532	0.0057277	0.0375506	Decrease	DE	0.205066	0	0.999998	1	Increase	nonDE	-2.00542	-3.87016	8.60357e-05	0.000942708	Decrease	DE	-0.726485
ENSG00000078043	0.105483	0	1	1	Increase	nonDE	-0.0155479	0	1	1	Decrease	nonDE	-1.40463	-2.37614	0.00948493	0.0458164	Decrease	DE	-1.05522	-0.359282	0.359987	1	Decrease	nonDE	-1.79634	-4.05621	4.29678e-05	0.000324263	Decrease	DE	-1.61605	-3.05752	0.00135769	0.0103519	Decrease	DE	0.121031	0	1	1	Increase	nonDE	-1.08326	-0.370313	0.355879	1	Decrease	nonDE	-1.10168
ENSG00000082781	0.448749	0	0.991635	1	Increase	nonDE	0.633765	0	0.917067	1	Increase	nonDE	-2.30259	-3.3385	0.000551037	0.00339756	Decrease	DE	-1.80549	-2.34951	0.0101603	0.0560561	Decrease	nonDE	-2.94751	-4.60812	4.82769e-06	4.17922e-05	Decrease	DE	-1.96783	-2.63111	0.00477543	0.0319595	Decrease	DE	-0.185016	0	0.998979	1	Decrease	nonDE	-2.6971	-3.26847	0.000693553	0.00604989	Decrease	DE	-1.33715
ENSG00000083444	0.271083	0	0.99997	1	Increase	nonDE	0.43921	0	0.996022	1	Increase	nonDE	-2.20766	-4.23259	2.18007e-05	0.000165419	Decrease	DE	-1.52701	-2.11347	0.0182461	0.0942765	Decrease	nonDE	-2.6367	-5.29976	2.44343e-07	2.47004e-06	Decrease	DE	-1.74682	-2.59379	0.00529637	0.0350623	Decrease	DE	-0.168127	0	0.999947	1	Decrease	nonDE	-2.08834	-2.95288	0.00187184	0.0145918	Decrease	DE	-1.1974
ENSG00000087301	0.130875	0	0.999998	1	Increase	nonDE	0.11306	0	0.999954	1	Increase	nonDE	-2.04587	-3.70463	0.000156564	0.00104224	Decrease	DE	-1.59746	-2.38245	0.00933099	0.0518457	Decrease	nonDE	-2.23846	-4.02855	4.77075e-05	0.000357023	Decrease	DE	-1.80495	-2.66019	0.00440192	0.0297135	Decrease	DE	0.0178147	0	0.999994	1	Increase	nonDE	-1.70689	-1.94733	0.0268369	0.147157	Decrease	nonDE	-1.33635
ENSG00000089048	0.0439661	0	1	1	Increase	nonDE	-0.264535	0	1	1	Decrease	nonDE	-0.817396	0	0.944306	1	Decrease	nonDE	-1.18484	-1.51926	0.0655759	0.28731	Decrease	nonDE	-0.86858	0	0.856251	1	Decrease	nonDE	-1.38012	-2.58038	0.0054958	0.0362231	Decrease	DE	0.308501	0	0.999997	1	Increase	nonDE	-0.594659	0	0.990628	1	Decrease	nonDE	-0.920252
ENSG00000100280	0.378954	0	0.999992	1	Increase	nonDE	0.488551	0	0.998629	1	Increase	nonDE	-1.72443	-5.04454	7.56745e-07	6.8539e-06	Decrease	DE	-1.09838	-0.724171	0.235138	0.836157	Decrease	nonDE	-2.04106	-6.76634	2.09963e-10	3.02169e-09	Decrease	DE	-1.46056	-2.87112	0.00239229	0.0172739	Decrease	DE	-0.109597	0	1	1	Decrease	nonDE	-2.14235	-5.48679	1.04555e-07	2.0478e-06	Decrease	DE	-1.15348
ENSG00000100348	0.0721469	0	1	1	Increase	nonDE	0.194785	0	1	1	Increase	nonDE	-1.47516	-2.7365	0.00354422	0.0188518	Decrease	DE	-1.3096	-1.90362	0.0295969	0.143187	Decrease	nonDE	-2.01361	-4.92896	1.24873e-06	1.16378e-05	Decrease	DE	-1.567	-2.83139	0.00269031	0.0192045	Decrease	DE	-0.122639	0	1	1	Decrease	nonDE	-2.16412	-4.17942	2.68035e-05	0.000326513	Decrease	DE	-1.21446
ENSG00000103037	0.25304	0	0.980959	1	Increase	nonDE	-0.438241	0	0.876027	1	Decrease	nonDE	-1.77079	-1.68702	0.0470121	0.190896	Decrease	nonDE	-1.88394	-1.87846	0.0312907	0.149706	Decrease	nonDE	-1.39322	-0.89628	0.185889	0.634737	Decrease	nonDE	-2.9847	-3.26869	0.000693073	0.00565972	Decrease	DE	0.69128	0	0.737637	1	Increase	nonDE	-1.40055	-0.585914	0.279788	0.911039	Decrease	nonDE	-2.65665
ENSG00000103490	0.260616	0	0.999944	1	Increase	nonDE	0.53187	0	0.984851	1	Increase	nonDE	-2.77969	-5.17746	4.21748e-07	3.95408e-06	Decrease	DE	-1.45938	-1.82251	0.0353501	0.166709	Decrease	nonDE	-2.92892	-5.3812	1.69192e-07	1.74841e-06	Decrease	DE	-1.76109	-2.63444	0.00473122	0.0317144	Decrease	DE	-0.271254	0	0.9995	1	Decrease	nonDE	-2.79444	-4.08497	3.85182e-05	0.000455926	Decrease	DE	-0.978771
ENSG00000104980	0.086942	0	0.999999	1	Increase	nonDE	-0.489947	0	0.97818	1	Decrease	nonDE	-1.5702	-2.37813	0.0094361	0.0455981	Decrease	DE	-1.40084	-1.70232	0.0455557	0.209556	Decrease	nonDE	-1.6162	-2.42036	0.00845097	0.0433441	Decrease	DE	-2.14702	-3.714	0.000151424	0.00142929	Decrease	DE	0.576889	0	0.949384	1	Increase	nonDE	-1.48404	-1.27557	0.102204	0.437843	Decrease	nonDE	-0.948487
ENSG00000105197	-0.0617554	0	0.999925	1	Decrease	nonDE	-0.623729	0	0.870282	1	Decrease	nonDE	-0.75943	0	0.820524	1	Decrease	nonDE	-1.58359	-1.97861	0.0249983	0.123222	Decrease	nonDE	-1.21762	-0.725081	0.23486	0.76427	Decrease	nonDE	-2.37652	-3.53663	0.000282122	0.00251186	Decrease	DE	0.561974	0	0.8994	1	Increase	nonDE	-0.94985	0	0.544845	1	Decrease	nonDE	-1.18956
ENSG00000108474	0.413433	0	0.96929	1	Increase	nonDE	0.0160825	0	0.99848	1	Increase	nonDE	-2.02307	-2.53829	0.00616616	0.0311413	Decrease	DE	-1.54269	-1.39287	0.0830307	0.350789	Decrease	nonDE	-1.78362	-2.00677	0.0234355	0.108882	Decrease	nonDE	-2.76983	-3.50048	0.000319417	0.00280385	Decrease	DE	0.39735	0	0.933377	1	Increase	nonDE	-1.84204	-1.46379	0.0728464	0.334235	Decrease	nonDE	-2.21692
ENSG00000110077	0.496448	0	0.962392	1	Increase	nonDE	0.201901	0	0.988921	1	Increase	nonDE	-3.08985	-3.97544	5.82426e-05	0.000415521	Decrease	DE	-1.79029	-2.15001	0.0167129	0.0872174	Decrease	nonDE	-4.11559	-4.81766	2.00901e-06	1.81173e-05	Decrease	DE	-2.21799	-2.89403	0.00223451	0.0162468	Decrease	DE	0.294547	0	0.976437	1	Increase	nonDE	-3.17001	-2.92928	0.00201028	0.0155261	Decrease	DE	-1.22237
ENSG00000110107	0.131342	0	1	1	Increase	nonDE	0.0594829	0	1	1	Increase	nonDE	-1.18246	-1.14778	0.126595	0.451072	Decrease	nonDE	-1.30189	-1.87215	0.0317283	0.151452	Decrease	nonDE	-1.34772	-2.03939	0.0217298	0.10194	Decrease	nonDE	-1.78638	-3.69597	0.000161467	0.00151951	Decrease	DE	0.0718595	0	1	1	Increase	nonDE	-0.938373	0	0.61376	1	Decrease	nonDE	-1.51195
ENSG00000110442	0.049678	0	1	1	Increase	nonDE	0.0556254	0	1	1	Increase	nonDE	-1.89715	-4.15634	2.93018e-05	0.000217981	Decrease	DE	-1.21034	-1.15633	0.124846	0.49305	Decrease	nonDE	-1.81812	-3.59791	0.000228095	0.0015405	Decrease	DE	-1.61754	-2.58885	0.00536916	0.0354971	Decrease	DE	-0.00594737	0	1	1	Decrease	nonDE	-1.47621	-1.72263	0.0436798	0.22203	Decrease	nonDE	-0.894071
ENSG00000110455	0.140297	0	0.991372	1	Increase	nonDE	-0.236879	0	0.958195	1	Decrease	nonDE	-2.46976	-3.08058	0.00126354	0.00729213	Decrease	DE	-1.84805	-1.88035	0.0311609	0.14937	Decrease	nonDE	-2.63624	-3.20252	0.000858585	0.00524482	Decrease	DE	-2.37061	-2.46532	0.00750354	0.0472648	Decrease	DE	0.377176	0	0.911846	1	Increase	nonDE	-1.84887	-1.27734	0.10191	0.437031	Decrease	nonDE	-1.99441
ENSG00000111602	0.0254378	0	1	1	Increase	nonDE	-0.12136	0	1	1	Decrease	nonDE	-1.24807	-1.45285	0.0743503	0.285884	Decrease	nonDE	-1.4156	-2.34444	0.0102938	0.0567425	Decrease	nonDE	-1.04732	-0.27514	0.391825	1	Decrease	nonDE	-1.77528	-3.47349	0.000350243	0.0030467	Decrease	DE	0.146798	0	0.999999	1	Increase	nonDE	-0.959239	0	0.567809	1	Decrease	nonDE	-0.862683
ENSG00000114423	-0.0592788	0	0.999983	1	Decrease	nonDE	0.0310878	0	0.999897	1	Increase	nonDE	-1.91155	-2.79437	0.00299816	0.0162411	Decrease	DE	-1.64886	-2.13033	0.0175241	0.0911095	Decrease	nonDE	-1.88362	-2.52868	0.00632921	0.0331675	Decrease	DE	-2.18211	-2.85135	0.00253659	0.01819	Decrease	DE	-0.0903666	0	0.999477	1	Decrease	nonDE	-1.8592	-1.85316	0.0330753	0.175229	Decrease	nonDE	-1.61703
ENSG00000116106	0.799057	0	0.667386	1	Increase	nonDE	-0.466063	0	0.811146	1	Decrease	nonDE	-1.13656	-0.282565	0.388993	1	Decrease	nonDE	-1.27893	-0.557457	0.289098	0.987424	Decrease	nonDE	-1.50242	-1.01178	0.156772	0.554342	Decrease	nonDE	-2.57266	-2.70671	0.00385909	0.0264626	Decrease	DE	1.26512	0.420409	0.337677	1	Increase	nonDE	-0.75127	0	0.640643	1	Decrease	nonDE	-0.614729
ENSG00000117395	0.102486	0	1	1	Increase	nonDE	-0.278022	0	0.999648	1	Decrease	nonDE	-0.936032	0	0.630992	1	Decrease	nonDE	-1.44133	-2.02938	0.0222412	0.111786	Decrease	nonDE	-1.32968	-1.52507	0.0648479	0.265249	Decrease	nonDE	-1.7049	-2.70761	0.00384924	0.026424	Decrease	DE	0.380508	0	0.99791	1	Increase	nonDE	-0.93572	0	0.584936	1	Decrease	nonDE	-0.859049
ENSG00000123600	-0.085068	0	0.999998	1	Decrease	nonDE	0.053849	0	0.99998	1	Increase	nonDE	-1.32494	-1.37585	0.0856297	0.322817	Decrease	nonDE	-1.22825	-0.9805	0.16434	0.625	Decrease	nonDE	-1.16579	-0.657797	0.255922	0.812997	Decrease	nonDE	-2.00628	-3.03722	0.00144585	0.0109443	Decrease	DE	-0.138917	0	0.999828	1	Decrease	nonDE	-1.23039	-0.701622	0.242091	0.82642	Decrease	nonDE	-1.10327
ENSG00000124299	0.00432773	0	1	1	Increase	nonDE	0.0194334	0	1	1	Increase	nonDE	-1.34012	-2.79286	0.00301136	0.0162985	Decrease	DE	-1.19564	-1.64753	0.0509453	0.230958	Decrease	nonDE	-1.20244	-1.58289	0.0579511	0.240138	Decrease	nonDE	-1.36884	-2.54553	0.00604593	0.0392266	Decrease	DE	-0.0151057	0	1	1	Decrease	nonDE	-1.38089	-2.13942	0.0171453	0.100852	Decrease	nonDE	-0.857956
ENSG00000124491	1.18561	0.421402	0.337084	1	Increase	nonDE	0.771535	0	0.661413	1	Increase	nonDE	-3.00714	-3.03416	0.00145963	0.00833551	Decrease	DE	-2.27577	-1.99242	0.0242214	0.119959	Decrease	nonDE	-3.95984	-4.4259	1.01388e-05	8.3832e-05	Decrease	DE	-3.25924	-3.23989	0.000761063	0.00615479	Decrease	DE	0.414071	0	0.878473	1	Increase	nonDE	-3.30134	-2.53733	0.00618511	0.0418405	Decrease	DE	-1.93677
ENSG00000124508	0.126001	0	1	1	Increase	nonDE	0.189173	0	0.999998	1	Increase	nonDE	-0.908156	0	0.712525	1	Decrease	nonDE	-1.20476	-1.17611	0.120862	0.479585	Decrease	nonDE	-0.974767	0	0.558315	1	Decrease	nonDE	-1.57459	-2.64897	0.00454281	0.0305494	Decrease	DE	-0.0631712	0	1	1	Decrease	nonDE	-1.10672	-0.454589	0.325086	1	Decrease	nonDE	-0.867925
ENSG00000124784	0.109983	0	1	1	Increase	nonDE	-0.223785	0	0.999977	1	Decrease	nonDE	-1.55298	-2.77307	0.00318952	0.0171443	Decrease	DE	-1.23497	-1.28941	0.099784	0.406894	Decrease	nonDE	-1.30995	-1.60168	0.0558403	0.232854	Decrease	nonDE	-1.77055	-3.25532	0.000723891	0.00588455	Decrease	DE	0.333768	0	0.999712	1	Increase	nonDE	-1.02821	-0.104738	0.458373	1	Decrease	nonDE	-1.38106
ENSG00000125166	0.193223	0	0.999921	1	Increase	nonDE	-0.0224934	0	0.99994	1	Decrease	nonDE	-1.8585	-2.83454	0.00266555	0.0145526	Decrease	DE	-1.43681	-1.56639	0.0598572	0.26533	Decrease	nonDE	-1.36979	-1.32376	0.0939647	0.362526	Decrease	nonDE	-2.00927	-2.80564	0.0029012	0.0205229	Decrease	DE	0.215717	0	0.99826	1	Increase	nonDE	-1.77065	-1.80804	0.0364684	0.190471	Decrease	nonDE	-1.58116
ENSG00000127419	0.118549	0	0.999985	1	Increase	nonDE	0.29819	0	0.99817	1	Increase	nonDE	-2.80834	-5.5924	6.42657e-08	6.53342e-07	Decrease	DE	-1.62599	-2.24253	0.0133195	0.0713812	Decrease	nonDE	-3.014	-5.76517	2.86722e-08	3.23961e-07	Decrease	DE	-2.04134	-2.98349	0.00170542	0.0126945	Decrease	DE	-0.179641	0	0.999544	1	Decrease	nonDE	-2.92033	-4.19133	2.55948e-05	0.000313617	Decrease	DE	-1.65288
ENSG00000132182	-0.0895319	0	0.999986	1	Decrease	nonDE	-0.306345	0	0.994799	1	Decrease	nonDE	-1.5597	-2.00278	0.0236517	0.104172	Decrease	nonDE	-1.6737	-2.32337	0.0108641	0.0594422	Decrease	nonDE	-1.23612	-0.816218	0.207942	0.694341	Decrease	nonDE	-2.13662	-2.96062	0.00182845	0.0135352	Decrease	DE	0.216813	0	0.997295	1	Increase	nonDE	-0.770941	0	0.7294	1	Decrease	nonDE	-0.764325
ENSG00000132570	0.155448	0	0.999993	1	Increase	nonDE	0.145815	0	0.999881	1	Increase	nonDE	-1.66634	-2.58209	0.00546998	0.0280091	Decrease	DE	-0.869182	0	0.72245	1	Decrease	nonDE	-1.67693	-2.5259	0.00637695	0.0333915	Decrease	DE	-2.00728	-3.17673	0.000932524	0.00737954	Decrease	DE	0.00963297	0	0.999995	1	Increase	nonDE	-1.62218	-1.71894	0.0440154	0.223308	Decrease	nonDE	-1.25528
ENSG00000135643	0.609121	0	0.844227	1	Increase	nonDE	0.556689	0	0.830353	1	Increase	nonDE	-2.63655	-3.21078	0.000836063	0.00497864	Decrease	DE	-2.0943	-2.21406	0.0142932	0.0759817	Decrease	nonDE	-3.36478	-4.42414	1.02105e-05	8.42581e-05	Decrease	DE	-2.69937	-3.00291	0.00160703	0.0120407	Decrease	DE	0.052432	0	0.992087	1	Increase	nonDE	-3.73583	-3.65098	0.000189356	0.00191417	Decrease	DE	-2.23931
ENSG00000137760	0.376883	0	0.993331	1	Increase	nonDE	0.235404	0	0.99301	1	Increase	nonDE	-1.69522	-2.0241	0.0225153	0.0999749	Decrease	nonDE	-1.43462	-1.29689	0.0984947	0.402948	Decrease	nonDE	-1.95283	-2.69343	0.00400758	0.0217656	Decrease	DE	-2.24144	-2.98208	0.00171279	0.0127418	Decrease	DE	0.141479	0	0.997334	1	Increase	nonDE	-2.7393	-3.1629	0.000974575	0.00816699	Decrease	DE	-2.64577
ENSG00000138035	0.310929	0	0.999555	1	Increase	nonDE	-0.227269	0	0.99708	1	Decrease	nonDE	-0.616262	0	0.947995	1	Decrease	nonDE	-1.62092	-2.12087	0.017926	0.0929677	Decrease	nonDE	-0.474927	0	0.989996	1	Decrease	nonDE	-2.03034	-2.87391	0.00237254	0.017151	Decrease	DE	0.538198	0	0.950909	1	Increase	nonDE	-0.828597	0	0.670628	1	Decrease	nonDE	-2.38296
ENSG00000139344	1.4125	0.942256	0.173914	1	Increase	nonDE	0.0708938	0	0.977326	1	Increase	nonDE	-1.86252	-1.80841	0.0364398	0.15241	Decrease	nonDE	-1.45349	-0.916048	0.180679	0.673098	Decrease	nonDE	-2.97642	-4.03912	4.58391e-05	0.000344274	Decrease	DE	-2.45811	-2.65442	0.00447385	0.030118	Decrease	DE	1.34161	0.597474	0.275658	1	Increase	nonDE	-1.74497	-1.04366	0.149394	0.581569	Decrease	nonDE	-1.50581
ENSG00000140263	-0.176502	0	0.979112	1	Decrease	nonDE	0.589634	0	0.817471	1	Increase	nonDE	-2.18981	-2.88589	0.00228942	0.0126422	Decrease	DE	-1.29107	-0.70319	0.241604	0.854064	Decrease	nonDE	-1.90963	-1.99655	0.0239925	0.110854	Decrease	nonDE	-2.36835	-2.63992	0.00465936	0.0312661	Decrease	DE	-0.766136	0	0.687242	1	Decrease	nonDE	-3.39523	-4.01324	5.05418e-05	0.000583371	Decrease	DE	-2.01594
ENSG00000143493	0.221909	0	0.999203	1	Increase	nonDE	-0.0957009	0	0.998005	1	Decrease	nonDE	-0.967779	0	0.544302	1	Decrease	nonDE	-1.53837	-1.69102	0.0466269	0.213778	Decrease	nonDE	-1.13886	-0.461065	0.322765	0.974437	Decrease	nonDE	-2.21301	-3.03231	0.00146795	0.0110781	Decrease	DE	0.31761	0	0.983635	1	Increase	nonDE	-1.28115	-0.617718	0.268928	0.885708	Decrease	nonDE	-1.79226
ENSG00000146192	0.827426	0	0.710383	1	Increase	nonDE	0.637076	0	0.835508	1	Increase	nonDE	-2.00056	-2.13848	0.0171841	0.0785569	Decrease	nonDE	-2.08509	-2.24219	0.013331	0.0714121	Decrease	nonDE	-2.74773	-3.64487	0.000193474	0.00132164	Decrease	DE	-2.71969	-3.14242	0.0010401	0.00810798	Decrease	DE	0.190349	0	0.989321	1	Increase	nonDE	-3.21563	-3.08933	0.00122946	0.0100661	Decrease	DE	-1.5465
ENSG00000151413	0.234221	0	0.98713	1	Increase	nonDE	-0.186327	0	0.971084	1	Decrease	nonDE	-2.1418	-2.75003	0.003409	0.0182225	Decrease	DE	-1.67538	-1.66675	0.0489987	0.223508	Decrease	nonDE	-2.40009	-3.15448	0.00100102	0.00605004	Decrease	DE	-2.22823	-2.47331	0.0073455	0.046456	Decrease	DE	0.420548	0	0.903782	1	Increase	nonDE	-2.55221	-2.37344	0.00955179	0.0612125	Decrease	nonDE	-2.28974
ENSG00000154889	0.342073	0	0.999898	1	Increase	nonDE	-0.202174	0	0.999672	1	Decrease	nonDE	-2.18813	-4.22763	2.22267e-05	0.000168345	Decrease	DE	-1.43794	-1.83515	0.0343967	0.162764	Decrease	nonDE	-2.92719	-6.07977	6.379e-09	7.80867e-08	Decrease	DE	-1.72578	-2.67426	0.00423091	0.0286983	Decrease	DE	0.544246	0	0.975828	1	Increase	nonDE	-1.70138	-1.80272	0.0368868	0.192256	Decrease	nonDE	-0.755543
ENSG00000157693	0.223418	0	0.999963	1	Increase	nonDE	0.252735	0	0.999353	1	Increase	nonDE	-2.09343	-3.7583	0.000129196	0.00087256	Decrease	DE	-1.60593	-2.26218	0.0126818	0.0682262	Decrease	nonDE	-1.94326	-3.24361	0.00075195	0.00464778	Decrease	DE	-1.81848	-2.5972	0.00524685	0.0348044	Decrease	DE	-0.029317	0	0.999984	1	Decrease	nonDE	-2.95658	-4.15874	2.90321e-05	0.000351271	Decrease	DE	-1.59762
ENSG00000162390	0.316536	0	0.96049	1	Increase	nonDE	-0.918566	0	0.559751	1	Decrease	nonDE	-3.00363	-4.33936	1.43232e-05	0.000111794	Decrease	DE	-1.59069	-1.35358	0.0891214	0.371142	Decrease	nonDE	-2.85977	-3.76512	0.000126063	0.00088329	Decrease	DE	-2.75982	-3.16534	0.000967021	0.00761408	Decrease	DE	1.2351	0.427399	0.334943	1	Increase	nonDE	-2.28317	-1.7774	0.0389391	0.201362	Decrease	nonDE	-0.448348
ENSG00000162444	0.249831	0	0.98387	1	Increase	nonDE	-0.142451	0	0.977218	1	Decrease	nonDE	-2.74276	-4.13524	3.17803e-05	0.000235302	Decrease	DE	-1.87905	-2.16642	0.0160611	0.0842368	Decrease	nonDE	-3.26863	-5.02176	8.35731e-07	7.91828e-06	Decrease	DE	-2.5101	-3.05708	0.00135954	0.0103598	Decrease	DE	0.392281	0	0.910445	1	Increase	nonDE	-3.09854	-3.30284	0.000619789	0.0054905	Decrease	DE	-1.33322
ENSG00000162851	0.21202	0	0.998802	1	Increase	nonDE	0.181494	0	0.995789	1	Increase	nonDE	-0.928402	0	0.594845	1	Decrease	nonDE	-1.46548	-1.44343	0.0756651	0.323046	Decrease	nonDE	-0.789416	0	0.760536	1	Decrease	nonDE	-2.45727	-3.36565	0.000503559	0.00423916	Decrease	DE	0.0305264	0	0.999475	1	Increase	nonDE	-2.12046	-2.26636	0.0125498	0.0772271	Decrease	nonDE	-1.85788
ENSG00000164086	0.143984	0	0.999999	1	Increase	nonDE	-0.0537208	0	0.999995	1	Decrease	nonDE	-2.89189	-6.15251	4.48024e-09	5.18558e-08	Decrease	DE	-1.33731	-1.5273	0.0645711	0.283289	Decrease	nonDE	-2.89547	-5.93611	1.27364e-08	1.49766e-07	Decrease	DE	-1.9891	-3.3702	0.000495977	0.00418095	Decrease	DE	0.197705	0	0.999882	1	Increase	nonDE	-2.29491	-3.21101	0.000835446	0.00711434	Decrease	DE	-1.3201
ENSG00000164649	0.941737	0	0.560944	1	Increase	nonDE	-0.0188777	0	0.995396	1	Decrease	nonDE	-1.26621	-0.602999	0.273786	0.84634	Decrease	nonDE	-1.37429	-0.820442	0.206741	0.752906	Decrease	nonDE	-1.78629	-1.82561	0.0351147	0.155042	Decrease	nonDE	-2.3011	-2.49454	0.00693984	0.0442027	Decrease	DE	0.960615	0	0.531229	1	Increase	nonDE	-1.49541	-0.737306	0.231291	0.801265	Decrease	nonDE	-1.12145
ENSG00000166166	1.1769	0.398301	0.345536	1	Increase	nonDE	1.33639	0.658667	0.255649	1	Increase	nonDE	-0.518845	0	0.852346	1	Decrease	nonDE	-1.49626	-1.00553	0.158265	0.604649	Decrease	nonDE	-1.26906	-0.589836	0.278169	0.868238	Decrease	nonDE	-2.36965	-2.44912	0.00783341	0.0490714	Decrease	DE	-0.159494	0	0.963328	1	Decrease	nonDE	-1.63058	-1.01719	0.155507	0.599964	Decrease	nonDE	-2.05715
ENSG00000166197	0.239774	0	1	1	Increase	nonDE	-0.127425	0	1	1	Decrease	nonDE	-0.523301	0	0.999906	1	Decrease	nonDE	-0.984268	0	0.546244	1	Decrease	nonDE	-0.610386	0	0.998519	1	Decrease	nonDE	-1.41073	-2.46637	0.00748267	0.047157	Decrease	DE	0.367199	0	0.999965	1	Increase	nonDE	-0.28663	0	0.999942	1	Decrease	nonDE	-0.871402
ENSG00000166578	0.67352	0	0.818834	1	Increase	nonDE	0.872252	0	0.619995	1	Increase	nonDE	-2.71696	-4.02226	4.8853e-05	0.000353156	Decrease	DE	-1.44192	-1.06856	0.143634	0.556555	Decrease	nonDE	-3.86127	-6.38616	1.42032e-09	1.87408e-08	Decrease	DE	-2.32993	-2.74585	0.00345023	0.0240805	Decrease	DE	-0.198733	0	0.975427	1	Decrease	nonDE	-3.37298	-3.87484	8.45699e-05	0.000929083	Decrease	DE	-2.0453
ENSG00000167895	0.211508	0	0.999021	1	Increase	nonDE	-0.0553505	0	0.998621	1	Decrease	nonDE	-1.9075	-2.64965	0.00453408	0.0236122	Decrease	DE	-1.61982	-1.83478	0.0344247	0.162835	Decrease	nonDE	-2.1598	-3.15639	0.000994986	0.00602228	Decrease	DE	-2.18116	-2.81715	0.00280516	0.0199109	Decrease	DE	0.266859	0	0.986517	1	Increase	nonDE	-2.01803	-1.96607	0.0257221	0.142415	Decrease	nonDE	-1.43908
ENSG00000167925	0.0359015	0	0.999597	1	Increase	nonDE	-0.529205	0	0.881984	1	Decrease	nonDE	-2.0351	-2.91362	0.00210721	0.0116824	Decrease	DE	-1.00287	-0.00889486	0.496458	1	Decrease	nonDE	-2.04976	-2.7904	0.00303303	0.0168475	Decrease	DE	-2.04289	-2.45716	0.00766817	0.0482048	Decrease	DE	0.565106	0	0.859975	1	Increase	nonDE	-0.880802	0	0.59344	1	Decrease	nonDE	-1.62675
ENSG00000169660	0.10493	0	0.999956	1	Increase	nonDE	-0.106965	0	0.99913	1	Decrease	nonDE	-1.62879	-2.19077	0.0151351	0.0700584	Decrease	nonDE	-1.38417	-1.36805	0.0868401	0.364792	Decrease	nonDE	-1.47771	-1.58943	0.0572096	0.237772	Decrease	nonDE	-2.10518	-3.03947	0.00143584	0.0108882	Decrease	DE	0.211896	0	0.996451	1	Increase	nonDE	-1.13221	-0.326647	0.372233	1	Decrease	nonDE	-2.34014
ENSG00000169738	0.166571	0	0.999458	1	Increase	nonDE	0.300638	0	0.989955	1	Increase	nonDE	-1.81612	-2.52538	0.00638603	0.0320708	Decrease	DE	-1.73886	-2.26645	0.0125471	0.067559	Decrease	nonDE	-2.10303	-3.13854	0.00105296	0.0063395	Decrease	DE	-2.03242	-2.65545	0.00446095	0.0300634	Decrease	DE	-0.134067	0	0.99767	1	Decrease	nonDE	-2.47429	-3.02217	0.00151464	0.0121161	Decrease	DE	-1.79836
ENSG00000172322	0.0177522	0	0.999975	1	Increase	nonDE	-0.380978	0	0.976281	1	Decrease	nonDE	-2.4044	-4.22967	2.205e-05	0.000167209	Decrease	DE	-1.63312	-2.22102	0.0140495	0.074877	Decrease	nonDE	-1.98315	-3.0528	0.00137774	0.00816159	Decrease	DE	-1.92059	-2.6075	0.00509931	0.0339277	Decrease	DE	0.39873	0	0.968558	1	Increase	nonDE	-1.52828	-1.22873	0.110708	0.463966	Decrease	nonDE	-0.608243
ENSG00000173950	0.414888	0	0.94607	1	Increase	nonDE	0.594214	0	0.83102	1	Increase	nonDE	-2.76617	-3.56552	0.000255296	0.00165126	Decrease	DE	-1.9519	-2.03506	0.0219498	0.110631	Decrease	nonDE	-3.07913	-4.05207	4.36478e-05	0.000328801	Decrease	DE	-2.50323	-2.71712	0.00374625	0.0258018	Decrease	DE	-0.179326	0	0.978674	1	Decrease	nonDE	-3.09467	-3.06389	0.00133103	0.010813	Decrease	DE	-2.20078
ENSG00000174989	0.630532	0	0.813283	1	Increase	nonDE	-0.223223	0	0.933753	1	Decrease	nonDE	-1.08891	-0.202613	0.419881	1	Decrease	nonDE	-1.63203	-1.35287	0.0892354	0.371247	Decrease	nonDE	-2.41864	-2.961	0.00182631	0.0105594	Decrease	DE	-2.70646	-3.1095	0.00115402	0.0089129	Decrease	DE	0.853755	0	0.604734	1	Increase	nonDE	-1.4517	-0.657751	0.256188	0.859791	Decrease	nonDE	-1.57867
ENSG00000175294	0.474287	0	0.933981	1	Increase	nonDE	0.104978	0	0.985515	1	Increase	nonDE	-2.92729	-4.77268	2.43003e-06	2.06792e-05	Decrease	DE	-1.61743	-1.56839	0.0596231	0.264558	Decrease	nonDE	-2.60252	-3.77524	0.000121548	0.000853081	Decrease	DE	-2.1428	-2.50029	0.00683332	0.0436573	Decrease	DE	0.369308	0	0.926585	1	Increase	nonDE	-3.12015	-3.54361	0.000275406	0.00267243	Decrease	DE	-1.18381
ENSG00000175581	0.358243	0	0.993358	1	Increase	nonDE	0.547381	0	0.937041	1	Increase	nonDE	-1.80628	-2.36413	0.00978451	0.0471183	Decrease	DE	-1.52619	-1.57244	0.059153	0.262914	Decrease	nonDE	-1.68357	-2.02766	0.0223303	0.104366	Decrease	nonDE	-2.15479	-2.8433	0.00259762	0.0185878	Decrease	DE	-0.189139	0	0.996921	1	Decrease	nonDE	-2.80043	-3.49074	0.000330245	0.0031504	Decrease	DE	-1.81661
ENSG00000182004	0.100327	0	1	1	Increase	nonDE	-0.0306654	0	1	1	Decrease	nonDE	-1.00934	-0.0882092	0.464924	1	Decrease	nonDE	-1.21826	-1.98823	0.0244549	0.120924	Decrease	nonDE	-1.01605	-0.143263	0.443153	1	Decrease	nonDE	-1.33045	-2.54762	0.00601152	0.0390442	Decrease	DE	0.130993	0	1	1	Increase	nonDE	-0.889728	0	0.764773	1	Decrease	nonDE	-1.10872
ENSG00000185339	1.15551	0.410125	0.341198	1	Increase	nonDE	1.0142	0.0310183	0.487663	1	Increase	nonDE	-2.22893	-2.84139	0.00261227	0.0142803	Decrease	DE	-1.70559	-1.58142	0.0581185	0.258706	Decrease	nonDE	-2.93542	-4.35981	1.32053e-05	0.000107486	Decrease	DE	-2.89661	-3.73505	0.000140446	0.00133573	Decrease	DE	0.141306	0	0.978231	1	Increase	nonDE	-3.47998	-4.01283	5.06188e-05	0.000583723	Decrease	DE	-1.65097
ENSG00000185730	0.916037	0	0.583711	1	Increase	nonDE	0.781218	0	0.674573	1	Increase	nonDE	-0.0394112	0	0.99635	1	Decrease	nonDE	0.141752	0	0.985707	1	Increase	nonDE	-1.53404	-1.24613	0.107491	0.407934	Decrease	nonDE	-2.42324	-2.70625	0.00386417	0.026483	Decrease	DE	0.134819	0	0.974146	1	Increase	nonDE	-1.36144	-0.609422	0.271717	0.892082	Decrease	nonDE	-1.83314
ENSG00000186283	0.31303	0	0.999995	1	Increase	nonDE	0.181071	0	0.999991	1	Increase	nonDE	-1.69546	-3.11623	0.00112982	0.00658101	Decrease	DE	-1.49929	-2.36507	0.0097608	0.0539707	Decrease	nonDE	-1.92324	-4.03849	4.59492e-05	0.000344894	Decrease	DE	-1.91418	-3.57959	0.000243123	0.00220358	Decrease	DE	0.131959	0	0.999996	1	Increase	nonDE	-1.70838	-2.34733	0.0102175	0.0650796	Decrease	nonDE	-1.46835
ENSG00000186575	0.0605912	0	1	1	Increase	nonDE	0.198071	0	0.999997	1	Increase	nonDE	-1.29099	-1.5426	0.0626922	0.246579	Decrease	nonDE	-1.37789	-1.99372	0.0241492	0.119696	Decrease	nonDE	-1.77402	-3.54554	0.00027358	0.00182605	Decrease	DE	-1.76007	-3.11893	0.00112025	0.00867884	Decrease	DE	-0.137479	0	0.999999	1	Decrease	nonDE	-1.6683	-2.40986	0.008687	0.0564205	Decrease	nonDE	-1.57109
ENSG00000186854	0.627008	0	0.824097	1	Increase	nonDE	-0.137942	0	0.960438	1	Decrease	nonDE	-0.720972	0	0.741027	1	Decrease	nonDE	-1.65811	-1.36841	0.0867852	0.364684	Decrease	nonDE	-1.80223	-1.71243	0.0446139	0.191519	Decrease	nonDE	-2.51909	-2.66372	0.0043584	0.0294515	Decrease	DE	0.76495	0	0.667245	1	Increase	nonDE	-2.18886	-1.58762	0.0574331	0.2752	Decrease	nonDE	-1.54036
ENSG00000188312	0.0258177	0	0.998285	1	Increase	nonDE	0.149037	0	0.975014	1	Increase	nonDE	-2.73894	-4.34768	1.38578e-05	0.000108467	Decrease	DE	-1.8426	-2.05644	0.020881	0.105883	Decrease	nonDE	-2.28014	-2.94313	0.00192796	0.0110893	Decrease	DE	-3.24686	-4.50333	7.41447e-06	9.02334e-05	Decrease	DE	-0.12322	0	0.977183	1	Decrease	nonDE	-3.01672	-3.38589	0.000470683	0.0043287	Decrease	DE	-2.73895
ENSG00000189144	0.210646	0	0.99593	1	Increase	nonDE	-0.122818	0	0.990909	1	Decrease	nonDE	-1.94788	-2.56771	0.00569041	0.0290311	Decrease	DE	-1.49432	-1.38503	0.0842197	0.355369	Decrease	nonDE	-2.75459	-4.21132	2.36838e-05	0.000185201	Decrease	DE	-2.40412	-3.08095	0.00126206	0.00969362	Decrease	DE	0.333465	0	0.958855	1	Increase	nonDE	-2.51056	-2.58297	0.0054568	0.0376243	Decrease	DE	-1.10814
ENSG00000196305	-0.0825244	0	0.999524	1	Decrease	nonDE	-0.194141	0	0.990267	1	Decrease	nonDE	-0.836482	0	0.702957	1	Decrease	nonDE	-1.5894	-1.63066	0.052704	0.238163	Decrease	nonDE	-0.941074	0	0.567778	1	Decrease	nonDE	-2.18317	-2.45513	0.00770967	0.0483929	Decrease	DE	0.111616	0	0.993971	1	Increase	nonDE	-0.612075	0	0.804071	1	Decrease	nonDE	-1.20695
ENSG00000196814	0.888542	0	0.635479	1	Increase	nonDE	-0.248855	0	0.95207	1	Decrease	nonDE	-1.00782	-0.0208459	0.491701	1	Decrease	nonDE	-0.442737	0	0.937582	1	Decrease	nonDE	-1.8615	-2.30489	0.0113874	0.0571194	Decrease	nonDE	-2.09099	-2.47931	0.0072288	0.04588	Decrease	DE	1.1374	0.313727	0.37712	1	Increase	nonDE	-0.770286	0	0.659011	1	Decrease	nonDE	-0.318278
ENSG00000197863	0.473862	0	0.912575	1	Increase	nonDE	0.0777643	0	0.983419	1	Increase	nonDE	-1.37735	-0.888918	0.187853	0.626928	Decrease	nonDE	-1.83505	-1.84731	0.0334997	0.15894	Decrease	nonDE	-1.95027	-2.10641	0.0185558	0.0885746	Decrease	nonDE	-2.3927	-2.63836	0.00467968	0.0313856	Decrease	DE	0.396098	0	0.89057	1	Increase	nonDE	-2.5192	-2.27488	0.0122843	0.0760413	Decrease	nonDE	-0.860251
ENSG00000198648	0.215201	0	0.99996	1	Increase	nonDE	0.15696	0	0.999793	1	Increase	nonDE	-2.63737	-4.95322	1.12474e-06	9.97782e-06	Decrease	DE	-1.36566	-1.4153	0.0796981	0.33842	Decrease	nonDE	-2.08311	-3.51419	0.000304755	0.00201802	Decrease	DE	-1.80735	-2.52397	0.00641037	0.0413131	Decrease	DE	0.0582406	0	0.999951	1	Increase	nonDE	-2.41548	-3.1866	0.00090354	0.00764745	Decrease	DE	-2.35415
ENSG00000198786	0.109256	0	0.999998	1	Increase	nonDE	-0.166921	0	0.999819	1	Decrease	nonDE	-1.14469	-0.874965	0.191612	0.636759	Decrease	nonDE	-1.35279	-2.06388	0.0205197	0.104389	Decrease	nonDE	-1.39314	-2.15293	0.0165954	0.0798859	Decrease	nonDE	-1.61773	-3.0269	0.00149268	0.0112512	Decrease	DE	0.276178	0	0.99865	1	Increase	nonDE	-1.24696	-0.981521	0.164089	0.624589	Decrease	nonDE	-1.41347
ENSG00000200312	0.0576179	0	0.990318	1	Increase	nonDE	-0.154931	0	0.952746	1	Decrease	nonDE	-1.44294	-0.946492	0.172837	0.584121	Decrease	nonDE	-1.98221	-2.01182	0.0231642	0.115729	Decrease	nonDE	-1.72042	-1.40082	0.0818388	0.322797	Decrease	nonDE	-2.59994	-2.72562	0.00365638	0.02528	Decrease	DE	0.212549	0	0.928991	1	Increase	nonDE	-1.28457	-0.404532	0.343989	1	Decrease	nonDE	-2.15602
ENSG00000218739	0.226364	0	1	1	Increase	nonDE	0.113531	0	1	1	Increase	nonDE	-1.16413	-1.40058	0.0818742	0.310246	Decrease	nonDE	-0.940128	0	0.706571	1	Decrease	nonDE	-1.3391	-2.76358	0.0032783	0.0180949	Decrease	DE	-1.40578	-2.99976	0.00162261	0.0121429	Decrease	DE	0.112834	0	1	1	Increase	nonDE	-1.51611	-2.88388	0.00230319	0.0175292	Decrease	DE	-0.911947
ENSG00000226360	0.596691	0	0.902533	1	Increase	nonDE	0.412869	0	0.937398	1	Increase	nonDE	-1.14681	-0.447761	0.32754	0.983639	Decrease	nonDE	-1.16139	-0.481993	0.315315	1	Decrease	nonDE	-1.55249	-1.6346	0.0522891	0.220169	Decrease	nonDE	-2.57106	-3.86708	8.70138e-05	0.00086291	Decrease	DE	0.183822	0	0.983948	1	Increase	nonDE	-1.19192	-0.416975	0.338699	1	Decrease	nonDE	-1.58329
ENSG00000229391	1.82019	1.58635	0.0575576	1	Increase	nonDE	1.07734	0.122546	0.451972	1	Increase	nonDE	-3.80723	-2.16564	0.0162463	0.0745688	Decrease	nonDE	-3.83548	-2.08613	0.0197339	0.100924	Decrease	nonDE	-4.29903	-3.22475	0.000799676	0.00492335	Decrease	DE	-3.73877	-3.11621	0.00113004	0.00874387	Decrease	DE	0.742854	0	0.667033	1	Increase	nonDE	-3.82707	-1.94255	0.0277197	0.150875	Decrease	nonDE	-3.64296
ENSG00000229754	1.06746	0.147855	0.441351	1	Increase	nonDE	-0.0589703	0	0.979632	1	Decrease	nonDE	-2.37244	-2.68952	0.00405224	0.0212798	Decrease	DE	-1.72433	-1.3695	0.0866146	0.364089	Decrease	nonDE	-3.11705	-4.00509	5.21138e-05	0.000386079	Decrease	DE	-3.26814	-3.72225	0.000147027	0.00139409	Decrease	DE	1.12643	0.210181	0.417213	1	Increase	nonDE	-2.17453	-1.52904	0.0643868	0.301908	Decrease	nonDE	-2.5788
ENSG00000232573	0.0172207	0	0.999969	1	Increase	nonDE	0.196777	0	0.995728	1	Increase	nonDE	-0.930938	0	0.600371	1	Decrease	nonDE	-1.60812	-2.053	0.02105	0.106568	Decrease	nonDE	-1.05001	-0.169497	0.432836	1	Decrease	nonDE	-2.18037	-3.15191	0.00100925	0.00789201	Decrease	DE	-0.179556	0	0.99541	1	Decrease	nonDE	-1.68754	-1.63594	0.0521489	0.255346	Decrease	nonDE	-0.989566
ENSG00000238113	0.436294	0	0.938609	1	Increase	nonDE	-0.954647	0	0.534475	1	Decrease	nonDE	-2.82513	-4.08008	3.92427e-05	0.000286994	Decrease	DE	-1.76488	-1.7687	0.0396575	0.184867	Decrease	nonDE	-2.40851	-3.11531	0.0011331	0.00678613	Decrease	DE	-2.29263	-2.55209	0.00593871	0.0386911	Decrease	DE	1.39094	0.746126	0.228482	1	Increase	nonDE	-2.16816	-1.67072	0.0486107	0.241417	Decrease	nonDE	1.24853
ENSG00000243667	0.310169	0	0.998991	1	Increase	nonDE	0.231558	0	0.997755	1	Increase	nonDE	-1.38371	-1.34975	0.0897338	0.3355	Decrease	nonDE	-1.01416	-0.0523173	0.479178	1	Decrease	nonDE	-1.66696	-2.26707	0.0125276	0.0622407	Decrease	nonDE	-1.90343	-2.61413	0.00500647	0.0333987	Decrease	DE	0.0786105	0	0.999714	1	Increase	nonDE	-1.61901	-1.52783	0.0645045	0.302267	Decrease	nonDE	-1.91956
ENSG00000243926	0.299362	0	0.965251	1	Increase	nonDE	-0.24549	0	0.941657	1	Decrease	nonDE	-0.929033	0	0.572591	1	Decrease	nonDE	-1.94267	-2.29318	0.0117301	0.0637629	Decrease	nonDE	-1.62151	-1.4679	0.0722868	0.289964	Decrease	nonDE	-2.46319	-3.01344	0.0015559	0.0116855	Decrease	DE	0.544853	0	0.817138	1	Increase	nonDE	-1.90867	-1.50731	0.0670937	0.311835	Decrease	nonDE	-0.952575
ENSG00000244682	0.96835	0	0.539979	1	Increase	nonDE	0.48387	0	0.905074	1	Increase	nonDE	-2.87244	-3.64573	0.000192886	0.00126787	Decrease	DE	-1.63391	-1.40393	0.0813751	0.344957	Decrease	nonDE	-3.49199	-4.81292	2.04984e-06	1.84324e-05	Decrease	DE	-2.23225	-2.51118	0.00663594	0.0425917	Decrease	DE	0.484481	0	0.919574	1	Increase	nonDE	-3.68296	-3.45573	0.000372046	0.00349595	Decrease	DE	-1.49302
ENSG00000250510	-0.0528767	0	0.999996	1	Decrease	nonDE	-0.0191036	0	0.999971	1	Decrease	nonDE	-1.38207	-1.50333	0.0676031	0.263661	Decrease	nonDE	-1.13295	-0.548081	0.292293	0.995623	Decrease	nonDE	-2.42302	-4.49316	7.72711e-06	6.51374e-05	Decrease	DE	-1.86224	-2.56007	0.00581061	0.0379948	Decrease	DE	-0.0337731	0	0.999919	1	Decrease	nonDE	-2.02066	-2.4969	0.006896	0.0461513	Decrease	DE	-1.60391
ENSG00000256229	0.926624	0	0.576082	1	Increase	nonDE	-0.438415	0	0.853336	1	Decrease	nonDE	-0.875841	0	0.614482	1	Decrease	nonDE	-0.46452	0	0.899896	1	Decrease	nonDE	-1.64508	-1.5285	0.0644221	0.263813	Decrease	nonDE	-2.45991	-2.82313	0.00275642	0.0196094	Decrease	DE	1.36504	0.692186	0.245042	1	Increase	nonDE	-0.91338	0	0.553855	1	Decrease	nonDE	-1.97429
ENSG00000256269	0.90079	0	0.606978	1	Increase	nonDE	0.966021	0	0.531454	1	Increase	nonDE	-1.30384	-0.723031	0.235487	0.753979	Decrease	nonDE	-1.56554	-1.29166	0.0993956	0.405839	Decrease	nonDE	-2.14971	-2.68932	0.00405446	0.0219726	Decrease	DE	-2.60094	-3.1609	0.000980808	0.00770327	Decrease	DE	-0.0652308	0	0.992894	1	Decrease	nonDE	-2.44965	-2.42909	0.00825909	0.0539207	Decrease	nonDE	-1.72761
ENSG00000260078	0.768482	0	0.714167	1	Increase	nonDE	-0.639823	0	0.73527	1	Decrease	nonDE	-2.2749	-2.71492	0.00376987	0.0199305	Decrease	DE	-1.9388	-1.94959	0.0267005	0.130573	Decrease	nonDE	-3.25782	-4.59068	5.18718e-06	4.47189e-05	Decrease	DE	-2.95447	-3.47052	0.000353802	0.00307553	Decrease	DE	1.4083	0.712548	0.238733	1	Increase	nonDE	-1.28399	-0.392479	0.348672	1	Decrease	nonDE	-0.40652
ENSG00000260260	0.0207509	0	1	1	Increase	nonDE	0.0158355	0	0.999992	1	Increase	nonDE	-1.58733	-2.25797	0.0128163	0.0603957	Decrease	nonDE	-1.62341	-2.3745	0.0095254	0.0528557	Decrease	nonDE	-1.25049	-0.965626	0.168022	0.585693	Decrease	nonDE	-1.79525	-2.49536	0.0069245	0.0441274	Decrease	DE	0.00491541	0	0.999996	1	Increase	nonDE	-1.57332	-1.51179	0.0665201	0.309919	Decrease	nonDE	-1.8756
ENSG00000260464	0.674927	0	0.769352	1	Increase	nonDE	-0.178434	0	0.94311	1	Decrease	nonDE	-0.925497	0	0.565286	1	Decrease	nonDE	-1.08823	-0.188227	0.425507	1	Decrease	nonDE	-1.33511	-0.715465	0.23781	0.77229	Decrease	nonDE	-2.48443	-2.70514	0.0038764	0.0265523	Decrease	DE	0.85336	0	0.600542	1	Increase	nonDE	-1.37705	-0.546298	0.293291	0.944361	Decrease	nonDE	-1.13402
ENSG00000262420	0.24001	0	0.956648	1	Increase	nonDE	-0.570988	0	0.770273	1	Decrease	nonDE	-1.92309	-1.9331	0.0277108	0.119777	Decrease	nonDE	-2.13488	-2.28356	0.0120185	0.0651325	Decrease	nonDE	-2.67368	-3.23628	0.000770018	0.00475477	Decrease	DE	-2.61252	-2.7318	0.00359223	0.0249052	Decrease	DE	0.810998	0	0.624183	1	Increase	nonDE	-1.49311	-0.669139	0.252778	0.851337	Decrease	nonDE	-0.913094
ENSG00000269892	0.893793	0	0.622468	1	Increase	nonDE	-0.504387	0	0.840926	1	Decrease	nonDE	-1.52179	-1.28023	0.101384	0.372901	Decrease	nonDE	-0.647623	0	0.820223	1	Decrease	nonDE	-2.89285	-4.32145	1.53762e-05	0.000123631	Decrease	DE	-2.14275	-2.49968	0.0068445	0.0437065	Decrease	DE	1.39818	0.825963	0.205178	1	Increase	nonDE	-0.750737	0	0.660628	1	Decrease	nonDE	-0.0188602
ENSG00000270049	0.570578	0	0.880323	1	Increase	nonDE	-0.845424	0	0.617747	1	Decrease	nonDE	-2.34991	-3.26707	0.000696723	0.00421701	Decrease	DE	-1.68789	-1.65651	0.0500279	0.227623	Decrease	nonDE	-2.45095	-3.33453	0.000558328	0.00354362	Decrease	DE	-2.65831	-3.32028	0.000585215	0.00485806	Decrease	DE	1.416	0.801808	0.212075	1	Increase	nonDE	-2.17933	-1.81443	0.0359723	0.188116	Decrease	nonDE	0.13467
ENSG00000275719	0.242404	0	0.978119	1	Increase	nonDE	0.00300766	0	0.999475	1	Increase	nonDE	-2.91061	-4.41668	1.05208e-05	8.29426e-05	Decrease	DE	-1.87444	-2.04839	0.0212782	0.107593	Decrease	nonDE	-2.19356	-2.63723	0.00469448	0.0251368	Decrease	DE	-2.76672	-3.33062	0.000565585	0.00471384	Decrease	DE	0.239397	0	0.948765	1	Increase	nonDE	-1.23303	-0.403627	0.343665	1	Decrease	nonDE	-0.824261
ENSG00000129749	-0.207536	0	0.939282	1	Decrease	nonDE	-0.985346	0	0.51096	1	Decrease	nonDE	1.32378	0.713938	0.23828	0.760687	Increase	nonDE	1.91173	2.06047	0.020685	0.105102	Increase	nonDE	1.56908	1.13597	0.129041	0.47407	Increase	nonDE	1.39347	0.721194	0.236061	0.854223	Increase	nonDE	0.77781	0	0.627792	1	Increase	nonDE	2.68156	2.4189	0.00848385	0.0553017	Increase	nonDE	3.63647
ENSG00000143217	-0.509992	0	0.822884	1	Decrease	nonDE	-0.878196	0	0.573894	1	Decrease	nonDE	0.244769	0	0.95165	1	Increase	nonDE	0.757038	0	0.703948	1	Increase	nonDE	-0.41808	0	0.85801	1	Decrease	nonDE	2.06883	2.09179	0.0192119	0.106323	Increase	nonDE	0.368204	0	0.838982	1	Increase	nonDE	-0.524363	0	0.754087	1	Decrease	nonDE	3.28225
ENSG00000150337	0.398309	0	0.886707	1	Increase	nonDE	-0.186095	0	0.926173	1	Decrease	nonDE	-0.617053	0	0.762569	1	Decrease	nonDE	1.47423	1.13067	0.130149	0.51222	Increase	nonDE	-0.90829	0	0.566086	1	Decrease	nonDE	1.69831	1.67687	0.0479982	0.234017	Increase	nonDE	0.584404	0	0.742142	1	Increase	nonDE	0.307794	0	0.862928	1	Increase	nonDE	3.24475
ENSG00000152128	-0.185941	0	0.940021	1	Decrease	nonDE	-1.19236	-0.247038	0.405455	1	Decrease	nonDE	-0.76536	0	0.664606	1	Decrease	nonDE	0.166369	0	0.9565	1	Increase	nonDE	-0.418368	0	0.842021	1	Decrease	nonDE	0.58904	0	0.754388	1	Increase	nonDE	1.00642	0.00797064	0.503851	1	Increase	nonDE	-0.116835	0	0.944267	1	Decrease	nonDE	3.34225
ENSG00000158156	-0.0908193	0	0.997834	1	Decrease	nonDE	-0.83651	0	0.641368	1	Decrease	nonDE	1.8857	3.71502	0.000150873	0.00100756	Increase	DE	1.55349	2.25198	0.0130096	0.0698397	Increase	nonDE	1.97962	3.71676	0.000149936	0.00103894	Increase	DE	1.62224	2.19374	0.0150255	0.0857955	Increase	nonDE	0.74569	0	0.707971	1	Increase	nonDE	2.08591	2.49186	0.00698984	0.0466548	Increase	DE	2.22377
ENSG00000163393	-0.0294446	0	1	1	Decrease	nonDE	-0.403069	0	0.995297	1	Decrease	nonDE	0.860975	0	0.827428	1	Increase	nonDE	1.15842	1.10367	0.135898	0.531343	Increase	nonDE	0.919816	0	0.68988	1	Increase	nonDE	1.3021	1.80495	0.036711	0.186607	Increase	nonDE	0.373624	0	0.995719	1	Increase	nonDE	1.30052	1.30888	0.0964542	0.417779	Increase	nonDE	1.76771
ENSG00000165434	0.252235	0	0.999997	1	Increase	nonDE	-0.446193	0	0.99355	1	Decrease	nonDE	0.756729	0	0.957765	1	Increase	nonDE	1.18391	1.37676	0.0854886	0.360323	Increase	nonDE	0.454179	0	0.999853	1	Increase	nonDE	0.871497	0	0.804746	1	Increase	nonDE	0.698428	0	0.912818	1	Increase	nonDE	1.16733	0.748718	0.227697	0.792104	Increase	nonDE	1.82098
ENSG00000166348	-0.459744	0	0.857842	1	Decrease	nonDE	-1.97598	-1.43557	0.0767881	1	Decrease	nonDE	0.466652	0	0.891135	1	Increase	nonDE	-0.110117	0	0.981483	1	Decrease	nonDE	0.989996	0	0.508247	1	Increase	nonDE	0.676386	0	0.725047	1	Increase	nonDE	1.51624	0.726611	0.23467	1	Increase	nonDE	2.81808	2.61777	0.00495618	0.0346297	Increase	DE	3.66856
ENSG00000182504	0.0246079	0	0.999999	1	Increase	nonDE	-0.374927	0	0.990863	1	Decrease	nonDE	0.682001	0	0.968568	1	Increase	nonDE	1.08419	0.525624	0.300027	1	Increase	nonDE	0.707764	0	0.944609	1	Increase	nonDE	1.03262	0.176382	0.430136	1	Increase	nonDE	0.399535	0	0.986698	1	Increase	nonDE	1.35641	1.38268	0.0845795	0.377431	Increase	nonDE	1.75296
ENSG00000184500	0.144545	0	0.976162	1	Increase	nonDE	-0.695837	0	0.694878	1	Decrease	nonDE	0.482916	0	0.899376	1	Increase	nonDE	1.77851	2.13404	0.0173685	0.0903755	Increase	nonDE	1.27855	0.685493	0.247133	0.793091	Increase	nonDE	1.86998	2.1132	0.0182576	0.10149	Increase	nonDE	0.840382	0	0.603197	1	Increase	nonDE	2.01839	1.68419	0.0472863	0.236243	Increase	nonDE	3.40956
ENSG00000186907	-0.563779	0	0.80712	1	Decrease	nonDE	-1.18746	-0.283779	0.389121	1	Decrease	nonDE	0.64017	0	0.803257	1	Increase	nonDE	0.89149	0	0.60188	1	Increase	nonDE	1.192	0.40115	0.344493	1	Increase	nonDE	1.83402	1.68955	0.0467687	0.229361	Increase	nonDE	0.623679	0	0.715922	1	Increase	nonDE	2.06161	1.56939	0.0595134	0.283435	Increase	nonDE	3.03942
ENSG00000188290	-0.142062	0	0.964992	1	Decrease	nonDE	-0.0128204	0	0.995359	1	Decrease	nonDE	3.73967	7.02668	5.51548e-11	7.79442e-10	Increase	DE	1.93001	2.11176	0.0183209	0.0945851	Increase	nonDE	3.3372	5.24932	3.06319e-07	3.05709e-06	Increase	DE	1.64072	1.20035	0.116106	0.485795	Increase	nonDE	-0.129241	0	0.950165	1	Decrease	nonDE	2.49669	2.35458	0.0100287	0.0639416	Increase	nonDE	2.83908
ENSG00000197506	0.567997	0	0.783865	1	Increase	nonDE	-1.56266	-0.669799	0.25348	1	Decrease	nonDE	-0.398773	0	0.866592	1	Decrease	nonDE	1.55568	1.17191	0.121699	0.482754	Increase	nonDE	-1.86477	-1.3941	0.08285	0.325965	Decrease	nonDE	1.29847	0.594951	0.276466	0.965052	Increase	nonDE	2.13066	1.34195	0.0911384	1	Increase	nonDE	1.23826	0.261396	0.404802	1	Increase	nonDE	3.88236
ENSG00000254470	-0.201909	0	0.999998	1	Decrease	nonDE	-0.479188	0	0.991033	1	Decrease	nonDE	1.31339	2.42065	0.00844458	0.041236	Increase	DE	1.1357	1.02634	0.153328	0.588298	Increase	nonDE	1.48451	3.31588	0.00059376	0.00374762	Increase	DE	1.30055	1.89968	0.0298567	0.155615	Increase	nonDE	0.277279	0	0.999104	1	Increase	nonDE	1.69623	3.2818	0.000664028	0.00582981	Increase	DE	1.81635
ENSG00000260401	-0.524183	0	0.803821	1	Decrease	nonDE	-0.489517	0	0.785188	1	Decrease	nonDE	0.659238	0	0.763121	1	Increase	nonDE	1.2824	0.611746	0.270894	0.938545	Increase	nonDE	0.840296	0	0.615164	1	Increase	nonDE	1.78884	1.42041	0.0789546	0.356776	Increase	nonDE	-0.0346667	0	0.985184	1	Decrease	nonDE	0.974681	0	0.517893	1	Increase	nonDE	3.04148
ENSG00000271216	-0.0497771	0	0.979104	1	Decrease	nonDE	-0.365115	0	0.825607	1	Decrease	nonDE	3.42093	4.43191	9.89642e-06	7.85634e-05	Increase	DE	1.89295	1.47258	0.0716556	0.307815	Increase	nonDE	3.47078	4.11443	3.44198e-05	0.000263402	Increase	DE	2.26066	1.80343	0.0368349	0.187085	Increase	nonDE	0.315338	0	0.848625	1	Increase	nonDE	3.77626	3.31305	0.000599362	0.00533973	Increase	DE	3.75674
ENSG00000272638	-0.191145	0	0.936239	1	Decrease	nonDE	-0.153403	0	0.934559	1	Decrease	nonDE	2.39984	3.05816	0.00135497	0.00779109	Increase	DE	1.81451	1.69491	0.0462562	0.212389	Increase	nonDE	3.00636	4.01756	4.97258e-05	0.00036948	Increase	DE	2.25953	2.26059	0.0127324	0.0743368	Increase	nonDE	-0.0377416	0	0.983424	1	Decrease	nonDE	3.18135	3.24694	0.00074386	0.00645726	Increase	DE	2.9949
ENSG00000272906	-0.0425777	0	0.989691	1	Decrease	nonDE	-1.208	-0.295109	0.385266	1	Decrease	nonDE	0.124956	0	0.977006	1	Increase	nonDE	-0.0761601	0	0.984824	1	Decrease	nonDE	-0.125209	0	0.968064	1	Decrease	nonDE	0.662688	0	0.734182	1	Increase	nonDE	1.16542	0.227501	0.411932	1	Increase	nonDE	1.62929	0.848269	0.199207	0.716114	Increase	nonDE	3.1254
ENSG00000279491	-0.204451	0	0.974499	1	Decrease	nonDE	-1.67592	-1.14309	0.127569	1	Decrease	nonDE	1.48195	1.47638	0.0711425	0.275153	Increase	nonDE	0.840021	0	0.676768	1	Increase	nonDE	0.78726	0	0.705761	1	Increase	nonDE	1.37804	0.943363	0.173632	0.671959	Increase	nonDE	1.47147	0.772732	0.220593	1	Increase	nonDE	2.72144	2.90721	0.00214808	0.0164754	Increase	DE	2.84418
ENSG00000279958	-0.333614	0	0.880012	1	Decrease	nonDE	-0.873964	0	0.573677	1	Decrease	nonDE	1.95419	1.99443	0.0241095	0.106002	Increase	nonDE	1.25136	0.497995	0.309678	1	Increase	nonDE	2.13843	2.1096	0.0184154	0.0880051	Increase	nonDE	2.14771	1.97973	0.0249343	0.133057	Increase	nonDE	0.540351	0	0.747314	1	Increase	nonDE	2.69407	2.28577	0.0119528	0.0743196	Increase	nonDE	3.15329
ENSG00000280721	0.530346	0	0.81349	1	Increase	nonDE	-0.545656	0	0.761718	1	Decrease	nonDE	1.94171	2.11914	0.0180003	0.0817809	Increase	nonDE	2.0561	2.3689	0.00966458	0.0535095	Increase	nonDE	1.3321	0.691884	0.24513	0.788885	Increase	nonDE	1.63209	1.25312	0.106218	0.454264	Increase	nonDE	1.076	0.110653	0.457545	1	Increase	nonDE	2.99029	3.04234	0.00142312	0.0114645	Increase	DE	3.34796
ENSG00000130159	0.00592918	0	0.999822	1	Increase	nonDE	0.192586	0	0.980174	1	Increase	nonDE	-0.903758	0	0.611799	1	Decrease	nonDE	-1.50434	-1.38498	0.0842283	0.355369	Decrease	nonDE	-1.02431	-0.0651633	0.474073	1	Decrease	nonDE	-1.58303	-1.34147	0.0910656	0.401939	Decrease	nonDE	-0.186657	0	0.977453	1	Decrease	nonDE	-1.05665	-0.115127	0.454289	1	Decrease	nonDE	-3.03127
ENSG00000132635	0.0494033	0	1	1	Increase	nonDE	0.158265	0	1	1	Increase	nonDE	-1.26213	-1.82877	0.0348757	0.146651	Decrease	nonDE	-1.2076	-1.49848	0.0682296	0.296347	Decrease	nonDE	-1.26097	-1.73229	0.0428094	0.184547	Decrease	nonDE	-1.12903	-0.813908	0.208601	0.775489	Decrease	nonDE	-0.108861	0	1	1	Decrease	nonDE	-1.50686	-2.4115	0.00864974	0.0562198	Decrease	nonDE	-1.72445
ENSG00000135378	-0.258008	0	0.999865	1	Decrease	nonDE	-0.155341	0	0.999775	1	Decrease	nonDE	-1.90621	-3.25851	0.000716436	0.00432796	Decrease	DE	-1.57844	-2.23432	0.0135943	0.0727291	Decrease	nonDE	-1.41945	-1.47082	0.0718905	0.288829	Decrease	nonDE	-1.2757	-0.907363	0.182956	0.700047	Decrease	nonDE	-0.102667	0	0.999791	1	Decrease	nonDE	-1.95145	-2.27984	0.0121317	0.0753198	Decrease	nonDE	-2.83952
ENSG00000135972	-0.146617	0	0.999997	1	Decrease	nonDE	-0.196763	0	0.999762	1	Decrease	nonDE	-1.36048	-1.54262	0.0626893	0.246579	Decrease	nonDE	-1.47458	-1.97987	0.0249265	0.122969	Decrease	nonDE	-0.725608	0	0.889794	1	Decrease	nonDE	-1.06611	-0.247355	0.402514	1	Decrease	nonDE	0.0501469	0	0.999964	1	Increase	nonDE	-0.75141	0	0.789695	1	Decrease	nonDE	-2.51532
ENSG00000136149	-0.34738	0	0.997659	1	Decrease	nonDE	-0.0718625	0	0.999721	1	Decrease	nonDE	-1.06618	-0.260563	0.397423	1	Decrease	nonDE	-0.943017	0	0.589637	1	Decrease	nonDE	-0.249481	0	0.99761	1	Decrease	nonDE	-0.777769	0	0.760602	1	Decrease	nonDE	-0.275518	0	0.994119	1	Decrease	nonDE	-0.626466	0	0.856974	1	Decrease	nonDE	-2.73257
ENSG00000143452	-0.0505155	0	0.995552	1	Decrease	nonDE	0.393877	0	0.908819	1	Increase	nonDE	-2.01289	-2.44896	0.00783679	0.0386292	Decrease	DE	-1.82552	-1.93714	0.0274603	0.13378	Decrease	nonDE	-2.16306	-2.57791	0.0055333	0.0293277	Decrease	DE	-2.25028	-2.42857	0.00827048	0.0514959	Decrease	nonDE	-0.444393	0	0.879808	1	Decrease	nonDE	-2.81424	-2.99682	0.00163731	0.0130062	Decrease	DE	-2.94813
ENSG00000162496	-0.24114	0	0.984249	1	Decrease	nonDE	0.689915	0	0.802166	1	Increase	nonDE	-3.12153	-4.32611	1.50954e-05	0.000117456	Decrease	DE	-2.03429	-2.33518	0.0105412	0.0579535	Decrease	nonDE	-3.54926	-4.47033	8.4758e-06	7.08295e-05	Decrease	DE	-1.83114	-1.56671	0.0598198	0.280839	Decrease	nonDE	-0.931054	0	0.569782	1	Decrease	nonDE	-4.06095	-4.16374	2.8477e-05	0.000345222	Decrease	DE	-3.58674
ENSG00000168096	-0.110474	0	0.998053	1	Decrease	nonDE	-0.0861142	0	0.994707	1	Decrease	nonDE	-0.94039	0	0.574241	1	Decrease	nonDE	-1.44693	-1.31662	0.0951528	0.391448	Decrease	nonDE	-1.29256	-0.809234	0.209938	0.698933	Decrease	nonDE	-0.983708	0	0.516542	1	Decrease	nonDE	-0.0243596	0	0.99819	1	Decrease	nonDE	-0.300351	0	0.945125	1	Decrease	nonDE	-2.99247
ENSG00000177595	-0.248218	0	0.977127	1	Decrease	nonDE	0.279029	0	0.953018	1	Increase	nonDE	-1.73955	-1.92535	0.0281962	0.121708	Decrease	nonDE	-1.76084	-1.91991	0.028542	0.138672	Decrease	nonDE	-1.53382	-1.25998	0.104979	0.39985	Decrease	nonDE	-1.59713	-1.25208	0.106406	0.454601	Decrease	nonDE	-0.527247	0	0.849618	1	Decrease	nonDE	-2.19634	-2.10462	0.0186352	0.108395	Decrease	nonDE	-2.98698
ENSG00000204149	0.24781	0	0.981683	1	Increase	nonDE	0.244382	0	0.961356	1	Increase	nonDE	-0.915257	0	0.589061	1	Decrease	nonDE	-1.23086	-0.586702	0.279216	0.962589	Decrease	nonDE	-1.0224	-0.0566722	0.477448	1	Decrease	nonDE	-0.950316	0	0.545091	1	Decrease	nonDE	0.0034281	0	0.999526	1	Increase	nonDE	-1.02471	-0.0462717	0.481698	1	Decrease	nonDE	-3.07491
ENSG00000213672	0.273537	0	0.989585	1	Increase	nonDE	0.495147	0	0.916702	1	Increase	nonDE	-2.30862	-3.23058	0.000784331	0.00469961	Decrease	DE	-1.62615	-1.61878	0.0539722	0.242749	Decrease	nonDE	-1.72701	-1.86835	0.0319945	0.143233	Decrease	nonDE	-1.60867	-1.39721	0.0823783	0.369054	Decrease	nonDE	-0.22161	0	0.983746	1	Decrease	nonDE	-2.93037	-3.28587	0.000655249	0.00576389	Decrease	DE	-2.878
ENSG00000235173	-0.471508	0	0.938088	1	Decrease	nonDE	0.269091	0	0.972621	1	Increase	nonDE	-1.43704	-1.24684	0.107361	0.391783	Decrease	nonDE	-1.71015	-1.94316	0.0270909	0.132185	Decrease	nonDE	-1.26915	-0.682477	0.248082	0.795311	Decrease	nonDE	-1.56895	-1.25002	0.106781	0.455735	Decrease	nonDE	-0.740599	0	0.738139	1	Decrease	nonDE	-1.30953	-0.641022	0.261327	0.870742	Decrease	nonDE	-2.94462
ENSG00000274210	-0.488688	0	0.859295	1	Decrease	nonDE	-0.00129513	0	0.999627	1	Decrease	nonDE	-1.79152	-1.61378	0.0545134	0.217828	Decrease	nonDE	-2.08582	-2.10337	0.0186908	0.0962175	Decrease	nonDE	-0.963279	0	0.527541	1	Decrease	nonDE	-2.19147	-1.86941	0.0319206	0.165136	Decrease	nonDE	-0.487393	0	0.811321	1	Decrease	nonDE	-1.98251	-1.32399	0.0939767	0.409738	Decrease	nonDE	-3.48954
ENSG00000276259	0.25746	0	0.957114	1	Increase	nonDE	0.975653	0	0.520034	1	Increase	nonDE	-1.3612	-0.828318	0.204512	0.671969	Decrease	nonDE	-1.73373	-1.61696	0.0541685	0.243457	Decrease	nonDE	-1.95835	-2.02378	0.0225324	0.105193	Decrease	nonDE	-1.80341	-1.50191	0.067786	0.31331	Decrease	nonDE	-0.718193	0	0.712417	1	Decrease	nonDE	-1.98125	-1.6034	0.0556509	0.268543	Decrease	nonDE	-2.99549
ENSG00000005238	0.325424	0	0.999779	1	Increase	nonDE	0.64044	0	0.953694	1	Increase	nonDE	1.09678	0.600604	0.27458	0.848018	Increase	nonDE	1.45162	2.92	0.0020672	0.0131795	Increase	DE	0.72528	0	0.94968	1	Increase	nonDE	1.07967	0.4701	0.31954	1	Increase	nonDE	-0.315016	0	0.999208	1	Decrease	nonDE	0.500096	0	0.990162	1	Increase	nonDE	0.89
ENSG00000006453	0.0594294	0	0.975687	1	Increase	nonDE	-0.171302	0	0.919341	1	Decrease	nonDE	4.42314	6.61165	4.59826e-10	5.89358e-09	Increase	DE	2.62838	2.80128	0.00293843	0.0180821	Increase	DE	4.33763	5.78085	2.66294e-08	3.03454e-07	Increase	DE	2.50869	2.20384	0.0146582	0.0839765	Increase	nonDE	0.230731	0	0.88999	1	Increase	nonDE	5.50399	5.94534	1.21858e-08	2.7925e-07	Increase	DE	2.77907
ENSG00000008516	0.365599	0	0.889515	1	Increase	nonDE	-0.169314	0	0.932167	1	Decrease	nonDE	0.922315	0	0.566214	1	Increase	nonDE	2.13927	2.68231	0.00413575	0.0246278	Increase	DE	1.1844	0.392647	0.347619	1	Increase	nonDE	1.66962	1.39896	0.0821157	0.368272	Increase	nonDE	0.534913	0	0.763563	1	Increase	nonDE	1.38287	0.554234	0.290571	0.937482	Increase	nonDE	2.08865
ENSG00000010270	0.240991	0	1	1	Increase	nonDE	0.178969	0	1	1	Increase	nonDE	1.22959	2.13261	0.0174286	0.0795582	Increase	nonDE	1.40955	3.80712	0.000108301	0.000882675	Increase	DE	1.16831	1.4862	0.0698372	0.282026	Increase	nonDE	1.10554	0.85801	0.196241	0.739815	Increase	nonDE	0.0620218	0	1	1	Increase	nonDE	1.15863	1.01267	0.15656	0.602855	Increase	nonDE	1.01402
ENSG00000014914	0.566707	0	0.842359	1	Increase	nonDE	-0.522759	0	0.794959	1	Decrease	nonDE	2.17856	3.39135	0.000462155	0.00288071	Increase	DE	2.26264	3.66058	0.000183044	0.00141984	Increase	DE	1.75569	2.18799	0.0152387	0.0741526	Increase	nonDE	0.948438	0	0.551356	1	Increase	nonDE	1.08947	0.151682	0.440114	1	Increase	nonDE	2.49968	2.68877	0.0040608	0.0288561	Increase	DE	2.25388
ENSG00000049249	0.550076	0	0.790143	1	Increase	nonDE	-0.112122	0	0.950847	1	Decrease	nonDE	3.13112	5.06142	7.02934e-07	6.39425e-06	Increase	DE	2.14637	2.53619	0.00620152	0.0358396	Increase	DE	2.88894	4.55682	5.96071e-06	5.09322e-05	Increase	DE	1.63751	1.36256	0.0877012	0.389973	Increase	nonDE	0.662198	0	0.687735	1	Increase	nonDE	2.74892	2.61229	0.00503208	0.0351405	Increase	DE	2.53678
ENSG00000067064	0.0947618	0	1	1	Increase	nonDE	-0.144601	0	0.999998	1	Decrease	nonDE	1.15715	1.30492	0.0971242	0.359873	Increase	nonDE	1.43625	3.59348	0.000231644	0.00176729	Increase	DE	1.24028	1.84438	0.0337143	0.149649	Increase	nonDE	1.32768	2.30629	0.0113468	0.0675943	Increase	nonDE	0.239362	0	0.999972	1	Increase	nonDE	1.33014	1.80513	0.0366966	0.191424	Increase	nonDE	1.44265
ENSG00000072682	-0.286457	0	0.919556	1	Decrease	nonDE	0.528696	0	0.797066	1	Increase	nonDE	2.39225	3.66228	0.000181948	0.00120038	Increase	DE	2.25347	3.28974	0.00064699	0.0045716	Increase	DE	1.74553	1.6023	0.0557716	0.232645	Increase	nonDE	2.15189	2.43983	0.00802839	0.0501424	Increase	nonDE	-0.815153	0	0.61996	1	Decrease	nonDE	1.4413	0.820985	0.206593	0.73601	Increase	nonDE	0.184968
ENSG00000081320	0.052047	0	1	1	Increase	nonDE	-0.0273259	0	1	1	Decrease	nonDE	0.51145	0	0.99999	1	Increase	nonDE	1.3228	2.92123	0.00205956	0.0131382	Increase	DE	0.285983	0	1	1	Increase	nonDE	1.27065	2.07062	0.020197	0.110894	Increase	nonDE	0.0793729	0	1	1	Increase	nonDE	0.418254	0	0.999666	1	Increase	nonDE	1.28283
ENSG00000085733	-0.0139463	0	0.995392	1	Decrease	nonDE	-0.225141	0	0.900857	1	Decrease	nonDE	2.25681	2.65943	0.0044114	0.0230596	Increase	DE	3.00771	4.41618	1.05423e-05	9.95834e-05	Increase	DE	1.58306	1.0782	0.141484	0.509289	Increase	nonDE	2.31864	2.38173	0.00934842	0.0569676	Increase	nonDE	0.211195	0	0.904938	1	Increase	nonDE	1.75324	0.997594	0.160367	0.613802	Increase	nonDE	2.82848
ENSG00000086065	0.253329	0	1	1	Increase	nonDE	0.189143	0	1	1	Increase	nonDE	1.61428	5.93477	1.2818e-08	1.41563e-07	Increase	DE	1.48505	4.55654	5.96771e-06	5.90879e-05	Increase	DE	1.51255	4.54461	6.2662e-06	5.33606e-05	Increase	DE	1.28617	2.28968	0.0118346	0.0701069	Increase	nonDE	0.0641861	0	1	1	Increase	nonDE	1.30953	1.98771	0.0244836	0.136462	Increase	nonDE	1.24855
ENSG00000091136	0.597553	0	0.74472	1	Increase	nonDE	0.732178	0	0.648841	1	Increase	nonDE	3.53227	5.16003	4.5559e-07	4.23337e-06	Increase	DE	2.72721	3.31438	0.000596713	0.00424265	Increase	DE	3.81431	5.41136	1.47541e-07	1.53479e-06	Increase	DE	1.18261	0.278347	0.391169	1	Increase	nonDE	-0.134625	0	0.938545	1	Decrease	nonDE	2.77878	2.38548	0.00925836	0.0595626	Increase	nonDE	1.30297
ENSG00000092929	-0.0529459	0	1	1	Decrease	nonDE	0.053649	0	0.999998	1	Increase	nonDE	1.1689	1.28827	0.099982	0.36861	Increase	nonDE	1.3471	2.68468	0.00410816	0.0244868	Increase	DE	1.26524	1.85458	0.0329729	0.14693	Increase	nonDE	1.35754	2.36842	0.0096766	0.0585972	Increase	nonDE	-0.106595	0	0.999987	1	Decrease	nonDE	1.17381	0.897216	0.18564	0.681518	Increase	nonDE	1.31868
ENSG00000100097	0.0705935	0	1	1	Increase	nonDE	0.258985	0	0.999989	1	Increase	nonDE	0.848351	0	0.893755	1	Increase	nonDE	1.39472	3.26048	0.000711857	0.00499336	Increase	DE	0.799039	0	0.93462	1	Increase	nonDE	1.34237	2.40924	0.00870114	0.0535964	Increase	nonDE	-0.188392	0	0.999996	1	Decrease	nonDE	0.830801	0	0.828787	1	Increase	nonDE	1.24212
ENSG00000100234	-0.522063	0	0.755396	1	Decrease	nonDE	0.209236	0	0.906189	1	Increase	nonDE	3.94614	3.90737	7.50143e-05	0.00052531	Increase	DE	2.91668	2.45978	0.0076159	0.043197	Increase	DE	4.00254	3.2797	0.000668712	0.00418279	Increase	DE	3.30838	2.39084	0.00913835	0.0559049	Increase	nonDE	-0.731299	0	0.688682	1	Decrease	nonDE	3.7017	2.37741	0.00948534	0.0608489	Increase	nonDE	2.26861
ENSG00000100744	-0.0223201	0	1	1	Decrease	nonDE	0.269568	0	0.999896	1	Increase	nonDE	1.06107	0.450557	0.326534	0.981318	Increase	nonDE	1.33784	2.53815	0.00616853	0.0356983	Increase	DE	1.08292	0.555813	0.289652	0.896713	Increase	nonDE	1.37521	2.40725	0.00874665	0.0538239	Increase	nonDE	-0.291888	0	0.999724	1	Decrease	nonDE	0.853839	0	0.774968	1	Increase	nonDE	1.09086
ENSG00000100985	-0.205933	0	0.983373	1	Decrease	nonDE	-0.062575	0	0.989985	1	Decrease	nonDE	0.333854	0	0.978598	1	Increase	nonDE	1.81739	2.54845	0.0059979	0.034759	Increase	DE	-0.0832955	0	0.994773	1	Decrease	nonDE	1.8977	2.34638	0.0102425	0.0616556	Increase	nonDE	-0.143358	0	0.972268	1	Decrease	nonDE	0.19727	0	0.954951	1	Increase	nonDE	1.9357
ENSG00000102897	0.107411	0	0.999985	1	Increase	nonDE	0.17913	0	0.999468	1	Increase	nonDE	1.54532	3.37135	0.00049408	0.0030675	Increase	DE	1.57337	3.53967	0.000279177	0.00209716	Increase	DE	1.68296	4.01049	5.1066e-05	0.000378898	Increase	DE	1.41045	2.23934	0.0134258	0.0778051	Increase	nonDE	-0.0717188	0	0.999853	1	Decrease	nonDE	1.50652	2.21739	0.0141763	0.0859286	Increase	nonDE	1.34645
ENSG00000102962	0.676806	0	0.757878	1	Increase	nonDE	0.793434	0	0.648536	1	Increase	nonDE	1.39216	0.974486	0.165822	0.564219	Increase	nonDE	2.06365	2.83595	0.0026545	0.0165379	Increase	DE	0.548365	0	0.868571	1	Increase	nonDE	0.97134	0	0.528158	1	Increase	nonDE	-0.116628	0	0.96985	1	Decrease	nonDE	0.54736	0	0.802926	1	Increase	nonDE	0.856278
ENSG00000103811	0.241304	0	1	1	Increase	nonDE	0.0753039	0	1	1	Increase	nonDE	1.25608	2.32298	0.010875	0.0520299	Increase	nonDE	1.34802	3.07415	0.00128917	0.0085753	Increase	DE	1.16654	1.37808	0.0852855	0.334393	Increase	nonDE	1.21761	1.62849	0.0529339	0.253836	Increase	nonDE	0.166	0	1	1	Increase	nonDE	1.24248	1.45549	0.0739855	0.338592	Increase	nonDE	1.25735
ENSG00000104320	0.138415	0	0.999976	1	Increase	nonDE	0.0845136	0	0.999826	1	Increase	nonDE	2.92395	11.5278	7.41601e-22	2.96996e-20	Increase	DE	1.73687	4.2063	2.41502e-05	0.00021654	Increase	DE	2.95379	10.7586	6.00374e-20	2.50856e-18	Increase	DE	1.40756	1.98271	0.0247654	0.132325	Increase	nonDE	0.0539016	0	0.999855	1	Increase	nonDE	2.5652	6.21862	3.24383e-09	8.43597e-08	Increase	DE	0.929343
ENSG00000104375	0.0606977	0	1	1	Increase	nonDE	0.0423114	0	1	1	Increase	nonDE	1.6167	5.57118	7.08972e-08	7.18429e-07	Increase	DE	1.49486	4.39526	1.14639e-05	0.000107399	Increase	DE	1.59314	4.91977	1.29903e-06	1.20439e-05	Increase	DE	1.31802	2.41948	0.00847053	0.0524336	Increase	nonDE	0.0183862	0	1	1	Increase	nonDE	1.37892	2.28236	0.0120549	0.0748799	Increase	nonDE	1.14812
ENSG00000104450	0.248912	0	0.923345	1	Increase	nonDE	0.811685	0	0.620726	1	Increase	nonDE	1.74926	1.69973	0.0457992	0.186879	Increase	nonDE	2.19569	2.83221	0.00268384	0.0167032	Increase	DE	1.6238	1.32483	0.0937876	0.362379	Increase	nonDE	1.54902	1.08979	0.138923	0.564288	Increase	nonDE	-0.562773	0	0.759313	1	Decrease	nonDE	0.737774	0	0.667475	1	Increase	nonDE	1.24162
ENSG00000105339	0.252216	0	1	1	Increase	nonDE	-0.107196	0	0.999999	1	Decrease	nonDE	0.937259	0	0.701347	1	Increase	nonDE	1.50664	4.45704	8.94361e-06	8.55134e-05	Increase	DE	0.726177	0	0.985671	1	Increase	nonDE	1.30228	2.38721	0.00921619	0.056272	Increase	nonDE	0.359412	0	0.999782	1	Increase	nonDE	1.17649	1.00251	0.158989	0.610347	Increase	nonDE	1.23704
ENSG00000105443	0.0421726	0	1	1	Increase	nonDE	-0.0204776	0	1	1	Decrease	nonDE	1.81388	8.10808	1.75248e-13	3.2448e-12	Increase	DE	1.4044	3.89326	7.9026e-05	0.000657763	Increase	DE	1.83656	7.70751	1.52532e-12	2.8795e-11	Increase	DE	1.23004	1.90658	0.029403	0.153569	Increase	nonDE	0.0626502	0	1	1	Increase	nonDE	1.89583	5.95442	1.16677e-08	2.68849e-07	Increase	DE	1.08342
ENSG00000105771	0.174409	0	0.999628	1	Increase	nonDE	0.248565	0	0.994604	1	Increase	nonDE	1.5713	3.00098	0.00161659	0.00914852	Increase	DE	1.51622	2.70965	0.0038269	0.0229577	Increase	DE	1.44031	2.22324	0.0139729	0.0685249	Increase	nonDE	1.20908	0.972336	0.166354	0.650624	Increase	nonDE	-0.074156	0	0.99914	1	Decrease	nonDE	1.31212	1.14247	0.127691	0.518162	Increase	nonDE	1.16535
ENSG00000107968	0.235521	0	0.999999	1	Increase	nonDE	0.509197	0	0.996746	1	Increase	nonDE	2.26706	10.2969	8.36083e-19	2.54376e-17	Increase	DE	1.36041	2.78837	0.00305098	0.0186921	Increase	DE	2.0486	7.90051	5.40095e-13	1.06784e-11	Increase	DE	1.02084	0.138498	0.445032	1	Increase	nonDE	-0.273676	0	0.999943	1	Decrease	nonDE	1.30793	1.70535	0.0452711	0.22834	Increase	nonDE	0.296547
ENSG00000108671	0.0936183	0	1	1	Increase	nonDE	0.178571	0	1	1	Increase	nonDE	1.7733	10.2364	1.18016e-18	3.56467e-17	Increase	DE	1.28589	3.64691	0.000192089	0.0014854	Increase	DE	1.65515	7.92822	4.64986e-13	9.2812e-12	Increase	DE	1.15881	1.72663	0.0433177	0.214959	Increase	nonDE	-0.0849532	0	1	1	Decrease	nonDE	1.59903	5.33389	2.09544e-07	3.86269e-06	Increase	DE	0.874107
ENSG00000108700	1.61162	0.580016	0.288739	1	Increase	nonDE	1.94347	0.825773	0.210789	1	Increase	nonDE	4.46469	3.90501	7.56771e-05	0.00052936	Increase	DE	3.53783	2.8075	0.00288633	0.017814	Increase	DE	3.3523	3.8425	9.52077e-05	0.00067693	Increase	DE	2.20027	1.80706	0.0365475	0.18595	Increase	nonDE	-0.331845	0	0.840304	1	Decrease	nonDE	2.50088	1.90407	0.0295766	0.159459	Increase	nonDE	1.45031
ENSG00000109756	0.0997968	0	0.999999	1	Increase	nonDE	-0.196943	0	0.999753	1	Decrease	nonDE	2.06162	7.4838	5.02588e-12	7.92445e-11	Increase	DE	1.51324	3.48129	0.000341061	0.00252224	Increase	DE	2.01744	6.66144	3.57605e-10	5.02531e-09	Increase	DE	1.35362	2.08008	0.0197518	0.10883	Increase	nonDE	0.29674	0	0.998636	1	Increase	nonDE	2.05775	4.81284	2.05054e-06	3.11936e-05	Increase	DE	1.31824
ENSG00000111554	0.165415	0	0.999947	1	Increase	nonDE	0.506799	0	0.979568	1	Increase	nonDE	1.48959	2.87939	0.00233418	0.0128667	Increase	DE	1.60522	3.56012	0.000260124	0.00196071	Increase	DE	1.2685	1.48317	0.0702373	0.283459	Increase	nonDE	1.37972	1.97699	0.0250907	0.133835	Increase	nonDE	-0.341384	0	0.996073	1	Decrease	nonDE	0.926387	0	0.622794	1	Increase	nonDE	1.0119
ENSG00000111961	0.629365	0	0.92214	1	Increase	nonDE	0.561246	0	0.917933	1	Increase	nonDE	2.14291	5.3094	2.33989e-07	2.25619e-06	Increase	DE	1.92634	4.22091	2.28161e-05	0.000205755	Increase	DE	1.28807	1.37221	0.0861928	0.337317	Increase	nonDE	1.35626	1.59059	0.0570789	0.2703	Increase	nonDE	0.0681195	0	0.998978	1	Increase	nonDE	1.44096	1.51633	0.0659451	0.307638	Increase	nonDE	1.4042
ENSG00000113742	0.0428414	0	1	1	Increase	nonDE	0.0367757	0	1	1	Increase	nonDE	0.992282	0	0.537969	1	Increase	nonDE	1.21363	2.6022	0.00517474	0.0304675	Increase	DE	0.951047	0	0.708952	1	Increase	nonDE	1.16085	1.65909	0.049767	0.240675	Increase	nonDE	0.00606565	0	1	1	Increase	nonDE	1.02471	0.203767	0.419429	1	Increase	nonDE	1.07997
ENSG00000113811	0.187462	0	1	1	Increase	nonDE	-0.0240852	0	1	1	Decrease	nonDE	1.51236	7.41671	7.16908e-12	1.1205e-10	Increase	DE	1.32847	4.6237	4.52681e-06	4.57609e-05	Increase	DE	1.32977	4.38057	1.21568e-05	9.95984e-05	Increase	DE	1.13403	1.61088	0.0548281	0.261817	Increase	nonDE	0.211548	0	1	1	Increase	nonDE	1.44597	4.26677	1.90716e-05	0.000238824	Increase	DE	1.27143
ENSG00000116668	0.214332	0	0.999994	1	Increase	nonDE	0.22622	0	0.999867	1	Increase	nonDE	1.32572	2.29111	0.0117916	0.0558819	Increase	nonDE	1.34043	2.40153	0.00887841	0.0495286	Increase	DE	1.10617	0.715144	0.237908	0.772378	Increase	nonDE	1.07281	0.461275	0.32269	1	Increase	nonDE	-0.0118873	0	0.999999	1	Decrease	nonDE	1.07805	0.390532	0.348395	1	Increase	nonDE	0.901737
ENSG00000119661	-0.0548392	0	0.999004	1	Decrease	nonDE	0.455505	0	0.939386	1	Increase	nonDE	1.59189	2.44468	0.00792619	0.0390392	Increase	DE	1.7258	3.06603	0.00132218	0.00876188	Increase	DE	1.69994	2.66155	0.00438518	0.0236219	Increase	DE	1.63515	2.27638	0.012238	0.0720202	Increase	nonDE	-0.510345	0	0.909151	1	Decrease	nonDE	1.10204	0.307779	0.379374	1	Increase	nonDE	1.04656
ENSG00000119865	0.547998	0	0.849259	1	Increase	nonDE	1.35438	0.744378	0.229004	1	Increase	nonDE	2.70072	5.10008	5.93393e-07	5.44523e-06	Increase	DE	2.02535	2.89088	0.0022556	0.0142942	Increase	DE	2.36785	4.02358	4.86102e-05	0.000362049	Increase	DE	1.38821	1.00567	0.158232	0.626283	Increase	nonDE	-0.806385	0	0.656172	1	Decrease	nonDE	1.49964	1.20847	0.114542	0.475425	Increase	nonDE	0.224072
ENSG00000120051	0.120265	0	0.964809	1	Increase	nonDE	-0.268706	0	0.889201	1	Decrease	nonDE	1.89971	1.94145	0.0271954	0.117834	Increase	nonDE	2.48579	3.27706	0.000674395	0.00474119	Increase	DE	1.7187	1.40544	0.0811515	0.320793	Increase	nonDE	2.24533	2.34455	0.0102908	0.0618978	Increase	nonDE	0.388971	0	0.830338	1	Increase	nonDE	2.35252	1.9515	0.0265873	0.146062	Increase	nonDE	2.93825
ENSG00000122870	0.139018	0	0.957975	1	Increase	nonDE	-0.124402	0	0.949235	1	Decrease	nonDE	3.45624	5.52986	8.57857e-08	8.658e-07	Increase	DE	2.39618	2.90954	0.00213315	0.0135663	Increase	DE	2.44065	2.79006	0.00303607	0.0168475	Increase	DE	2.08688	1.89144	0.0304077	0.157896	Increase	nonDE	0.263419	0	0.886578	1	Increase	nonDE	1.97488	1.32524	0.0937651	0.408958	Increase	nonDE	2.29563
ENSG00000123612	0.22205	0	0.938223	1	Increase	nonDE	1.078	0.123638	0.451535	1	Increase	nonDE	3.39838	5.82703	2.14067e-08	2.29344e-07	Increase	DE	2.45478	3.30809	0.000609179	0.00432638	Increase	DE	3.20124	4.83873	1.83702e-06	1.66742e-05	Increase	DE	1.73455	1.37747	0.0853808	0.380601	Increase	nonDE	-0.855945	0	0.589238	1	Decrease	nonDE	2.08521	1.76967	0.0395771	0.204156	Increase	nonDE	-0.278932
ENSG00000125144	0.214393	0	0.920566	1	Increase	nonDE	-0.0918333	0	0.972017	1	Decrease	nonDE	5.32336	3.36172	0.0005115	0.00316938	Increase	DE	5.25047	3.29889	0.000629619	0.00446396	Increase	DE	3.75313	2.00678	0.0237956	0.11031	Increase	nonDE	4.36606	2.43461	0.00822246	0.0512524	Increase	nonDE	0.306226	0	0.907949	1	Increase	nonDE	3.72428	1.31847	0.106776	0.452482	Increase	nonDE	3.33014
ENSG00000125505	-0.135854	0	1	1	Decrease	nonDE	0.197242	0	1	1	Increase	nonDE	1.04741	0.454709	0.325042	0.97731	Increase	nonDE	1.28513	2.7097	0.00382637	0.0229577	Increase	DE	1.08802	0.758149	0.224874	0.738099	Increase	nonDE	1.29652	2.35972	0.0098966	0.0597562	Increase	nonDE	-0.333096	0	0.999985	1	Decrease	nonDE	0.845563	0	0.840271	1	Increase	nonDE	0.941009
ENSG00000125657	0.495838	0	0.826905	1	Increase	nonDE	-0.307088	0	0.86698	1	Decrease	nonDE	3.33658	5.79875	2.44719e-08	2.60403e-07	Increase	DE	2.5499	3.63696	0.000198935	0.00153267	Increase	DE	2.67487	4.05712	4.28204e-05	0.000323541	Increase	DE	1.43084	0.884978	0.188911	0.718533	Increase	nonDE	0.802926	0	0.614093	1	Increase	nonDE	3.60216	4.08149	3.9033e-05	0.000460715	Increase	DE	2.01131
ENSG00000125834	0.171683	0	1	1	Increase	nonDE	0.257285	0	0.999997	1	Increase	nonDE	1.56647	5.32336	2.19737e-07	2.12531e-06	Increase	DE	1.48649	4.50481	7.37e-06	7.16147e-05	Increase	DE	1.30001	2.62604	0.00484332	0.0258675	Increase	DE	1.29738	2.42004	0.00845818	0.0524089	Increase	nonDE	-0.0856018	0	1	1	Decrease	nonDE	1.33865	2.21901	0.0141196	0.0857088	Increase	nonDE	1.04713
ENSG00000126759	0.0593901	0	0.999963	1	Increase	nonDE	0.546873	0	0.955658	1	Increase	nonDE	1.65013	3.4826	0.00033955	0.00215507	Increase	DE	1.6538	3.46144	0.000364899	0.0026827	Increase	DE	1.37177	1.82419	0.035222	0.155406	Increase	nonDE	1.47886	2.19816	0.0148636	0.0849571	Increase	nonDE	-0.487483	0	0.969002	1	Decrease	nonDE	1.06549	0.251847	0.400781	1	Increase	nonDE	0.857052
ENSG00000128590	0.0767913	0	1	1	Increase	nonDE	0.099194	0	1	1	Increase	nonDE	1.85217	8.36315	4.34419e-14	8.44254e-13	Increase	DE	1.25977	2.45049	0.00780514	0.0440908	Increase	DE	1.81544	7.29912	1.33212e-11	2.28272e-10	Increase	DE	1.19251	1.5447	0.0624378	0.29171	Increase	nonDE	-0.0224027	0	1	1	Decrease	nonDE	1.67485	4.40186	1.1165e-05	0.000145785	Increase	DE	1.0879
ENSG00000132205	-0.0179016	0	1	1	Decrease	nonDE	0.24446	0	1	1	Increase	nonDE	1.39557	5.73471	3.3088e-08	3.47078e-07	Increase	DE	1.18004	2.53285	0.006258	0.0361327	Increase	DE	1.4188	5.50846	9.46584e-08	1.003e-06	Increase	DE	1.16428	1.95037	0.0266533	0.141149	Increase	nonDE	-0.262362	0	1	1	Decrease	nonDE	1.16219	1.57203	0.0592007	0.282375	Increase	nonDE	0.762513
ENSG00000134215	0.0461409	0	1	1	Increase	nonDE	0.246871	0	0.999914	1	Increase	nonDE	0.767301	0	0.947786	1	Increase	nonDE	1.42568	3.12331	0.00110488	0.00746613	Increase	DE	0.43227	0	0.999743	1	Increase	nonDE	1.3388	2.13354	0.0173896	0.0972683	Increase	nonDE	-0.20073	0	0.99994	1	Decrease	nonDE	0.666048	0	0.94961	1	Increase	nonDE	1.23904
ENSG00000134954	0.172991	0	0.999741	1	Increase	nonDE	0.216089	0	0.996974	1	Increase	nonDE	2.59038	8.61748	1.06897e-14	2.21479e-13	Increase	DE	1.54373	2.79033	0.00303367	0.0185952	Increase	DE	2.55527	7.87996	6.03469e-13	1.1838e-11	Increase	DE	1.39037	1.75252	0.0410338	0.205169	Increase	nonDE	-0.043098	0	0.999631	1	Decrease	nonDE	2.41532	5.24524	3.11949e-07	5.4997e-06	Increase	DE	0.916495
ENSG00000135525	1.24918	0.485147	0.314211	1	Increase	nonDE	-0.22435	0	0.905947	1	Decrease	nonDE	2.1185	2.5165	0.00654119	0.0327582	Increase	DE	2.886	4.50289	7.42764e-06	7.21189e-05	Increase	DE	1.4252	1.0318	0.152052	0.539936	Increase	nonDE	1.37053	0.855272	0.196995	0.741989	Increase	nonDE	1.47353	0.686553	0.247038	1	Increase	nonDE	2.69982	2.57499	0.00557783	0.0382694	Increase	DE	2.56107
ENSG00000136695	0.0537529	0	0.976233	1	Increase	nonDE	-0.0356931	0	0.98286	1	Decrease	nonDE	5.47103	8.46314	2.50639e-14	4.99486e-13	Increase	DE	3.1492	3.5425	0.00027646	0.00208009	Increase	DE	5.3069	7.25633	1.6675e-11	2.80942e-10	Increase	DE	2.15356	1.528	0.0645107	0.300052	Increase	nonDE	0.0894461	0	0.956899	1	Increase	nonDE	5.55764	5.60473	6.06982e-08	1.24119e-06	Increase	DE	2.32886
ENSG00000137094	0.141796	0	0.997319	1	Increase	nonDE	-0.141683	0	0.98602	1	Decrease	nonDE	1.63385	2.65698	0.00444184	0.0231801	Increase	DE	1.85585	3.67316	0.00017508	0.00136143	Increase	DE	1.12753	0.480748	0.315756	0.956732	Increase	nonDE	1.47782	1.78811	0.0380564	0.192044	Increase	nonDE	0.283479	0	0.961335	1	Increase	nonDE	1.86096	2.33508	0.0105438	0.0668184	Increase	nonDE	1.60499
ENSG00000137507	-0.233483	0	0.926355	1	Decrease	nonDE	0.248266	0	0.897765	1	Increase	nonDE	1.97579	2.12636	0.017692	0.0806434	Increase	nonDE	2.30441	2.86107	0.00246469	0.0154552	Increase	DE	2.18067	2.32266	0.0108838	0.0548347	Increase	nonDE	1.72998	1.29769	0.0983599	0.427511	Increase	nonDE	-0.481749	0	0.784935	1	Decrease	nonDE	1.40222	0.571804	0.284653	0.924865	Increase	nonDE	0.603718
ENSG00000139505	0.194453	0	1	1	Increase	nonDE	0.00322928	0	1	1	Increase	nonDE	0.90482	0	0.84855	1	Increase	nonDE	1.23079	2.4688	0.00743435	0.0423204	Increase	DE	0.695364	0	0.998504	1	Increase	nonDE	1.12694	1.15584	0.124946	0.518092	Increase	nonDE	0.191224	0	1	1	Increase	nonDE	0.988285	0	0.533658	1	Increase	nonDE	1.38844
ENSG00000141013	0.263299	0	0.928192	1	Increase	nonDE	0.428858	0	0.829944	1	Increase	nonDE	2.25933	3.00154	0.0016138	0.00913682	Increase	DE	2.27015	3.00244	0.00160933	0.0104577	Increase	DE	1.42983	0.918809	0.179958	0.618355	Increase	nonDE	1.74716	1.5162	0.0659614	0.306232	Increase	nonDE	-0.165559	0	0.93742	1	Decrease	nonDE	1.67144	1.08939	0.139023	0.551998	Increase	nonDE	2.0527
ENSG00000142185	0.434032	0	0.986856	1	Increase	nonDE	0.247994	0	0.991928	1	Increase	nonDE	1.97604	4.79851	2.17878e-06	1.86806e-05	Increase	DE	1.74698	3.59305	0.000231991	0.00176779	Increase	DE	1.69697	3.56615	0.000254739	0.00170989	Increase	DE	1.3055	1.4334	0.0770856	0.34959	Increase	nonDE	0.186038	0	0.996058	1	Increase	nonDE	1.84056	3.04354	0.00141783	0.011444	Increase	DE	1.27085
ENSG00000143514	0.0348326	0	1	1	Increase	nonDE	0.0508199	0	1	1	Increase	nonDE	1.79831	8.9634	1.56227e-15	3.49983e-14	Increase	DE	1.22318	2.40231	0.00886036	0.049472	Increase	DE	1.78862	8.10524	1.77978e-13	3.69975e-12	Increase	DE	1.14096	1.29584	0.0986749	0.428583	Increase	nonDE	-0.0159873	0	1	1	Decrease	nonDE	1.59088	4.42121	1.03316e-05	0.000135609	Increase	DE	1.08725
ENSG00000146072	0.773736	0	0.629286	1	Increase	nonDE	-0.0113924	0	0.994884	1	Decrease	nonDE	3.96087	3.97827	5.7628e-05	0.000411371	Increase	DE	3.4317	3.19098	0.000890977	0.00614258	Increase	DE	3.44287	3.34339	0.000542189	0.00344992	Increase	DE	2.7523	2.28224	0.0120601	0.071174	Increase	nonDE	0.785128	0	0.655281	1	Increase	nonDE	4.66558	3.23484	0.000774535	0.00667472	Increase	DE	3.13568
ENSG00000147400	0.0451922	0	1	1	Increase	nonDE	0.232974	0	0.999971	1	Increase	nonDE	1.15432	1.1942	0.117299	0.42252	Increase	nonDE	1.38301	3.02911	0.00148254	0.0097144	Increase	DE	1.05769	0.413833	0.339843	1	Increase	nonDE	1.26744	1.85291	0.0330935	0.170711	Increase	nonDE	-0.187782	0	0.999982	1	Decrease	nonDE	1.19145	1.08524	0.139924	0.554344	Increase	nonDE	1.21101
ENSG00000153815	0.250332	0	1	1	Increase	nonDE	0.257108	0	1	1	Increase	nonDE	0.709435	0	0.997842	1	Increase	nonDE	1.40674	4.05359	4.33972e-05	0.000375421	Increase	DE	0.254199	0	1	1	Increase	nonDE	1.16846	1.43107	0.0774179	0.350843	Increase	nonDE	-0.00677556	0	1	1	Decrease	nonDE	0.415128	0	0.999927	1	Increase	nonDE	1.18606
ENSG00000156050	0.399957	0	0.92345	1	Increase	nonDE	0.260078	0	0.930875	1	Increase	nonDE	2.24628	3.84166	9.54995e-05	0.000656657	Increase	DE	2.45394	4.5493	6.14718e-06	6.07209e-05	Increase	DE	2.12702	3.36912	0.000497762	0.00318664	Increase	DE	1.55262	1.49592	0.0685615	0.315915	Increase	nonDE	0.139878	0	0.964178	1	Increase	nonDE	2.32727	2.87661	0.00235357	0.0178368	Increase	DE	1.90857
ENSG00000157224	-0.608367	0	0.76048	1	Decrease	nonDE	-1.06197	-0.085664	0.468477	1	Decrease	nonDE	2.89433	4.86986	1.60877e-06	1.39944e-05	Increase	DE	2.07	2.56496	0.00573347	0.0333809	Increase	DE	3.18526	4.71141	3.14332e-06	2.7885e-05	Increase	DE	1.94368	1.75535	0.04079	0.204031	Increase	nonDE	0.453603	0	0.791925	1	Increase	nonDE	4.03009	4.62112	4.57535e-06	6.43681e-05	Increase	DE	1.63733
ENSG00000158769	0.069046	0	1	1	Increase	nonDE	0.355425	0	0.999835	1	Increase	nonDE	0.614063	0	0.998202	1	Increase	nonDE	1.30134	2.39922	0.00893213	0.049784	Increase	DE	0.663672	0	0.991333	1	Increase	nonDE	1.18799	1.28463	0.100615	0.435501	Increase	nonDE	-0.286379	0	0.999936	1	Decrease	nonDE	0.590859	0	0.986599	1	Increase	nonDE	1.14132
ENSG00000159733	0.17769	0	0.998736	1	Increase	nonDE	-0.220179	0	0.983736	1	Decrease	nonDE	1.97161	4.66605	3.79785e-06	3.17374e-05	Increase	DE	1.65872	3.0872	0.00123766	0.00828301	Increase	DE	1.57061	2.61804	0.00495235	0.0264161	Increase	DE	1.36179	1.53875	0.0631604	0.294866	Increase	nonDE	0.39787	0	0.949438	1	Increase	nonDE	1.91305	2.71344	0.00378587	0.0271798	Increase	DE	1.81746
ENSG00000160055	0.181153	0	0.991208	1	Increase	nonDE	-0.0197833	0	0.997599	1	Decrease	nonDE	1.31551	1.11014	0.134505	0.4744	Increase	nonDE	1.77703	2.8681	0.00241382	0.015159	Increase	DE	1.39735	1.33611	0.0919359	0.355734	Increase	nonDE	1.67894	2.24733	0.0131614	0.0764497	Increase	nonDE	0.200936	0	0.969113	1	Increase	nonDE	1.98828	2.49877	0.00686135	0.045993	Increase	DE	1.21681
ENSG00000160271	0.154281	0	1	1	Increase	nonDE	0.14444	0	1	1	Increase	nonDE	0.976916	0	0.581794	1	Increase	nonDE	1.40233	3.57109	0.000250416	0.0018978	Increase	DE	0.78396	0	0.960343	1	Increase	nonDE	1.30448	2.30311	0.011439	0.0680529	Increase	nonDE	0.00984141	0	1	1	Increase	nonDE	0.81325	0	0.867101	1	Increase	nonDE	1.45606
ENSG00000160683	1.12738	0.246221	0.402987	1	Increase	nonDE	0.789036	0	0.631559	1	Increase	nonDE	2.91777	4.61244	4.74233e-06	3.92118e-05	Increase	DE	2.11614	2.52115	0.00645949	0.0371769	Increase	DE	1.72336	1.80389	0.0367941	0.161659	Increase	nonDE	1.37618	0.853257	0.197552	0.74319	Increase	nonDE	0.338344	0	0.870725	1	Increase	nonDE	2.22529	2.16163	0.0162493	0.0966249	Increase	nonDE	1.60284
ENSG00000162711	0.331702	0	0.998454	1	Increase	nonDE	0.437862	0	0.982265	1	Increase	nonDE	2.02822	5.60969	5.93173e-08	6.06478e-07	Increase	DE	1.74852	3.97497	5.83441e-05	0.000496784	Increase	DE	1.85309	4.47377	8.35883e-06	6.9992e-05	Increase	DE	1.4452	2.11878	0.018016	0.100406	Increase	nonDE	-0.10616	0	0.999492	1	Decrease	nonDE	1.54789	2.10536	0.0186023	0.108255	Increase	nonDE	0.733903
ENSG00000163624	1.43277	0.833405	0.203084	1	Increase	nonDE	0.508009	0	0.780469	1	Increase	nonDE	1.26108	0.543119	0.293997	0.897311	Increase	nonDE	3.12837	5.04945	7.40692e-07	8.34193e-06	Increase	DE	-0.443687	0	0.873251	1	Decrease	nonDE	1.72588	1.70785	0.0450383	0.222266	Increase	nonDE	0.924765	0	0.547595	1	Increase	nonDE	0.437284	0	0.807546	1	Increase	nonDE	2.43339
ENSG00000164400	-0.0117454	0	0.994346	1	Decrease	nonDE	-0.0104254	0	0.995227	1	Decrease	nonDE	6.47327	7.77924	1.03805e-12	1.79227e-11	Increase	DE	3.58889	3.15001	0.00101541	0.00694389	Increase	DE	5.89196	6.08422	6.24284e-09	7.64946e-08	Increase	DE	2.389	1.3263	0.0943164	0.413666	Increase	nonDE	-0.00131997	0	0.999405	1	Decrease	nonDE	5.26702	3.80273	0.000110106	0.00118167	Increase	DE	1.30468
ENSG00000164430	0.110321	0	1	1	Increase	nonDE	-0.125738	0	1	1	Decrease	nonDE	1.10381	0.978692	0.164785	0.560993	Increase	nonDE	1.29424	2.74885	0.00342062	0.0207539	Increase	DE	0.986684	0	0.545853	1	Increase	nonDE	1.24206	1.94409	0.0270341	0.142984	Increase	nonDE	0.236059	0	0.999997	1	Increase	nonDE	1.02037	0.125386	0.450207	1	Increase	nonDE	1.38029
ENSG00000164949	-0.264827	0	0.899763	1	Decrease	nonDE	1.22885	0.318563	0.376467	1	Increase	nonDE	2.87975	3.84406	9.46652e-05	0.000651635	Increase	DE	2.41286	2.78776	0.00305643	0.0187139	Increase	DE	2.96017	3.56294	0.000257596	0.0017258	Increase	DE	2.02386	1.64847	0.0508496	0.245342	Increase	nonDE	-1.49368	-0.655937	0.257117	1	Decrease	nonDE	1.48053	0.687993	0.246616	0.836626	Increase	nonDE	1.36372
ENSG00000165030	0.243337	0	1	1	Increase	nonDE	0.317893	0	0.999972	1	Increase	nonDE	1.10672	0.914253	0.181147	0.607947	Increase	nonDE	1.41836	3.58538	0.00023828	0.00181131	Increase	DE	0.896486	0	0.795487	1	Increase	nonDE	1.15007	1.11625	0.133197	0.545863	Increase	nonDE	-0.0745555	0	1	1	Decrease	nonDE	0.662217	0	0.974667	1	Increase	nonDE	1.09548
ENSG00000165071	0.283306	0	0.994399	1	Increase	nonDE	0.62267	0	0.884646	1	Increase	nonDE	0.986724	0	0.521744	1	Increase	nonDE	1.59843	2.64225	0.00462913	0.0274096	Increase	DE	0.806179	0	0.786528	1	Increase	nonDE	1.46864	1.98449	0.0246645	0.131842	Increase	nonDE	-0.339364	0	0.982195	1	Decrease	nonDE	-0.324074	0	0.969136	1	Decrease	nonDE	0.899836
ENSG00000165280	0.0680843	0	1	1	Increase	nonDE	0.171801	0	1	1	Increase	nonDE	1.36422	5.01346	8.66423e-07	7.79097e-06	Increase	DE	1.21145	2.82969	0.00270385	0.0167952	Increase	DE	1.35411	4.44295	9.46622e-06	7.85821e-05	Increase	DE	1.10295	1.16494	0.123099	0.511452	Increase	nonDE	-0.103717	0	1	1	Decrease	nonDE	1.23827	2.18885	0.0152066	0.0912467	Increase	nonDE	0.978849
ENSG00000165996	0.041077	0	0.989359	1	Increase	nonDE	0.122012	0	0.953888	1	Increase	nonDE	2.48573	3.6324	0.000202149	0.00132389	Increase	DE	2.24733	2.99822	0.00163029	0.010583	Increase	DE	2.40608	3.13786	0.00105522	0.00634399	Increase	DE	2.05075	2.1459	0.0168795	0.0948808	Increase	nonDE	-0.0809355	0	0.968141	1	Decrease	nonDE	2.473	2.44889	0.00783825	0.051522	Increase	nonDE	2.18239
ENSG00000166313	-0.412655	0	0.888063	1	Decrease	nonDE	0.31719	0	0.896681	1	Increase	nonDE	1.37632	0.962677	0.168758	0.572808	Increase	nonDE	2.16866	3.11664	0.00112836	0.00760432	Increase	DE	1.45333	1.00088	0.159382	0.56151	Increase	nonDE	2.07033	2.28233	0.012056	0.071174	Increase	nonDE	-0.729845	0	0.67634	1	Decrease	nonDE	0.635632	0	0.733142	1	Increase	nonDE	1.0316
ENSG00000166750	0.226343	0	1	1	Increase	nonDE	0.115283	0	1	1	Increase	nonDE	1.26809	2.51392	0.00658698	0.0329612	Increase	DE	1.28825	2.63942	0.00466579	0.0276006	Increase	DE	1.13373	1.15055	0.126025	0.464488	Increase	nonDE	1.06197	0.482482	0.315142	1	Increase	nonDE	0.111061	0	1	1	Increase	nonDE	1.07157	0.44573	0.328271	1	Increase	nonDE	1.02744
ENSG00000166821	0.96284	0	0.528783	1	Increase	nonDE	0.652455	0	0.71409	1	Increase	nonDE	1.69758	1.55649	0.061025	0.240701	Increase	nonDE	2.54302	3.61226	0.00021694	0.00166117	Increase	DE	0.536441	0	0.840957	1	Increase	nonDE	1.3686	0.786502	0.216511	0.798659	Increase	nonDE	0.310385	0	0.882952	1	Increase	nonDE	0.888994	0	0.570426	1	Increase	nonDE	2.09795
ENSG00000167110	0.0380879	0	1	1	Increase	nonDE	0.0394975	0	1	1	Increase	nonDE	1.32216	3.88983	8.00309e-05	0.000558879	Increase	DE	1.23671	2.79532	0.0029899	0.0183808	Increase	DE	1.12303	1.34546	0.0904225	0.351456	Increase	nonDE	1.01058	0.105399	0.458112	1	Increase	nonDE	-0.00140958	0	1	1	Decrease	nonDE	1.07433	0.594002	0.276777	0.904667	Increase	nonDE	0.8582
ENSG00000167703	0.122781	0	1	1	Increase	nonDE	0.338989	0	0.999858	1	Increase	nonDE	1.01495	0.118186	0.453052	1	Increase	nonDE	1.37979	2.93319	0.00198667	0.0127295	Increase	DE	0.880646	0	0.803319	1	Increase	nonDE	1.31805	2.07189	0.020137	0.110661	Increase	nonDE	-0.216207	0	0.99998	1	Decrease	nonDE	0.847683	0	0.78765	1	Increase	nonDE	1.17013
ENSG00000168734	0.0908031	0	0.968308	1	Increase	nonDE	0.29944	0	0.867488	1	Increase	nonDE	4.27445	7.54545	3.62274e-12	5.8369e-11	Increase	DE	2.77734	3.74168	0.000137147	0.00109499	Increase	DE	4.34409	7.04546	5.00432e-11	7.81186e-10	Increase	DE	2.15062	2.01128	0.0231929	0.124988	Increase	nonDE	-0.208636	0	0.90655	1	Decrease	nonDE	3.71492	4.1906	2.56676e-05	0.000313895	Increase	DE	1.94029
ENSG00000169432	0.352747	0	0.885006	1	Increase	nonDE	-0.46287	0	0.795002	1	Decrease	nonDE	2.96741	4.55328	6.04791e-06	4.92276e-05	Increase	DE	2.47924	3.29399	0.000638059	0.00451868	Increase	DE	2.80211	3.89714	7.79029e-05	0.000562184	Increase	DE	2.14016	2.21202	0.0143655	0.0825256	Increase	nonDE	0.815617	0	0.606656	1	Increase	nonDE	2.98607	2.90477	0.0021639	0.0165697	Increase	DE	2.51731
ENSG00000170909	0.0695201	0	1	1	Increase	nonDE	0.398733	0	0.997549	1	Increase	nonDE	1.12614	0.835607	0.202463	0.666108	Increase	nonDE	1.5954	4.00028	5.3064e-05	0.000455557	Increase	DE	1.00305	0.0184941	0.492637	1	Increase	nonDE	1.39275	2.25326	0.0129681	0.0753965	Increase	nonDE	-0.329213	0	0.998729	1	Decrease	nonDE	0.959195	0	0.575934	1	Increase	nonDE	1.57666
ENSG00000171101	0.132206	0	0.957906	1	Increase	nonDE	-0.068069	0	0.971047	1	Decrease	nonDE	1.0852	0.172144	0.431821	1	Increase	nonDE	2.11962	2.43686	0.0080917	0.0455863	Increase	DE	0.832471	0	0.621784	1	Increase	nonDE	1.6644	1.22403	0.111591	0.471608	Increase	nonDE	0.200275	0	0.912134	1	Increase	nonDE	0.492504	0	0.77064	1	Increase	nonDE	1.74874
ENSG00000172403	1.62026	1.01255	0.156606	1	Increase	nonDE	0.962012	0	0.525848	1	Increase	nonDE	2.95614	3.78236	0.000118462	0.000803091	Increase	DE	3.12609	4.10863	3.51923e-05	0.000307412	Increase	DE	1.4222	0.791681	0.215009	0.712809	Increase	nonDE	1.58961	1.02406	0.153871	0.612755	Increase	nonDE	0.658251	0	0.686396	1	Increase	nonDE	2.6976	2.28579	0.0119523	0.0743196	Increase	nonDE	2.17077
ENSG00000172590	0.045292	0	1	1	Increase	nonDE	0.21179	0	0.999992	1	Increase	nonDE	1.61049	5.20889	3.66809e-07	3.44932e-06	Increase	DE	1.35515	2.95487	0.00186062	0.0119728	Increase	DE	1.71718	5.71592	3.61385e-08	4.0338e-07	Increase	DE	1.30807	2.23589	0.0135414	0.0784027	Increase	nonDE	-0.166498	0	0.999995	1	Decrease	nonDE	1.60374	3.60133	0.000225387	0.00224139	Increase	DE	0.659342
ENSG00000173013	0.302979	0	0.928497	1	Increase	nonDE	-0.0353874	0	0.988203	1	Decrease	nonDE	1.12646	0.304358	0.380674	1	Increase	nonDE	2.02591	2.59276	0.00531151	0.0312435	Increase	DE	0.321183	0	0.930972	1	Increase	nonDE	1.07041	0.149252	0.440806	1	Increase	nonDE	0.338366	0	0.873987	1	Increase	nonDE	1.07493	0.120286	0.452787	1	Increase	nonDE	1.91648
ENSG00000174238	0.150113	0	1	1	Increase	nonDE	0.327127	0	0.99996	1	Increase	nonDE	1.17596	1.49862	0.068211	0.265536	Increase	nonDE	1.42692	3.5704	0.000251018	0.00190121	Increase	DE	1.09355	0.728831	0.233715	0.76138	Increase	nonDE	1.33509	2.38256	0.00932829	0.0568726	Increase	nonDE	-0.177014	0	0.999998	1	Decrease	nonDE	1.08385	0.481331	0.31555	0.994953	Increase	nonDE	1.04907
ENSG00000180596	0.521136	0	0.913331	1	Increase	nonDE	0.267978	0	0.953115	1	Increase	nonDE	1.23917	0.787709	0.216158	0.702281	Increase	nonDE	1.95084	3.38768	0.000467866	0.0033744	Increase	DE	0.597126	0	0.903254	1	Increase	nonDE	1.56714	1.97071	0.0254524	0.135649	Increase	nonDE	0.253158	0	0.958214	1	Increase	nonDE	1.63056	1.56743	0.0597354	0.284276	Increase	nonDE	1.47883
ENSG00000181374	0.865033	0	0.581439	1	Increase	nonDE	1.41968	0.526452	0.301195	1	Increase	nonDE	2.13348	1.94855	0.0267633	0.116163	Increase	nonDE	2.83843	3.25674	0.000720569	0.00504882	Increase	DE	1.05227	0.0854067	0.46656	1	Increase	nonDE	2.14132	1.85244	0.0331283	0.17082	Increase	nonDE	-0.554644	0	0.73741	1	Decrease	nonDE	0.434949	0	0.795562	1	Increase	nonDE	0.995363
ENSG00000182118	0.234919	0	0.959189	1	Increase	nonDE	0.00917988	0	0.99742	1	Increase	nonDE	1.54758	1.54653	0.0622168	0.245017	Increase	nonDE	1.83615	2.44039	0.00801646	0.045203	Increase	DE	1.55145	1.49667	0.068465	0.27752	Increase	nonDE	1.64315	1.67411	0.0482692	0.234973	Increase	nonDE	0.22574	0	0.92951	1	Increase	nonDE	1.3477	0.655508	0.256666	0.860702	Increase	nonDE	1.7216
ENSG00000183484	0.649711	0	0.877688	1	Increase	nonDE	0.526453	0	0.899942	1	Increase	nonDE	2.44266	6.03189	8.03965e-09	9.07901e-08	Increase	DE	1.9403	3.79639	0.000112597	0.00091235	Increase	DE	1.76179	3.40531	0.000441036	0.00284675	Increase	DE	1.47434	1.96757	0.0256346	0.136562	Increase	nonDE	0.123258	0	0.993582	1	Increase	nonDE	1.62654	1.92184	0.0284191	0.154147	Increase	nonDE	0.722858
ENSG00000183722	0.658559	0	0.727849	1	Increase	nonDE	0.0658218	0	0.971769	1	Increase	nonDE	3.20207	5.16176	4.52122e-07	4.21051e-06	Increase	DE	2.24757	2.72495	0.00366336	0.0220664	Increase	DE	2.73178	4.00447	5.22349e-05	0.000386748	Increase	DE	1.96718	2.02657	0.0223869	0.121061	Increase	nonDE	0.592737	0	0.725457	1	Increase	nonDE	3.1685	3.32784	0.000570805	0.00512539	Increase	DE	1.66804
ENSG00000183742	0.987743	0	0.509537	1	Increase	nonDE	0.308451	0	0.876843	1	Increase	nonDE	3.36203	5.8392	2.0207e-08	2.16861e-07	Increase	DE	3.00326	4.8166	2.01806e-06	2.14376e-05	Increase	DE	2.22946	2.99675	0.00163767	0.00956581	Increase	DE	2.02395	2.30237	0.0114605	0.0681413	Increase	nonDE	0.679291	0	0.693217	1	Increase	nonDE	2.69728	2.79234	0.00301597	0.0222252	Increase	DE	2.57913
ENSG00000183891	0.225306	0	0.99998	1	Increase	nonDE	0.182252	0	0.999843	1	Increase	nonDE	1.70807	4.77848	2.37126e-06	2.02203e-05	Increase	DE	1.40847	2.68316	0.00412579	0.0245802	Increase	DE	1.42224	2.68765	0.00407375	0.0220676	Increase	DE	1.23281	1.35858	0.0883293	0.392349	Increase	nonDE	0.043054	0	0.999985	1	Increase	nonDE	1.62499	2.93834	0.00195604	0.0151632	Increase	DE	1.25437
ENSG00000188070	1.19899	0.540201	0.294996	1	Increase	nonDE	0.6489	0	0.771888	1	Increase	nonDE	2.54243	4.97538	1.02203e-06	9.12478e-06	Increase	DE	2.08619	3.38126	0.000478012	0.00344361	Increase	DE	1.19615	0.658496	0.255698	0.812878	Increase	nonDE	0.956322	0	0.552979	1	Increase	nonDE	0.550087	0	0.838485	1	Increase	nonDE	1.88313	2.05092	0.0211527	0.120522	Increase	nonDE	1.70684
ENSG00000197043	0.139989	0	0.999996	1	Increase	nonDE	0.0640329	0	0.999968	1	Increase	nonDE	1.50915	3.35061	0.000529371	0.00327595	Increase	DE	1.45244	2.92647	0.00202733	0.0129694	Increase	DE	1.49436	3.06076	0.00134404	0.00796953	Increase	DE	1.37092	2.10886	0.018448	0.102457	Increase	nonDE	0.0759563	0	0.999943	1	Increase	nonDE	1.754	3.37841	0.000482591	0.00443171	Increase	DE	1.64858
ENSG00000197083	0.0771835	0	0.973707	1	Increase	nonDE	-0.108121	0	0.952937	1	Decrease	nonDE	3.58282	5.44552	1.26278e-07	1.25031e-06	Increase	DE	2.85094	3.68049	0.000170588	0.00133063	Increase	DE	3.71247	5.20765	3.68844e-07	3.64339e-06	Increase	DE	1.59077	0.92113	0.179399	0.688961	Increase	nonDE	0.185304	0	0.916693	1	Increase	nonDE	3.47257	3.37778	0.000483614	0.00443784	Increase	DE	1.18404
ENSG00000197646	1.41485	0.808155	0.21025	1	Increase	nonDE	1.19229	0.304288	0.381056	1	Increase	nonDE	2.83453	4.34092	1.42349e-05	0.000111174	Increase	DE	2.81084	4.24764	2.05561e-05	0.000186583	Increase	DE	2.18841	3.20944	0.0008397	0.00513696	Increase	DE	1.82475	2.06175	0.0206228	0.113083	Increase	nonDE	0.22256	0	0.921874	1	Increase	nonDE	2.00298	1.82358	0.0352687	0.185209	Increase	nonDE	2.06687
ENSG00000198682	0.031082	0	0.999994	1	Increase	nonDE	0.0138236	0	0.999955	1	Increase	nonDE	1.98414	5.71944	3.55469e-08	3.71008e-07	Increase	DE	1.55888	3.14093	0.00104503	0.00710765	Increase	DE	1.80367	4.25299	2.01302e-05	0.000158999	Increase	DE	1.46425	2.24418	0.0132649	0.0769793	Increase	nonDE	0.0172585	0	0.999917	1	Increase	nonDE	2.05258	4.11914	3.38042e-05	0.000403943	Increase	DE	1.55709
ENSG00000204389	0.058603	0	1	1	Increase	nonDE	0.000354936	0	1	1	Increase	nonDE	1.52821	5.242	3.16498e-07	3.00326e-06	Increase	DE	1.38718	3.728	0.000144032	0.00114559	Increase	DE	1.33332	2.99428	0.0016501	0.0096205	Increase	DE	1.14858	1.20249	0.115692	0.484987	Increase	nonDE	0.058248	0	1	1	Increase	nonDE	1.40931	2.67691	0.00419939	0.0297566	Increase	DE	1.01424
ENSG00000204438	-0.0595186	0	1	1	Decrease	nonDE	0.00171325	0	1	1	Increase	nonDE	1.61256	4.77727	2.38348e-06	2.02969e-05	Increase	DE	1.33724	2.56317	0.00576155	0.0335132	Increase	DE	1.61641	4.37549	1.2406e-05	0.000101375	Increase	DE	1.35561	2.32559	0.0108029	0.0646061	Increase	nonDE	-0.0612318	0	0.999995	1	Decrease	nonDE	1.52896	2.76797	0.00323702	0.0237148	Increase	DE	0.817684
ENSG00000205189	0.200341	0	0.999258	1	Increase	nonDE	0.454386	0	0.971349	1	Increase	nonDE	1.88966	4.56135	5.85112e-06	4.78121e-05	Increase	DE	1.52004	2.58233	0.00546649	0.0320348	Increase	DE	1.86773	4.27147	1.87232e-05	0.000148824	Increase	DE	1.4	1.79261	0.0376927	0.190592	Increase	nonDE	-0.254044	0	0.994509	1	Decrease	nonDE	1.19897	0.730839	0.233103	0.804945	Increase	nonDE	0.866808
ENSG00000207359	0.644729	0	0.759092	1	Increase	nonDE	0.284039	0	0.893611	1	Increase	nonDE	1.59136	1.35914	0.0882406	0.33077	Increase	nonDE	2.06449	2.46728	0.00746459	0.0424643	Increase	DE	1.07216	0.1527	0.439449	1	Increase	nonDE	0.640159	0	0.750773	1	Increase	nonDE	0.36069	0	0.856029	1	Increase	nonDE	2.77322	2.91553	0.00209513	0.0161588	Increase	DE	0.398423
ENSG00000211692	-0.194353	0	0.935608	1	Decrease	nonDE	-0.183469	0	0.921706	1	Decrease	nonDE	3.61917	5.72009	3.54382e-08	3.70182e-07	Increase	DE	2.28806	2.57307	0.00560736	0.0327837	Increase	DE	3.91817	5.81584	2.25719e-08	2.58864e-07	Increase	DE	2.22702	2.04078	0.0216597	0.117738	Increase	nonDE	-0.0108844	0	0.995245	1	Decrease	nonDE	3.55859	3.62658	0.000206325	0.002074	Increase	DE	3.07253
ENSG00000214456	0.110819	0	0.973044	1	Increase	nonDE	-1.02824	-0.0439408	0.483507	1	Decrease	nonDE	0.582975	0	0.820312	1	Increase	nonDE	2.13732	2.70038	0.00392926	0.0234769	Increase	DE	0.896747	0	0.583977	1	Increase	nonDE	1.54618	1.07887	0.141333	0.572412	Increase	nonDE	1.13906	0.20906	0.418189	1	Increase	nonDE	1.49753	0.716067	0.237855	0.815958	Increase	nonDE	2.33041
ENSG00000217825	-0.260259	0	0.913804	1	Decrease	nonDE	-0.437621	0	0.807423	1	Decrease	nonDE	3.13887	4.70004	3.2963e-06	2.76938e-05	Increase	DE	3.17296	4.74081	2.77886e-06	2.90275e-05	Increase	DE	3.27405	4.46454	8.67654e-06	7.24104e-05	Increase	DE	2.18599	2.03956	0.021721	0.11802	Increase	nonDE	0.177361	0	0.922854	1	Increase	nonDE	3.7426	3.99477	5.41732e-05	0.000619581	Increase	DE	2.59939
ENSG00000221968	0.0620346	0	0.999977	1	Increase	nonDE	0.197021	0	0.998491	1	Increase	nonDE	1.65851	3.78208	0.000118582	0.000803471	Increase	DE	1.47172	2.66903	0.00429373	0.0254959	Increase	DE	1.63078	3.38541	0.000471433	0.00302582	Increase	DE	1.45313	2.27331	0.0123328	0.072476	Increase	nonDE	-0.134987	0	0.999077	1	Decrease	nonDE	1.48017	1.94649	0.0268882	0.147374	Increase	nonDE	1.22263
ENSG00000226067	0.109298	0	0.991281	1	Increase	nonDE	-0.157096	0	0.965317	1	Decrease	nonDE	1.8213	2.74231	0.0034855	0.0185807	Increase	DE	1.97594	3.2815	0.000664677	0.00468337	Increase	DE	0.622199	0	0.861087	1	Increase	nonDE	1.12059	0.345249	0.365235	1	Increase	nonDE	0.266394	0	0.935594	1	Increase	nonDE	1.37483	0.791082	0.215177	0.759574	Increase	nonDE	1.43921
ENSG00000228695	-0.402346	0	0.807462	1	Decrease	nonDE	-0.381124	0	0.818113	1	Decrease	nonDE	4.80573	6.15399	4.44806e-09	5.15308e-08	Increase	DE	3.36264	3.50591	0.00031354	0.00233664	Increase	DE	3.9099	3.94591	6.50257e-05	0.000475533	Increase	DE	3.00357	2.41307	0.00861635	0.0531525	Increase	nonDE	-0.0212228	0	0.989915	1	Decrease	nonDE	4.91172	4.00089	5.29512e-05	0.000607268	Increase	DE	2.14619
ENSG00000229056	0.0562271	0	0.981213	1	Increase	nonDE	-0.0382335	0	0.983412	1	Decrease	nonDE	1.26458	0.521008	0.301637	0.917725	Increase	nonDE	3.35181	5.23613	3.24896e-07	3.8276e-06	Increase	DE	0.175878	0	0.942213	1	Increase	nonDE	2.34404	2.42576	0.00833192	0.0517802	Increase	nonDE	0.0944606	0	0.957956	1	Increase	nonDE	0.27284	0	0.873442	1	Increase	nonDE	1.82239
ENSG00000244482	-0.20379	0	0.999952	1	Decrease	nonDE	0.323934	0	0.997859	1	Increase	nonDE	0.751687	0	0.928424	1	Increase	nonDE	1.40696	2.42937	0.00825299	0.0464115	Increase	DE	0.693137	0	0.945537	1	Increase	nonDE	1.48261	2.40125	0.00888492	0.0545339	Increase	nonDE	-0.527723	0	0.97238	1	Decrease	nonDE	0.782503	0	0.812023	1	Increase	nonDE	1.63911
ENSG00000248360	-0.532937	0	0.766394	1	Decrease	nonDE	-0.29178	0	0.863219	1	Decrease	nonDE	3.64328	5.15799	4.5972e-07	4.26543e-06	Increase	DE	2.60988	2.91985	0.00206813	0.0131795	Increase	DE	4.40107	6.05718	7.11543e-09	8.65941e-08	Increase	DE	2.17228	1.70877	0.0449569	0.221951	Increase	nonDE	-0.241157	0	0.88576	1	Decrease	nonDE	3.77409	3.49999	0.000319963	0.00305696	Increase	DE	1.54829
ENSG00000250069	-0.0145205	0	0.994073	1	Decrease	nonDE	-0.154318	0	0.927143	1	Decrease	nonDE	2.52403	2.81821	0.00279644	0.0152076	Increase	DE	2.65388	3.05875	0.00135251	0.00894655	Increase	DE	2.18601	1.94833	0.0267771	0.122322	Increase	nonDE	1.84354	1.27527	0.102273	0.441914	Increase	nonDE	0.139797	0	0.93339	1	Increase	nonDE	2.57615	1.89218	0.0303745	0.162943	Increase	nonDE	2.88728
ENSG00000251323	0.0641889	0	0.97843	1	Increase	nonDE	-0.618222	0	0.706636	1	Decrease	nonDE	3.45006	5.7152	3.62605e-08	3.77827e-07	Increase	DE	2.47147	3.21847	0.000815612	0.00565158	Increase	DE	3.24168	4.7747	2.40938e-06	2.16189e-05	Increase	DE	2.26112	2.42101	0.00843657	0.0523009	Increase	nonDE	0.682411	0	0.672186	1	Increase	nonDE	3.74916	3.90142	7.66823e-05	0.000852139	Increase	DE	2.50662
ENSG00000255921	0.024664	0	0.992701	1	Increase	nonDE	0.378924	0	0.838503	1	Increase	nonDE	2.91179	4.20376	2.43901e-05	0.000183622	Increase	DE	2.46691	3.09583	0.00120466	0.00806644	Increase	DE	3.41467	4.92275	1.28254e-06	1.18998e-05	Increase	DE	1.55377	0.929633	0.177169	0.682697	Increase	nonDE	-0.35426	0	0.84522	1	Decrease	nonDE	2.38308	1.98539	0.0246156	0.137136	Increase	nonDE	2.19409
ENSG00000257354	0.645007	0	0.832501	1	Increase	nonDE	0.495652	0	0.871746	1	Increase	nonDE	2.4884	5.13035	5.19385e-07	4.80125e-06	Increase	DE	2.30712	4.45519	9.01038e-06	8.60207e-05	Increase	DE	1.82859	3.01875	0.00153068	0.00899115	Increase	DE	1.70034	2.41954	0.0084693	0.0524336	Increase	nonDE	0.149356	0	0.979342	1	Increase	nonDE	2.00069	2.62748	0.00482392	0.0337809	Increase	DE	1.67366
ENSG00000259392	-0.0257175	0	0.992333	1	Decrease	nonDE	0.375433	0	0.839915	1	Increase	nonDE	2.19334	2.53987	0.00613967	0.031048	Increase	DE	2.35128	2.87193	0.00238657	0.0150104	Increase	DE	3.18171	4.42536	1.01606e-05	8.39154e-05	Increase	DE	1.53327	0.904423	0.183748	0.702005	Increase	nonDE	-0.40115	0	0.822976	1	Decrease	nonDE	1.28547	0.390074	0.349669	1	Increase	nonDE	1.80363
ENSG00000261888	0.267033	0	0.952745	1	Increase	nonDE	0.677926	0	0.738927	1	Increase	nonDE	1.31994	0.873349	0.19205	0.638047	Increase	nonDE	2.23852	3.6992	0.000159624	0.00125763	Increase	DE	0.123785	0	0.983339	1	Increase	nonDE	1.72708	1.89159	0.0303968	0.157896	Increase	nonDE	-0.410893	0	0.875557	1	Decrease	nonDE	0.887237	0	0.591068	1	Increase	nonDE	1.24296
ENSG00000269220	-0.000618243	0	0.999933	1	Decrease	nonDE	0.843886	0	0.634052	1	Increase	nonDE	2.24961	3.99601	5.39212e-05	0.000388173	Increase	DE	1.83049	2.55281	0.00592712	0.0343806	Increase	DE	2.33944	3.95298	6.33355e-05	0.000463733	Increase	DE	1.77	2.06187	0.0206167	0.113083	Increase	nonDE	-0.844504	0	0.628258	1	Decrease	nonDE	1.97331	2.44988	0.00781778	0.0514684	Increase	nonDE	0.624204
ENSG00000272267	0.278315	0	0.912322	1	Increase	nonDE	0.269871	0	0.889024	1	Increase	nonDE	2.27313	2.82053	0.00277753	0.0151178	Increase	DE	2.27393	2.79426	0.00299912	0.0184284	Increase	DE	1.41505	0.826751	0.204957	0.686933	Increase	nonDE	1.65647	1.22555	0.111306	0.47091	Increase	nonDE	0.00844336	0	0.996528	1	Increase	nonDE	2.18587	1.79007	0.0378996	0.196799	Increase	nonDE	1.22562
ENSG00000272582	-0.332757	0	0.913014	1	Decrease	nonDE	-0.159122	0	0.944538	1	Decrease	nonDE	2.26913	3.20739	0.000845255	0.005031	Increase	DE	2.04549	2.58	0.00550154	0.0322101	Increase	DE	3.24401	5.26842	2.81228e-07	2.8179e-06	Increase	DE	2.0981	2.2468	0.0131787	0.0765145	Increase	nonDE	-0.173636	0	0.935548	1	Decrease	nonDE	2.03603	1.68334	0.0473684	0.236483	Increase	nonDE	1.07096
ENSG00000272666	0.255814	0	0.896712	1	Increase	nonDE	-0.370714	0	0.823163	1	Decrease	nonDE	3.13295	4.22355	2.25826e-05	0.000170835	Increase	DE	2.61247	3.05827	0.00135449	0.00895495	Increase	DE	2.86093	3.44129	0.000390685	0.0025427	Increase	DE	2.14325	1.91063	0.029139	0.152318	Increase	nonDE	0.626528	0	0.697149	1	Increase	nonDE	2.38681	1.61704	0.0542245	0.263247	Increase	nonDE	2.10541
ENSG00000273129	0.360391	0	0.908395	1	Increase	nonDE	0.439834	0	0.834473	1	Increase	nonDE	3.22065	5.7349	3.30595e-08	3.47078e-07	Increase	DE	2.21315	2.90008	0.00219443	0.0139277	Increase	DE	2.82218	4.26243	1.93991e-05	0.000153709	Increase	DE	1.10313	0.202367	0.420008	1	Increase	nonDE	-0.0794431	0	0.972131	1	Decrease	nonDE	2.13423	1.87402	0.0315988	0.16812	Increase	nonDE	-0.241635
ENSG00000276809	0.509229	0	0.835108	1	Increase	nonDE	-0.0559537	0	0.979273	1	Decrease	nonDE	2.73273	4.33856	1.43687e-05	0.000112079	Increase	DE	2.36082	3.30197	0.000621564	0.00441184	Increase	DE	2.56366	3.84702	9.36464e-05	0.000666965	Increase	DE	1.9119	2.00734	0.0234046	0.126075	Increase	nonDE	0.565183	0	0.756217	1	Increase	nonDE	3.0618	3.51259	0.000306434	0.00295246	Increase	DE	2.51558
ENSG00000277895	0.286697	0	0.91557	1	Increase	nonDE	0.186276	0	0.927351	1	Increase	nonDE	3.18388	5.10783	5.73527e-07	5.26679e-06	Increase	DE	2.54601	3.44424	0.000386806	0.00283379	Increase	DE	3.17049	4.654	3.99279e-06	3.49753e-05	Increase	DE	2.09503	2.04894	0.021251	0.11607	Increase	nonDE	0.100422	0	0.959457	1	Increase	nonDE	3.6421	4.19787	2.49536e-05	0.00030636	Increase	DE	2.1135
ENSG00000284633	0.240297	0	0.969516	1	Increase	nonDE	0.696315	0	0.749159	1	Increase	nonDE	2.48532	4.88832	1.48665e-06	1.29952e-05	Increase	DE	1.86449	2.73569	0.00355244	0.0214705	Increase	DE	2.19677	3.78074	0.000119156	0.000836764	Increase	DE	1.77045	2.26061	0.0127319	0.0743368	Increase	nonDE	-0.456018	0	0.882561	1	Decrease	nonDE	1.72827	1.85846	0.0326949	0.173436	Increase	nonDE	1.23771
ENSG00000001497	-0.401178	0	0.990759	1	Decrease	nonDE	-0.518401	0	0.930798	1	Decrease	nonDE	-1.61612	-2.03158	0.022128	0.0984643	Decrease	nonDE	-1.76592	-2.46694	0.00747128	0.0424728	Decrease	DE	-0.960092	0	0.549546	1	Decrease	nonDE	-0.817165	0	0.703439	1	Decrease	nonDE	0.117223	0	0.995099	1	Increase	nonDE	-0.771023	0	0.698123	1	Decrease	nonDE	-1.90313
ENSG00000004660	0.152815	0	0.997867	1	Increase	nonDE	-0.279327	0	0.970403	1	Decrease	nonDE	-2.51833	-3.96119	6.14252e-05	0.000436736	Decrease	DE	-1.94062	-2.56968	0.00565965	0.0330125	Decrease	DE	-2.89437	-4.48611	7.95114e-06	6.68013e-05	Decrease	DE	-1.55901	-1.35197	0.0893781	0.395885	Decrease	nonDE	0.432142	0	0.927117	1	Increase	nonDE	-3.37048	-3.81181	0.00010647	0.00114558	Decrease	DE	-0.886179
ENSG00000004799	-0.18611	0	0.999239	1	Decrease	nonDE	-0.896378	0	0.619511	1	Decrease	nonDE	-2.87529	-4.31589	1.57177e-05	0.000121919	Decrease	DE	-2.07212	-2.96637	0.00179675	0.0115855	Decrease	DE	-3.30595	-4.16962	2.78385e-05	0.000215938	Decrease	DE	-1.79096	-1.96138	0.0259974	0.138261	Decrease	nonDE	0.710269	0	0.793686	1	Increase	nonDE	-2.01244	-1.54524	0.0623772	0.294457	Decrease	nonDE	-2.63183
ENSG00000005436	0.0160105	0	0.999664	1	Increase	nonDE	-0.204807	0	0.975374	1	Decrease	nonDE	-1.26875	-0.758261	0.224841	0.725652	Decrease	nonDE	-2.79596	-4.20981	2.38236e-05	0.000213764	Decrease	DE	-1.33118	-0.857615	0.19635	0.663405	Decrease	nonDE	-1.50588	-1.15864	0.124375	0.516241	Decrease	nonDE	0.220817	0	0.969184	1	Increase	nonDE	-0.675057	0	0.738004	1	Decrease	nonDE	-1.76408
ENSG00000006282	0.350726	0	0.972615	1	Increase	nonDE	-0.539769	0	0.836469	1	Decrease	nonDE	-2.35634	-3.33607	0.000555487	0.00341996	Decrease	DE	-2.35779	-3.24305	0.000753321	0.00526066	Decrease	DE	-3.04774	-4.61602	4.67271e-06	4.05952e-05	Decrease	DE	-1.98607	-2.14835	0.0167799	0.0944057	Decrease	nonDE	0.890495	0	0.591387	1	Increase	nonDE	-2.04323	-1.63518	0.0522311	0.255649	Decrease	nonDE	-0.941989
ENSG00000006634	-0.219589	0	0.999965	1	Decrease	nonDE	-0.443189	0	0.988174	1	Decrease	nonDE	-1.52996	-2.11234	0.0182954	0.082997	Decrease	nonDE	-1.60381	-2.40209	0.00886549	0.0494786	Decrease	DE	-1.27552	-1.03024	0.152416	0.540921	Decrease	nonDE	-1.24339	-0.839968	0.201242	0.753007	Decrease	nonDE	0.2236	0	0.998583	1	Increase	nonDE	-1.3471	-0.901539	0.184493	0.678189	Decrease	nonDE	-0.897802
ENSG00000007968	-0.306092	0	0.970539	1	Decrease	nonDE	0.218642	0	0.971078	1	Increase	nonDE	-2.84926	-4.95828	1.10045e-06	9.77618e-06	Decrease	DE	-2.12898	-2.91537	0.00209612	0.0133442	Decrease	DE	-2.70335	-4.11344	3.45506e-05	0.000264242	Decrease	DE	-1.85316	-1.82403	0.0352341	0.180049	Decrease	nonDE	-0.524735	0	0.859229	1	Decrease	nonDE	-3.32586	-4.22841	2.21592e-05	0.00027366	Decrease	DE	-1.9318
ENSG00000010704	0.135805	0	0.999687	1	Increase	nonDE	0.207642	0	0.996533	1	Increase	nonDE	-2.9531	-4.60331	4.92442e-06	4.05836e-05	Decrease	DE	-2.00948	-2.7094	0.00382964	0.0229577	Decrease	DE	-3.0894	-4.59116	5.17696e-06	4.46615e-05	Decrease	DE	-1.84928	-2.08793	0.0193883	0.107015	Decrease	nonDE	-0.0718367	0	0.999197	1	Decrease	nonDE	-3.21092	-3.5616	0.000258792	0.00253255	Decrease	DE	-1.67977
ENSG00000011295	0.0722478	0	1	1	Increase	nonDE	-0.118736	0	0.999999	1	Decrease	nonDE	-1.57939	-2.9563	0.00185258	0.0103716	Decrease	DE	-1.54283	-2.83949	0.00262696	0.0163826	Decrease	DE	-1.31702	-1.65076	0.0506141	0.214124	Decrease	nonDE	-1.49427	-2.2266	0.013857	0.0801186	Decrease	nonDE	0.190984	0	0.999989	1	Increase	nonDE	-1.24367	-0.907135	0.183016	0.674539	Decrease	nonDE	-1.34979
ENSG00000013523	-0.0368057	0	0.999995	1	Decrease	nonDE	0.0141977	0	0.999976	1	Increase	nonDE	-2.46019	-4.48244	8.07026e-06	6.45569e-05	Decrease	DE	-1.74409	-2.5897	0.00535654	0.0314639	Decrease	DE	-2.98646	-5.1964	3.87749e-07	3.81359e-06	Decrease	DE	-1.46513	-1.46996	0.0720074	0.329301	Decrease	nonDE	-0.0510034	0	0.999846	1	Decrease	nonDE	-2.20962	-2.63729	0.00469367	0.0329424	Decrease	DE	-0.935723
ENSG00000020577	-0.549159	0	0.825344	1	Decrease	nonDE	-1.85705	-1.26529	0.104051	1	Decrease	nonDE	-1.91387	-1.90289	0.0296448	0.127136	Decrease	nonDE	-2.25219	-2.5016	0.00680939	0.0389752	Decrease	DE	-0.492963	0	0.840005	1	Decrease	nonDE	-2.32206	-2.15354	0.016571	0.0933984	Decrease	nonDE	1.30789	0.43411	0.333195	1	Increase	nonDE	-0.06307	0	0.971384	1	Decrease	nonDE	-0.525997
ENSG00000023892	0.423844	0	0.995718	1	Increase	nonDE	0.447232	0	0.982655	1	Increase	nonDE	-2.6457	-4.85617	1.70552e-06	1.47949e-05	Decrease	DE	-2.05443	-3.28858	0.000649459	0.00458388	Decrease	DE	-2.79492	-5.16359	4.48461e-07	4.36788e-06	Decrease	DE	-1.46912	-1.49526	0.0686476	0.316127	Decrease	nonDE	-0.0233875	0	0.999944	1	Decrease	nonDE	-3.63694	-5.04676	7.49432e-07	1.23283e-05	Decrease	DE	-1.35081
ENSG00000027001	-0.63226	0	0.944406	1	Decrease	nonDE	-0.79831	0	0.748214	1	Decrease	nonDE	-1.23678	-0.950657	0.171781	0.581493	Decrease	nonDE	-1.77251	-2.83128	0.00269124	0.0167281	Decrease	DE	-0.441814	0	0.978346	1	Decrease	nonDE	-1.38646	-1.09971	0.136757	0.558023	Decrease	nonDE	0.16605	0	0.994478	1	Increase	nonDE	-0.947576	0	0.549644	1	Decrease	nonDE	-1.22057
ENSG00000033011	-0.0481769	0	0.999991	1	Decrease	nonDE	0.0146087	0	0.999968	1	Increase	nonDE	-2.19072	-3.93137	6.86341e-05	0.000484147	Decrease	DE	-2.09458	-3.58622	0.000237583	0.0018071	Decrease	DE	-2.13906	-3.50333	0.000316315	0.00208795	Decrease	DE	-1.79393	-2.27414	0.0123071	0.0723591	Decrease	nonDE	-0.0627855	0	0.999766	1	Decrease	nonDE	-1.77565	-1.87683	0.0314034	0.167294	Decrease	nonDE	-1.51341
ENSG00000035141	-0.00304808	0	1	1	Decrease	nonDE	-0.378408	0	0.998229	1	Decrease	nonDE	-1.20615	-1.01973	0.154885	0.532274	Decrease	nonDE	-1.53488	-2.44965	0.00782244	0.0441686	Decrease	DE	-1.19067	-0.88858	0.187944	0.64001	Decrease	nonDE	-1.27749	-1.14846	0.126456	0.523143	Decrease	nonDE	0.37536	0	0.997828	1	Increase	nonDE	-0.474207	0	0.969949	1	Decrease	nonDE	-0.97642
ENSG00000040608	0.0492875	0	0.997328	1	Increase	nonDE	-0.455524	0	0.876264	1	Decrease	nonDE	-1.76442	-2.01047	0.0232362	0.102631	Decrease	nonDE	-2.34212	-3.37448	0.000488951	0.00351837	Decrease	DE	-2.31937	-3.18329	0.000913186	0.00555939	Decrease	DE	-1.98483	-2.10563	0.0185905	0.103203	Decrease	nonDE	0.504812	0	0.84709	1	Increase	nonDE	-1.3569	-0.612542	0.270675	0.890529	Decrease	nonDE	-1.90763
ENSG00000041802	0.0262907	0	1	1	Increase	nonDE	0.00138076	0	1	1	Increase	nonDE	-1.00609	-0.0395561	0.484254	1	Decrease	nonDE	-1.56631	-3.22288	0.000804096	0.00558103	Decrease	DE	-0.829752	0	0.860338	1	Decrease	nonDE	-1.35933	-1.84899	0.0333773	0.17175	Decrease	nonDE	0.0249099	0	1	1	Increase	nonDE	-0.955983	0	0.579159	1	Decrease	nonDE	-1.39769
ENSG00000047648	-0.721933	0	0.780464	1	Decrease	nonDE	-0.449484	0	0.899093	1	Decrease	nonDE	-3.57794	-5.51284	9.27709e-08	9.31797e-07	Decrease	DE	-2.32196	-3.14146	0.00104325	0.0070994	Decrease	DE	-3.15602	-4.13426	3.18996e-05	0.000245766	Decrease	DE	-1.65746	-1.25441	0.105984	0.453571	Decrease	nonDE	-0.272448	0	0.942913	1	Decrease	nonDE	-3.35353	-3.30525	0.000614906	0.00545495	Decrease	DE	-2.19274
ENSG00000051596	-0.00821215	0	0.999981	1	Decrease	nonDE	-0.431591	0	0.952926	1	Decrease	nonDE	-1.77928	-2.44947	0.0078262	0.0385986	Decrease	DE	-2.0281	-3.08429	0.00124897	0.0083438	Decrease	DE	-1.17322	-0.542599	0.294172	0.906453	Decrease	nonDE	-1.85045	-2.18832	0.0152262	0.0867545	Decrease	nonDE	0.423379	0	0.950056	1	Increase	nonDE	-1.49193	-1.01999	0.154825	0.598068	Decrease	nonDE	-0.557888
ENSG00000058453	0.0856446	0	0.999609	1	Increase	nonDE	0.10766	0	0.997028	1	Increase	nonDE	-1.7323	-2.27014	0.0124312	0.0586913	Decrease	nonDE	-2.69135	-4.61108	4.7691e-06	4.79395e-05	Decrease	DE	-2.18603	-3.30853	0.000608301	0.00383168	Decrease	DE	-1.74301	-1.92495	0.0282219	0.148328	Decrease	nonDE	-0.0220154	0	0.999335	1	Decrease	nonDE	-1.40705	-0.910715	0.182075	0.671859	Decrease	nonDE	-1.07817
ENSG00000062822	0.185049	0	0.997574	1	Increase	nonDE	0.159167	0	0.993168	1	Increase	nonDE	-2.6288	-4.42773	1.00642e-05	7.97436e-05	Decrease	DE	-2.616	-4.29035	1.73842e-05	0.000158711	Decrease	DE	-2.93954	-4.86286	1.65753e-06	1.51327e-05	Decrease	DE	-1.94651	-2.33097	0.0106553	0.0639066	Decrease	nonDE	0.0258827	0	0.998981	1	Increase	nonDE	-3.26468	-4.06045	4.22822e-05	0.000495334	Decrease	DE	-2.02158
ENSG00000063241	-0.551877	0	0.892768	1	Decrease	nonDE	-0.587973	0	0.823713	1	Decrease	nonDE	-2.49764	-4.02824	4.77626e-05	0.000345872	Decrease	DE	-2.42371	-3.69597	0.000161465	0.00126875	Decrease	DE	-1.76253	-1.84228	0.0338688	0.150228	Decrease	nonDE	-1.62751	-1.34412	0.0906371	0.400471	Decrease	nonDE	0.0360962	0	0.993525	1	Increase	nonDE	-2.63912	-2.86218	0.00245659	0.0185167	Decrease	DE	-2.5753
ENSG00000065060	0.524224	0	0.998888	1	Increase	nonDE	-0.343694	0	0.999055	1	Decrease	nonDE	-1.96201	-3.91464	7.30239e-05	0.000512516	Decrease	DE	-1.56507	-2.57017	0.00565217	0.0329841	Decrease	DE	-1.65072	-3.16329	0.000973377	0.00590575	Decrease	DE	-1.35833	-1.71696	0.044197	0.218717	Decrease	nonDE	0.867917	0	0.738295	1	Increase	nonDE	-1.75418	-2.09326	0.0191453	0.110746	Decrease	nonDE	-1.54165
ENSG00000070501	-0.123708	0	1	1	Decrease	nonDE	-0.354892	0	0.999594	1	Decrease	nonDE	-1.82169	-3.8859	8.11976e-05	0.00056552	Decrease	DE	-1.87098	-4.05859	4.25811e-05	0.000369124	Decrease	DE	-1.67302	-2.96606	0.00179846	0.0104218	Decrease	DE	-1.53198	-2.18848	0.0152202	0.0867545	Decrease	nonDE	0.231184	0	0.999929	1	Increase	nonDE	-1.81741	-2.42788	0.00828547	0.0540366	Decrease	nonDE	-1.16375
ENSG00000074071	-0.175135	0	1	1	Decrease	nonDE	-0.294137	0	0.999894	1	Decrease	nonDE	-1.66852	-3.33271	0.000561703	0.00345314	Decrease	DE	-1.53763	-2.79183	0.00302043	0.0185231	Decrease	DE	-1.4356	-2.0288	0.0222712	0.104277	Decrease	nonDE	-1.39514	-1.68536	0.0471721	0.230978	Decrease	nonDE	0.119003	0	0.999993	1	Increase	nonDE	-0.896749	0	0.653108	1	Decrease	nonDE	-1.61315
ENSG00000074706	-0.00642335	0	0.99993	1	Decrease	nonDE	0.155681	0	0.99285	1	Increase	nonDE	-1.7982	-1.9682	0.0255982	0.111803	Decrease	nonDE	-2.02164	-2.41727	0.00851981	0.047762	Decrease	DE	-1.28452	-0.721297	0.236018	0.76764	Decrease	nonDE	-2.02441	-1.98835	0.0244478	0.130907	Decrease	nonDE	-0.162104	0	0.991097	1	Decrease	nonDE	-2.18924	-1.95142	0.0265906	0.146062	Decrease	nonDE	-2.54177
ENSG00000075391	-0.395448	0	0.999965	1	Decrease	nonDE	-0.791004	0	0.859731	1	Decrease	nonDE	-1.6596	-3.54813	0.000271137	0.00174831	Decrease	DE	-1.72055	-3.91794	7.21385e-05	0.00060607	Decrease	DE	-1.92792	-3.92193	7.10792e-05	0.000516809	Decrease	DE	-1.25088	-1.14789	0.126573	0.523455	Decrease	nonDE	0.395556	0	0.998258	1	Increase	nonDE	-0.904013	0	0.634921	1	Decrease	nonDE	-0.688637
ENSG00000076067	-0.103195	0	0.99873	1	Decrease	nonDE	-0.190407	0	0.986618	1	Decrease	nonDE	-3.09034	-4.82967	1.90915e-06	1.64816e-05	Decrease	DE	-2.12758	-2.88555	0.00229178	0.0144942	Decrease	DE	-3.60937	-5.23886	3.20956e-07	3.19301e-06	Decrease	DE	-1.56652	-1.30878	0.0964709	0.421199	Decrease	nonDE	0.0872125	0	0.993745	1	Increase	nonDE	-3.69763	-3.89617	7.81809e-05	0.000867255	Decrease	DE	-1.30259
ENSG00000076662	0.0803803	0	0.999843	1	Increase	nonDE	-0.24618	0	0.990045	1	Decrease	nonDE	-2.31481	-3.93996	6.64783e-05	0.000469733	Decrease	DE	-2.54301	-4.40156	1.11782e-05	0.000104957	Decrease	DE	-2.55311	-4.26068	1.95328e-05	0.000154573	Decrease	DE	-1.89139	-2.35988	0.00989239	0.0597562	Decrease	nonDE	0.32656	0	0.979659	1	Increase	nonDE	-1.95141	-1.94497	0.0269804	0.147814	Decrease	nonDE	-1.57983
ENSG00000079616	-0.146052	0	0.999996	1	Decrease	nonDE	0.195549	0	0.999875	1	Increase	nonDE	-2.35159	-4.82906	1.9141e-06	1.65129e-05	Decrease	DE	-2.15011	-4.21621	2.32377e-05	0.000209256	Decrease	DE	-1.89344	-3.06755	0.00131597	0.00781788	Decrease	DE	-1.777	-2.42628	0.00832056	0.0517352	Decrease	nonDE	-0.341601	0	0.998117	1	Decrease	nonDE	-2.30016	-3.31832	0.000589023	0.00526606	Decrease	DE	-1.9204
ENSG00000082269	-0.0313899	0	1	1	Decrease	nonDE	0.0335022	0	1	1	Increase	nonDE	-1.79224	-4.74422	2.73936e-06	2.31856e-05	Decrease	DE	-1.51873	-3.42008	0.000419664	0.00306198	Decrease	DE	-1.82665	-4.54059	6.36994e-06	5.42072e-05	Decrease	DE	-1.37647	-2.13613	0.0172814	0.0967495	Decrease	nonDE	-0.0648921	0	1	1	Decrease	nonDE	-1.56394	-2.55528	0.00588726	0.040107	Decrease	DE	-1.29139
ENSG00000083457	-0.374815	0	0.999988	1	Decrease	nonDE	-0.11688	0	1	1	Decrease	nonDE	-2.39856	-6.51744	7.38213e-10	9.24836e-09	Decrease	DE	-1.81623	-4.57293	5.57977e-06	5.55981e-05	Decrease	DE	-1.91	-4.03153	4.71735e-05	0.000353238	Decrease	DE	-1.48899	-2.21417	0.0142893	0.0822013	Decrease	nonDE	-0.257935	0	0.999969	1	Decrease	nonDE	-2.01998	-3.55511	0.000264677	0.00258188	Decrease	DE	-1.62946
ENSG00000087589	-0.140018	0	0.999527	1	Decrease	nonDE	-0.41178	0	0.964582	1	Decrease	nonDE	-3.89749	-6.71856	2.67724e-10	3.53255e-09	Decrease	DE	-1.92003	-2.70434	0.00388525	0.0232466	Decrease	DE	-3.74499	-5.88782	1.6038e-08	1.86318e-07	Decrease	DE	-0.641683	0	0.855082	1	Decrease	nonDE	0.271762	0	0.983903	1	Increase	nonDE	-3.32286	-3.71945	0.000148506	0.00154153	Decrease	DE	-0.440586
ENSG00000089053	-0.114008	0	1	1	Decrease	nonDE	-0.14076	0	1	1	Decrease	nonDE	-1.16883	-1.85232	0.0331364	0.140231	Decrease	nonDE	-1.2374	-2.57105	0.00563856	0.0329465	Decrease	DE	-1.08206	-0.826222	0.205104	0.687244	Decrease	nonDE	-1.09084	-0.831602	0.203587	0.760419	Decrease	nonDE	0.0267522	0	1	1	Increase	nonDE	-1.25477	-1.83838	0.0341564	0.180122	Decrease	nonDE	-0.84844
ENSG00000090013	0.0256858	0	1	1	Increase	nonDE	0.326657	0	0.999978	1	Increase	nonDE	-1.94307	-5.01325	8.6722e-07	7.79255e-06	Decrease	DE	-1.50441	-3.02731	0.0014908	0.00976342	Decrease	DE	-1.98873	-4.84194	1.81211e-06	1.6472e-05	Decrease	DE	-1.34888	-1.85317	0.0330751	0.170686	Decrease	nonDE	-0.300971	0	0.999978	1	Decrease	nonDE	-2.35968	-5.08166	6.43349e-07	1.06813e-05	Decrease	DE	-1.01029
ENSG00000090447	-0.14218	0	0.990405	1	Decrease	nonDE	-2.04929	-1.86822	0.0320033	1	Decrease	nonDE	-2.49805	-3.60399	0.000223306	0.00145184	Decrease	DE	-2.32563	-3.13472	0.00106577	0.00723695	Decrease	DE	-2.43935	-3.17151	0.000948206	0.0057614	Decrease	DE	-1.96716	-1.93326	0.0277007	0.145956	Decrease	nonDE	1.90711	1.57576	0.0587696	1	Increase	nonDE	-0.227632	0	0.907726	1	Decrease	nonDE	-1.18611
ENSG00000091127	-0.625409	0	0.881812	1	Decrease	nonDE	-0.42352	0	0.935352	1	Decrease	nonDE	-2.08723	-2.97996	0.00172389	0.00969879	Decrease	DE	-2.12861	-3.04383	0.00141656	0.00933573	Decrease	DE	-0.163689	0	0.990457	1	Decrease	nonDE	-2.02013	-2.10219	0.0187431	0.103912	Decrease	nonDE	-0.201889	0	0.974367	1	Decrease	nonDE	-0.986994	0	0.510226	1	Decrease	nonDE	-1.49383
ENSG00000092094	-0.0528934	0	1	1	Decrease	nonDE	0.0601501	0	1	1	Increase	nonDE	-1.54286	-2.95444	0.00186302	0.0104254	Decrease	DE	-1.5621	-3.12307	0.00110571	0.0074677	Decrease	DE	-1.55017	-2.78055	0.0031211	0.0172652	Decrease	DE	-1.38623	-1.80172	0.0369661	0.187599	Decrease	nonDE	-0.113043	0	1	1	Decrease	nonDE	-1.20652	-0.873686	0.191959	0.696643	Decrease	nonDE	-1.48326
ENSG00000099624	-0.121431	0	0.999786	1	Decrease	nonDE	0.200364	0	0.997495	1	Increase	nonDE	-1.82228	-2.85145	0.00253586	0.0139111	Decrease	DE	-1.80844	-2.7729	0.00319112	0.0194651	Decrease	DE	-1.42263	-1.38483	0.0842516	0.330649	Decrease	nonDE	-1.23991	-0.724848	0.234931	0.850623	Decrease	nonDE	-0.321795	0	0.988699	1	Decrease	nonDE	-1.76728	-1.8908	0.0304502	0.163256	Decrease	nonDE	-1.48735
ENSG00000099725	-0.162765	0	0.999954	1	Decrease	nonDE	-0.0247875	0	0.999962	1	Decrease	nonDE	-1.82085	-3.05217	0.00138043	0.00792679	Decrease	DE	-1.73708	-2.70585	0.00386856	0.0231578	Decrease	DE	-1.21453	-0.782102	0.217796	0.720336	Decrease	nonDE	-1.25875	-0.858894	0.195998	0.739122	Decrease	nonDE	-0.137977	0	0.999299	1	Decrease	nonDE	-0.809704	0	0.711495	1	Decrease	nonDE	-1.09428
ENSG00000100068	-0.450058	0	0.949498	1	Decrease	nonDE	0.523857	0	0.915657	1	Increase	nonDE	-2.28758	-3.39271	0.000460062	0.00287103	Decrease	DE	-2.426	-3.6208	0.000210546	0.00161616	Decrease	DE	-2.0964	-2.52982	0.00630959	0.0330785	Decrease	DE	-1.82381	-1.72019	0.0439013	0.217432	Decrease	nonDE	-0.973915	0	0.527568	1	Decrease	nonDE	-3.69576	-4.55321	6.04952e-06	8.28751e-05	Decrease	DE	-2.05622
ENSG00000100079	-1.97062	-1.68759	0.0469568	1	Decrease	nonDE	-1.43689	-0.590831	0.27847	1	Decrease	nonDE	-6.1112	-4.1285	3.26445e-05	0.000241131	Decrease	DE	-5.10315	-3.58188	0.000241416	0.00183292	Decrease	DE	-4.3225	-2.45999	0.00767707	0.0396506	Decrease	DE	-3.47744	-1.69115	0.0479774	0.234007	Decrease	nonDE	-0.533732	0	0.745579	1	Decrease	nonDE	-5.26781	-2.26775	0.0130718	0.080164	Decrease	nonDE	-3.40023
ENSG00000100321	-0.749824	0	0.736554	1	Decrease	nonDE	-1.25938	-0.49991	0.30901	1	Decrease	nonDE	-2.99892	-4.94255	1.17772e-06	1.04257e-05	Decrease	DE	-3.00048	-4.74477	2.73296e-06	2.85719e-05	Decrease	DE	-2.37214	-3.00563	0.00159369	0.00933063	Decrease	DE	-1.84508	-1.62862	0.0529207	0.253836	Decrease	nonDE	0.509554	0	0.816338	1	Increase	nonDE	-1.46205	-0.7146	0.238184	0.816639	Decrease	nonDE	-1.70839
ENSG00000100575	-0.219826	0	0.999987	1	Decrease	nonDE	0.0181464	0	0.999998	1	Increase	nonDE	-2.3225	-4.93192	1.23288e-06	1.08986e-05	Decrease	DE	-2.38392	-5.02346	8.29542e-07	9.29868e-06	Decrease	DE	-1.85277	-3.04386	0.00141644	0.00835929	Decrease	DE	-1.68146	-2.2656	0.0125737	0.0735813	Decrease	nonDE	-0.237973	0	0.999617	1	Decrease	nonDE	-2.20423	-3.15179	0.00100961	0.0084034	Decrease	DE	-2.13461
ENSG00000100605	-0.0356045	0	1	1	Decrease	nonDE	0.0909837	0	1	1	Increase	nonDE	-1.497	-3.72397	0.000146125	0.000978458	Decrease	DE	-1.5674	-4.22251	2.26744e-05	0.000204625	Decrease	DE	-1.64502	-4.22858	2.21443e-05	0.000173595	Decrease	DE	-1.3625	-2.37699	0.00946405	0.0575604	Decrease	nonDE	-0.126588	0	1	1	Decrease	nonDE	-1.52361	-2.7823	0.00310531	0.0228433	Decrease	DE	-1.28582
ENSG00000100997	0.0236383	0	1	1	Increase	nonDE	0.0407369	0	1	1	Increase	nonDE	-1.6468	-4.63287	4.35832e-06	3.62038e-05	Decrease	DE	-1.45682	-3.44842	0.000381368	0.00279558	Decrease	DE	-1.50908	-3.51892	0.000299854	0.00198766	Decrease	DE	-1.24723	-1.66774	0.0488999	0.237644	Decrease	nonDE	-0.0170986	0	1	1	Decrease	nonDE	-1.76416	-3.72866	0.000143695	0.00149727	Decrease	DE	-1.05707
ENSG00000101003	0.260831	0	0.953788	1	Increase	nonDE	-1.69147	-1.02612	0.153435	1	Decrease	nonDE	-2.25979	-2.47079	0.007395	0.0366534	Decrease	DE	-3.07966	-3.88099	8.26787e-05	0.000684529	Decrease	DE	-2.55398	-2.84145	0.00261182	0.0146746	Decrease	DE	-2.134	-1.92155	0.0284373	0.14921	Decrease	nonDE	1.9523	1.39518	0.0826984	1	Increase	nonDE	-0.139454	0	0.936091	1	Decrease	nonDE	-0.440937
ENSG00000101361	-0.0317974	0	1	1	Decrease	nonDE	0.0237597	0	1	1	Increase	nonDE	-1.05767	-0.422658	0.336625	1	Decrease	nonDE	-1.58433	-3.78693	0.000116523	0.000941724	Decrease	DE	-0.633024	0	0.996138	1	Decrease	nonDE	-1.37123	-2.12603	0.0177061	0.0988181	Decrease	nonDE	-0.0555571	0	1	1	Decrease	nonDE	-0.998592	0	0.502893	1	Decrease	nonDE	-1.37259
ENSG00000101868	-0.285411	0	0.999961	1	Decrease	nonDE	-0.059257	0	0.999995	1	Decrease	nonDE	-1.64909	-2.83607	0.00265355	0.0144933	Decrease	DE	-2.08203	-4.33529	1.45563e-05	0.000134461	Decrease	DE	-1.08691	-0.368155	0.356681	1	Decrease	nonDE	-0.914843	0	0.632084	1	Decrease	nonDE	-0.226154	0	0.99973	1	Decrease	nonDE	-2.21582	-3.29965	0.000626322	0.00554054	Decrease	DE	-1.30292
ENSG00000103150	-0.0144682	0	1	1	Decrease	nonDE	0.00949029	0	1	1	Increase	nonDE	-1.39227	-2.56576	0.00572085	0.0291745	Decrease	DE	-1.37963	-2.54971	0.00597745	0.0346565	Decrease	DE	-1.18444	-1.20877	0.114485	0.429744	Decrease	nonDE	-0.987179	0	0.531821	1	Decrease	nonDE	-0.0239585	0	1	1	Decrease	nonDE	-1.49801	-2.22851	0.0137917	0.0839217	Decrease	nonDE	-1.06589
ENSG00000103187	0.104541	0	1	1	Increase	nonDE	0.12319	0	1	1	Increase	nonDE	-2.28421	-10.4003	4.63732e-19	1.47535e-17	Decrease	DE	-1.31313	-2.58919	0.00536405	0.0314639	Decrease	DE	-2.6673	-12.1108	2.66465e-23	1.64539e-21	Decrease	DE	-1.34706	-2.41533	0.00856343	0.0528781	Decrease	nonDE	-0.0186493	0	1	1	Decrease	nonDE	-2.41787	-7.66979	1.8666e-12	8.09615e-11	Decrease	DE	-1.13772
ENSG00000103253	-0.614881	0	0.852621	1	Decrease	nonDE	0.165645	0	0.980254	1	Increase	nonDE	-2.24386	-3.35054	0.000529484	0.00327595	Decrease	DE	-2.08987	-2.84031	0.00262065	0.0163513	Decrease	DE	-0.979335	0	0.520217	1	Decrease	nonDE	-1.79645	-1.68215	0.0474827	0.232076	Decrease	nonDE	-0.780526	0	0.689141	1	Decrease	nonDE	-1.58932	-1.12409	0.131536	0.53016	Decrease	nonDE	-2.42289
ENSG00000103264	0.133605	0	0.989507	1	Increase	nonDE	0.337838	0	0.931258	1	Increase	nonDE	-1.54221	-1.25916	0.105126	0.384184	Decrease	nonDE	-2.29303	-2.72799	0.00363167	0.0218966	Decrease	DE	-2.01648	-2.10479	0.0186275	0.0888494	Decrease	nonDE	-2.12425	-2.05939	0.0207372	0.113611	Decrease	nonDE	-0.204233	0	0.961031	1	Decrease	nonDE	-0.956891	0	0.530499	1	Decrease	nonDE	-2.46568
ENSG00000103356	0.0835048	0	0.992432	1	Increase	nonDE	-0.198124	0	0.953113	1	Decrease	nonDE	-1.39711	-0.93785	0.17504	0.590294	Decrease	nonDE	-2.461	-3.11151	0.00114675	0.00771163	Decrease	DE	-1.59841	-1.31449	0.0955107	0.367586	Decrease	nonDE	-1.65475	-1.27317	0.102628	0.443027	Decrease	nonDE	0.281629	0	0.92554	1	Increase	nonDE	-1.77185	-1.17301	0.121503	0.499195	Decrease	nonDE	-1.83043
ENSG00000103415	-0.451638	0	0.984671	1	Decrease	nonDE	-0.462838	0	0.956487	1	Decrease	nonDE	-2.21756	-3.79099	0.000114822	0.000779684	Decrease	DE	-2.12371	-3.47495	0.000348517	0.00257283	Decrease	DE	-1.71202	-2.01439	0.0230271	0.107263	Decrease	nonDE	-1.76856	-1.9376	0.027432	0.144661	Decrease	nonDE	0.0112001	0	0.999652	1	Increase	nonDE	-1.28627	-0.629512	0.265066	0.878066	Decrease	nonDE	-0.867192
ENSG00000104381	-0.591768	0	0.862816	1	Decrease	nonDE	-0.00183487	0	0.9998	1	Decrease	nonDE	-1.92865	-2.31365	0.0111367	0.0530997	Decrease	nonDE	-2.48302	-3.41382	0.000428607	0.00311816	Decrease	DE	-0.738338	0	0.72942	1	Decrease	nonDE	-0.258751	0	0.952017	1	Decrease	nonDE	-0.589933	0	0.816589	1	Decrease	nonDE	-1.92192	-1.56747	0.0597322	0.284276	Decrease	nonDE	-1.87545
ENSG00000104408	0.0462928	0	1	1	Increase	nonDE	0.0264911	0	1	1	Increase	nonDE	-1.26483	-2.7506	0.00340343	0.0182005	Decrease	DE	-1.26701	-2.77238	0.0031959	0.0194847	Decrease	DE	-1.17918	-1.76024	0.0403718	0.175654	Decrease	nonDE	-1.18464	-1.6509	0.0505993	0.244229	Decrease	nonDE	0.0198017	0	1	1	Increase	nonDE	-1.07942	-0.584693	0.279889	0.911039	Decrease	nonDE	-1.2362
ENSG00000104976	-0.196436	0	0.999983	1	Decrease	nonDE	0.0936902	0	0.999973	1	Increase	nonDE	-2.01992	-3.94035	6.63832e-05	0.000469325	Decrease	DE	-1.6686	-2.70971	0.00382625	0.0229577	Decrease	DE	-1.12625	-0.507392	0.306374	0.933723	Decrease	nonDE	-1.28236	-0.988411	0.162404	0.63876	Decrease	nonDE	-0.290126	0	0.998777	1	Decrease	nonDE	-1.65361	-1.89013	0.0304954	0.163429	Decrease	nonDE	-1.36071
ENSG00000105135	-0.101027	0	0.998918	1	Decrease	nonDE	0.012607	0	0.99952	1	Increase	nonDE	-1.53315	-1.61081	0.0548359	0.218907	Decrease	nonDE	-2.08947	-3.07726	0.0012767	0.00850791	Decrease	DE	-1.4104	-1.15112	0.125909	0.464196	Decrease	nonDE	-1.85696	-2.02666	0.0223825	0.121061	Decrease	nonDE	-0.113634	0	0.993806	1	Decrease	nonDE	-1.37341	-0.7945	0.214185	0.75689	Decrease	nonDE	-1.01974
ENSG00000105364	0.0420669	0	0.999781	1	Increase	nonDE	0.285402	0	0.986827	1	Increase	nonDE	-1.81085	-2.44005	0.00802376	0.0394423	Decrease	DE	-1.971	-2.82024	0.00277986	0.0172161	Decrease	DE	-2.0529	-2.86846	0.00241125	0.0136518	Decrease	DE	-1.66051	-1.66544	0.0491293	0.238511	Decrease	nonDE	-0.243335	0	0.988466	1	Decrease	nonDE	-2.30861	-2.6642	0.0043525	0.0307373	Decrease	DE	-1.76481
ENSG00000105640	-0.112318	0	1	1	Decrease	nonDE	-0.00567844	0	1	1	Decrease	nonDE	-1.17468	-0.942139	0.173944	0.58723	Decrease	nonDE	-1.73085	-3.5178	0.000301005	0.00224857	Decrease	DE	-0.790226	0	0.86627	1	Decrease	nonDE	-1.51841	-2.13983	0.0171284	0.0960219	Decrease	nonDE	-0.10664	0	0.999997	1	Decrease	nonDE	-1.00812	-0.0314712	0.487471	1	Decrease	nonDE	-1.40827
[truncated: 217 more rows]
[truncated: 23 more columns]

## Sheet: TD NT> LPS or NT> LTA
GeneID	hgnc_symbol	description	LPSVennGroup	LTAVennGroup
ENSG00000011295	TTC19	tetratricopeptide repeat domain 19 [Source:HGNC Symbol;Acc:HGNC:26006]	TD.NT>LPS	TD.NT>LTA
[truncated: 53 more rows]
