# Supplementary material for: Dysregulated gene expression associated with inflammatory and translation pathways in activated monocytes from children with autism spectrum disorder
Source: Transl Psychiatry. 2022 Jan 26;12:39. doi: 10.1038/s41398-021-01766-0 (PMC8791942; doi:10.1038/s41398-021-01766-0)
Supplement: Supplementary file 8 — Table 6S [file 41398_2021_1766_MOESM8_ESM.xlsx]

## Sheet: KEGG
Cluster	ID	Description	GeneRatio	BgRatio	pvalue	p.adjust	qvalue	geneID	Count
AD.NT < LPS	hsa05130	Pathogenic Escherichia coli infection	8/35	150/4836	8.21607e-06	0.00123241	0.00105512	355/8440/4793/4790/8936/81873/257397/23365	8
PDDNOS.NT>LPS	hsa00830	Retinol metabolism	2/18	15/4836	0.00133526	0.0347167	0.0337328	29785/317749	2
TD.NT>LPS	hsa00860	Porphyrin and chlorophyll metabolism	4/85	20/4836	0.000347494	0.0489966	0.0486492	2235/3163/5498/7390	4

## Sheet: BP
Cluster	ID	Description	GeneRatio	BgRatio	pvalue	p.adjust	qvalue	geneID	Count
AD.NT<LPS	GO:0002223	stimulatory C-type lectin receptor signaling pathway	7/62	87/10140	8.99594e-07	0.000533852	0.000510902	PSMA3/NFKB1/TAB3/PSMB4/CLEC4E/CLEC4D/PSMD12	7
AD.NT<LPS	GO:0002220	innate immune response activating cell surface receptor signaling pathway	7/62	90/10140	1.13391e-06	0.000533852	0.000510902	PSMA3/NFKB1/TAB3/PSMB4/CLEC4E/CLEC4D/PSMD12	7
AD.NT<LPS	GO:0002758	innate immune response-activating signal transduction	7/62	91/10140	1.22256e-06	0.000533852	0.000510902	PSMA3/NFKB1/TAB3/PSMB4/CLEC4E/CLEC4D/PSMD12	7
AD.NT<LPS	GO:0038093	Fc receptor signaling pathway	7/62	163/10140	5.7056e-05	0.0124572	0.0119217	PSMA3/NFKB1/TAB3/PSMB4/CLEC4E/CLEC4D/PSMD12	7
AD.NT<LPS	GO:0002833	positive regulation of response to biotic stimulus	7/62	187/10140	0.00013539	0.0253372	0.024248	PSMA3/NFKB1/TAB3/PSMB4/CLEC4E/CLEC4D/PSMD12	7
AD.NT<LPS	GO:0070498	interleukin-1-mediated signaling pathway	5/62	94/10140	0.000262275	0.0429475	0.0411012	PSMA3/NFKB1/TAB3/PSMB4/PSMD12	5
AD.NT<LPS	GO:0043618	regulation of transcription from RNA polymerase II promoter in response to stress	5/62	99/10140	0.000333852	0.0485941	0.046505	NCK2/PSMA3/CHEK1/PSMB4/PSMD12	5
TD.NT>LPS	GO:0022613	ribonucleoprotein complex biogenesis	24/170	408/10140	7.29828e-08	0.000143922	0.000143922	CLNS1A/EXOSC7/NUFIP1/RPLP0/EIF3E/WDR75/WDR77/DDX54/RIOK1/RPP40/KRI1/LSM4/MYBBP1A/IMP4/RPS24/TARBP2/RPS2/NOB1/EIF2D/RPL26/RIOX2/MRPL11/DDX51/RPF2	24
TD.NT>LPS	GO:0016072	rRNA metabolic process	14/170	212/10140	1.24991e-05	0.00821606	0.00821606	EXOSC7/WDR75/DDX54/RIOK1/RPP40/KRI1/IMP4/RPS24/RPS2/NOB1/NIFK/RPL26/DDX51/RPF2	14
TD.NT>LPS	GO:0006364	rRNA processing	13/170	205/10140	3.94737e-05	0.0166156	0.0166156	EXOSC7/WDR75/DDX54/RIOK1/RPP40/KRI1/IMP4/RPS24/RPS2/NOB1/RPL26/DDX51/RPF2	13
TD.NT>LPS	GO:0033013	tetrapyrrole metabolic process	6/170	40/10140	4.86408e-05	0.0166156	0.0166156	FECH/TSPO/HMOX2/CLYBL/PPOX/UROS	6
TD.NT>LPS	GO:0042168	heme metabolic process	5/170	25/10140	5.05545e-05	0.0166156	0.0166156	FECH/TSPO/HMOX2/PPOX/UROS	5

## Sheet: CC
Cluster	ID	Description	GeneRatio	BgRatio	pvalue	p.adjust	qvalue	geneID	Count
PDDNOS.NT<LPS	GO:0097546	ciliary base	3/27	24/10515	2.94822e-05	0.00341993	0.00307235	MOK/NPHP4/CFAP36	3
TD.NT<LPS	GO:0099512	supramolecular fiber	13/90	465/10515	0.000152473	0.0186132	0.0159038	NCKAP1/DNM2/CTTN/NRP1/KATNAL1/MDM1/FHDC1/GAS8/TWF1/BAG3/GOLGA2/SYNPO2/KLC2	13
TD.NT<LPS	GO:0099081	supramolecular polymer	13/90	466/10515	0.000155759	0.0186132	0.0159038	NCKAP1/DNM2/CTTN/NRP1/KATNAL1/MDM1/FHDC1/GAS8/TWF1/BAG3/GOLGA2/SYNPO2/KLC2	13
TD.NT<LPS	GO:0099513	polymeric cytoskeletal fiber	11/90	374/10515	0.000332424	0.0228931	0.0195607	NCKAP1/DNM2/CTTN/NRP1/KATNAL1/MDM1/FHDC1/GAS8/TWF1/GOLGA2/KLC2	11
TD.NT<LPS	GO:0005788	endoplasmic reticulum lumen	7/90	157/10515	0.000383148	0.0228931	0.0195607	VCAN/ERLEC1/P4HA2/TIMP1/QSOX1/CFP/THBS1	7
TD.NT<LPS	GO:0031253	cell projection membrane	7/90	166/10515	0.000535947	0.0256182	0.0218892	NCKAP1/DNM2/TWF1/PSD3/TCTN2/DPP4/EFCAB7	7
TD.NT<LPS	GO:0009986	cell surface	11/90	414/10515	0.000779804	0.0310622	0.0265407	NRP1/NTSR1/TNFSF4/PLAU/RTP4/THBS1/IGSF3/CD226/CXCR5/DPP4/TNF	11
TD.NT<LPS	GO:0031256	leading edge membrane	5/90	98/10515	0.0014923	0.0459233	0.0392386	NCKAP1/DNM2/TWF1/PSD3/DPP4	5
TD.NT<LPS	GO:0005925	focal adhesion	9/90	322/10515	0.00169289	0.0459233	0.0392386	NCKAP1/DNM2/CTTN/NRP1/PLAU/TWF1/SLC4A2/SYNPO2/DPP4	9
TD.NT<LPS	GO:0030055	cell-substrate junction	9/90	323/10515	0.00172933	0.0459233	0.0392386	NCKAP1/DNM2/CTTN/NRP1/PLAU/TWF1/SLC4A2/SYNPO2/DPP4	9
TD.NT>LPS	GO:0005840	ribosome	15/180	212/10515	3.40034e-06	0.0010473	0.00101652	MRPS34/NUFIP1/RPLP0/MRPS26/MRPS12/MRPL15/RPS24/RPS2/EIF2D/MRPS28/RPL26/METTL17/RPL4/MRPL11/MRPL40	15
TD.NT>LPS	GO:0005759	mitochondrial matrix	19/180	397/10515	4.86027e-05	0.00498987	0.00484321	FECH/HSD17B10/MRPS34/MCCC1/ATP5F1D/MLYCD/TWNK/NDUFS7/ACOT2/MCEE/GOT2/MRPS26/TST/MRPS12/MRPL15/MRPS28/FDXR/MRPL11/MRPL40	19
TD.NT>LPS	GO:0098798	mitochondrial protein complex	12/180	240/10515	0.000855982	0.0366566	0.0355792	HSD17B10/MRPS34/MCCC1/ATP5F1D/NDUFS7/MRPS26/MRPS12/ATP5MC2/MRPL15/MRPS28/MRPL11/MRPL40	12
TD.NT>LPS	GO:0005743	mitochondrial inner membrane	16/180	404/10515	0.00153421	0.0437569	0.0424708	TTC19/FECH/MRPS34/ATP5F1D/NDUFS7/GOT2/MRPS26/MRPS12/ATP5MC2/MRPL15/PPOX/MRPS28/FDXR/PHB/MRPL11/MRPL40	16
TD.NT>LPS	GO:0019866	organelle inner membrane	17/180	446/10515	0.00165632	0.0437569	0.0424708	TTC19/FECH/MRPS34/ATP5F1D/NDUFS7/GOT2/MRPS26/MRPS12/ATP5MC2/MRPL15/PPOX/MRPS28/FDXR/PHB/MRPL11/MRPL40/TMEM120B	17
