# Supplementary material for: Dysregulated gene expression associated with inflammatory and translation pathways in activated monocytes from children with autism spectrum disorder
Source: Transl Psychiatry. 2022 Jan 26;12:39. doi: 10.1038/s41398-021-01766-0 (PMC8791942; doi:10.1038/s41398-021-01766-0)
Supplement: Supplementary file 9 — Table 7S [file 41398_2021_1766_MOESM9_ESM.xlsx]

## Sheet: KEGG
Cluster	ID	Description	GeneRatio	BgRatio	pvalue	p.adjust	qvalue	geneID	Count
TD.NT<LTA	hsa04060	Cytokine-cytokine receptor interaction	10/54	147/4836	3.76944e-06	0.000433485	0.000433485	3604/6367/6355/130399/8744/26525/27242/643/1437/6357	10

## Sheet: MF
Cluster	ID	Description	GeneRatio	BgRatio	pvalue	p.adjust	qvalue	geneID	Count
AD.NT>LTA	GO:0019842	vitamin binding	5/75	68/10195	0.000136797	0.0326945	0.0309594	PLOD1/ACCS/GOT2/RBP7/TCN2	5

## Sheet: BP
Cluster	ID	Description	GeneRatio	BgRatio	pvalue	p.adjust	qvalue	geneID	Count
TD.NT>LTA	GO:0022613	ribonucleoprotein complex biogenesis	27/229	408/10140	4.841e-07	0.00130175	0.00128771	LAS1L/GCFC2/NOP56/EIF3E/NSUN5P2/WDR75/MRPS7/RPL35/RPS6/NHP2/RPL7/PDCD11/ATM/GEMIN6/DDX21/BMS1/RPUSD2/TSR1/RPSA/MRPL1/ATR/SF3A3/NOC2L/RPL12/NOL8/RNU5A-1/NSUN5P1	27
TD.NT>LTA	GO:0006364	rRNA processing	16/229	205/10140	1.57092e-05	0.0140807	0.0139288	LAS1L/NOP56/NSUN5P2/WDR75/RPL35/RPS6/NHP2/RPL7/PDCD11/DDX21/BMS1/RPUSD2/TSR1/MRPL1/NOL8/NSUN5P1	16
TD.NT>LTA	GO:0016072	rRNA metabolic process	16/229	212/10140	2.3848e-05	0.0160318	0.0158589	LAS1L/NOP56/NSUN5P2/WDR75/RPL35/RPS6/NHP2/RPL7/PDCD11/DDX21/BMS1/RPUSD2/TSR1/MRPL1/NOL8/NSUN5P1	16

## Sheet: CC
Cluster	ID	Description	GeneRatio	BgRatio	pvalue	p.adjust	qvalue	geneID	Count
TD.NT<LTA	GO:0031012	extracellular matrix	10/101	171/10515	5.33736e-06	0.00116354	0.00108995	MMP25/LAMB1/LGALS1/TIMP3/MMP9/CTSH/CFP/EMILIN2/LRRC32/ANXA6	10
TD.NT<LTA	GO:1904724	tertiary granule lumen	4/101	42/10515	0.00067825	0.0492862	0.0461686	MMP9/CTSH/CFP/OSCAR	4
TD.NT>LTA	GO:0044391	ribosomal subunit	14/238	177/10515	4.80295e-05	0.0170929	0.0168868	MRPS34/MRPL4/RPL18A/MRPS7/MRPS26/RPL35/RPS6/MRPL15/RPL7/MRPL58/RPSA/MRPL1/MRPL40/RPL12	14
TD.NT>LTA	GO:0005759	mitochondrial matrix	22/238	397/10515	9.54909e-05	0.0170929	0.0168868	PDK4/MIPEP/MRPS34/ATP5F1D/MLYCD/EARS2/MRPL4/WARS2/MCEE/MRPS7/MRPS26/MCCC2/NARS2/MRPL15/FDXR/MRPL58/SUCLG2/PC/MRPL40/SDHAF3/SDHAF1/MARS2	22
