# Supplementary material for: Dysregulated gene expression associated with inflammatory and translation pathways in activated monocytes from children with autism spectrum disorder
Source: Transl Psychiatry. 2022 Jan 26;12:39. doi: 10.1038/s41398-021-01766-0 (PMC8791942; doi:10.1038/s41398-021-01766-0)
Supplement: Supplementary file 10 — Table 8S [file 41398_2021_1766_MOESM10_ESM.xlsx]

## Sheet: FishersExactTest
	pval	OR	comparison	FDR
PDDNOS.NT>LTA.PDDNOS.NT>LPS	1	0	PDDNOS.NT>LTA.PDDNOS.NT>LPS	1
PDDNOS.NT<LTA.PDDNOS.NT<LPS	2.3454e-05	66.8334	PDDNOS.NT<LTA.PDDNOS.NT<LPS	3.5181e-05
AD.NT>LTA.AD.NT>LPS	6.01543e-05	7.88901	AD.NT>LTA.AD.NT>LPS	7.21852e-05
AD.NT<LTA.AD.NT<LPS	1.16274e-10	23.913	AD.NT<LTA.AD.NT<LPS	2.32548e-10
TD.NT>LTA.TD.NT>LPS	3.21539e-42	18.096	TD.NT>LTA.TD.NT>LPS	1.92924e-41
TD.NT<LTA.TD.NT<LPS	5.02957e-15	17.9182	TD.NT<LTA.TD.NT<LPS	1.50887e-14

## Sheet: UniqueAD_NT<LPS.NT<LTA
GeneID	logFC.TD.NTvsAD.NT	t.TD.NTvsAD.NT	P.Value.TD.NTvsAD.NT	adj.P.Val.TD.NTvsAD.NT	direction.TD.NTvsAD.NT	significance.TD.NTvsAD.NT	logFC.TD.NTvsPDDNOS.NT	t.TD.NTvsPDDNOS.NT	P.Value.TD.NTvsPDDNOS.NT	adj.P.Val.TD.NTvsPDDNOS.NT	direction.TD.NTvsPDDNOS.NT	significance.TD.NTvsPDDNOS.NT	logFC.TD.NTvsTD.LPS	t.TD.NTvsTD.LPS	P.Value.TD.NTvsTD.LPS	adj.P.Val.TD.NTvsTD.LPS	direction.TD.NTvsTD.LPS	significance.TD.NTvsTD.LPS	logFC.TD.NTvsTD.LTA	t.TD.NTvsTD.LTA	P.Value.TD.NTvsTD.LTA	adj.P.Val.TD.NTvsTD.LTA	direction.TD.NTvsTD.LTA	significance.TD.NTvsTD.LTA	logFC.AD.NTvsAD.LPS	t.AD.NTvsAD.LPS	P.Value.AD.NTvsAD.LPS	adj.P.Val.AD.NTvsAD.LPS	direction.AD.NTvsAD.LPS	significance.AD.NTvsAD.LPS	logFC.AD.NTvsAD.LTA	t.AD.NTvsAD.LTA	P.Value.AD.NTvsAD.LTA	adj.P.Val.AD.NTvsAD.LTA	direction.AD.NTvsAD.LTA	significance.AD.NTvsAD.LTA	logFC.PDDNOS.NTvsAD.NT	t.PDDNOS.NTvsAD.NT	P.Value.PDDNOS.NTvsAD.NT	adj.P.Val.PDDNOS.NTvsAD.NT	direction.PDDNOS.NTvsAD.NT	significance.PDDNOS.NTvsAD.NT	logFC.PDDNOS.NTvsPDDNOS.LPS	t.PDDNOS.NTvsPDDNOS.LPS	P.Value.PDDNOS.NTvsPDDNOS.LPS	adj.P.Val.PDDNOS.NTvsPDDNOS.LPS	direction.PDDNOS.NTvsPDDNOS.LPS	significance.PDDNOS.NTvsPDDNOS.LPS	logFC.PDDNOS.NTvsPDDNOS.LTA
ENSG00000153531	-0.194814	0	0.938095	1	Decrease	nonDE	0.169508	0	0.930423	1	Increase	nonDE	1.71077	1.50119	0.0678783	0.264528	Increase	nonDE	1.46054	0.950506	0.17182	0.646969	Increase	nonDE	2.25796	2.46831	0.00744416	0.0385159	Increase	DE	2.65919	3.11838	0.00112219	0.00868846	Increase	DE	-0.364322	0	0.840313	1	Decrease	nonDE	1.65654	0.938052	0.175101	0.65324	Increase	nonDE	0.662094
ENSG00000166523	-0.147036	0	0.999995	1	Decrease	nonDE	0.00809794	0	0.999997	1	Increase	nonDE	1.15156	0.962051	0.168914	0.573184	Increase	nonDE	1.37025	2.30687	0.0113303	0.0617499	Increase	nonDE	1.55909	3.22491	0.000798856	0.00492072	Increase	DE	1.63794	3.35446	0.000522633	0.00438795	Increase	DE	-0.155134	0	0.999779	1	Decrease	nonDE	1.13977	0.588297	0.278682	0.909235	Increase	nonDE	1.34546
ENSG00000180817	-0.0149751	0	0.999171	1	Decrease	nonDE	0.133136	0	0.982427	1	Increase	nonDE	1.37319	1.30327	0.097405	0.360488	Increase	nonDE	1.23535	0.809234	0.209937	0.762772	Increase	nonDE	1.96317	3.2437	0.000751718	0.00464778	Increase	DE	2.04024	3.351	0.000528679	0.00443277	Increase	DE	-0.148111	0	0.977519	1	Decrease	nonDE	0.730458	0	0.730864	1	Increase	nonDE	1.1398
ENSG00000184154	-1.09131	-0.160548	0.436523	1	Decrease	nonDE	-0.0120134	0	0.995442	1	Decrease	nonDE	1.727	1.6769	0.0479949	0.194383	Increase	nonDE	1.27057	0.595551	0.276262	0.953452	Increase	nonDE	2.26469	2.42547	0.00833822	0.0428183	Increase	DE	2.72137	3.16775	0.000959639	0.00756546	Increase	DE	-1.07929	-0.112302	0.457297	1	Decrease	nonDE	0.54101	0	0.757509	1	Increase	nonDE	0.715381
ENSG00000196914	-0.700403	0	0.773265	1	Decrease	nonDE	0.203143	0	0.9668	1	Increase	nonDE	1.57382	1.99365	0.024153	0.106156	Increase	nonDE	1.54348	1.8874	0.0306802	0.14746	Increase	nonDE	2.20574	3.48984	0.000331259	0.00217856	Increase	DE	2.07149	2.92003	0.002067	0.0151431	Increase	DE	-0.903545	0	0.579368	1	Decrease	nonDE	1.04304	0.0992957	0.460532	1	Increase	nonDE	1.12625
ENSG00000228022	-0.300732	0	0.919385	1	Decrease	nonDE	-0.114293	0	0.959087	1	Decrease	nonDE	1.69337	1.6595	0.0497257	0.200744	Increase	nonDE	1.45797	1.06763	0.143843	0.557193	Increase	nonDE	2.36172	2.99349	0.0016541	0.00963482	Increase	DE	2.84618	3.91008	7.4268e-05	0.000744759	Increase	DE	-0.18644	0	0.928424	1	Decrease	nonDE	1.46175	0.716244	0.237673	0.815559	Increase	nonDE	2.61734
ENSG00000237264	0.0688096	0	0.991121	1	Increase	nonDE	0.21113	0	0.945284	1	Increase	nonDE	1.65368	1.85912	0.0326474	0.138442	Increase	nonDE	1.66807	1.88634	0.030752	0.147692	Increase	nonDE	2.02049	2.72645	0.00364771	0.0199581	Increase	DE	2.08144	2.74097	0.00349895	0.0243393	Increase	DE	-0.14232	0	0.961346	1	Decrease	nonDE	1.57218	1.1046	0.135698	0.542235	Increase	nonDE	2.00632
ENSG00000269940	-0.844431	0	0.622132	1	Decrease	nonDE	-0.83303	0	0.608872	1	Decrease	nonDE	0.87178	0	0.625675	1	Increase	nonDE	0.960554	0	0.539129	1	Increase	nonDE	2.21024	2.66155	0.0043851	0.0236219	Increase	DE	2.21506	2.50456	0.00675538	0.0432034	Increase	DE	-0.0114012	0	0.995649	1	Decrease	nonDE	1.99616	1.60147	0.0558655	0.269233	Increase	nonDE	1.92339
ENSG00000271011	-0.462135	0	0.840653	1	Decrease	nonDE	-0.152326	0	0.940964	1	Decrease	nonDE	1.31567	0.713033	0.238559	0.761287	Increase	nonDE	1.17895	0.395049	0.346733	1	Increase	nonDE	2.47778	3.08677	0.00123932	0.00738702	Increase	DE	2.42813	2.79749	0.00297102	0.0209931	Increase	DE	-0.309809	0	0.86956	1	Decrease	nonDE	2.40017	2.21409	0.0142922	0.0865893	Increase	nonDE	2.64098
ENSG00000272908	-0.199212	0	0.999326	1	Decrease	nonDE	0.121807	0	0.999039	1	Increase	nonDE	1.24465	1.29162	0.0994024	0.366797	Increase	nonDE	1.22271	1.1765	0.120784	0.479425	Increase	nonDE	1.69605	3.34019	0.000547966	0.00348137	Increase	DE	1.67177	3.07734	0.00127641	0.00979277	Increase	DE	-0.321019	0	0.988549	1	Decrease	nonDE	1.18754	0.698704	0.242999	0.828727	Increase	nonDE	1.50617
[truncated: 23 more columns]

## Sheet: UniqueAD_NT>LPS.NT>LTA
GeneID	logFC.TD.NTvsAD.NT	t.TD.NTvsAD.NT	P.Value.TD.NTvsAD.NT	adj.P.Val.TD.NTvsAD.NT	direction.TD.NTvsAD.NT	significance.TD.NTvsAD.NT	logFC.TD.NTvsPDDNOS.NT	t.TD.NTvsPDDNOS.NT	P.Value.TD.NTvsPDDNOS.NT	adj.P.Val.TD.NTvsPDDNOS.NT	direction.TD.NTvsPDDNOS.NT	significance.TD.NTvsPDDNOS.NT	logFC.TD.NTvsTD.LPS	t.TD.NTvsTD.LPS	P.Value.TD.NTvsTD.LPS	adj.P.Val.TD.NTvsTD.LPS	direction.TD.NTvsTD.LPS	significance.TD.NTvsTD.LPS	logFC.TD.NTvsTD.LTA	t.TD.NTvsTD.LTA	P.Value.TD.NTvsTD.LTA	adj.P.Val.TD.NTvsTD.LTA	direction.TD.NTvsTD.LTA	significance.TD.NTvsTD.LTA	logFC.AD.NTvsAD.LPS	t.AD.NTvsAD.LPS	P.Value.AD.NTvsAD.LPS	adj.P.Val.AD.NTvsAD.LPS	direction.AD.NTvsAD.LPS	significance.AD.NTvsAD.LPS	logFC.AD.NTvsAD.LTA	t.AD.NTvsAD.LTA	P.Value.AD.NTvsAD.LTA	adj.P.Val.AD.NTvsAD.LTA	direction.AD.NTvsAD.LTA	significance.AD.NTvsAD.LTA	logFC.PDDNOS.NTvsAD.NT	t.PDDNOS.NTvsAD.NT	P.Value.PDDNOS.NTvsAD.NT	adj.P.Val.PDDNOS.NTvsAD.NT	direction.PDDNOS.NTvsAD.NT	significance.PDDNOS.NTvsAD.NT	logFC.PDDNOS.NTvsPDDNOS.LPS	t.PDDNOS.NTvsPDDNOS.LPS	P.Value.PDDNOS.NTvsPDDNOS.LPS	adj.P.Val.PDDNOS.NTvsPDDNOS.LPS	direction.PDDNOS.NTvsPDDNOS.LPS	significance.PDDNOS.NTvsPDDNOS.LPS	logFC.PDDNOS.NTvsPDDNOS.LTA
ENSG00000139344	1.4125	0.942256	0.173914	1	Increase	nonDE	0.0708938	0	0.977326	1	Increase	nonDE	-1.86252	-1.80841	0.0364398	0.15241	Decrease	nonDE	-1.45349	-0.916048	0.180679	0.673098	Decrease	nonDE	-2.97642	-4.03912	4.58391e-05	0.000344274	Decrease	DE	-2.45811	-2.65442	0.00447385	0.030118	Decrease	DE	1.34161	0.597474	0.275658	1	Increase	nonDE	-1.74497	-1.04366	0.149394	0.581569	Decrease	nonDE	-1.50581
ENSG00000174989	0.630532	0	0.813283	1	Increase	nonDE	-0.223223	0	0.933753	1	Decrease	nonDE	-1.08891	-0.202613	0.419881	1	Decrease	nonDE	-1.63203	-1.35287	0.0892354	0.371247	Decrease	nonDE	-2.41864	-2.961	0.00182631	0.0105594	Decrease	DE	-2.70646	-3.1095	0.00115402	0.0089129	Decrease	DE	0.853755	0	0.604734	1	Increase	nonDE	-1.4517	-0.657751	0.256188	0.859791	Decrease	nonDE	-1.57867
ENSG00000186575	0.0605912	0	1	1	Increase	nonDE	0.198071	0	0.999997	1	Increase	nonDE	-1.29099	-1.5426	0.0626922	0.246579	Decrease	nonDE	-1.37789	-1.99372	0.0241492	0.119696	Decrease	nonDE	-1.77402	-3.54554	0.00027358	0.00182605	Decrease	DE	-1.76007	-3.11893	0.00112025	0.00867884	Decrease	DE	-0.137479	0	0.999999	1	Decrease	nonDE	-1.6683	-2.40986	0.008687	0.0564205	Decrease	nonDE	-1.57109
ENSG00000229391	1.82019	1.58635	0.0575576	1	Increase	nonDE	1.07734	0.122546	0.451972	1	Increase	nonDE	-3.80723	-2.16564	0.0162463	0.0745688	Decrease	nonDE	-3.83548	-2.08613	0.0197339	0.100924	Decrease	nonDE	-4.29903	-3.22475	0.000799676	0.00492335	Decrease	DE	-3.73877	-3.11621	0.00113004	0.00874387	Decrease	DE	0.742854	0	0.667033	1	Increase	nonDE	-3.82707	-1.94255	0.0277197	0.150875	Decrease	nonDE	-3.64296
ENSG00000256269	0.90079	0	0.606978	1	Increase	nonDE	0.966021	0	0.531454	1	Increase	nonDE	-1.30384	-0.723031	0.235487	0.753979	Decrease	nonDE	-1.56554	-1.29166	0.0993956	0.405839	Decrease	nonDE	-2.14971	-2.68932	0.00405446	0.0219726	Decrease	DE	-2.60094	-3.1609	0.000980808	0.00770327	Decrease	DE	-0.0652308	0	0.992894	1	Decrease	nonDE	-2.44965	-2.42909	0.00825909	0.0539207	Decrease	nonDE	-1.72761
ENSG00000262420	0.24001	0	0.956648	1	Increase	nonDE	-0.570988	0	0.770273	1	Decrease	nonDE	-1.92309	-1.9331	0.0277108	0.119777	Decrease	nonDE	-2.13488	-2.28356	0.0120185	0.0651325	Decrease	nonDE	-2.67368	-3.23628	0.000770018	0.00475477	Decrease	DE	-2.61252	-2.7318	0.00359223	0.0249052	Decrease	DE	0.810998	0	0.624183	1	Increase	nonDE	-1.49311	-0.669139	0.252778	0.851337	Decrease	nonDE	-0.913094
ENSG00000269892	0.893793	0	0.622468	1	Increase	nonDE	-0.504387	0	0.840926	1	Decrease	nonDE	-1.52179	-1.28023	0.101384	0.372901	Decrease	nonDE	-0.647623	0	0.820223	1	Decrease	nonDE	-2.89285	-4.32145	1.53762e-05	0.000123631	Decrease	DE	-2.14275	-2.49968	0.0068445	0.0437065	Decrease	DE	1.39818	0.825963	0.205178	1	Increase	nonDE	-0.750737	0	0.660628	1	Decrease	nonDE	-0.0188602
[truncated: 23 more columns]

## Sheet: UniquePDDNOS_NT<LPS.NT<LTA
GeneID	logFC.TD.NTvsAD.NT	t.TD.NTvsAD.NT	P.Value.TD.NTvsAD.NT	adj.P.Val.TD.NTvsAD.NT	direction.TD.NTvsAD.NT	significance.TD.NTvsAD.NT	logFC.TD.NTvsPDDNOS.NT	t.TD.NTvsPDDNOS.NT	P.Value.TD.NTvsPDDNOS.NT	adj.P.Val.TD.NTvsPDDNOS.NT	direction.TD.NTvsPDDNOS.NT	significance.TD.NTvsPDDNOS.NT	logFC.TD.NTvsTD.LPS	t.TD.NTvsTD.LPS	P.Value.TD.NTvsTD.LPS	adj.P.Val.TD.NTvsTD.LPS	direction.TD.NTvsTD.LPS	significance.TD.NTvsTD.LPS	logFC.TD.NTvsTD.LTA	t.TD.NTvsTD.LTA	P.Value.TD.NTvsTD.LTA	adj.P.Val.TD.NTvsTD.LTA	direction.TD.NTvsTD.LTA	significance.TD.NTvsTD.LTA	logFC.AD.NTvsAD.LPS	t.AD.NTvsAD.LPS	P.Value.AD.NTvsAD.LPS	adj.P.Val.AD.NTvsAD.LPS	direction.AD.NTvsAD.LPS	significance.AD.NTvsAD.LPS	logFC.AD.NTvsAD.LTA	t.AD.NTvsAD.LTA	P.Value.AD.NTvsAD.LTA	adj.P.Val.AD.NTvsAD.LTA	direction.AD.NTvsAD.LTA	significance.AD.NTvsAD.LTA	logFC.PDDNOS.NTvsAD.NT	t.PDDNOS.NTvsAD.NT	P.Value.PDDNOS.NTvsAD.NT	adj.P.Val.PDDNOS.NTvsAD.NT	direction.PDDNOS.NTvsAD.NT	significance.PDDNOS.NTvsAD.NT	logFC.PDDNOS.NTvsPDDNOS.LPS	t.PDDNOS.NTvsPDDNOS.LPS	P.Value.PDDNOS.NTvsPDDNOS.LPS	adj.P.Val.PDDNOS.NTvsPDDNOS.LPS	direction.PDDNOS.NTvsPDDNOS.LPS	significance.PDDNOS.NTvsPDDNOS.LPS	logFC.PDDNOS.NTvsPDDNOS.LTA
ENSG00000166348	-0.459744	0	0.857842	1	Decrease	nonDE	-1.97598	-1.43557	0.0767881	1	Decrease	nonDE	0.466652	0	0.891135	1	Increase	nonDE	-0.110117	0	0.981483	1	Decrease	nonDE	0.989996	0	0.508247	1	Increase	nonDE	0.676386	0	0.725047	1	Increase	nonDE	1.51624	0.726611	0.23467	1	Increase	nonDE	2.81808	2.61777	0.00495618	0.0346297	Increase	DE	3.66856
ENSG00000279491	-0.204451	0	0.974499	1	Decrease	nonDE	-1.67592	-1.14309	0.127569	1	Decrease	nonDE	1.48195	1.47638	0.0711425	0.275153	Increase	nonDE	0.840021	0	0.676768	1	Increase	nonDE	0.78726	0	0.705761	1	Increase	nonDE	1.37804	0.943363	0.173632	0.671959	Increase	nonDE	1.47147	0.772732	0.220593	1	Increase	nonDE	2.72144	2.90721	0.00214808	0.0164754	Increase	DE	2.84418
ENSG00000280721	0.530346	0	0.81349	1	Increase	nonDE	-0.545656	0	0.761718	1	Decrease	nonDE	1.94171	2.11914	0.0180003	0.0817809	Increase	nonDE	2.0561	2.3689	0.00966458	0.0535095	Increase	nonDE	1.3321	0.691884	0.24513	0.788885	Increase	nonDE	1.63209	1.25312	0.106218	0.454264	Increase	nonDE	1.076	0.110653	0.457545	1	Increase	nonDE	2.99029	3.04234	0.00142312	0.0114645	Increase	DE	3.34796
[truncated: 23 more columns]

## Sheet: UniqueTD_NT<LPS.NT<LTA
GeneID	logFC.TD.NTvsAD.NT	t.TD.NTvsAD.NT	P.Value.TD.NTvsAD.NT	adj.P.Val.TD.NTvsAD.NT	direction.TD.NTvsAD.NT	significance.TD.NTvsAD.NT	logFC.TD.NTvsPDDNOS.NT	t.TD.NTvsPDDNOS.NT	P.Value.TD.NTvsPDDNOS.NT	adj.P.Val.TD.NTvsPDDNOS.NT	direction.TD.NTvsPDDNOS.NT	significance.TD.NTvsPDDNOS.NT	logFC.TD.NTvsTD.LPS	t.TD.NTvsTD.LPS	P.Value.TD.NTvsTD.LPS	adj.P.Val.TD.NTvsTD.LPS	direction.TD.NTvsTD.LPS	significance.TD.NTvsTD.LPS	logFC.TD.NTvsTD.LTA	t.TD.NTvsTD.LTA	P.Value.TD.NTvsTD.LTA	adj.P.Val.TD.NTvsTD.LTA	direction.TD.NTvsTD.LTA	significance.TD.NTvsTD.LTA	logFC.AD.NTvsAD.LPS	t.AD.NTvsAD.LPS	P.Value.AD.NTvsAD.LPS	adj.P.Val.AD.NTvsAD.LPS	direction.AD.NTvsAD.LPS	significance.AD.NTvsAD.LPS	logFC.AD.NTvsAD.LTA	t.AD.NTvsAD.LTA	P.Value.AD.NTvsAD.LTA	adj.P.Val.AD.NTvsAD.LTA	direction.AD.NTvsAD.LTA	significance.AD.NTvsAD.LTA	logFC.PDDNOS.NTvsAD.NT	t.PDDNOS.NTvsAD.NT	P.Value.PDDNOS.NTvsAD.NT	adj.P.Val.PDDNOS.NTvsAD.NT	direction.PDDNOS.NTvsAD.NT	significance.PDDNOS.NTvsAD.NT	logFC.PDDNOS.NTvsPDDNOS.LPS	t.PDDNOS.NTvsPDDNOS.LPS	P.Value.PDDNOS.NTvsPDDNOS.LPS	adj.P.Val.PDDNOS.NTvsPDDNOS.LPS	direction.PDDNOS.NTvsPDDNOS.LPS	significance.PDDNOS.NTvsPDDNOS.LPS	logFC.PDDNOS.NTvsPDDNOS.LTA
ENSG00000072682	-0.286457	0	0.919556	1	Decrease	nonDE	0.528696	0	0.797066	1	Increase	nonDE	2.39225	3.66228	0.000181948	0.00120038	Increase	DE	2.25347	3.28974	0.00064699	0.0045716	Increase	DE	1.74553	1.6023	0.0557716	0.232645	Increase	nonDE	2.15189	2.43983	0.00802839	0.0501424	Increase	nonDE	-0.815153	0	0.61996	1	Decrease	nonDE	1.4413	0.820985	0.206593	0.73601	Increase	nonDE	0.184968
ENSG00000085733	-0.0139463	0	0.995392	1	Decrease	nonDE	-0.225141	0	0.900857	1	Decrease	nonDE	2.25681	2.65943	0.0044114	0.0230596	Increase	DE	3.00771	4.41618	1.05423e-05	9.95834e-05	Increase	DE	1.58306	1.0782	0.141484	0.509289	Increase	nonDE	2.31864	2.38173	0.00934842	0.0569676	Increase	nonDE	0.211195	0	0.904938	1	Increase	nonDE	1.75324	0.997594	0.160367	0.613802	Increase	nonDE	2.82848
ENSG00000105771	0.174409	0	0.999628	1	Increase	nonDE	0.248565	0	0.994604	1	Increase	nonDE	1.5713	3.00098	0.00161659	0.00914852	Increase	DE	1.51622	2.70965	0.0038269	0.0229577	Increase	DE	1.44031	2.22324	0.0139729	0.0685249	Increase	nonDE	1.20908	0.972336	0.166354	0.650624	Increase	nonDE	-0.074156	0	0.99914	1	Decrease	nonDE	1.31212	1.14247	0.127691	0.518162	Increase	nonDE	1.16535
ENSG00000111554	0.165415	0	0.999947	1	Increase	nonDE	0.506799	0	0.979568	1	Increase	nonDE	1.48959	2.87939	0.00233418	0.0128667	Increase	DE	1.60522	3.56012	0.000260124	0.00196071	Increase	DE	1.2685	1.48317	0.0702373	0.283459	Increase	nonDE	1.37972	1.97699	0.0250907	0.133835	Increase	nonDE	-0.341384	0	0.996073	1	Decrease	nonDE	0.926387	0	0.622794	1	Increase	nonDE	1.0119
ENSG00000111961	0.629365	0	0.92214	1	Increase	nonDE	0.561246	0	0.917933	1	Increase	nonDE	2.14291	5.3094	2.33989e-07	2.25619e-06	Increase	DE	1.92634	4.22091	2.28161e-05	0.000205755	Increase	DE	1.28807	1.37221	0.0861928	0.337317	Increase	nonDE	1.35626	1.59059	0.0570789	0.2703	Increase	nonDE	0.0681195	0	0.998978	1	Increase	nonDE	1.44096	1.51633	0.0659451	0.307638	Increase	nonDE	1.4042
ENSG00000125144	0.214393	0	0.920566	1	Increase	nonDE	-0.0918333	0	0.972017	1	Decrease	nonDE	5.32336	3.36172	0.0005115	0.00316938	Increase	DE	5.25047	3.29889	0.000629619	0.00446396	Increase	DE	3.75313	2.00678	0.0237956	0.11031	Increase	nonDE	4.36606	2.43461	0.00822246	0.0512524	Increase	nonDE	0.306226	0	0.907949	1	Increase	nonDE	3.72428	1.31847	0.106776	0.452482	Increase	nonDE	3.33014
ENSG00000126759	0.0593901	0	0.999963	1	Increase	nonDE	0.546873	0	0.955658	1	Increase	nonDE	1.65013	3.4826	0.00033955	0.00215507	Increase	DE	1.6538	3.46144	0.000364899	0.0026827	Increase	DE	1.37177	1.82419	0.035222	0.155406	Increase	nonDE	1.47886	2.19816	0.0148636	0.0849571	Increase	nonDE	-0.487483	0	0.969002	1	Decrease	nonDE	1.06549	0.251847	0.400781	1	Increase	nonDE	0.857052
ENSG00000137094	0.141796	0	0.997319	1	Increase	nonDE	-0.141683	0	0.98602	1	Decrease	nonDE	1.63385	2.65698	0.00444184	0.0231801	Increase	DE	1.85585	3.67316	0.00017508	0.00136143	Increase	DE	1.12753	0.480748	0.315756	0.956732	Increase	nonDE	1.47782	1.78811	0.0380564	0.192044	Increase	nonDE	0.283479	0	0.961335	1	Increase	nonDE	1.86096	2.33508	0.0105438	0.0668184	Increase	nonDE	1.60499
ENSG00000141013	0.263299	0	0.928192	1	Increase	nonDE	0.428858	0	0.829944	1	Increase	nonDE	2.25933	3.00154	0.0016138	0.00913682	Increase	DE	2.27015	3.00244	0.00160933	0.0104577	Increase	DE	1.42983	0.918809	0.179958	0.618355	Increase	nonDE	1.74716	1.5162	0.0659614	0.306232	Increase	nonDE	-0.165559	0	0.93742	1	Decrease	nonDE	1.67144	1.08939	0.139023	0.551998	Increase	nonDE	2.0527
ENSG00000160683	1.12738	0.246221	0.402987	1	Increase	nonDE	0.789036	0	0.631559	1	Increase	nonDE	2.91777	4.61244	4.74233e-06	3.92118e-05	Increase	DE	2.11614	2.52115	0.00645949	0.0371769	Increase	DE	1.72336	1.80389	0.0367941	0.161659	Increase	nonDE	1.37618	0.853257	0.197552	0.74319	Increase	nonDE	0.338344	0	0.870725	1	Increase	nonDE	2.22529	2.16163	0.0162493	0.0966249	Increase	nonDE	1.60284
ENSG00000166750	0.226343	0	1	1	Increase	nonDE	0.115283	0	1	1	Increase	nonDE	1.26809	2.51392	0.00658698	0.0329612	Increase	DE	1.28825	2.63942	0.00466579	0.0276006	Increase	DE	1.13373	1.15055	0.126025	0.464488	Increase	nonDE	1.06197	0.482482	0.315142	1	Increase	nonDE	0.111061	0	1	1	Increase	nonDE	1.07157	0.44573	0.328271	1	Increase	nonDE	1.02744
ENSG00000167110	0.0380879	0	1	1	Increase	nonDE	0.0394975	0	1	1	Increase	nonDE	1.32216	3.88983	8.00309e-05	0.000558879	Increase	DE	1.23671	2.79532	0.0029899	0.0183808	Increase	DE	1.12303	1.34546	0.0904225	0.351456	Increase	nonDE	1.01058	0.105399	0.458112	1	Increase	nonDE	-0.00140958	0	1	1	Decrease	nonDE	1.07433	0.594002	0.276777	0.904667	Increase	nonDE	0.8582
ENSG00000172403	1.62026	1.01255	0.156606	1	Increase	nonDE	0.962012	0	0.525848	1	Increase	nonDE	2.95614	3.78236	0.000118462	0.000803091	Increase	DE	3.12609	4.10863	3.51923e-05	0.000307412	Increase	DE	1.4222	0.791681	0.215009	0.712809	Increase	nonDE	1.58961	1.02406	0.153871	0.612755	Increase	nonDE	0.658251	0	0.686396	1	Increase	nonDE	2.6976	2.28579	0.0119523	0.0743196	Increase	nonDE	2.17077
ENSG00000188070	1.19899	0.540201	0.294996	1	Increase	nonDE	0.6489	0	0.771888	1	Increase	nonDE	2.54243	4.97538	1.02203e-06	9.12478e-06	Increase	DE	2.08619	3.38126	0.000478012	0.00344361	Increase	DE	1.19615	0.658496	0.255698	0.812878	Increase	nonDE	0.956322	0	0.552979	1	Increase	nonDE	0.550087	0	0.838485	1	Increase	nonDE	1.88313	2.05092	0.0211527	0.120522	Increase	nonDE	1.70684
ENSG00000226067	0.109298	0	0.991281	1	Increase	nonDE	-0.157096	0	0.965317	1	Decrease	nonDE	1.8213	2.74231	0.0034855	0.0185807	Increase	DE	1.97594	3.2815	0.000664677	0.00468337	Increase	DE	0.622199	0	0.861087	1	Increase	nonDE	1.12059	0.345249	0.365235	1	Increase	nonDE	0.266394	0	0.935594	1	Increase	nonDE	1.37483	0.791082	0.215177	0.759574	Increase	nonDE	1.43921
ENSG00000250069	-0.0145205	0	0.994073	1	Decrease	nonDE	-0.154318	0	0.927143	1	Decrease	nonDE	2.52403	2.81821	0.00279644	0.0152076	Increase	DE	2.65388	3.05875	0.00135251	0.00894655	Increase	DE	2.18601	1.94833	0.0267771	0.122322	Increase	nonDE	1.84354	1.27527	0.102273	0.441914	Increase	nonDE	0.139797	0	0.93339	1	Increase	nonDE	2.57615	1.89218	0.0303745	0.162943	Increase	nonDE	2.88728
ENSG00000272267	0.278315	0	0.912322	1	Increase	nonDE	0.269871	0	0.889024	1	Increase	nonDE	2.27313	2.82053	0.00277753	0.0151178	Increase	DE	2.27393	2.79426	0.00299912	0.0184284	Increase	DE	1.41505	0.826751	0.204957	0.686933	Increase	nonDE	1.65647	1.22555	0.111306	0.47091	Increase	nonDE	0.00844336	0	0.996528	1	Increase	nonDE	2.18587	1.79007	0.0378996	0.196799	Increase	nonDE	1.22562
[truncated: 23 more columns]

## Sheet: UniqueTD_NT>LPS.NT>LTA
GeneID	logFC.TD.NTvsAD.NT	t.TD.NTvsAD.NT	P.Value.TD.NTvsAD.NT	adj.P.Val.TD.NTvsAD.NT	direction.TD.NTvsAD.NT	significance.TD.NTvsAD.NT	logFC.TD.NTvsPDDNOS.NT	t.TD.NTvsPDDNOS.NT	P.Value.TD.NTvsPDDNOS.NT	adj.P.Val.TD.NTvsPDDNOS.NT	direction.TD.NTvsPDDNOS.NT	significance.TD.NTvsPDDNOS.NT	logFC.TD.NTvsTD.LPS	t.TD.NTvsTD.LPS	P.Value.TD.NTvsTD.LPS	adj.P.Val.TD.NTvsTD.LPS	direction.TD.NTvsTD.LPS	significance.TD.NTvsTD.LPS	logFC.TD.NTvsTD.LTA	t.TD.NTvsTD.LTA	P.Value.TD.NTvsTD.LTA	adj.P.Val.TD.NTvsTD.LTA	direction.TD.NTvsTD.LTA	significance.TD.NTvsTD.LTA	logFC.AD.NTvsAD.LPS	t.AD.NTvsAD.LPS	P.Value.AD.NTvsAD.LPS	adj.P.Val.AD.NTvsAD.LPS	direction.AD.NTvsAD.LPS	significance.AD.NTvsAD.LPS	logFC.AD.NTvsAD.LTA	t.AD.NTvsAD.LTA	P.Value.AD.NTvsAD.LTA	adj.P.Val.AD.NTvsAD.LTA	direction.AD.NTvsAD.LTA	significance.AD.NTvsAD.LTA	logFC.PDDNOS.NTvsAD.NT	t.PDDNOS.NTvsAD.NT	P.Value.PDDNOS.NTvsAD.NT	adj.P.Val.PDDNOS.NTvsAD.NT	direction.PDDNOS.NTvsAD.NT	significance.PDDNOS.NTvsAD.NT	logFC.PDDNOS.NTvsPDDNOS.LPS	t.PDDNOS.NTvsPDDNOS.LPS	P.Value.PDDNOS.NTvsPDDNOS.LPS	adj.P.Val.PDDNOS.NTvsPDDNOS.LPS	direction.PDDNOS.NTvsPDDNOS.LPS	significance.PDDNOS.NTvsPDDNOS.LPS	logFC.PDDNOS.NTvsPDDNOS.LTA
ENSG00000011295	0.0722478	0	1	1	Increase	nonDE	-0.118736	0	0.999999	1	Decrease	nonDE	-1.57939	-2.9563	0.00185258	0.0103716	Decrease	DE	-1.54283	-2.83949	0.00262696	0.0163826	Decrease	DE	-1.31702	-1.65076	0.0506141	0.214124	Decrease	nonDE	-1.49427	-2.2266	0.013857	0.0801186	Decrease	nonDE	0.190984	0	0.999989	1	Increase	nonDE	-1.24367	-0.907135	0.183016	0.674539	Decrease	nonDE	-1.34979
ENSG00000051596	-0.00821215	0	0.999981	1	Decrease	nonDE	-0.431591	0	0.952926	1	Decrease	nonDE	-1.77928	-2.44947	0.0078262	0.0385986	Decrease	DE	-2.0281	-3.08429	0.00124897	0.0083438	Decrease	DE	-1.17322	-0.542599	0.294172	0.906453	Decrease	nonDE	-1.85045	-2.18832	0.0152262	0.0867545	Decrease	nonDE	0.423379	0	0.950056	1	Increase	nonDE	-1.49193	-1.01999	0.154825	0.598068	Decrease	nonDE	-0.557888
ENSG00000074071	-0.175135	0	1	1	Decrease	nonDE	-0.294137	0	0.999894	1	Decrease	nonDE	-1.66852	-3.33271	0.000561703	0.00345314	Decrease	DE	-1.53763	-2.79183	0.00302043	0.0185231	Decrease	DE	-1.4356	-2.0288	0.0222712	0.104277	Decrease	nonDE	-1.39514	-1.68536	0.0471721	0.230978	Decrease	nonDE	0.119003	0	0.999993	1	Increase	nonDE	-0.896749	0	0.653108	1	Decrease	nonDE	-1.61315
ENSG00000091127	-0.625409	0	0.881812	1	Decrease	nonDE	-0.42352	0	0.935352	1	Decrease	nonDE	-2.08723	-2.97996	0.00172389	0.00969879	Decrease	DE	-2.12861	-3.04383	0.00141656	0.00933573	Decrease	DE	-0.163689	0	0.990457	1	Decrease	nonDE	-2.02013	-2.10219	0.0187431	0.103912	Decrease	nonDE	-0.201889	0	0.974367	1	Decrease	nonDE	-0.986994	0	0.510226	1	Decrease	nonDE	-1.49383
ENSG00000099624	-0.121431	0	0.999786	1	Decrease	nonDE	0.200364	0	0.997495	1	Increase	nonDE	-1.82228	-2.85145	0.00253586	0.0139111	Decrease	DE	-1.80844	-2.7729	0.00319112	0.0194651	Decrease	DE	-1.42263	-1.38483	0.0842516	0.330649	Decrease	nonDE	-1.23991	-0.724848	0.234931	0.850623	Decrease	nonDE	-0.321795	0	0.988699	1	Decrease	nonDE	-1.76728	-1.8908	0.0304502	0.163256	Decrease	nonDE	-1.48735
ENSG00000099725	-0.162765	0	0.999954	1	Decrease	nonDE	-0.0247875	0	0.999962	1	Decrease	nonDE	-1.82085	-3.05217	0.00138043	0.00792679	Decrease	DE	-1.73708	-2.70585	0.00386856	0.0231578	Decrease	DE	-1.21453	-0.782102	0.217796	0.720336	Decrease	nonDE	-1.25875	-0.858894	0.195998	0.739122	Decrease	nonDE	-0.137977	0	0.999299	1	Decrease	nonDE	-0.809704	0	0.711495	1	Decrease	nonDE	-1.09428
ENSG00000103150	-0.0144682	0	1	1	Decrease	nonDE	0.00949029	0	1	1	Increase	nonDE	-1.39227	-2.56576	0.00572085	0.0291745	Decrease	DE	-1.37963	-2.54971	0.00597745	0.0346565	Decrease	DE	-1.18444	-1.20877	0.114485	0.429744	Decrease	nonDE	-0.987179	0	0.531821	1	Decrease	nonDE	-0.0239585	0	1	1	Decrease	nonDE	-1.49801	-2.22851	0.0137917	0.0839217	Decrease	nonDE	-1.06589
ENSG00000103253	-0.614881	0	0.852621	1	Decrease	nonDE	0.165645	0	0.980254	1	Increase	nonDE	-2.24386	-3.35054	0.000529484	0.00327595	Decrease	DE	-2.08987	-2.84031	0.00262065	0.0163513	Decrease	DE	-0.979335	0	0.520217	1	Decrease	nonDE	-1.79645	-1.68215	0.0474827	0.232076	Decrease	nonDE	-0.780526	0	0.689141	1	Decrease	nonDE	-1.58932	-1.12409	0.131536	0.53016	Decrease	nonDE	-2.42289
ENSG00000103415	-0.451638	0	0.984671	1	Decrease	nonDE	-0.462838	0	0.956487	1	Decrease	nonDE	-2.21756	-3.79099	0.000114822	0.000779684	Decrease	DE	-2.12371	-3.47495	0.000348517	0.00257283	Decrease	DE	-1.71202	-2.01439	0.0230271	0.107263	Decrease	nonDE	-1.76856	-1.9376	0.027432	0.144661	Decrease	nonDE	0.0112001	0	0.999652	1	Increase	nonDE	-1.28627	-0.629512	0.265066	0.878066	Decrease	nonDE	-0.867192
ENSG00000104408	0.0462928	0	1	1	Increase	nonDE	0.0264911	0	1	1	Increase	nonDE	-1.26483	-2.7506	0.00340343	0.0182005	Decrease	DE	-1.26701	-2.77238	0.0031959	0.0194847	Decrease	DE	-1.17918	-1.76024	0.0403718	0.175654	Decrease	nonDE	-1.18464	-1.6509	0.0505993	0.244229	Decrease	nonDE	0.0198017	0	1	1	Increase	nonDE	-1.07942	-0.584693	0.279889	0.911039	Decrease	nonDE	-1.2362
ENSG00000104976	-0.196436	0	0.999983	1	Decrease	nonDE	0.0936902	0	0.999973	1	Increase	nonDE	-2.01992	-3.94035	6.63832e-05	0.000469325	Decrease	DE	-1.6686	-2.70971	0.00382625	0.0229577	Decrease	DE	-1.12625	-0.507392	0.306374	0.933723	Decrease	nonDE	-1.28236	-0.988411	0.162404	0.63876	Decrease	nonDE	-0.290126	0	0.998777	1	Decrease	nonDE	-1.65361	-1.89013	0.0304954	0.163429	Decrease	nonDE	-1.36071
ENSG00000106804	-0.455169	0	0.90096	1	Decrease	nonDE	-0.157065	0	0.964529	1	Decrease	nonDE	-2.11725	-2.53244	0.00626494	0.0315259	Decrease	DE	-3.1245	-4.56248	5.82404e-06	5.78023e-05	Decrease	DE	-1.71171	-1.43942	0.0762304	0.303252	Decrease	nonDE	-1.60877	-1.10589	0.135421	0.553654	Decrease	nonDE	-0.298104	0	0.913542	1	Decrease	nonDE	-2.575	-2.33758	0.0104766	0.066462	Decrease	nonDE	-2.15523
ENSG00000111912	-0.118996	0	1	1	Decrease	nonDE	-0.168375	0	0.999989	1	Decrease	nonDE	-1.45986	-2.40499	0.00879853	0.0428309	Decrease	DE	-2.13537	-4.95824	1.10063e-06	1.21447e-05	Decrease	DE	-1.04287	-0.227939	0.410028	1	Decrease	nonDE	-1.53369	-2.27076	0.0124118	0.0728382	Decrease	nonDE	0.0493794	0	0.999998	1	Increase	nonDE	-0.865028	0	0.703898	1	Decrease	nonDE	-0.921125
ENSG00000115368	-0.171112	0	1	1	Decrease	nonDE	-0.48275	0	0.993628	1	Decrease	nonDE	-1.89971	-3.88869	8.03681e-05	0.000560921	Decrease	DE	-1.65778	-3.03236	0.00146776	0.0096377	Decrease	DE	-1.35603	-1.54052	0.0629448	0.258693	Decrease	nonDE	-1.64776	-2.35472	0.010025	0.0604732	Decrease	nonDE	0.311637	0	0.999137	1	Increase	nonDE	-0.806167	0	0.743835	1	Decrease	nonDE	-1.57045
ENSG00000117543	-0.0843383	0	0.999916	1	Decrease	nonDE	-0.108057	0	0.99903	1	Decrease	nonDE	-1.76219	-2.42453	0.00835896	0.0408656	Decrease	DE	-1.84454	-2.61218	0.00503358	0.0296782	Decrease	DE	-1.48991	-1.48083	0.070549	0.284534	Decrease	nonDE	-1.70674	-1.85521	0.0329277	0.170066	Decrease	nonDE	0.0237184	0	0.99972	1	Increase	nonDE	-1.35916	-0.824185	0.20568	0.733694	Decrease	nonDE	-1.90493
ENSG00000119772	-0.156618	0	0.999995	1	Decrease	nonDE	-0.857242	0	0.708792	1	Decrease	nonDE	-1.61452	-2.48728	0.00707625	0.035143	Decrease	DE	-1.73896	-2.86895	0.00240775	0.0151284	Decrease	DE	-1.59565	-2.15716	0.0164261	0.0791929	Decrease	nonDE	-1.71182	-2.27148	0.0123896	0.072776	Decrease	nonDE	0.700623	0	0.866868	1	Increase	nonDE	-1.65921	-1.49237	0.069025	0.318919	Decrease	nonDE	-0.791119
ENSG00000124370	-0.626186	0	0.851352	1	Decrease	nonDE	-0.0124682	0	0.999194	1	Decrease	nonDE	-2.59362	-3.60296	0.000224111	0.00145631	Decrease	DE	-2.04617	-2.47029	0.00740487	0.0421718	Decrease	DE	-1.59911	-1.26519	0.104046	0.396779	Decrease	nonDE	-1.47157	-0.895994	0.185968	0.70876	Decrease	nonDE	-0.613718	0	0.818173	1	Decrease	nonDE	-1.9387	-1.56958	0.0594862	0.283413	Decrease	nonDE	-1.72255
ENSG00000125246	-0.652497	0	0.80687	1	Decrease	nonDE	-0.392266	0	0.896843	1	Decrease	nonDE	-2.84617	-4.30937	1.61283e-05	0.000124718	Decrease	DE	-2.50858	-3.40797	0.000437107	0.0031708	Decrease	DE	-1.87721	-1.82626	0.0350651	0.154877	Decrease	nonDE	-0.989855	0	0.5081	1	Decrease	nonDE	-0.260231	0	0.930254	1	Decrease	nonDE	-2.04494	-1.60645	0.0553168	0.267721	Decrease	nonDE	-2.81218
ENSG00000125901	0.0846449	0	0.999999	1	Increase	nonDE	0.0487358	0	0.999975	1	Increase	nonDE	-1.58382	-2.37421	0.00953258	0.0460289	Decrease	DE	-1.99704	-3.7629	0.000127076	0.00101978	Decrease	DE	-1.50692	-1.9915	0.0242723	0.111981	Decrease	nonDE	-1.50797	-1.79456	0.0375364	0.189878	Decrease	nonDE	0.0359091	0	0.999976	1	Increase	nonDE	-1.57807	-1.622	0.0536264	0.260805	Decrease	nonDE	-2.05999
ENSG00000131002	0.0334222	0	1	1	Increase	nonDE	0.0694215	0	1	1	Increase	nonDE	-1.55452	-3.30215	0.000621202	0.0037855	Decrease	DE	-1.53765	-3.19084	0.000891372	0.00614258	Decrease	DE	-1.40135	-2.26545	0.0125785	0.0624595	Decrease	nonDE	-1.45917	-2.38042	0.00938037	0.0571346	Decrease	nonDE	-0.0359993	0	1	1	Decrease	nonDE	-1.56629	-2.30237	0.0114603	0.071591	Decrease	nonDE	-1.56278
ENSG00000133027	-0.0654661	0	0.996823	1	Decrease	nonDE	-0.290693	0	0.946439	1	Decrease	nonDE	-2.17516	-3.27469	0.00067964	0.00412556	Decrease	DE	-2.07281	-2.87444	0.0023688	0.0149136	Decrease	DE	-1.16311	-0.420287	0.337489	1	Decrease	nonDE	-1.98806	-2.20227	0.0147143	0.084241	Decrease	nonDE	0.225227	0	0.95684	1	Increase	nonDE	-1.88681	-1.62019	0.0538208	0.26149	Decrease	nonDE	-1.99907
ENSG00000135185	-0.0554063	0	1	1	Decrease	nonDE	-0.0880362	0	1	1	Decrease	nonDE	-1.64506	-3.81501	0.00010524	0.000718903	Decrease	DE	-1.45082	-2.83206	0.00268504	0.0167032	Decrease	DE	-1.39983	-2.2982	0.0115822	0.0579343	Decrease	nonDE	-1.44264	-2.34626	0.0102456	0.0616556	Decrease	nonDE	0.0326298	0	1	1	Increase	nonDE	-1.06441	-0.302338	0.381441	1	Decrease	nonDE	-0.881176
ENSG00000137441	-0.767101	0	0.701498	1	Decrease	nonDE	-0.217449	0	0.947332	1	Decrease	nonDE	-3.15338	-4.11942	3.37691e-05	0.000248705	Decrease	DE	-2.83217	-3.49669	0.000323591	0.00240297	Decrease	DE	-2.25269	-2.13535	0.0173142	0.0830908	Decrease	nonDE	-1.97858	-1.50241	0.0677265	0.313151	Decrease	nonDE	-0.549653	0	0.792541	1	Decrease	nonDE	-2.26972	-1.71416	0.0444651	0.225018	Decrease	nonDE	-1.93811
ENSG00000137547	-0.035534	0	1	1	Decrease	nonDE	0.0408532	0	1	1	Increase	nonDE	-1.51252	-2.95065	0.00188459	0.010532	Decrease	DE	-1.67657	-3.83656	9.72966e-05	0.000798176	Decrease	DE	-1.12292	-0.725324	0.234786	0.764227	Decrease	nonDE	-1.19137	-1.01144	0.156852	0.622197	Decrease	nonDE	-0.0763872	0	1	1	Decrease	nonDE	-1.45595	-1.89186	0.0303787	0.162943	Decrease	nonDE	-1.71704
ENSG00000140688	-0.200404	0	0.996394	1	Decrease	nonDE	-0.22027	0	0.982132	1	Decrease	nonDE	-1.93094	-2.70046	0.00392832	0.0207158	Decrease	DE	-2.0529	-2.94991	0.00188878	0.0121415	Decrease	DE	-1.27937	-0.775789	0.219649	0.725315	Decrease	nonDE	-1.00883	-0.022702	0.490962	1	Decrease	nonDE	0.0198659	0	0.998443	1	Increase	nonDE	-0.789299	0	0.672027	1	Decrease	nonDE	-1.51308
ENSG00000147614	-0.527457	0	0.849915	1	Decrease	nonDE	-0.738885	0	0.67784	1	Decrease	nonDE	-2.37678	-3.0126	0.00155993	0.00885586	Decrease	DE	-2.75229	-3.68311	0.000169016	0.00132218	Decrease	DE	-2.12833	-2.21452	0.0142769	0.0698746	Decrease	nonDE	-2.32461	-2.28441	0.011993	0.0708778	Decrease	nonDE	0.211427	0	0.927322	1	Increase	nonDE	-1.80537	-1.13979	0.128306	0.520322	Decrease	nonDE	-1.74035
ENSG00000147996	0.0623131	0	0.997514	1	Increase	nonDE	-0.806718	0	0.653906	1	Decrease	nonDE	-2.30068	-3.11208	0.0011447	0.00666456	Decrease	DE	-2.21363	-2.88059	0.0023259	0.0146803	Decrease	DE	-1.97547	-2.24201	0.0133368	0.0656884	Decrease	nonDE	-2.20697	-2.39617	0.00900366	0.0551887	Decrease	nonDE	0.869031	0	0.60358	1	Increase	nonDE	-1.26609	-0.416101	0.33929	1	Decrease	nonDE	-1.9934
ENSG00000148334	-0.104306	0	0.999997	1	Decrease	nonDE	-0.179222	0	0.999687	1	Decrease	nonDE	-1.61259	-2.53623	0.0062007	0.0312528	Decrease	DE	-1.6875	-2.77074	0.00321112	0.0195585	Decrease	DE	-1.3657	-1.42251	0.07865	0.311592	Decrease	nonDE	-1.37687	-1.30148	0.0977106	0.425385	Decrease	nonDE	0.0749156	0	0.999887	1	Increase	nonDE	-1.31647	-0.895752	0.186029	0.682207	Decrease	nonDE	-1.31501
ENSG00000161513	0.0805708	0	0.996052	1	Increase	nonDE	-0.266627	0	0.949	1	Decrease	nonDE	-1.95739	-2.38719	0.00921679	0.0446416	Decrease	DE	-2.53954	-3.54793	0.00027133	0.00204394	Decrease	DE	-1.66228	-1.58522	0.057686	0.239276	Decrease	nonDE	-1.67649	-1.44464	0.0754949	0.342873	Decrease	nonDE	0.347198	0	0.921078	1	Increase	nonDE	-2.08122	-1.73373	0.0426825	0.217667	Decrease	nonDE	-0.774446
ENSG00000163507	-0.921182	0	0.581412	1	Decrease	nonDE	-0.205929	0	0.972802	1	Decrease	nonDE	-2.30809	-3.17684	0.000932197	0.00551965	Decrease	DE	-2.53692	-3.59711	0.000228729	0.00174718	Decrease	DE	-1.11932	-0.256198	0.39911	1	Decrease	nonDE	-1.11814	-0.22813	0.409991	1	Decrease	nonDE	-0.715253	0	0.725031	1	Decrease	nonDE	-2.01355	-1.65975	0.0497022	0.245612	Decrease	nonDE	-1.73044
ENSG00000165244	0.0233168	0	0.998736	1	Increase	nonDE	-0.251696	0	0.951109	1	Decrease	nonDE	-1.96035	-2.46688	0.0074725	0.0369936	Decrease	DE	-2.10394	-2.72843	0.00362711	0.0218796	Decrease	DE	-0.766219	0	0.726191	1	Decrease	nonDE	-1.77972	-1.65345	0.0503395	0.243256	Decrease	nonDE	0.275013	0	0.939936	1	Increase	nonDE	-1.32216	-0.561469	0.287772	0.932822	Decrease	nonDE	-1.3878
ENSG00000165724	-0.39289	0	0.986045	1	Decrease	nonDE	-0.208606	0	0.991054	1	Decrease	nonDE	-2.24176	-3.84544	9.41915e-05	0.000648731	Decrease	DE	-1.86721	-2.74097	0.00349898	0.0211678	Decrease	DE	-1.42252	-1.24313	0.108041	0.40977	Decrease	nonDE	-1.54411	-1.40536	0.0811624	0.36478	Decrease	nonDE	-0.184284	0	0.989575	1	Decrease	nonDE	-1.28909	-0.647788	0.259139	0.866678	Decrease	nonDE	-1.8793
ENSG00000167700	-0.204135	0	0.973403	1	Decrease	nonDE	-0.995419	0	0.503514	1	Decrease	nonDE	-2.52633	-3.30856	0.000608254	0.00371382	Decrease	DE	-2.60374	-3.34068	0.000547078	0.00390971	Decrease	DE	-1.89197	-1.79849	0.0372221	0.163311	Decrease	nonDE	-1.65621	-1.21382	0.113522	0.477836	Decrease	nonDE	0.791284	0	0.640637	1	Increase	nonDE	-0.683913	0	0.684696	1	Decrease	nonDE	-0.567459
ENSG00000168056	-0.34285	0	0.987541	1	Decrease	nonDE	-0.177301	0	0.99114	1	Decrease	nonDE	-2.46215	-4.06371	4.17619e-05	0.000304175	Decrease	DE	-2.81663	-4.77702	2.38597e-06	2.50697e-05	Decrease	DE	-1.52348	-1.41571	0.0796386	0.315011	Decrease	nonDE	-1.83553	-1.92111	0.0284655	0.149295	Decrease	nonDE	-0.165549	0	0.988623	1	Decrease	nonDE	-2.03317	-1.99994	0.0238063	0.133149	Decrease	nonDE	-2.17376
ENSG00000168779	-1.33121	-0.695535	0.243989	1	Decrease	nonDE	-1.11469	-0.198772	0.421558	1	Decrease	nonDE	-2.89227	-3.74495	0.000135549	0.000911046	Decrease	DE	-2.69916	-3.29338	0.000639318	0.00452504	Decrease	DE	-2.03055	-1.73632	0.0424516	0.183342	Decrease	nonDE	-1.17943	-0.275194	0.392348	1	Decrease	nonDE	-0.21652	0	0.917348	1	Decrease	nonDE	-1.78856	-0.990964	0.162097	0.618535	Decrease	nonDE	-1.36462
ENSG00000173621	-0.31904	0	0.959823	1	Decrease	nonDE	-0.349958	0	0.91584	1	Decrease	nonDE	-2.25041	-2.8111	0.0028553	0.0155075	Decrease	DE	-2.07483	-2.43788	0.00806999	0.0454844	Decrease	DE	-2.0574	-2.15488	0.016517	0.0796005	Decrease	nonDE	-1.97195	-1.78613	0.038217	0.192544	Decrease	nonDE	0.0309179	0	0.993074	1	Increase	nonDE	-1.8202	-1.23814	0.108979	0.459023	Decrease	nonDE	-1.23445
ENSG00000173930	-0.517303	0	0.834359	1	Decrease	nonDE	-1.10668	-0.165293	0.43519	1	Decrease	nonDE	-2.2834	-2.63038	0.00478512	0.0247755	Decrease	DE	-2.59754	-3.14616	0.00102784	0.0070174	Decrease	DE	-1.3046	-0.553031	0.290627	0.899065	Decrease	nonDE	-1.4791	-0.769567	0.221541	0.813181	Decrease	nonDE	0.589372	0	0.736242	1	Increase	nonDE	-0.656169	0	0.688221	1	Decrease	nonDE	-1.18531
ENSG00000174306	-0.524897	0	0.954557	1	Decrease	nonDE	-0.40626	0	0.959066	1	Decrease	nonDE	-2.93924	-5.46246	1.16872e-07	1.15993e-06	Decrease	DE	-2.2139	-3.6358	0.000199746	0.00153797	Decrease	DE	-1.29169	-0.832381	0.203368	0.682888	Decrease	nonDE	-1.72583	-1.78728	0.0381239	0.192205	Decrease	nonDE	-0.118637	0	0.992733	1	Decrease	nonDE	-1.97131	-1.93361	0.0276787	0.150783	Decrease	nonDE	-0.688399
ENSG00000178921	0.20584	0	0.994763	1	Increase	nonDE	0.317286	0	0.969058	1	Increase	nonDE	-2.42266	-3.63048	0.000203515	0.00133215	Decrease	DE	-2.1371	-2.9214	0.00205853	0.0131382	Decrease	DE	-1.6853	-1.81369	0.0360282	0.158517	Decrease	nonDE	-1.50201	-1.21498	0.1133	0.477064	Decrease	nonDE	-0.111445	0	0.993052	1	Decrease	nonDE	-2.23906	-2.30055	0.0115134	0.071837	Decrease	nonDE	-1.36254
ENSG00000180257	-0.622791	0	0.813753	1	Decrease	nonDE	-1.12408	-0.224265	0.41155	1	Decrease	nonDE	-2.12517	-2.54121	0.00611735	0.0309892	Decrease	DE	-2.16001	-2.55433	0.00590258	0.03427	Decrease	DE	-1.72797	-1.44099	0.0760095	0.302662	Decrease	nonDE	-1.00482	-0.00908071	0.496505	1	Decrease	nonDE	0.501288	0	0.807425	1	Increase	nonDE	-0.745496	0	0.650232	1	Decrease	nonDE	-0.00173406
ENSG00000185608	0.0405989	0	1	1	Increase	nonDE	-0.0918233	0	0.999971	1	Decrease	nonDE	-1.71091	-2.95029	0.00188662	0.0105387	Decrease	DE	-1.72371	-3.01604	0.00154348	0.0100768	Decrease	DE	-1.3896	-1.61157	0.0547531	0.228777	Decrease	nonDE	-1.0211	-0.0858436	0.465862	1	Decrease	nonDE	0.132422	0	0.999906	1	Increase	nonDE	-1.56747	-1.63212	0.05255	0.256811	Decrease	nonDE	-1.32879
ENSG00000188690	-0.376676	0	0.985856	1	Decrease	nonDE	-0.323921	0	0.972164	1	Decrease	nonDE	-1.87969	-2.54791	0.00600682	0.0304717	Decrease	DE	-2.08344	-3.00906	0.00157695	0.0102633	Decrease	DE	-1.20175	-0.551487	0.291128	0.900171	Decrease	nonDE	-1.3833	-0.91769	0.180249	0.691379	Decrease	nonDE	-0.0527542	0	0.996737	1	Decrease	nonDE	-1.46088	-0.894721	0.186306	0.682504	Decrease	nonDE	-1.39973
ENSG00000197050	-0.0816262	0	0.999992	1	Decrease	nonDE	-0.05127	0	0.999912	1	Decrease	nonDE	-1.82205	-2.97353	0.00175805	0.00987773	Decrease	DE	-1.6703	-2.46493	0.00751132	0.042653	Decrease	DE	-1.5336	-1.83864	0.0341372	0.151312	Decrease	nonDE	-1.57538	-1.74521	0.0416686	0.207846	Decrease	nonDE	-0.0303561	0	0.999919	1	Decrease	nonDE	-1.22117	-0.596445	0.275963	0.902478	Decrease	nonDE	-1.21036
ENSG00000197362	-0.2897	0	0.99979	1	Decrease	nonDE	-0.254935	0	0.998739	1	Decrease	nonDE	-1.85126	-3.27918	0.000669733	0.00407134	Decrease	DE	-1.74747	-2.90443	0.00216607	0.0137686	Decrease	DE	-0.950038	0	0.577175	1	Decrease	nonDE	-0.95305	0	0.566358	1	Decrease	nonDE	-0.0347651	0	0.999917	1	Decrease	nonDE	-1.71112	-1.81947	0.0355827	0.186565	Decrease	nonDE	-0.709998
ENSG00000223224	-0.540186	0	0.84507	1	Decrease	nonDE	-0.80485	0	0.633281	1	Decrease	nonDE	-2.50284	-3.26201	0.000708321	0.00428307	Decrease	DE	-2.74621	-3.63769	0.000198425	0.00152968	Decrease	DE	-1.9622	-1.85923	0.0326395	0.145756	Decrease	nonDE	-2.34362	-2.27951	0.0121418	0.0715548	Decrease	nonDE	0.264664	0	0.904801	1	Increase	nonDE	-2.33226	-1.84238	0.033866	0.178741	Decrease	nonDE	-2.09432
ENSG00000225434	-0.232562	0	0.970685	1	Decrease	nonDE	-1.0439	-0.0803509	0.468179	1	Decrease	nonDE	-2.24467	-3.03903	0.00143777	0.0082257	Decrease	DE	-2.11993	-2.62965	0.00479492	0.0283411	Decrease	DE	-1.76404	-1.69824	0.0459404	0.196675	Decrease	nonDE	-1.51207	-1.00477	0.158449	0.626745	Decrease	nonDE	0.811343	0	0.631287	1	Increase	nonDE	-1.40308	-0.619901	0.268371	0.884807	Decrease	nonDE	-1.51529
ENSG00000226281	-0.389936	0	0.933174	1	Decrease	nonDE	-0.651047	0	0.751602	1	Decrease	nonDE	-2.38274	-3.37201	0.000492993	0.00306227	Decrease	DE	-2.27016	-2.97443	0.0017532	0.011328	Decrease	DE	-1.98791	-2.1532	0.0165843	0.0798634	Decrease	nonDE	-2.23891	-2.37255	0.00957378	0.0581149	Decrease	nonDE	0.261111	0	0.923028	1	Increase	nonDE	-1.8034	-1.25517	0.105858	0.449352	Decrease	nonDE	-1.01404
ENSG00000233016	-0.314583	0	0.999997	1	Decrease	nonDE	-0.174902	0	0.999997	1	Decrease	nonDE	-1.72208	-3.72009	0.000148164	0.000991053	Decrease	DE	-1.89101	-4.50019	7.50945e-06	7.28568e-05	Decrease	DE	-1.4668	-2.1846	0.0153654	0.0746823	Decrease	nonDE	-1.17626	-0.81561	0.208116	0.774741	Decrease	nonDE	-0.13968	0	0.999996	1	Decrease	nonDE	-1.60966	-2.16051	0.0162934	0.0967493	Decrease	nonDE	-1.05673
ENSG00000236577	-1.10221	-0.222118	0.412293	1	Decrease	nonDE	-0.575497	0	0.790531	1	Decrease	nonDE	-3.24694	-4.46204	8.76464e-06	6.9933e-05	Decrease	DE	-2.49481	-3.00987	0.00157306	0.0102486	Decrease	DE	-1.78476	-1.34951	0.089774	0.349152	Decrease	nonDE	-2.52451	-2.27595	0.0122515	0.0720662	Decrease	nonDE	-0.526712	0	0.791	1	Decrease	nonDE	-2.40399	-1.81956	0.0355865	0.186565	Decrease	nonDE	-1.47515
ENSG00000242779	-0.658196	0	0.76209	1	Decrease	nonDE	0.0470398	0	0.987008	1	Increase	nonDE	-2.43491	-3.01228	0.00156146	0.00886055	Decrease	DE	-2.19938	-2.41907	0.00847974	0.0475586	Decrease	DE	-1.52546	-0.975093	0.165676	0.579138	Decrease	nonDE	-1.75375	-1.23425	0.109687	0.465448	Decrease	nonDE	-0.705236	0	0.693072	1	Decrease	nonDE	-2.3826	-1.93634	0.0275128	0.150075	Decrease	nonDE	-2.81531
ENSG00000245937	-0.435652	0	0.955138	1	Decrease	nonDE	-1.59641	-1.19772	0.116615	1	Decrease	nonDE	-2.18359	-2.9979	0.00163192	0.00922275	Decrease	DE	-2.40439	-3.40166	0.000446473	0.00323313	Decrease	DE	-1.22123	-0.536422	0.296297	0.911655	Decrease	nonDE	-1.80888	-1.63115	0.0526527	0.252777	Decrease	nonDE	1.16076	0.308595	0.379095	1	Increase	nonDE	-1.53464	-0.765401	0.222922	0.779234	Decrease	nonDE	-0.383544
ENSG00000248124	-0.254828	0	0.999287	1	Decrease	nonDE	-0.196938	0	0.997313	1	Decrease	nonDE	-2.03504	-3.1296	0.00108317	0.0063387	Decrease	DE	-1.87954	-2.7246	0.00366707	0.0220782	Decrease	DE	-1.4821	-1.43108	0.0774161	0.307189	Decrease	nonDE	-1.35232	-0.983454	0.163615	0.642316	Decrease	nonDE	-0.0578896	0	0.999222	1	Decrease	nonDE	-1.30543	-0.688703	0.246126	0.835259	Decrease	nonDE	-1.65462
ENSG00000275835	0.334056	0	0.998776	1	Increase	nonDE	-0.0689302	0	0.999473	1	Decrease	nonDE	-1.86144	-2.78766	0.00305734	0.0165189	Decrease	DE	-1.82993	-2.66085	0.00439379	0.0260654	Decrease	DE	-1.61842	-2.07628	0.0199298	0.0942717	Decrease	nonDE	-1.84791	-2.42823	0.00827796	0.0514959	Decrease	nonDE	0.402986	0	0.982036	1	Increase	nonDE	-1.31105	-0.72475	0.234961	0.808319	Decrease	nonDE	-1.67916
ENSG00000279369	-0.713779	0	0.786166	1	Decrease	nonDE	-0.948994	0	0.541632	1	Decrease	nonDE	-2.35158	-3.23987	0.000761108	0.00456483	Decrease	DE	-2.528	-3.52134	0.000297366	0.00222536	Decrease	DE	-1.03052	-0.0689549	0.472572	1	Decrease	nonDE	-1.08789	-0.176609	0.430072	1	Decrease	nonDE	0.235215	0	0.937452	1	Increase	nonDE	-1.1036	-0.160648	0.43702	1	Decrease	nonDE	-1.0527
[truncated: 23 more columns]
