# Supplementary material for: Dysregulated gene expression associated with inflammatory and translation pathways in activated monocytes from children with autism spectrum disorder
Source: Transl Psychiatry. 2022 Jan 26;12:39. doi: 10.1038/s41398-021-01766-0 (PMC8791942; doi:10.1038/s41398-021-01766-0)
Supplement: Supplementary file 11 — Table 9S [file 41398_2021_1766_MOESM11_ESM.xlsx]

## Sheet: Published Gene Lists
	List	List.description	Study	tissue
1	ASD GWAS	ASD GWAS risk genes	The Autism Spectrum Disorders Working Group of The Psychiatric Genomics Consortium, 2017
2	ASD<Ctrl	ASD < Ctrl Differentially Gene Expression	Gandal et al 2018	human
3	ASD<Ctrl	RNAseq ASD brain	Gandal, et al., 2018	human cortex
4	ASD<Ctrl	RNAseq ASD brain FDR p<0.05	Gupta, et al., 2014	human cortex
5	ASD<Ctrl	RNAseq ASD brain	Parikshak et al., 2016	human cortex
6	ASD>Ctrl	ASD > Ctrl Differentially Gene Expression	Gandal et al 2018	human
7	ASD>Ctrl	RNAseq ASD brain	Gandal, et al., 2018	human cortex
8	ASD>Ctrl	RNAseq ASD brain FDR p<0.05	Gupta, et al., 2014	human cortex
9	ASD>Ctrl	Exome Aggregation Consortium	Parikshak et al., 2016	human cortex
10	BD<Ctrl	BD < Ctrl Differentially Gene Expression	Gandal et al 2018	human
11	BD<Ctrl	RNAseq Bipolar Disorder	Gandal, et al., 2018	human cortex
12	BD>Ctrl	BD > Ctrl Differentially Gene Expression	Gandal et al 2018	human
13	BD>Ctrl	RNAseq Bipolar Disorder	Gandal, et al., 2018	human cortex
14	ID genetic risk	Candiate genes related to intellectual disability in humans	Gilissen, et al., 2014	human blood
15	ID genetic risk	Genes with De novo CNVs related to intellectual disability in humans	Gilissen, et al., 2014	human blood
16	Dup15q<Ctrl	RNAseq Dup15q brain	Parikshak et al., 2016	human cortex
17	Dup15q>Ctrl	RNAseq Dup15q brain	Parikshak et al., 2016	human cortex
18	AAD<Ctrl	RNAseq Alcohol Abuse	Gandal, et al., 2018	human cortex
19	AAD>Ctrl	RNAseq Alcohol Abuse	Gandal, et al., 2018	human cortex
20	IBD<Ctrl	RNAseq Irritable Bowel Disease	Gandal, et al., 2018	human cortex
21	IBD>Ctrl	RNAseq Irritable Bowel Disease	Gandal, et al., 2018	human cortex
22	MDD<Ctrl	RNAseq Major Depressive Disorder	Gandal, et al., 2018	human cortex
23	MDD>Ctrl	RNAseq Major Depressive Disorder	Gandal, et al., 2018	human cortex
24	ASD LGD mutations	Likely gene disrupting mutation (LGD) in ASD	Iossifov, et al., 2014	human blood
25	ID genetic risk	Likely gene disrupting mutation (LGD) in ID	Iossifov, et al., 2014
26	ID genetic risk	SysID currated database of ID genes	Kochinke et al., 2016	human blood
27	ID genetic risk	Known genes related to intellectual disability in humans	Gilissen, et al., 2014	human blood
28	ASD LGD recurrent mutations	RNAseq Alzheimers' Disease	Iossifov, et al., 2014	human blood
29	AD<Ctrl	RNAseq Alzheimers' Disease	Miller et al., 2013	human hippoampus (CA1 and CA3)
30	AD>Ctrl	Missense mutation in ASD	Miller et al., 2013	human hippoampus (CA1 and CA3)
31	Sanders High Risk ASD	65 high confidence ASD risk genes	Sanders, et al., 2015	human blood
32	Schizophrenia LGD	LGD mutations linked to schizophrenia	Iossifov, et al., 2014	human blood
33	SCZ<Ctrl	RNAseq Schizophrenia	Gandal, et al., 2018	human cortex
34	SCZ<Ctrl	SCZ < Ctrl Differentially Gene Expression	Gandal et al 2018	human
35	SCZ>Ctrl	RNAseq Schizophrenia	Gandal, et al., 2018	human cortex
36	SCZ>Ctrl	SCZ > Ctrl Differentially Gene Expression	Gandal et al 2018	human
37	SFARI ASD High Confidence	Currated database	https://gene.sfari.org/	varied
38	SFARI ASD Hypothesized	Currated database	https://gene.sfari.org/	varied
39	SFARI ASD Minimal	Currated database	https://gene.sfari.org/	varied
40	SFARI ASD Strong Candidate	Currated database	https://gene.sfari.org/	varied
41	SFARI ASD Suggestive	Currated database	https://gene.sfari.org/	varied
42	SFARI ASD Syndromic	Currated database	https://gene.sfari.org/	varied
43	ASD risk	Exome sequencing - several sources	Satterstrom et al., 2020	human

## Sheet: Significant List Enrichments
	listname	pvalue	OR	notAnotB	inAnotB	inBnotA	inBinA	intersection_ensembl	intersection_genenames	targetlist	FDR
1	ASD GWAS	2.56551e-08	4.02964	63089	253	1547	25	ENSG00000033011, ENSG00000058453, ENSG00000079616, ENSG00000091127, ENSG00000104408, ENSG00000104976, ENSG00000106133, ENSG00000125445, ENSG00000127124, ENSG00000135272, ENSG00000147488, ENSG00000148840, ENSG00000152147, ENSG00000164935, ENSG00000166033, ENSG00000167721, ENSG00000168056, ENSG00000168779, ENSG00000170006, ENSG00000185608, ENSG00000187210, ENSG00000187566, ENSG00000188976, ENSG0000…	NSUN5P2, PPRC1, DCSTAMP, ALG1, TSR1, MRPS7, KIF22, ST18, CROCC, SHOX2, TMEM154, MRPL40, EIF3E, GCNT1, LTBP3, SNAPC2, NHLRC1, MDFIC, LINC00963, HIVEP3, MAML3, GEMIN6, NOC2L, PUS7, HTRA1	TD.NT>LTA	4.69893e-07
2	ASD LGD mutations	0.0013398	4.46239	64264	271	372	7	ENSG00000115306, ENSG00000119772, ENSG00000127124, ENSG00000159433, ENSG00000167700, ENSG00000169100, ENSG00000172340	MFSD3, STARD9, SLC25A6, SPTBN1, SUCLG2, DNMT3A, HIVEP3	TD.NT>LTA	0.00803881
3	ASD<Ctrl	5.83595e-15	4.37222	61762	231	2874	47	ENSG00000001497, ENSG00000011295, ENSG00000062822, ENSG00000074071, ENSG00000074706, ENSG00000089053, ENSG00000091127, ENSG00000092094, ENSG00000099624, ENSG00000100321, ENSG00000100605, ENSG00000100997, ENSG00000101361, ENSG00000103253, ENSG00000105364, ENSG00000113522, ENSG00000115368, ENSG00000116874, ENSG00000125445, ENSG00000125901, ENSG00000128159, ENSG00000128951, ENSG00000128973, ENSG0000…	UROS, TTC19, GNL3, NREP, TUBGCP5, RPL7, CTSF, MFSD3, MRPS7, ZNF503, NOP56, LINC01184, SYNGR1, ATP5F1D, MRPL15, LRFN4, SSBP4, MFSD12, ATR, HAGHL, DOP1B, ABHD12, PTGES2, WDR75, MRPS26, MRPL4, RNF26, WARS2, IPCEF1, NOC2L, RPUSD2, SNRNP25, PUS7, MRPL1, STK38L, FBXO41, MRPS34, OSGEP, DUT, RAD50, LAS1L, TUBGCP6, CLN6, GPATCH4, ITPK1, POLD1, ANAPC5	TD.NT>LTA	3.38485e-13
4	ASD>Ctrl	7.91928e-05	2.49843	62177	253	2459	25	ENSG00000020577, ENSG00000047648, ENSG00000063241, ENSG00000090013, ENSG00000103150, ENSG00000104976, ENSG00000105135, ENSG00000105726, ENSG00000106366, ENSG00000107902, ENSG00000117461, ENSG00000129116, ENSG00000133641, ENSG00000135272, ENSG00000137154, ENSG00000159189, ENSG00000160255, ENSG00000160336, ENSG00000165732, ENSG00000181938, ENSG00000184293, ENSG00000197451, ENSG00000197958, ENSG0000…	LGR4, ARHGAP6, RPL12, PALLD, RPS6, GINS3, C1QC, ZNF761, ZNF761, SNAPC2, SERPINE1, SAMD4A, MDFIC, C12orf29, ITGB2, LHPP, DDX21, BLVRB, MLYCD, HNRNPAB, CLECL1, ILVBL, ISOC2, ATP13A1, ZNF587B, PIK3R3	TD.NT>LTA	0.000676419
5	BD<Ctrl	0.00612578	3.05417	64015	270	621	8	ENSG00000058453, ENSG00000099624, ENSG00000100321, ENSG00000149311, ENSG00000160255, ENSG00000188690, ENSG00000196418, ENSG00000204161	TMEM273, UROS, CROCC, SYNGR1, ATP5F1D, ATM, ITGB2, ZNF124	TD.NT>LTA	0.0276853
6	BD>Ctrl	1.69174e-07	4.79439	63716	260	920	18	ENSG00000090013, ENSG00000103356, ENSG00000106804, ENSG00000108479, ENSG00000117643, ENSG00000128059, ENSG00000129116, ENSG00000131844, ENSG00000135185, ENSG00000136942, ENSG00000137513, ENSG00000140688, ENSG00000168028, ENSG00000169100, ENSG00000174306, ENSG00000177706, ENSG00000205138, ENSG00000248124	RPSA, NARS2, ZHX3, EARS2, PALLD, C16orf58, GALK1, MCCC2, SLC25A6, SDHAF1, FAM20C, RRN3P1, MAN1C1, BLVRB, RPL35, TMEM243, PPAT, C5	TD.NT>LTA	2.26433e-06
7	Dup15q<Ctrl	0.00189574	4.19004	64240	271	396	7	ENSG00000125901, ENSG00000127334, ENSG00000134986, ENSG00000145912, ENSG00000163606, ENSG00000165832, ENSG00000234608	NREP, CD200R1, MRPS26, DYRK2, NHP2, TRUB1, MAPKAPK5-AS1	TD.NT>LTA	0.0111817
8	IBD<Ctrl	4.44362e-29	5.49848	60066	196	4570	82	ENSG00000004799, ENSG00000006282, ENSG00000006634, ENSG00000007968, ENSG00000011295, ENSG00000027001, ENSG00000035141, ENSG00000041802, ENSG00000062822, ENSG00000079616, ENSG00000090013, ENSG00000090447, ENSG00000092094, ENSG00000099624, ENSG00000100079, ENSG00000100605, ENSG00000100997, ENSG00000101868, ENSG00000103150, ENSG00000103264, ENSG00000104976, ENSG00000105135, ENSG00000105364, ENSG0000…	FAM136A, LGR4, TTC19, GPAM, NREP, DTWD2, LSG1, IMPA2, NARS2, LMO7, MFSD3, MRPS7, KIF22, ZHX3, FBXO31, ATP6V0D2, SPATA20, KAT14, ATP5F1D, DMAC1, TMEM140, MRPL15, SHOX2, SLCO4C1, PEMT, MIPEP, LGALS2, SNTB1, CLYBL, IL11RA, DOP1B, FGFBP2, MARS2, DBF4, ZNF702P, SLC16A5, ZNF761, ZNF761, ZNF813, ZNF786, GCNT1, ABHD12, GPX3, SNAPC2, SDHAF1, MYB, LINC01637, MTPAP, C12orf29, E2F2, PTGES2, COX18, WDR75, POL…	TD.NT>LTA	1.54638e-26
9	IBD>Ctrl	1.2677e-13	3.5385	60335	222	4301	56	ENSG00000004660, ENSG00000013523, ENSG00000020577, ENSG00000033011, ENSG00000040608, ENSG00000063241, ENSG00000070501, ENSG00000074706, ENSG00000076662, ENSG00000101361, ENSG00000103187, ENSG00000106366, ENSG00000108479, ENSG00000111912, ENSG00000115896, ENSG00000117461, ENSG00000117643, ENSG00000119772, ENSG00000119812, ENSG00000124370, ENSG00000127124, ENSG00000128059, ENSG00000129116, ENSG0000…	TMEM273, CBFA2T3, NOL8, PPRC1, DCSTAMP, GNL3, ALG1, FAM98A, CTSF, RTN4R, CD200R1, NOP56, MCEE, LINC01184, LPL, CD72, PALLD, MAK16, MFSD12, TMEM154, GALK1, PLCL1, C1QC, XCR1, SERPINE1, SAMD4A, MDFIC, DNMT3A, ATM, ITGB2, CYP2U1, PTPN22, HIVEP3, NCOA7, FAM20C, POLB, CAMKK1, ICAM3, CIP2A, IPCEF1, DDX21, MAN1C1, HTRA1, COPRS, CLECL1, ISOC2, FBXO41, ANGEL1, ZMYND19, TMEM243, GIMAP1, PPAT, TMED3, PIK3R3…	TD.NT>LTA	6.30229e-12
10	SCZ<Ctrl	3.11067e-15	4.30561	61576	229	3060	49	ENSG00000027001, ENSG00000040608, ENSG00000058453, ENSG00000074071, ENSG00000083457, ENSG00000089053, ENSG00000099624, ENSG00000100321, ENSG00000103253, ENSG00000103415, ENSG00000104976, ENSG00000105364, ENSG00000105726, ENSG00000119772, ENSG00000119812, ENSG00000125445, ENSG00000128159, ENSG00000128973, ENSG00000130511, ENSG00000134830, ENSG00000134986, ENSG00000137038, ENSG00000137547, ENSG0000…	HMOX2, TMEM273, UROS, DCSTAMP, , NREP, FAM98A, RTN4R, MRPS7, CCDC57, ST18, CROCC, SYNGR1, ATP5F1D, NDUFV3, DMAC1, TMEM140, MRPL15, LRFN4, SSBP4, MIPEP, MFSD12, ATR, HAGHL, DOP1B, SNAPC2, DNMT3A, PTGES2, ATM, C5AR2, MAML3, SBF2-AS1, ITGAE, MRPL4, CIP2A, DCTPP1, NHP2, SNRNP25, RPS6KA4, ATP13A1, FBXO41, MRPS34, TUBGCP6, GIMAP1, CLN6, NSUN5P1, ZNF124, NAB2, ANAPC5	TD.NT>LTA	2.16503e-13
11	SCZ>Ctrl	2.93635e-11	3.76876	61877	238	2759	40	ENSG00000004799, ENSG00000047648, ENSG00000090013, ENSG00000090447, ENSG00000101003, ENSG00000103264, ENSG00000103356, ENSG00000104408, ENSG00000108479, ENSG00000117643, ENSG00000118263, ENSG00000119927, ENSG00000128059, ENSG00000129116, ENSG00000131844, ENSG00000133641, ENSG00000135185, ENSG00000136942, ENSG00000137101, ENSG00000137154, ENSG00000141401, ENSG00000155016, ENSG00000160336, ENSG0000…	LGR4, GPAM, IMPA2, LAMB2, ZHX3, FBXO31, EARS2, FDXR, ARHGAP6, , PC, LPL, CD72, PALLD, GALK1, RPS6, MCCC2, EIF3E, ZNF761, ZNF761, ZNF813, NDUFAF2, SUCLG2, NHLRC1, C12orf29, PSMG4, GINS1, , CYP2U1, FAM20C, MAN1C1, BLVRB, HTRA1, COPRS, TMEM51-AS1, TFAP4, RPL35, TMEM243, PPAT, PDK4, KLF7	TD.NT>LTA	1.13539e-09
12	ASD GWAS	0.000268505	3.04139	63142	200	1557	15	ENSG00000022567, ENSG00000072506, ENSG00000083093, ENSG00000091127, ENSG00000104408, ENSG00000104976, ENSG00000125450, ENSG00000139546, ENSG00000143819, ENSG00000168056, ENSG00000168779, ENSG00000183208, ENSG00000185608, ENSG00000196943, ENSG00000213397	SLC45A4, HAUS7, PALB2, SHOX2, HSD17B10, MRPL40, EIF3E, NUP85, LTBP3, SNAPC2, GDPGP1, TARBP2, PUS7, EPHX1, NOP9	TD.NT>LPS	0.00194666
13	ASD<Ctrl	2.46605e-12	4.45513	61815	178	2884	37	ENSG00000011295, ENSG00000074071, ENSG00000091127, ENSG00000099624, ENSG00000100523, ENSG00000102003, ENSG00000103253, ENSG00000105376, ENSG00000105698, ENSG00000115073, ENSG00000115286, ENSG00000115368, ENSG00000124299, ENSG00000124784, ENSG00000124787, ENSG00000125247, ENSG00000125901, ENSG00000126106, ENSG00000132382, ENSG00000137547, ENSG00000143224, ENSG00000143486, ENSG00000143643, ENSG0000…	UROS, TTC19, TUBGCP5, RPP40, METTL17, TMEM129, MFSD3, MYBBP1A, HYLS1, LINC01184, ATP5F1D, MRPL15, LRFN4, PELI3, RIOK1, HAGHL, PEPD, BRICD5, TMTC4, SYP, PTGES2, WDR75, MRPS26, TMEM53, STX8, EIF2D, ICAM5, PUS7, NDUFS7, ACTR1B, USF2, MRPS34, CFL2, TTC13, DDHD1, NOP9, PPOX	TD.NT>LPS	1.07273e-10
14	ASD>Ctrl	0.00399869	2.16574	62232	198	2467	17	ENSG00000100300, ENSG00000103145, ENSG00000103150, ENSG00000104976, ENSG00000110011, ENSG00000110651, ENSG00000115129, ENSG00000128311, ENSG00000133574, ENSG00000138670, ENSG00000143486, ENSG00000143819, ENSG00000156471, ENSG00000170310, ENSG00000182871, ENSG00000198131, ENSG00000198157	CD81, TST, TP53I3, PTDSS1, DNAJC4, COL18A1, TSPO, SNAPC2, RASGEF1B, HCFC1R1, STX8, EIF2D, MLYCD, EPHX1, GIMAP4, ZNF544, HMGN5	TD.NT>LPS	0.0195992
15	BD<Ctrl	0.00526802	3.4668	64077	208	622	7	ENSG00000063180, ENSG00000099624, ENSG00000103254, ENSG00000124784, ENSG00000172123, ENSG00000188690, ENSG00000261997	UROS, SLFN12, ATP5F1D, RIOK1, FAM173A, , CA11	TD.NT>LPS	0.0247739
16	BD>Ctrl	7.96931e-05	4.07091	63773	203	926	12	ENSG00000089157, ENSG00000105376, ENSG00000106804, ENSG00000115129, ENSG00000135185, ENSG00000140688, ENSG00000143819, ENSG00000174306, ENSG00000174444, ENSG00000213397, ENSG00000247516, ENSG00000248124	TP53I3, HAUS7, ZHX3, C16orf58, MIR4458HG, RPL4, ICAM5, RRN3P1, EPHX1, TMEM243, RPLP0, C5	TD.NT>LPS	0.000676419
17	IBD<Ctrl	8.61354e-22	5.3059	60109	153	4590	62	ENSG00000007264, ENSG00000011295, ENSG00000066926, ENSG00000074201, ENSG00000078070, ENSG00000099219, ENSG00000099624, ENSG00000099849, ENSG00000103150, ENSG00000104976, ENSG00000105750, ENSG00000107815, ENSG00000115073, ENSG00000115129, ENSG00000115286, ENSG00000115368, ENSG00000115841, ENSG00000117543, ENSG00000119673, ENSG00000122378, ENSG00000123064, ENSG00000124299, ENSG00000125166, ENSG0000…	TTC19, GOT2, TWNK, PHB, METTL17, TST, TMEM129, MRPS28, ERMP1, TBC1D5, TP53I3, MFSD3, ZHX3, MATK, ATP6V0D2, HYLS1, ATP5F1D, MRPL15, LSM4, SHOX2, SLCO4C1, RASSF7, CLNS1A, PEMT, MRPL11, PRRG4, CLYBL, FGFBP2, TEC, ZNF702P, PRXL2A, FECH, PEPD, ZNF786, BRICD5, TMTC4, SNAPC2, RPL26, RMDN2, PTGES2, WDR75, NAPEPLD, MRPS26, TMEM53, STX8, MCCC1, EIF2D, ATP5MC2, NDUFS7, ACTR1B, MLYCD, TP53I11, ZNF85, MRPS12,…	TD.NT>LPS	7.49378e-20
18	IBD>Ctrl	1.99213e-05	2.44075	60374	183	4325	32	ENSG00000063180, ENSG00000075914, ENSG00000100413, ENSG00000100523, ENSG00000102760, ENSG00000110651, ENSG00000111796, ENSG00000111912, ENSG00000116649, ENSG00000119772, ENSG00000124370, ENSG00000125910, ENSG00000131171, ENSG00000133574, ENSG00000135185, ENSG00000136718, ENSG00000137871, ENSG00000151136, ENSG00000163507, ENSG00000165410, ENSG00000165724, ENSG00000169026, ENSG00000170854, ENSG0000…	RGCC, IMP4, CD81, APOBEC3C, SLC49A3, S1PR4, SLFN12, MCEE, ZNF280D, LINC01184, SRM, COL18A1, DPAGT1, MAGEH1, POLR3H, DNMT3A, NCOA7, CA11, CIP2A, KLRB1, EXOSC7, TBC1D10C, ZNF467, RIOX2, CFL2, ZMYND19, TMEM243, BTBD11, GIMAP4, DDHD1, SH3BGRL, SNORD14E	TD.NT>LPS	0.000210079
19	ID genetic risk	4.73133e-05	3.58686	63374	200	1325	15	ENSG00000072506, ENSG00000078070, ENSG00000102003, ENSG00000103150, ENSG00000104774, ENSG00000108474, ENSG00000115286, ENSG00000119772, ENSG00000124299, ENSG00000127415, ENSG00000138670, ENSG00000143224, ENSG00000156471, ENSG00000172269, ENSG00000182871	PIGL, PTDSS1, HSD17B10, COL18A1, IDUA, DPAGT1, PEPD, SYP, DNMT3A, RASGEF1B, MAN2B1, MCCC1, NDUFS7, MLYCD, PPOX	TD.NT>LPS	0.000457361
20	SCZ<Ctrl	6.24095e-11	4.03322	61626	179	3073	36	ENSG00000007264, ENSG00000063180, ENSG00000074071, ENSG00000075826, ENSG00000099624, ENSG00000102003, ENSG00000103253, ENSG00000103254, ENSG00000103415, ENSG00000104976, ENSG00000110011, ENSG00000115073, ENSG00000116455, ENSG00000119772, ENSG00000124299, ENSG00000124784, ENSG00000125166, ENSG00000125247, ENSG00000128626, ENSG00000129103, ENSG00000131374, ENSG00000133574, ENSG00000137547, ENSG0000…	HMOX2, UROS, GOT2, TBC1D5, SUMF2, MATK, SLFN12, ATP5F1D, MRPL15, LRFN4, DNAJC4, , RIOK1, HAGHL, FAM173A, NCAPD3, DPAGT1, PEPD, TMTC4, SNAPC2, WDR77, SYP, , DNMT3A, PTGES2, SEC31B, TARBP2, CA11, EIF2D, CIP2A, ACTR1B, MRPS12, MRPS34, CFL2, GIMAP4, ZNF544	TD.NT>LPS	1.97441e-09
21	SCZ>Ctrl	0.00110668	2.2853	61920	195	2779	20	ENSG00000075914, ENSG00000102760, ENSG00000104408, ENSG00000105376, ENSG00000105750, ENSG00000110651, ENSG00000126106, ENSG00000135185, ENSG00000135605, ENSG00000137871, ENSG00000141101, ENSG00000143819, ENSG00000161513, ENSG00000174306, ENSG00000174444, ENSG00000197808, ENSG00000213397, ENSG00000244398, ENSG00000247516, ENSG00000272335	RGCC, CD81, HAUS7, ZHX3, FDXR, ZNF280D, , TEC, EIF3E, , MIR4458HG, RPL4, TMEM53, ICAM5, ZNF461, EXOSC7, ZNF85, EPHX1, TMEM243, NOB1	TD.NT>LPS	0.00687721
22	AD>Ctrl	0.00119922	9.13421	64558	124	228	4	ENSG00000014914, ENSG00000164949, ENSG00000165030, ENSG00000172403	GEM, NFIL3, SYNPO2, MTMR11	TD.NT<LTA	0.00732154
23	ASD<Ctrl	0.000664697	2.82654	61880	113	2906	15	ENSG00000067064, ENSG00000091136, ENSG00000100744, ENSG00000104320, ENSG00000104450, ENSG00000105443, ENSG00000108671, ENSG00000125834, ENSG00000141013, ENSG00000142185, ENSG00000166313, ENSG00000172403, ENSG00000173013, ENSG00000174238, ENSG00000197043	IDI1, LAMB1, STK35, CCDC96, PITPNA, GAS8, TRPM2, PSMD11, NBN, CYTH2, ANXA6, APBB1, SYNPO2, SPAG1, GSKIP	TD.NT<LTA	0.00453558
24	ASD>Ctrl	9.60025e-08	4.68362	62322	108	2464	20	ENSG00000014914, ENSG00000072682, ENSG00000081320, ENSG00000104375, ENSG00000108700, ENSG00000113742, ENSG00000137507, ENSG00000143514, ENSG00000153815, ENSG00000158769, ENSG00000160271, ENSG00000164430, ENSG00000164949, ENSG00000165030, ENSG00000169432, ENSG00000181374, ENSG00000183722, ENSG00000204389, ENSG00000205189, ENSG00000221968	LRRC32, LHFPL6, GEM, FADS3, CMIP, SCN9A, ZBTB10, NFIL3, STK3, CCL8, CCL13, P4HA2, CPEB4, RALGDS, TP53BP2, MTMR11, CGAS, F11R, HSPA1A, STK17B	TD.NT<LTA	1.45256e-06
25	BD>Ctrl	1.85098e-05	5.83111	63858	118	928	10	ENSG00000014914, ENSG00000081320, ENSG00000100234, ENSG00000111961, ENSG00000125144, ENSG00000125657, ENSG00000143514, ENSG00000159733, ENSG00000166821, ENSG00000183891	TNFSF9, MT1G, ZFYVE28, TIMP3, TTC32, PEX11A, SASH1, TP53BP2, MTMR11, STK17B	TD.NT<LTA	0.000201295
26	IBD<Ctrl	0.00196658	2.2631	60153	109	4633	19	ENSG00000014914, ENSG00000086065, ENSG00000108700, ENSG00000123612, ENSG00000125144, ENSG00000125505, ENSG00000134215, ENSG00000135525, ENSG00000159733, ENSG00000163624, ENSG00000166821, ENSG00000169432, ENSG00000181374, ENSG00000183891, ENSG00000198682, ENSG00000204389, ENSG00000205189, ENSG00000214456, ENSG00000228695	MT1G, ACVR1C, CHMP5, SCN9A, ZBTB10, CDS1, ZFYVE28, CES1P1, CES1P1, TTC32, MBOAT7, PEX11A, CCL8, CCL13, VAV3, PAPSS2, MTMR11, PLIN5, MAP7, HSPA1A	TD.NT<LTA	0.0112192
27	IBD>Ctrl	1.154e-28	9.93009	60482	75	4304	53	ENSG00000005238, ENSG00000006453, ENSG00000008516, ENSG00000010270, ENSG00000049249, ENSG00000081320, ENSG00000091136, ENSG00000092929, ENSG00000100097, ENSG00000100234, ENSG00000100744, ENSG00000102962, ENSG00000103811, ENSG00000104320, ENSG00000104375, ENSG00000105339, ENSG00000107968, ENSG00000111554, ENSG00000111961, ENSG00000113742, ENSG00000113811, ENSG00000119661, ENSG00000119865, ENSG0000…	CXCR5, TNFSF9, STARD3NL, LRRC32, LHFPL6, CETN2, PDCD1LG2, LAMB1, DENND3, GEM, SLFN5, DNAJB9, FADS3, CCL22, CMIP, SLC43A2, BAIAP2L1, TNFRSF9, MAP3K8, EMILIN2, LGALS1, NBN, UNC13D, TMEM234, MTMR6, TMEM71, TIMP3, HIST1H2BC, OSCAR, CLDN12, BICC1, ETS1, ANXA6, GPR132, MMP25, MDM1, STK3, CSF2, SASH1, CPEB4, CNRIP1, RALGDS, GOLGA2, DNAJB5, VCP, CTSH, CFP, GSKIP, FAM214B, CGAS, SELENOK, DNAL1, STK17B	TD.NT<LTA	2.00796e-26
28	SCZ<Ctrl	0.00338441	2.44778	61691	114	3095	14	ENSG00000067064, ENSG00000091136, ENSG00000105443, ENSG00000108671, ENSG00000134954, ENSG00000137094, ENSG00000142185, ENSG00000160055, ENSG00000165996, ENSG00000166313, ENSG00000167110, ENSG00000168734, ENSG00000174238, ENSG00000197043	IDI1, LAMB1, HACD1, PITPNA, PKIG, TRPM2, PSMD11, TMEM234, CYTH2, ETS1, ANXA6, APBB1, GOLGA2, DNAJB5	TD.NT<LTA	0.0173202
29	SCZ>Ctrl	1.21413e-09	5.15656	62011	104	2775	24	ENSG00000008516, ENSG00000014914, ENSG00000072682, ENSG00000081320, ENSG00000100234, ENSG00000104375, ENSG00000107968, ENSG00000111961, ENSG00000125144, ENSG00000125834, ENSG00000137507, ENSG00000143514, ENSG00000160271, ENSG00000164949, ENSG00000165030, ENSG00000166821, ENSG00000169432, ENSG00000182118, ENSG00000204389, ENSG00000205189, ENSG00000214456, ENSG00000221968, ENSG00000244482, ENSG0000…	LRRC32, MT1G, STK35, GEM, FADS3, SCN9A, ZBTB10, MAP3K8, TIMP3, MMP25, PEX11A, LILRA6, NFIL3, STK3, SASH1, P4HA2, RALGDS, TP53BP2, MTMR11, FAM89A, PLIN5, HSPA1A, PACERR, STK17B	TD.NT<LTA	3.25013e-08
30	AD>Ctrl	0.00100395	9.59768	64564	118	228	4	ENSG00000117500, ENSG00000128016, ENSG00000139178, ENSG00000172403	ZFP36, TMED5, SYNPO2, C1RL	TD.NT<LPS	0.00635228
31	ASD LGD mutations	0.000783293	7.36056	64418	117	374	5	ENSG00000061676, ENSG00000104221, ENSG00000137959, ENSG00000143061, ENSG00000156011	PSD3, IFI44L, NCKAP1, IGSF3, BRF2	TD.NT<LPS	0.00524204
32	ASD<Ctrl	0.0090693	2.32077	61883	110	2909	12	ENSG00000050438, ENSG00000068912, ENSG00000069956, ENSG00000102172, ENSG00000127666, ENSG00000129473, ENSG00000141013, ENSG00000172403, ENSG00000174996, ENSG00000188191, ENSG00000188897, ENSG00000203965	KLC2, MAPK6, GAS8, ERLEC1, TICAM1, SMS, , BCL2L2, PRKAR1B, SLC4A8, SYNPO2, EFCAB7	TD.NT<LPS	0.0399508
33	ASD>Ctrl	4.2162e-08	4.96009	62328	102	2464	20	ENSG00000038427, ENSG00000059378, ENSG00000072682, ENSG00000102265, ENSG00000113369, ENSG00000117500, ENSG00000122591, ENSG00000122861, ENSG00000127666, ENSG00000128016, ENSG00000131873, ENSG00000137801, ENSG00000137959, ENSG00000138600, ENSG00000146676, ENSG00000151929, ENSG00000156011, ENSG00000165806, ENSG00000168874, ENSG00000182831	CHSY1, ARRDC3, PARP12, PSD3, SPPL2A, TICAM1, VCAN, ATOH8, BAG3, THBS1, FAM126A, PLAU, IFI44L, ZFP36, PURB, C16orf72, TMED5, CASP7, P4HA2, TIMP1	TD.NT<LPS	6.66926e-07
34	BD>Ctrl	1.21522e-05	6.14403	63864	112	928	10	ENSG00000102265, ENSG00000104221, ENSG00000111961, ENSG00000113369, ENSG00000117586, ENSG00000125144, ENSG00000127666, ENSG00000143061, ENSG00000156414, ENSG00000165806	MT1G, ARRDC3, TICAM1, TDRD9, IGSF3, CASP7, SASH1, BRF2, TIMP1, TNFSF4	TD.NT<LPS	0.000136418
35	IBD<Ctrl	0.00272302	2.24679	60158	104	4634	18	ENSG00000079805, ENSG00000104221, ENSG00000114446, ENSG00000125144, ENSG00000127328, ENSG00000127666, ENSG00000129473, ENSG00000137460, ENSG00000138600, ENSG00000143061, ENSG00000145545, ENSG00000151715, ENSG00000155893, ENSG00000156011, ENSG00000157800, ENSG00000165806, ENSG00000172939, ENSG00000197635	DNM2, MT1G, PSD3, SLC37A3, SPPL2A, TICAM1, IFT57, FHDC1, BCL2L2, OXSR1, DPP4, IGSF3, CASP7, TMEM45B, BRF2, PXYLP1, SRD5A1, RAB3IP	TD.NT<LPS	0.0143578
36	IBD>Ctrl	4.20678e-22	8.19546	60480	77	4312	45	ENSG00000008405, ENSG00000017260, ENSG00000038427, ENSG00000050438, ENSG00000068912, ENSG00000078246, ENSG00000086619, ENSG00000099250, ENSG00000102265, ENSG00000102781, ENSG00000104043, ENSG00000108702, ENSG00000111554, ENSG00000111961, ENSG00000112299, ENSG00000113369, ENSG00000116260, ENSG00000122591, ENSG00000122861, ENSG00000123908, ENSG00000126759, ENSG00000127080, ENSG00000128016, ENSG0000…	CXCR5, CHSY1, IPPK, PSMA1, CENPS, TSPYL2, ARRDC3, KLC2, SLFN5, ERLEC1, VCAN, LAT, RTP4, BAG3, FAM126A, CYTOR, PLAU, IFI44L, ZFP36, CD226, TMEM237, CARD6, MIAT, MDM1, TULP3, ATP2C1, SLC4A8, NRP1, CCL1, SASH1, KATNAL1, VNN1, ATP8B4, GOLGA2, DNAJB5, C1RL, CRY1, TNF, CFP, TIMP1, S100A12, RAB24, ERO1B, QSOX1, AGO2	TD.NT<LPS	4.87986e-20
37	ID genetic risk	0.00392798	3.3432	63460	114	1332	8	ENSG00000050438, ENSG00000061676, ENSG00000102172, ENSG00000105771, ENSG00000122591, ENSG00000137460, ENSG00000137801, ENSG00000155755	SMS, FHDC1, THBS1, FAM126A, TMEM237, NCKAP1, SLC4A8, SMG9	TD.NT<LPS	0.0195277
38	SCZ>Ctrl	2.85098e-07	4.37527	62013	102	2779	20	ENSG00000072682, ENSG00000078246, ENSG00000102265, ENSG00000111961, ENSG00000113369, ENSG00000117500, ENSG00000117586, ENSG00000125144, ENSG00000127666, ENSG00000131873, ENSG00000137801, ENSG00000139178, ENSG00000151929, ENSG00000156414, ENSG00000163221, ENSG00000165806, ENSG00000168874, ENSG00000184205, ENSG00000186665, ENSG00000270959	CHSY1, MT1G, TSPYL2, ARRDC3, TICAM1, ATOH8, BAG3, THBS1, LPP-AS2, TDRD9, TMED5, TULP3, CASP7, C17orf58, SASH1, P4HA2, C1RL, TIMP1, S100A12, TNFSF4	TD.NT<LPS	3.67459e-06
39	SFARI ASD Minimal	0.00984132	4.99233	64355	118	437	4	ENSG00000102781, ENSG00000137801, ENSG00000156011, ENSG00000197635	PSD3, THBS1, DPP4, KATNAL1	TD.NT<LPS	0.0422812
40	ASD<Ctrl	0.000261548	11.8077	61984	9	2916	5	ENSG00000132635, ENSG00000135972, ENSG00000168096, ENSG00000177595, ENSG00000213672	PIDD1, MRPS9, ANKS3, PCED1A, NCKIPSD	PDDNOS.NT>LTA	0.00193657
41	IBD<Ctrl	0.000245008	9.72654	60254	8	4646	6	ENSG00000130159, ENSG00000135378, ENSG00000135972, ENSG00000162496, ENSG00000177595, ENSG00000213672	ECSIT, PIDD1, MRPS9, DHRS3, PRRG4, NCKIPSD	PDDNOS.NT>LTA	0.00185354
42	ASD>Ctrl	0.00874789	3.6841	62389	41	2478	6	ENSG00000067533, ENSG00000096060, ENSG00000103852, ENSG00000120889, ENSG00000162734, ENSG00000167600	TNFRSF10B, TTC23, RRP15, CYP2S1, FKBP5, PEA15	PDDNOS.NT>LPS	0.039029
43	BD>Ctrl	0.000578516	8.15705	63934	42	933	5	ENSG00000096060, ENSG00000114388, ENSG00000120889, ENSG00000174748, ENSG00000187630	TNFRSF10B, NPRL2, RPL15, DHRS4L2, FKBP5	PDDNOS.NT>LPS	0.00402647
44	IBD<Ctrl	8.84012e-05	4.45016	60227	35	4640	12	ENSG00000081177, ENSG00000103852, ENSG00000107537, ENSG00000112297, ENSG00000137038, ENSG00000138050, ENSG00000143179, ENSG00000156253, ENSG00000166321, ENSG00000167600, ENSG00000173349, ENSG00000174748	SFT2D3, DMAC1, NUDT13, TTC23, RWDD2B, RPL15, PHYH, CRYBG1, THUMPD2, UCK2, CYP2S1, EXD2	PDDNOS.NT>LPS	0.000732467
45	IBD>Ctrl	0.000223665	4.25505	60521	36	4346	11	ENSG00000096060, ENSG00000106348, ENSG00000106952, ENSG00000110063, ENSG00000120725, ENSG00000120889, ENSG00000140525, ENSG00000140743, ENSG00000162734, ENSG00000181817, ENSG00000198301	SDAD1, TNFRSF10B, DCPS, FANCI, TNFSF8, LSM10, SIL1, CDR2, FKBP5, IMPDH1, PEA15	PDDNOS.NT>LPS	0.00172967
46	SCZ>Ctrl	0.000826662	4.56177	62076	39	2791	8	ENSG00000096060, ENSG00000114388, ENSG00000120889, ENSG00000135372, ENSG00000138050, ENSG00000140743, ENSG00000148655, ENSG00000162734	TNFRSF10B, NPRL2, LRMDA, NAT10, CDR2, THUMPD2, FKBP5, PEA15	PDDNOS.NT>LPS	0.00542789
47	IBD>Ctrl	0.00205304	5.56524	60542	15	4351	6	ENSG00000150337, ENSG00000163393, ENSG00000165434, ENSG00000184500, ENSG00000188290, ENSG00000197506	SLC28A3, SLC22A15, PROS1, HES4, PGM2L1, FCGR1A	PDDNOS.NT<LTA	0.0115235
48	ASD<Ctrl	0.000105689	6.54368	61967	26	2913	8	ENSG00000003147, ENSG00000064199, ENSG00000099814, ENSG00000118276, ENSG00000124191, ENSG00000130734, ENSG00000132879, ENSG00000163001	CFAP36, B4GALT6, TOX2, ICA1, CEP170B, FBXO44, SPA17, ATG4D	PDDNOS.NT<LPS	0.000855341
49	IBD<Ctrl	0.00232146	3.99127	60236	26	4644	8	ENSG00000003147, ENSG00000047634, ENSG00000064199, ENSG00000099814, ENSG00000130734, ENSG00000156381, ENSG00000166348, ENSG00000184208	SCML1, ICA1, USP54, CEP170B, ANKRD9, C22orf46, SPA17, ATG4D	PDDNOS.NT<LPS	0.0126229
50	IBD>Ctrl	5.39024e-05	5.80091	60533	24	4347	10	ENSG00000069974, ENSG00000095015, ENSG00000110925, ENSG00000124191, ENSG00000160055, ENSG00000163001, ENSG00000164506, ENSG00000179241, ENSG00000179348, ENSG00000234456	MAGI2-AS3, CFAP36, LDLRAD3, TOX2, GATA2, TMEM234, RAB27A, CSRNP2, STXBP5, MAP3K1	PDDNOS.NT<LPS	0.000493633
51	SCZ<Ctrl	0.000985946	5.16224	61778	27	3102	7	ENSG00000003147, ENSG00000095015, ENSG00000130734, ENSG00000160055, ENSG00000164506, ENSG00000179241, ENSG00000179348	LDLRAD3, GATA2, ICA1, TMEM234, STXBP5, ATG4D, MAP3K1	PDDNOS.NT<LPS	0.00635228
52	ASD<Ctrl	2.85376e-08	5.47802	61919	74	2902	19	ENSG00000005882, ENSG00000058600, ENSG00000064115, ENSG00000078043, ENSG00000087301, ENSG00000110107, ENSG00000110442, ENSG00000110455, ENSG00000117395, ENSG00000123600, ENSG00000124299, ENSG00000124784, ENSG00000127419, ENSG00000132182, ENSG00000157693, ENSG00000186854, ENSG00000196305, ENSG00000198648, ENSG00000250510	PIAS2, PDK2, COMMD9, STK39, TRABD2A, TRABD2A, TMEM175, RIOK1, TMEM268, PEPD, GPR162, NUP210, EBNA1BP2, ACCS, TM7SF3, IARS, PRPF19, POLR3E, TXNDC16, METTL8	AD.NT>LTA	4.95735e-07
53	ASD>Ctrl	0.009335	2.69889	62346	84	2475	9	ENSG00000082781, ENSG00000083444, ENSG00000103490, ENSG00000105197, ENSG00000114423, ENSG00000124508, ENSG00000169660, ENSG00000182004, ENSG00000229391	CBLB, PLOD1, ITGB5, HLA-DRB6, HEXD, BTN2A2, TIMM50, SNRPE, PYCARD	AD.NT>LTA	0.0406073
54	IBD<Ctrl	5.55789e-09	4.78262	60194	68	4627	25	ENSG00000005882, ENSG00000064115, ENSG00000082781, ENSG00000087301, ENSG00000100280, ENSG00000100348, ENSG00000103490, ENSG00000104980, ENSG00000124299, ENSG00000125166, ENSG00000132570, ENSG00000151413, ENSG00000154889, ENSG00000162390, ENSG00000164649, ENSG00000166166, ENSG00000167925, ENSG00000169660, ENSG00000169738, ENSG00000173950, ENSG00000174989, ENSG00000175581, ENSG00000185730, ENSG0000…	GOT2, XXYLT1, PDK2, GHDC, STK39, ITGB5, PCBD2, ZNF696, TXN2, HEXD, AP1B1, PEPD, TIMM44, MRPL48, CDCA7L, ACOT11, NUBPL, TRMT61A, TM7SF3, MPPE1, DCXR, TXNDC16, PYCARD, MVB12B, FBXW8	AD.NT>LTA	1.20884e-07
55	IBD>Ctrl	4.13718e-05	3.34528	60482	75	4339	18	ENSG00000055483, ENSG00000083444, ENSG00000110077, ENSG00000114423, ENSG00000124508, ENSG00000132182, ENSG00000140263, ENSG00000146192, ENSG00000157693, ENSG00000162444, ENSG00000166197, ENSG00000167895, ENSG00000172322, ENSG00000188312, ENSG00000196305, ENSG00000229391, ENSG00000229754, ENSG00000250510	CENPP, CBLB, NOLC1, PLOD1, CXCR2P1, FGD2, HLA-DRB6, TMEM268, BTN2A2, GPR162, NUP210, TMC8, MS4A6A, CLEC12A, IARS, SORD, USP36, RBP7	AD.NT>LTA	0.000411354
56	SCZ<Ctrl	3.85963e-10	6.19598	61734	71	3087	22	ENSG00000058600, ENSG00000064115, ENSG00000078043, ENSG00000100280, ENSG00000103037, ENSG00000104980, ENSG00000110442, ENSG00000110455, ENSG00000123600, ENSG00000124299, ENSG00000124784, ENSG00000125166, ENSG00000164086, ENSG00000164649, ENSG00000166166, ENSG00000173950, ENSG00000175581, ENSG00000196305, ENSG00000196814, ENSG00000198648, ENSG00000250510, ENSG00000256269	PIAS2, GOT2, XXYLT1, COMMD9, STK39, RIOK1, HMBS, AP1B1, PEPD, TIMM44, GPR162, MRPL48, SETD6, CDCA7L, ACCS, TRMT61A, TM7SF3, DUSP7, IARS, POLR3E, MVB12B, METTL8	AD.NT>LTA	1.11929e-08
57	AAD<Ctrl	0.00033599	6.90016	64343	128	437	6	ENSG00000071794, ENSG00000117528, ENSG00000121851, ENSG00000123892, ENSG00000140350, ENSG00000183044	ANP32A, HLTF, RAB38, ABAT, POLR3GL, ABCD3	AD.NT>LPS	0.00238621
58	ASD GWAS	0.00550776	2.91199	63217	125	1563	9	ENSG00000018869, ENSG00000058453, ENSG00000104863, ENSG00000116984, ENSG00000126860, ENSG00000135521, ENSG00000138185, ENSG00000168264, ENSG00000168273	SMIM4, ENTPD1, CROCC, EVI2A, LTV1, LIN7B, ZNF582, IRF2BP2, MTR	AD.NT>LPS	0.0252198
59	ASD<Ctrl	2.53209e-06	3.74171	61879	114	2901	20	ENSG00000071794, ENSG00000090861, ENSG00000113522, ENSG00000114767, ENSG00000116984, ENSG00000125827, ENSG00000129484, ENSG00000135521, ENSG00000137727, ENSG00000141542, ENSG00000164402, ENSG00000164951, ENSG00000165752, ENSG00000170345, ENSG00000171103, ENSG00000173825, ENSG00000175054, ENSG00000181409, ENSG00000183044, ENSG00000276966	ARHGAP20, TMX4, HLTF, STK32C, PDP1, AARS, ATR, TIGD3, AATK, TRMT61B, ABAT, LTV1, RRP9, PARP2, HIST1H4E, FOS, RAD50, SEPT8, MTR, RAB40B	AD.NT>LPS	3.03851e-05
60	ASD>Ctrl	5.75806e-05	3.42332	62312	118	2468	16	ENSG00000027697, ENSG00000106080, ENSG00000123892, ENSG00000138185, ENSG00000140030, ENSG00000153208, ENSG00000162980, ENSG00000163328, ENSG00000168264, ENSG00000168273, ENSG00000173391, ENSG00000177830, ENSG00000179542, ENSG00000213064, ENSG00000229391, ENSG00000258227	SMIM4, ARL5A, ENTPD1, RAB38, GPR155, FKBP14, HLA-DRB6, MERTK, CHID1, OLR1, SLITRK4, GPR65, CLEC5A, SFT2D2, IRF2BP2, IFNGR1	AD.NT>LPS	0.000513796
61	BD<Ctrl	5.317e-05	6.55912	64159	126	621	8	ENSG00000050344, ENSG00000058453, ENSG00000103174, ENSG00000105514, ENSG00000122223, ENSG00000137727, ENSG00000139291, ENSG00000162980	ARHGAP20, ARL5A, NAGPA, NFE2L3, CROCC, RAB3D, TMEM19, CD244	AD.NT>LPS	0.000493633
62	BD>Ctrl	0.00346854	3.78003	63849	127	931	7	ENSG00000066422, ENSG00000104863, ENSG00000106080, ENSG00000125510, ENSG00000131781, ENSG00000189046, ENSG00000213064	OPRL1, FKBP14, ZBTB11, FMO5, LIN7B, ALKBH2, SFT2D2	AD.NT>LPS	0.0174935
63	IBD<Ctrl	1.86719e-08	3.75422	60158	104	4622	30	ENSG00000103174, ENSG00000103489, ENSG00000104863, ENSG00000106080, ENSG00000111364, ENSG00000113522, ENSG00000117528, ENSG00000131781, ENSG00000137727, ENSG00000139291, ENSG00000140395, ENSG00000141542, ENSG00000154518, ENSG00000160588, ENSG00000160703, ENSG00000162927, ENSG00000165752, ENSG00000166689, ENSG00000168061, ENSG00000168264, ENSG00000168273, ENSG00000170085, ENSG00000172339, ENSG0000…	SMIM4, ARHGAP20, ZBTB14, NAGPA, STK32C, ATP5MC3, WDR61, FKBP14, SAC3D1, MPZL3, PLEKHA7, , ABAT, NLRX1, XYLT1, ABCD3, FMO5, LIN7B, ALG14, TMEM19, RAD50, PUS10, PPP1CC, PHETA1, SIMC1, ALKBH2, DDX55, IRF2BP2, FBXW8, RAB40B	AD.NT>LPS	3.82225e-07
64	IBD>Ctrl	4.22434e-09	4.03032	60453	104	4327	30	ENSG00000040608, ENSG00000050344, ENSG00000058729, ENSG00000090861, ENSG00000101265, ENSG00000106415, ENSG00000115970, ENSG00000122223, ENSG00000123892, ENSG00000125510, ENSG00000125827, ENSG00000129484, ENSG00000137474, ENSG00000138185, ENSG00000138449, ENSG00000140030, ENSG00000143382, ENSG00000162980, ENSG00000164951, ENSG00000169239, ENSG00000169495, ENSG00000170345, ENSG00000173372, ENSG0000…	FAM225B, NOL8, CA5B, ARL5A, TMX4, RTN4R, RIOK2, PDP1, AARS, THADA, NFE2L3, MYO7A, ENTPD1, RASSF2, OPRL1, RAB38, CFAP44, GLCCI1, TPK1, HLA-DRB6, C1QA, HTRA4, OLR1, PARP2, GPR65, SLC40A1, FOS, CLEC5A, ADAMTSL4, CD244	AD.NT>LPS	1.05005e-07
65	ID genetic risk	0.00194001	3.43211	63449	125	1331	9	ENSG00000103489, ENSG00000116984, ENSG00000125510, ENSG00000138185, ENSG00000147130, ENSG00000172819, ENSG00000175054, ENSG00000196511, ENSG00000198951	ENTPD1, OPRL1, TPK1, ATR, ZMYM3, RARG, XYLT1, NAGA, MTR	AD.NT>LPS	0.0112192
66	SCZ<Ctrl	1.03531e-07	4.14232	61694	111	3086	23	ENSG00000018869, ENSG00000040608, ENSG00000058453, ENSG00000090861, ENSG00000101265, ENSG00000103489, ENSG00000104863, ENSG00000105514, ENSG00000106415, ENSG00000122223, ENSG00000126860, ENSG00000137727, ENSG00000138185, ENSG00000138449, ENSG00000139291, ENSG00000154518, ENSG00000164402, ENSG00000170345, ENSG00000170430, ENSG00000172339, ENSG00000173391, ENSG00000175054, ENSG00000256269	MGMT, ARHGAP20, RTN4R, ATP5MC3, AARS, ENTPD1, RASSF2, CROCC, EVI2A, GLCCI1, ATR, HMBS, OLR1, SLC40A1, XYLT1, FOS, LIN7B, ALG14, RAB3D, TMEM19, ZNF582, SEPT8, CD244	AD.NT>LPS	1.50121e-06
67	SCZ>Ctrl	0.00538257	2.39065	61994	121	2786	13	ENSG00000058729, ENSG00000106080, ENSG00000131781, ENSG00000140030, ENSG00000143382, ENSG00000147130, ENSG00000153208, ENSG00000164951, ENSG00000170085, ENSG00000179542, ENSG00000198951, ENSG00000213064, ENSG00000229153	RIOK2, PDP1, EPHA1-AS1, FKBP14, ZMYM3, MERTK, SLITRK4, GPR65, FMO5, NAGA, SIMC1, SFT2D2, ADAMTSL4	AD.NT>LPS	0.0249751
68	ASD>Ctrl	2.47392e-08	6.22834	62361	69	2467	17	ENSG00000010810, ENSG00000069020, ENSG00000087903, ENSG00000100055, ENSG00000103196, ENSG00000115604, ENSG00000118785, ENSG00000131873, ENSG00000133048, ENSG00000134853, ENSG00000145623, ENSG00000156273, ENSG00000163430, ENSG00000165507, ENSG00000184154, ENSG00000184371, ENSG00000196914	IL18R1, CHSY1, LRTOMT, RFX2, CYTH4, DEPP1, MAST4, OSMR, PDGFRA, ARHGEF12, CHI3L1, FYN, FSTL1, BACH1, BACH1, SPP1, CSF1, CRISPLD2	AD.NT<LTA	4.69893e-07
69	IBD<Ctrl	0.00312233	2.52336	60190	72	4638	14	ENSG00000087903, ENSG00000104883, ENSG00000115109, ENSG00000126062, ENSG00000133961, ENSG00000148143, ENSG00000153531, ENSG00000179299, ENSG00000181004, ENSG00000184154, ENSG00000187134, ENSG00000196914, ENSG00000196923, ENSG00000237264	NSUN7, PEX11G, ZNF462, LRTOMT, RFX2, TMEM115, FTH1P11, ADPRHL1, BBS12, AKR1C1, ARHGEF12, EPB41L5, NUMB, PDLIM7	AD.NT<LTA	0.0162175
70	IBD>Ctrl	3.98035e-11	6.05261	60497	60	4331	26	ENSG00000010810, ENSG00000033178, ENSG00000077454, ENSG00000100055, ENSG00000101255, ENSG00000115604, ENSG00000118785, ENSG00000122970, ENSG00000131873, ENSG00000133048, ENSG00000134853, ENSG00000137261, ENSG00000145623, ENSG00000156273, ENSG00000163430, ENSG00000163993, ENSG00000164506, ENSG00000166523, ENSG00000168268, ENSG00000174996, ENSG00000177494, ENSG00000180817, ENSG00000187775, ENSG0000…	LRCH4, NT5DC2, IL18R1, CHSY1, TRIB3, S100P, KLC2, UBA6, CYTH4, SUCNR1, CLEC4E, KIAA0319, OSMR, PDGFRA, CHI3L1, FYN, FSTL1, PPA1, STXBP5, AGRN, DNAH17, ZBED2, BACH1, BACH1, F5, SPP1, IFT81	AD.NT<LTA	1.38516e-09
71	SCZ>Ctrl	1.36793e-07	5.49374	62046	69	2782	17	ENSG00000084112, ENSG00000087903, ENSG00000103196, ENSG00000115109, ENSG00000115604, ENSG00000130052, ENSG00000131873, ENSG00000133048, ENSG00000144749, ENSG00000145623, ENSG00000153531, ENSG00000163430, ENSG00000165507, ENSG00000166523, ENSG00000179299, ENSG00000184371, ENSG00000196923	NSUN7, IL18R1, CHSY1, RFX2, STARD8, CLEC4E, ADPRHL1, DEPP1, LRIG1, OSMR, CHI3L1, EPB41L5, FSTL1, SSH1, CSF1, PDLIM7, CRISPLD2	AD.NT<LTA	1.90415e-06
72	ASD<Ctrl	3.28141e-07	5.50131	61931	62	2905	16	ENSG00000052126, ENSG00000076554, ENSG00000102316, ENSG00000106605, ENSG00000115514, ENSG00000124104, ENSG00000125971, ENSG00000130311, ENSG00000153531, ENSG00000170837, ENSG00000178127, ENSG00000186716, ENSG00000197170, ENSG00000198756, ENSG00000198833, ENSG00000220205	TPD52, SNX21, GPR27, PSMD12, DDA1, VAMP2, ADPRHL1, BCR, DYNLRB1, NDUFV2, MAGED2, BLVRA, PLEKHA5, UBE2J1, TXNDC9, COLGALT2	AD.NT<LPS	4.07832e-06
73	ASD>Ctrl	7.89068e-06	5.04748	62365	65	2471	13	ENSG00000026103, ENSG00000109320, ENSG00000127418, ENSG00000135919, ENSG00000137942, ENSG00000138448, ENSG00000143162, ENSG00000143321, ENSG00000172380, ENSG00000178104, ENSG00000184154, ENSG00000196914, ENSG00000243927	LRTOMT, MRPS6, ITGAV, FGFRL1, ARHGEF12, NFKB1, FNBP1L, SERPINE2, PDE4DIP, CREG1, FAS, HDGF, GNG12	AD.NT<LPS	9.15319e-05
74	BD>Ctrl	0.000139523	6.76684	63905	71	931	7	ENSG00000071051, ENSG00000086544, ENSG00000100154, ENSG00000106605, ENSG00000139266, ENSG00000153531, ENSG00000172380	NCK2, ADPRHL1, MARCH9, TTC28, BLVRA, ITPKC, GNG12	AD.NT<LPS	0.0011035
75	IBD<Ctrl	3.08814e-05	3.61957	60201	61	4635	17	ENSG00000052126, ENSG00000071051, ENSG00000086544, ENSG00000101166, ENSG00000124104, ENSG00000125971, ENSG00000130311, ENSG00000130940, ENSG00000137942, ENSG00000143321, ENSG00000147883, ENSG00000153531, ENSG00000170837, ENSG00000178104, ENSG00000184154, ENSG00000196914, ENSG00000237264	LRTOMT, CASZ1, SNX21, GPR27, NCK2, FTH1P11, DDA1, ADPRHL1, DYNLRB1, CDKN2B, ARHGEF12, FNBP1L, PLEKHA5, PDE4DIP, ITPKC, HDGF, PRELID3B	AD.NT<LPS	0.00031608
76	IBD>Ctrl	5.25369e-09	5.48243	60501	56	4335	22	ENSG00000069493, ENSG00000100154, ENSG00000100453, ENSG00000100567, ENSG00000102316, ENSG00000106605, ENSG00000116273, ENSG00000135919, ENSG00000136950, ENSG00000138448, ENSG00000142657, ENSG00000143344, ENSG00000155287, ENSG00000159377, ENSG00000166523, ENSG00000166527, ENSG00000170852, ENSG00000175592, ENSG00000180817, ENSG00000198833, ENSG00000204577, ENSG00000206562	PGD, PHF13, CLEC4D, CLEC4E, SLC25A28, ITGAV, METTL6, FOSL1, TTC28, LILRB3, LILRB3, LILRB3, LILRB3, PPA1, GZMB, CLEC2D, SERPINE2, MAGED2, PSMA3, BLVRA, PSMB4, ARPC5L, UBE2J1, KBTBD2, RGL1	AD.NT<LPS	1.20884e-07
77	SCZ>Ctrl	2.9915e-08	6.21532	62054	61	2782	17	ENSG00000071051, ENSG00000086544, ENSG00000100154, ENSG00000106605, ENSG00000127418, ENSG00000130940, ENSG00000132823, ENSG00000135919, ENSG00000138448, ENSG00000143344, ENSG00000153531, ENSG00000155287, ENSG00000166523, ENSG00000170837, ENSG00000172380, ENSG00000175592, ENSG00000204577	CASZ1, GPR27, OSER1, NCK2, CLEC4E, SLC25A28, ADPRHL1, ITGAV, FGFRL1, FOSL1, TTC28, LILRB3, LILRB3, LILRB3, LILRB3, SERPINE2, BLVRA, ITPKC, GNG12, RGL1	AD.NT<LPS	4.95735e-07
