# Supplementary material for: Dysregulated gene expression associated with inflammatory and translation pathways in activated monocytes from children with autism spectrum disorder
Source: Transl Psychiatry. 2022 Jan 26;12:39. doi: 10.1038/s41398-021-01766-0 (PMC8791942; doi:10.1038/s41398-021-01766-0)
Supplement: Supplementary file 12 — Table 10S [file 41398_2021_1766_MOESM12_ESM.xlsx]

## Sheet: OverlapGeneListEnrichments
Cluster	ID	Description	GeneRatio	BgRatio	pvalue	p.adjust	qvalue	geneID	Count	Enrichment
ASD GWAS TD.NT>LTA	GO:0022613	ribonucleoprotein complex biogenesis	6/23	312/12702	1.48474e-05	0.00761669	0.00637655	EIF3E/NSUN5P2/MRPS7/GEMIN6/TSR1/NOC2L	6	Biological Process
ASD<Ctrl TD.NT>LTA	GO:0032543	mitochondrial translation	7/44	104/12702	6.01148e-08	2.02258e-05	1.8026e-05	MRPS34/MRPL4/WARS2/MRPS7/MRPS26/MRPL15/MRPL1	7	Biological Process
ASD<Ctrl TD.NT>LTA	GO:0070125	mitochondrial translational elongation	6/44	66/12702	9.43541e-08	2.02258e-05	1.8026e-05	MRPS34/MRPL4/MRPS7/MRPS26/MRPL15/MRPL1	6	Biological Process
ASD<Ctrl TD.NT>LTA	GO:0070126	mitochondrial translational termination	6/44	67/12702	1.03369e-07	2.02258e-05	1.8026e-05	MRPS34/MRPL4/MRPS7/MRPS26/MRPL15/MRPL1	6	Biological Process
ASD<Ctrl TD.NT>LTA	GO:0140053	mitochondrial gene expression	7/44	127/12702	2.38397e-07	3.27742e-05	2.92097e-05	MRPS34/MRPL4/WARS2/MRPS7/MRPS26/MRPL15/MRPL1	7	Biological Process
ASD<Ctrl TD.NT>LTA	GO:0042254	ribosome biogenesis	8/44	204/12702	4.16445e-07	4.07422e-05	3.63111e-05	LAS1L/NOP56/WDR75/MRPS7/RPL7/RPUSD2/MRPL1/NOC2L	8	Biological Process
ASD<Ctrl TD.NT>LTA	GO:0034660	ncRNA metabolic process	9/44	343/12702	2.11601e-06	0.000138011	0.000123001	LAS1L/PUS7/OSGEP/NOP56/WDR75/WARS2/RPL7/RPUSD2/MRPL1	9	Biological Process
ASD<Ctrl TD.NT>LTA	GO:0043624	cellular protein complex disassembly	6/44	170/12702	2.43681e-05	0.000953605	0.000849891	MRPS34/MRPL4/MRPS7/MRPS26/MRPL15/MRPL1	6	Biological Process
ASD>Ctrl PDDNOS.NT>LPS	GO:1902042	negative regulation of extrinsic apoptotic signaling pathway via death domain receptors	2/5	32/12702	6.11996e-05	0.00605876	0.00270567	TNFRSF10B/PEA15	2	Biological Process
Dup15q<Ctrl TD.NT>LTA	GO:0001522	pseudouridine synthesis	2/6	14/12702	1.68794e-05	0.00290326	0.0014925	NHP2/TRUB1	2	Biological Process
IBD<Ctrl TD.NT>LPS	GO:0006414	translational elongation	6/58	100/12702	5.95076e-06	0.00348868	0.00334052	DPH5/MRPS26/MRPS12/MRPL15/MRPS28/MRPL11	6	Biological Process
IBD<Ctrl TD.NT>LPS	GO:0070125	mitochondrial translational elongation	5/58	66/12702	1.20281e-05	0.00348868	0.00334052	MRPS26/MRPS12/MRPL15/MRPS28/MRPL11	5	Biological Process
IBD<Ctrl TD.NT>LPS	GO:0070126	mitochondrial translational termination	5/58	67/12702	1.2953e-05	0.00348868	0.00334052	MRPS26/MRPS12/MRPL15/MRPS28/MRPL11	5	Biological Process
IBD<Ctrl TD.NT>LPS	GO:0140053	mitochondrial gene expression	6/58	127/12702	2.347e-05	0.00468523	0.00448625	TWNK/MRPS26/MRPS12/MRPL15/MRPS28/MRPL11	6	Biological Process
IBD>Ctrl AD.NT<LPS	GO:0002223	stimulatory C-type lectin receptor signaling pathway	4/21	97/12702	1.73122e-05	0.00394074	0.00290085	PSMA3/PSMB4/CLEC4E/CLEC4D	4	Biological Process
IBD>Ctrl AD.NT<LPS	GO:0002220	innate immune response activating cell surface receptor signaling pathway	4/22	100/12702	1.95296e-05	0.00394074	0.00290085	PSMA3/PSMB4/CLEC4E/CLEC4D	4	Biological Process
IBD>Ctrl AD.NT<LPS	GO:0002758	innate immune response-activating signal transduction	4/23	101/12702	2.03131e-05	0.00394074	0.00290085	PSMA3/PSMB4/CLEC4E/CLEC4D	4	Biological Process
IBD>Ctrl PDDNOS.NT<LPS	GO:0045921	positive regulation of exocytosis	3/8	77/12702	1.17364e-05	0.00362653	0.00216196	RAB27A/STXBP5/GATA2	3	Biological Process
ASD<Ctrl AD.NT>LPS	GO:0000784	nuclear chromosome, telomeric region	3/19	83/13295	0.000211521	0.00846085	0.005789	RAD50/ATR/H4C5	3	Cellular Component
ASD<Ctrl AD.NT>LPS	GO:0000781	chromosome, telomeric region	3/19	106/13295	0.000434995	0.0086999	0.00595257	RAD50/ATR/H4C5	3	Cellular Component
ASD<Ctrl TD.NT>LPS	GO:0005840	ribosome	5/34	146/13295	3.20995e-05	0.00349597	0.0031161	MRPS34/MRPS26/MRPL15/EIF2D/METTL17	5	Cellular Component
ASD<Ctrl TD.NT>LPS	GO:0005743	mitochondrial inner membrane	7/34	400/13295	5.63866e-05	0.00349597	0.0031161	TTC19/MRPS34/ATP5F1D/NDUFS7/MRPS26/MRPL15/PPOX	7	Cellular Component
ASD<Ctrl TD.NT>LPS	GO:0098798	mitochondrial protein complex	5/34	212/13295	0.00018775	0.00430828	0.00384015	MRPS34/ATP5F1D/NDUFS7/MRPS26/MRPL15	5	Cellular Component
ASD<Ctrl TD.NT>LPS	GO:0005761	mitochondrial ribosome	3/34	64/13295	0.000572319	0.00887094	0.00790704	MRPS34/MRPS26/MRPL15	3	Cellular Component
ASD<Ctrl TD.NT>LTA	GO:0044391	ribosomal subunit	7/44	116/13295	9.41296e-08	1.34605e-05	1.16919e-05	MRPS34/MRPL4/MRPS7/MRPS26/MRPL15/RPL7/MRPL1	7	Cellular Component
ASD<Ctrl TD.NT>LTA	GO:0005761	mitochondrial ribosome	5/44	64/13295	2.07198e-06	7.40733e-05	6.43405e-05	MRPS34/MRPL4/MRPS7/MRPS26/MRPL15	5	Cellular Component
ASD<Ctrl TD.NT>LTA	GO:0005743	mitochondrial inner membrane	8/44	400/13295	4.29019e-05	0.000881459	0.00076564	TTC19/MRPS34/ATP5F1D/MRPL4/MRPS7/MRPS26/MRPL15/MRPL1	8	Cellular Component
ASD<Ctrl TD.NT>LTA	GO:0098798	mitochondrial protein complex	6/44	212/13295	6.52077e-05	0.00116559	0.00101243	MRPS34/ATP5F1D/MRPL4/MRPS7/MRPS26/MRPL15	6	Cellular Component
ASD<Ctrl TD.NT>LTA	GO:0030684	preribosome	3/44	51/13295	0.0006304	0.0069344	0.00602325	LAS1L/NOP56/NOC2L	3	Cellular Component
BD>Ctrl TD.NT>LPS	GO:0022625	cytosolic large ribosomal subunit	2/10	33/13295	0.00026554	0.00531079	0.00307467	RPLP0/RPL4	2	Cellular Component
IBD<Ctrl AD.NT>LTA	GO:0005759	mitochondrial matrix	7/25	395/13295	5.86151e-06	0.000498229	0.000475091	PDK2/TXN2/TIMM44/GOT2/NUBPL/ACOT11/MRPL48	7	Cellular Component
IBD<Ctrl TD.NT>LPS	GO:0005759	mitochondrial matrix	14/62	395/13295	2.63689e-09	4.00807e-07	3.55286e-07	FECH/MCCC1/ATP5F1D/MLYCD/TWNK/NDUFS7/ACOT2/GOT2/MRPS26/TST/MRPS12/MRPL15/MRPS28/MRPL11	14	Cellular Component
IBD<Ctrl TD.NT>LPS	GO:0005743	mitochondrial inner membrane	12/62	400/13295	2.5868e-07	1.81153e-05	1.60579e-05	TTC19/FECH/ATP5F1D/NDUFS7/GOT2/MRPS26/MRPS12/ATP5MC2/MRPL15/MRPS28/PHB/MRPL11	12	Cellular Component
IBD<Ctrl TD.NT>LPS	GO:0005840	ribosome	8/62	146/13295	3.5754e-07	1.81153e-05	1.60579e-05	MRPS26/MRPS12/MRPL15/EIF2D/MRPS28/RPL26/METTL17/MRPL11	8	Cellular Component
IBD<Ctrl TD.NT>LPS	GO:0098798	mitochondrial protein complex	9/62	212/13295	5.48775e-07	2.08535e-05	1.84851e-05	MCCC1/ATP5F1D/NDUFS7/MRPS26/MRPS12/ATP5MC2/MRPL15/MRPS28/MRPL11	9	Cellular Component
IBD<Ctrl TD.NT>LTA	GO:0005759	mitochondrial matrix	12/77	395/13295	2.57121e-06	0.000431963	0.000397861	PDK4/MIPEP/ATP5F1D/MLYCD/MRPL4/MRPS7/MRPS26/NARS2/MRPL15/SDHAF3/SDHAF1/MARS2	12	Cellular Component
IBD>Ctrl TD.NT<LTA	GO:0031012	extracellular matrix	9/53	431/13295	4.5407e-05	0.00585751	0.00520986	MMP25/LAMB1/LGALS1/TIMP3/CTSH/CFP/EMILIN2/LRRC32/ANXA6	9	Cellular Component
SCZ<Ctrl TD.NT>LTA	GO:0098798	mitochondrial protein complex	7/45	212/13295	6.44136e-06	0.000927555	0.000793304	MRPS34/ATP5F1D/MRPL4/MRPS7/DMAC1/MRPL15/NDUFV3	7	Cellular Component
SCZ<Ctrl TD.NT>LTA	GO:0000313	organellar ribosome	4/45	64/13295	6.27409e-05	0.00301156	0.00257568	MRPS34/MRPL4/MRPS7/MRPL15	4	Cellular Component
SCZ<Ctrl TD.NT>LTA	GO:0005761	mitochondrial ribosome	4/45	64/13295	6.27409e-05	0.00301156	0.00257568	MRPS34/MRPL4/MRPS7/MRPL15	4	Cellular Component
AD>Ctrl TD.NT<LPS	GO:0071889	14-3-3 protein binding	2/4	26/12690	2.4159e-05	0.000579817	0.000178014	ZFP36/SYNPO2	2	Molecular Function
ASD<Ctrl TD.NT>LTA	GO:0003735	structural constituent of ribosome	6/45	94/12690	9.07399e-07	0.000113425	9.83812e-05	MRPS34/MRPL4/MRPS7/MRPL15/RPL7/MRPL1	6	Molecular Function
IBD<Ctrl AD.NT>LTA	GO:0030145	manganese ion binding	3/25	47/12690	0.000103433	0.00992956	0.007948	PEPD/MPPE1/XXYLT1	3	Molecular Function
IBD<Ctrl TD.NT>LTA	GO:0000287	magnesium ion binding	9/74	175/12690	7.5177e-07	0.000147347	0.000139275	ITPK1/ILVBL/LHPP/MTPAP/CLYBL/DYRK2/DUT/DCTPP1/STK38L	9	Molecular Function
