# Supplementary material for: Dysregulated gene expression associated with inflammatory and translation pathways in activated monocytes from children with autism spectrum disorder
Source: Transl Psychiatry. 2022 Jan 26;12:39. doi: 10.1038/s41398-021-01766-0 (PMC8791942; doi:10.1038/s41398-021-01766-0)
Supplement: Supplementary file 13 — Table 11S [file 41398_2021_1766_MOESM13_ESM.xlsx]

## Sheet: Correlation Summary
	ASD NT Rho	ASD NT padjust	ASD LPS Rho	ASD LPS padjust	ASD LTA Rho	ASD LTA padjust	TD NT Rho	TD NT padjust	TD LPS Rho	TD LPS padjust	TD LTA Rho	TD LTA padjust
ADOS RBB total vs EID2B	-0.96	0.00163187	0.02	0.981104	-0.23	0.900187	NA	NA	NA	NA	NA	NA
ADOS RBB total vs HSPA1L	0.94	0.0222542	-0.46	0.658561	0.39	0.803086	NA	NA	NA	NA	NA	NA
ADOS RBB total vs TREM1	0.26	0.925413	0.74	0.391389	0.96	0.00244781	NA	NA	NA	NA	NA	NA
ADOS RBB total vs VPS41	0.97	0.00145051	-0.12	0.93265	0.21	0.910627	NA	NA	NA	NA	NA	NA
ADOS SA total vs KDELR1	0.1	0.982093	-0.94	0.0317404	0.49	0.996767	NA	NA	NA	NA	NA	NA
ADOS Severity vs ATF7IP2	-0.926727	0.0547777	0.567531	0.944691	-0.140087	0.99363	NA	NA	NA	NA	NA	NA
ADOS Severity vs GRPEL2	-0.94	0.0298605	0.8	0.587301	0.24	0.99363	NA	NA	NA	NA	NA	NA
ADOS Severity vs LAS1L	-0.92	0.0547777	-0.3	0.963664	0.28	0.99363	NA	NA	NA	NA	NA	NA
Constipation vs KCNMB1	0.05	0.991114	0.93	0.0541999	0.43	0.992216	0	1	-0.26	0.869571	-0.04	0.942141
Constipation vs NKX3-1	-0.65	0.916264	-0.93	0.0541999	-0.6	0.992216	-0.11	0.944605	0.3	0.86329	0.34	0.777985
MSEL DQ vs RPS6KB1	0.9	0	-0.14	0.976338	-0.09	0.974869	0	1	-0.126303	0.983309	-0.37	0.999786
MSEL DQ vs ATP6AP2	-0.92	0	-0.45	0.827071	-0.45	0.831418	-0.32	1	0.0748007	0.988593	-0.02	0.999786
MSEL DQ vs CDC25B	-0.9	0.0100242	0.38	0.880558	-0.59	0.743252	0.01	1	0.250153	0.977752	-0.1	0.999786
MSEL DQ vs CSTF2T	-0.9	0.0100242	0.03	0.996191	0.55	0.752283	-0.11	1	-0.107909	0.983309	-0.03	0.999786
MSEL DQ vs FTH1	-0.26	0.941349	0.9	0.0087712	0.5	0.963647	0.29	1	-0.155733	0.983309	-0.29	0.999786
MSEL DQ vs KLHDC7B-DT	0.6	0.853857	0.28	0.928687	0.9	0.0175424	-0.26	1	-0.393624	0.93354	0.29	0.999786
MSEL DQ vs MCFD2	-0.9	0.0100242	-0.38	0.880558	0.02	0.997206	0.03	1	0.105457	0.983309	0.09	0.999786
MSEL DQ vs NGRN	0.34	0.945232	0.94	0	-0.21	0.942584	0.08	1	-0.0159411	0.997076	-0.39	0.999786
MSEL DQ vs PPM1N	-0.3	0.953496	0.92	0	0.52	0.77153	-0.55	1	-0.501533	0.906981	0	0.999786
MSEL DQ vs SNRPB	0.54	0.853857	-0.92	0	-0.08	0.976577	0.27	1	0.370325	0.935826	-0.53	0.999786
MSEL DQ vs TBC1D8B	-0.22	0.975273	0.92	0	0.16	0.956029	0	1	0.0380135	0.994547	0.03	0.999786
MSEL DQ vs TXK	-0.36	0.945232	-0.54	0.785422	0.14	0.963647	-0.08	1	-0.141018	0.983309	0.85	0
MSEL DQ vs UBE2D3-AS1	0.1	0.991465	-0.03	0.994805	-0.92	0	-0.09	1	0.0134887	0.997076	-0.07	0.999786
MSEL DQ vs ZKSCAN8	0.15	0.982793	-0.24	0.946645	0.9	0	0.48	1	0.454936	0.92907	0.38	0.999786
MSEL DQ vs ZNF34	0.94	0	0.307692	0.917466	-0.132867	0.963647	-0.0980392	1	0.174126	0.983309	-0.24	0.999786
MSEL DQ vs ZNF700	0.23	0.974487	0.9	0.0087712	0.38	0.861729	-0.25	1	-0.155733	0.983309	0.22	0.999786
MSEL DQ vs ZNF826P	0.08	0.991465	0.9	0.0087712	0.03	0.995386	-0.04	1	-0.186389	0.983309	-0.16	0.999786
MSEL NVDQ vs ARID5B	0.19	1	0.41	0.928422	0.92	0	-0.03	0.999434	0	1	-0.05	0.999339
MSEL NVDQ vs B3GLCT	-0.16	1	-0.05	0.99285	-0.91	0	0.16	0.999434	-0.13	0.999949	0.28	0.999339
MSEL NVDQ vs DTD1	-0.93	0	0.35	0.939728	-0.28	0.920279	-0.31	0.999434	0.11	0.999949	0.14	0.999339
MSEL NVDQ vs DYNLL1	-0.1	1	-0.06	0.990031	-0.9	0	-0.01	0.999446	-0.06	0.999949	-0.24	0.999339
MSEL NVDQ vs MRPL11	-0.69	1	-0.45	0.927808	-0.91	0	0.42	0.999434	-0.27	0.999949	0.23	0.999339
MSEL NVDQ vs NFU1	-0.22	1	-0.25	0.961763	-0.24	0.931493	-0.52	0.999434	-0.14	0.999949	-0.87	0
MSEL VDQ vs ALDH4A1	0.19	0.997895	0.08	0.998462	-0.92	0	0.11	0.983309	-0.257353	0.997258	0.12	0.995474
MSEL VDQ vs DTD1	-0.92	0	0.25	0.998462	-0.49	0.895245	-0.14	0.983309	-0.01	0.997258	0.13	0.995474
MSEL VDQ vs IARS1	-0.46	0.997895	-0.9	0	-0.16	0.98143	0.12	0.983309	-0.23	0.997258	0.44	0.995474
MSEL VDQ vs LINC02803	-0.23	0.997895	0.37	0.998462	0.9	0.0175424	-0.09	0.983309	0.31	0.997258	0.34	0.995474
MSEL VDQ vs TIRAP	0.06	0.997895	-0.51	0.998462	0.17	0.981151	0.19	0.983309	-0.3	0.997258	-0.87	0.0368658
ADOS: Autism Diagnostic Observation Schedule; RBB: Restricted and Repetitive Behavior; Social Affect; MSEL: Mullen's Scale of Early Learning; DQ: Developmental Quotient; NVDQ: Non-verbal Developmental Quotient; VDQ: Verbal Developmental Quotient
Indicates signifcant after FDR correction
Indicates trending after FDR correction
